# Supplementary material for: The mRNA-bound proteome of the human malaria parasite Plasmodium falciparum
Source: Genome Biol. 2016 Jul 5;17:147. doi: 10.1186/s13059-016-1014-0 (PMC4933991; doi:10.1186/s13059-016-1014-0)
Supplement: Additional file 1: — List of RNA-binding domains used for HMM searches. (XLSX 67 kb) [file 13059_2016_1014_MOESM1_ESM.xlsx]

## Sheet: Additional File 1
Pfam	Domain	Description	Classification
PF13563	2_5_RNA_ligase2	2'-5' RNA ligase superfamily	RNA
PF05635	23S_rRNA_IVP	23S rRNA-intervening sequence protein	rRNA
PF03171	2OG-FeII_Oxy	2OG-Fe(II)oxygenasesuperfamily	other
PF13532	2OG-FeII_Oxy_2	2OG-Fe(II)oxygenasesuperfamily	other
PF01367	5_3_exonuc	5'-3'exonuclease,C-terminalSAMfold	RNA
PF02739	5_3_exonuc_N	5'-3'exonuclease,N-terminalresolvase-likedomain	RNA
PF02137	A_deamin	Adenosine-deaminase(editase)domain	RNA
PF05282	AAR2	AAR2protein	RNA
PF08142	AARP2CN	AARP2CN(NUC121)domain	other
PF00330	Aconitase	Aconitasefamily(aconitatehydratase)	RNA
PF00694	Aconitase_C	AconitaseC-terminaldomain	RNA
PF09793	AD	Anticodon-bindingdomain	tRNA
PF07757	AdoMet_MTase	PredictedAdoMet-dependentmethyltransferase	other
PF05110	AF-4	AF-4proto-oncoprotein	other
PF05641	Agenet	Agenetdomain	RNA
PF10427	Ago_hook	Argonautehook	RNA
PF10469	AKAP7_NLS	AKAP72'5'RNAligase-likedomain	RNA
PF04988	AKAP95	A-kinaseanchoringprotein95(AKAP95)	DNA
PF01918	Alba	Alba	RNA
PF03861	ANTAR	ANTARdomain	RNA
PF08264	Anticodon_1	Anticodon-bindingdomainoftRNA	tRNA
PF05634	APO_RNA-bind	APORNA-binding	RNA
PF05240	APOBEC_C	APOBEC-likeC-terminaldomain	RNA
PF08210	APOBEC_N	APOBEC-likeN-terminaldomain	RNA
PF09692	Arb1	ArgonautesiRNAchaperone(ARC)complexsubunitArb1	RNA
PF09757	Arb2	Arb2domain	RNA
PF03485	Arg_tRNA_synt_N	ArginyltRNAsynthetaseNterminaldomain	tRNA
PF04959	ARS2	Arsenite-resistanceprotein2	DNA
PF04266	ASCH	ASCHdomain	RNA
PF11599	AviRa	RRNAmethyltransferaseAviRa	rRNA
PF08517	AXH	Ataxin-1andHBP1module(AXH)	RNA
PF11473	B2	RNAbindingproteinB2	RNA
PF03483	B3_4	B3/4domain	tRNA
PF03484	B5	tRNAsynthetaseB5domain	tRNA
PF08072	BDHCT	BDHCT(NUC031)domain	RNA
PF10996	Beta-Casp	Beta-Caspdomain	RNA
PF06859	Bin3	Bicoid-interactingprotein3(Bin3)	RNA
PF08145	BOP1NT	BOP1NT(NUC169)domain	rRNA
PF04427	Brix	Brixdomain	rRNA
PF07533	BRK	BRKdomain	RNA
PF04514	BTV_NS2	Bluetonguevirusnon-structuralproteinNS2	RNA
PF09405	Btz	CASC3/BarentszeIF4AIIIbinding	RNA
PF09736	Bud13	Pre-mRNA-splicingfactorofREScomplex	RNA
PF09073	BUD22	BUD22	rRNA
PF05291	Bystin	Bystin	rRNA
PF04857	CAF1	CAF1familyribonuclease	RNA
PF00262	Calreticulin	Calreticulinfamily	other
PF12287	Caprin-1_C	Cytoplasmicactivation/proliferation-associatedprotein-1Cterm	RNA
PF03123	CAT_RBD	CATRNAbindingdomain	RNA
PF03914	CBF	CBF/Mak21family	other
PF08143	CBFNT	CBFNT(NUC161)domain	rRNA
PF03879	Cgr1	Cgr1family	rRNA
PF06807	Clp1	Pre-mRNAcleavagecomplexIIproteinClp1	RNA
PF03026	CM1	InfluenzaCvirusM1protein	other
PF03021	CM2	InfluenzaCvirusM2protein	other
PF14617	CMS1	U3-containing90Spre-ribosomalcomplexsubunit	rRNA
PF05881	CNPase	2',3'-cyclicnucleotide3'-phosphodiesterase(CNPorCNPase)	RNA
PF07823	CPDase	Cyclicphosphodiesterase-likeprotein	tRNA
PF08144	CPL	CPL(NUC119)domain	rRNA
PF03178	CPSF_A	CPSFAsubunitregion	RNA
PF11718	CPSF73-100_C	Pre-mRNA3'-end-processingendonucleasepolyadenylationfactorC-term	RNA
PF08767	CRM1_C	CRM1Cterminal	other
PF01985	CRS1_YhbY	CRS1/YhbY(CRM)domain	RNA
PF00313	CSD	Cold-shock'DNA-bindingdomain	DNA
PF12542	CWC25	Pre-mRNAsplicingfactor	RNA
PF04889	Cwf_Cwc_15	Cwf15/Cwc15cellcyclecontrolprotein	RNA
PF08315	cwf18	cwf18pre-mRNAsplicingfactor	RNA
PF08312	cwf21	cwf21domain	RNA
PF04677	CwfJ_C_1	ProteinsimilartoCwfJC-terminus1	RNA
PF04676	CwfJ_C_2	ProteinsimilartoCwfJC-terminus2	RNA
PF05746	DALR_1	DALRanticodonbindingdomain	tRNA
PF09190	DALR_2	DALRdomain	tRNA
PF10236	DAP3	Mitochondrialribosomaldeath-associatedprotein3	rRNA
PF08147	DBP10CT	DBP10CT(NUC160)domain	rRNA
PF03880	DbpA	DbpARNAbindingdomain	RNA
PF05011	DBR1	Lariatdebranchingenzyme,C-terminaldomain	other
PF06058	DCP1	Dcp1-likedecappingfamily	RNA
PF05026	DCP2	Dcp2,boxAdomain	RNA
PF05652	DcpS	ScavengermRNAdecappingenzyme(DcpS)N-terminal	RNA
PF11969	DcpS_C	ScavengermRNAdecappingenzymeC-termbinding	RNA
PF00270	DEAD	DEAD/DEAH box helicase	RNA
PF08494	DEAD_assoc	DEAD/H associated	RNA
PF02272	DHHA1	DHHA1domain	tRNA
PF08068	DKCLD	DKCLD(NUC011)domain	rRNA
PF01612	DNA_pol_A_exo1	3_5_exonuc	RNA
PF03604	DNA_RNApol_7kD	DNAdirectedRNApolymerase,7kDasubunit	Pol
PF14709	DND1_DSRM	doublestrandRNAbindingdomainfrom	RNA
PF07539	DRIM	Down-regulatedinmetastasis	RNA
PF09750	DRY_EERY	Alternativesplicingregulator	RNA
PF00035	dsrm	Double-strandedRNAbindingmotif	RNA
PF07039	DUF1325	SGF29tudor-likedomain	RNA
PF07139	DUF1387	Proteinofunknownfunction(DUF1387)	other
PF07713	DUF1604	Proteinofunknownfunction(DUF1604)	unknown
PF07894	DUF1669	Proteinofunknownfunction(DUF1669)	other
PF07984	DUF1693	Domainofunknownfunction(DUF1693)	unknown
PF08952	DUF1866	Domainofunknownfunction(DUF1866)	other
PF09005	DUF1897	Domainofunknownfunction(DUF1897)	other
PF08939	DUF1917	Domainofunknownfunction(DUF1917)	unknown
PF09745	DUF2040	Coiled-coildomain-containingprotein55(DUF2040)	other
PF09738	DUF2051	DoublestrandedRNAbindingprotein(DUF2051)	RNA
PF10189	DUF2356	Conservedprotein(DUF2356)	unknown
PF10155	DUF2363	Uncharacterizedconservedprotein(DUF2363)	unknown
PF10309	DUF2414	Proteinofunknownfunction(DUF2414)	other
PF10239	DUF2465	Proteinofunknownfunction(DUF2465)	other
PF10937	DUF2638	Proteinofunknownfunction(DUF2638)	unknown
PF10853	DUF2650	Proteinofunknownfunction(DUF2650)	unknown
PF04037	DUF382	Domainofunknownfunction(DUF382)	other
PF04287	DUF446	tRNApseudouridinesynthaseC	tRNA
PF06102	DUF947	Domainofunknownfunction(DUF947)	unknown
PF01207	Dus	Dihydrouridinesynthase(Dus)	RNA
PF07528	DZF	DZFdomain	RNA
PF05505	Ebola_NP	Ebolanucleoprotein	RNA
PF05890	Ebp2	EukaryoticrRNAprocessingproteinEBP2	rRNA
PF14382	ECR1_N	ExosomecomplexexonucleaseRRP4N-terminalregion	RNA
PF00889	EF_TS	ElongationfactorTS	RNA
PF00736	EF1_GNE	EF-1guaninenucleotideexchangedomain	RNA
PF00647	EF1G	Elongationfactor1gamma,conserveddomain	RNA
PF03764	EFG_IV	ElongationfactorG,domainIV	RNA
PF11957	efThoc1	THOcomplexsubunit1transcriptionelongationfactor	RNA
PF11129	EIAV_Rev	Revproteinofequineinfectiousanaemiavirus	RNA
PF07541	EIF_2_alpha	Eukaryotictranslationinitiationfactor2alphasubunit	RNA
PF05456	eIF_4EBP	Eukaryotictranslationinitiationfactor4Ebindingprotein(EIF4EBP)	RNA
PF12152	eIF_4G1	Eukaryotictranslationinitiationfactor4G1	RNA
PF01176	eIF-1a	Translationinitiationfactor1A/IF-1	RNA
PF05091	eIF-3_zeta	Eukaryotictranslationinitiationfactor3subunit7(eIF-3)	RNA
PF05470	eIF-3c_N	Eukaryotictranslationinitiationfactor3subunit8N-terminus	RNA
PF01873	eIF-5_eIF-2B	DomainfoundinIF2B/IF5	RNA
PF01287	eIF-5a	Eukaryoticelongationfactor5Ahypusine,DNA-bindingOBfold	RNA
PF09173	eIF2_C	InitiationfactoreIF2gamma,Cterminal	RNA
PF08662	eIF2A	EukaryotictranslationinitiationfactoreIF2A	RNA
PF09440	eIF3_N	eIF3subunit6Nterminaldomain	RNA
PF12807	eIF3_p135	TranslationinitiationfactoreIF3subunit135	RNA
PF08597	eIF3_subunit	TranslationinitiationfactoreIF3subunit	RNA
PF12353	eIF3g	Eukaryotictranslationinitiationfactor3subunitG	RNA
PF10477	EIF4E-T	NucleocytoplasmicshuttlingproteinformRNAcap-bindingEIF4E	RNA
PF03587	EMG1	EMG1/NEP1methyltransferase	rRNA
PF13930	Endonuclea_NS_2	DNA/RNAnon-specificendonuclease	RNA
PF04493	Endonuclease_5	EndonucleaseV	RNA
PF01223	Endonuclease_NS	DNA/RNAnon-specificendonuclease	RNA
PF14436	EndoU_bacteria	BacterialEndoUnuclease	RNA
PF03463	eRF1_1	eRF1domain1	RNA
PF03464	eRF1_2	eRF1domain2	RNA
PF03465	eRF1_3	eRF1domain3	RNA
PF09751	Es2	NuclearproteinEs2	other
PF10374	EST1	TelomeraseactivatingproteinEst1	DNA
PF10373	EST1_DNA_bind	Est1DNA/RNAbindingdomain	RNA
PF03372	Exo_endo_phos	Endonuclease/Exonuclease/phosphatasefamily	RNA
PF10447	EXOSC1	ExosomecomponentEXOSC1/CSL4	RNA
PF04900	Fcf1	Fcf1	rRNA
PF08698	Fcf2	Fcf2pre-rRNAprocessing	rRNA
PF09532	FDF	FDFdomain	RNA
PF03147	FDX-ACB	Ferredoxin-foldanticodonbindingdomain	tRNA
PF01269	Fibrillarin	Fibrillarin	rRNA
PF10113	Fibrillarin_2	Fibrillarin-likearchaealprotein	other
PF05182	Fip1	Fip1motif	RNA
PF07378	FlbT	FlagellarproteinFlbT	RNA
PF07091	FmrO	RibosomalRNAmethyltransferase(FmrO)	rRNA
PF12414	Fox-1_C	Calcitoningene-relatedpeptideregulatorCterminal	RNA
PF06229	FRG1	FRG1-likefamily	other
PF12934	FTO_CTD	FTOC-terminaldomain	RNA
PF12933	FTO_NTD	FTOcatalyticdomain	RNA
PF01728	FtsJ	FtsJ-likemethyltransferase	rRNA
PF12235	FXR1P_C	FragileX-related1proteinCterminal	RNA
PF07078	FYTT	Forty-two-threeprotein	other
PF01585	G-patch	G-patchdomain	RNA
PF02938	GAD	GADdomain	tRNA
PF04410	Gar1	Gar1/Naf1RNAbindingregion	RNA
PF02637	GatB_Yqey	GatBdomain	tRNA
PF04189	Gcd10p	Gcd10pfamily	RNA
PF08704	GCD14	tRNAmethyltransferasecomplexGCD14subunit	tRNA
PF06372	Gemin6	Gemin6protein	RNA
PF11095	Gemin7	Gem-associatedprotein7(Gemin7)	RNA
PF15348	GEMIN8	GeminiofCajalbodies-associatedprotein8	RNA
PF13932	GIDA_assoc	GidA associated domain	tRNA
PF02527	GidB	rRNAsmallsubunitmethyltransferaseG	rRNA
PF08388	GIIM	GroupIIintron,maturase-specificdomain	RNA
PF07817	GLE1	GLE1-likeprotein	RNA
PF02686	Glu-tRNAGln	Glu-tRNAGlnamidotransferaseCsubunit	tRNA
PF08701	GN3L_Grn1	GNL3L/Grn1putativeGTPase	rRNA
PF00009	GTP_EFTU	ElongationfactorTuGTPbindingdomain	RNA
PF03144	GTP_EFTU_D2	ElongationfactorTudomain2	RNA
PF03143	GTP_EFTU_D3	ElongationfactorTuC-terminaldomain	RNA
PF08152	GUCT	GUCT(NUC152)domain	RNA
PF03457	HA	Helicaseassociateddomain	RNA
PF04408	HA2	Helicaseassociateddomain(HA2)	RNA
PF04774	HABP4_PAI-RBP1	Hyaluronan/mRNAbindingfamily	RNA
PF02184	HAT	HAT(Half-A-TPR)repeat	RNA
PF11408	Helicase_Sgs1	Sgs1RecQhelicase	RNA
PF15313	HEXIM	Hexamethylenebis-acetamide-inducibleprotein	RNA
PF03129	HGTP_anticodon	Anticodonbindingdomain	tRNA
PF12745	HGTP_anticodon2	AnticodonbindingdomainoftRNAs	tRNA
PF11532	HnRNP_M	HeterogeneousnuclearribonucleoproteinM	RNA
PF11627	HnRNPA1	NuclearfactorhnRNPA1	RNA
PF00570	HRDC	HRDCdomain	RNA
PF09749	HVSL	Uncharacterisedconservedprotein	other
PF03810	IBN_N	Importin-betaN-terminaldomain	other
PF11987	IF-2	Translation-initiationfactor2	RNA
PF01008	IF-2B	Initiationfactor2subunitfamily	RNA
PF04760	IF2_N	TranslationinitiationfactorIF-2,N-terminalregion	RNA
PF01652	IF4E	Eukaryoticinitiationfactor4E	RNA
PF05046	Img2	Mitochondriallargesubunitribosomalprotein(Img2)	rRNA
PF04179	Init_tRNA_PT	InitiatortRNAphosphoribosyltransferase	TRNA
PF15300	INT_SG_DDX_CT_C	INTS6/SAGE1/DDX26B/CT45C-terminus	other
PF14750	INTS2	Integratorcomplexsubunit2	RNA
PF14838	INTS5_C	Integratorcomplexsubunit5C-terminus	RNA
PF14837	INTS5_N	Integratorcomplexsubunit5N-terminus	RNA
PF01715	IPPT	IPPtransferase	tRNA
PF06246	Isy1	Isy1-likesplicingfamily	RNA
PF00013	KH_1	KHdomain	RNA
PF07650	KH_2	KHdomain	RNA
PF13014	KH_3	KHdomain	RNA
PF13083	KH_4	KHdomain	RNA
PF13184	KH_5	NusA-likeKHdomain	RNA
PF10357	Kin17_mid	DomainofKin17curvedDNA-bindingprotein	DNA
PF00467	KOW	KOWmotif	rRNA
PF09784	L31	MitochondrialribosomalproteinL31	rRNA
PF05047	L51_S25_CI-B8	MitochondrialribosomalproteinL51/S25/CI-B8domain	rRNA
PF05383	La	Ladomain	RNA
PF00753	Lactamase_B	Metallo-beta-lactamasesuperfamily	other
PF13691	Lactamase_B_4	tRNaseZendonuclease	tRNA
PF04031	Las1	Las1-like	rRNA
PF03588	Leu_Phe_trans	Leucyl/phenylalanyl-tRNAproteintransferase	tRNA
PF01423	LSM	LSMdomain	RNA
PF05391	Lsm_interact	Lsminteractionmotif	RNA
PF12701	LSM14	Scd6-likeSmdomain	RNA
PF06741	LsmAD	LsmADdomain	RNA
PF03194	LUC7	LUC7N_terminus	RNA
PF02847	MA3	MA3domain	RNA
PF13017	Maelstrom	piRNApathwaygerm-plasmcomponent	RNA
PF02792	Mago_nashi	Magonashiprotein	RNA
PF09282	Mago-bind	Magobinding	RNA
PF01429	MBD	Methyl-CpGbindingdomain	DNA
PF02475	Met_10	Met-10+like-protein	other
PF04452	Methyltrans_RNA	RNAmethyltransferase	RNA
PF09445	Methyltransf_15	RNAcapguanine-N2methyltransferase	RNA
PF13847	Methyltransf_31	Methyltransferasedomain	other
PF05148	Methyltransf_8	Hypotheticalmethyltransferase	other
PF02598	Methyltrn_RNA_3	PutativeRNAmethyltransferase	RNA
PF09635	MetRS-N	MetRS-Nbindingdomain	tRNA
PF02854	MIF4G	MIF4Gdomain	RNA
PF09088	MIF4G_like	MIF4Glike	RNA
PF09090	MIF4G_like_2	MIF4Glike	RNA
PF09776	Mitoc_L55	MitochondrialribosomalproteinL55	rRNA
PF12246	MKT1_C	TemperaturedependentproteinaffectingM2dsRNAreplication	RNA
PF12247	MKT1_N	TemperaturedependentproteinaffectingM2dsRNAreplication	RNA
PF01926	MMR_HSR1	50Sribosome-bindingGTPase	rRNA
PF04006	Mpp10	Mpp10protein	rRNA
PF10175	MPP6	M-phasephosphoprotein6	rRNA
PF13003	MRL1	RibosomalproteinL1	rRNA
PF03919	mRNA_cap_C	mRNAcappingenzyme,C-terminaldomain	RNA
PF01331	mRNA_cap_enzyme	mRNAcappingenzyme,catalyticdomain	RNA
PF02940	mRNA_triPase	mRNAcappingenzyme,betachain	RNA
PF09387	MRP	MitochondrialRNAbindingproteinMRP	RNA
PF10780	MRP_L53	39SribosomalproteinL53/MRP-L53	rRNA
PF14978	MRP-63	Mitochondrialribosomeprotein63	rRNA
PF09809	MRP-L27	MitochondrialribosomalproteinL27	rRNA
PF09812	MRP-L28	MitochondrialribosomalproteinL28	rRNA
PF11788	MRP-L46	39SmitochondrialribosomalproteinL46	rRNA
PF06984	MRP-L47	Mitochondrial39-SribosomalproteinL47(MRP-L47)	rRNA
PF10244	MRP-L51	Mitochondrialribosomalsubunit	rRNA
PF10245	MRP-S22	Mitochondrial28SribosomalproteinS22	rRNA
PF10484	MRP-S23	MitochondrialribosomalproteinS23	rRNA
PF14955	MRP-S24	MitochondrialribosomesubunitS24	rRNA
PF14943	MRP-S26	MitochondrialribosomesubunitS26	rRNA
PF10037	MRP-S27	Mitochondrial28SribosomalproteinS27	rRNA
PF10213	MRP-S28	Mitochondrialribosomalsubunitprotein	rRNA
PF15433	MRP-S31	Mitochondrial28SribosomalproteinS31	rRNA
PF10210	MRP-S32	Mitochondrial28SribosomalproteinS32	rRNA
PF08293	MRP-S33	MitochondrialribosomalsubunitS27	rRNA
PF10246	MRP-S35	MitochondrialribosomalproteinMRP-S35	rRNA
PF05063	MT-A70	MT-A70	RNA
PF02536	mTERF	mTERF	DNA
PF10429	Mtr2	NuclearporeRNAshuttlingproteinMtr2	RNA
PF05175	MTS	Methyltransferasesmalldomain	rRNA
PF11831	Myb_Cef	pre-mRNAsplicingfactorcomponent	RNA
PF11474	N-Term_TEN	TelomerasereversetranscriptaseTENdomain	RNA
PF11517	Nab2	Nuclearabundantpoly(A)RNA-bindprotein2(Nab2)	RNA
PF10567	Nab6_mRNP_bdg	RNA-recognitionmotif	RNA
PF04981	NMD3	NMD3family	RNA
PF08772	NOB1_Zn_bind	Ninonebinding(NOB1)Zn-ribbonlike	RNA
PF03715	Noc2	Noc2pfamily	rRNA
PF07540	NOC3p	Nucleolarcomplex-associatedprotein	rRNA
PF06858	NOG1	NucleolarGTP-bindingprotein1(NOG1)	other
PF08155	NOGCT	NOGCT(NUC087)domain	other
PF01189	Nol1_Nop2_Fmu	NOL1/NOP2/sunfamily	rRNA
PF13636	Nol1_Nop2_Fmu_2	pre-rRNAprocessingandribosomebiogenesis	rRNA
PF01798	Nop	PutativesnoRNAbindingdomain	RNA
PF04135	Nop10p	NucleolarRNA-bindingprotein,Nop10pfamily	rRNA
PF04147	Nop14	Nop14-likefamily	rRNA
PF09420	Nop16	RibosomebiogenesisproteinNop16	rRNA
PF09805	Nop25	Nucleolarprotein12(25kDa)	rRNA
PF05997	Nop52	Nucleolarprotein,Nop52	rRNA
PF07767	Nop53	Nop53(60Sribosomalbiogenesis)	rRNA
PF08156	NOP5NT	NOP5NT(NUC127)domain	RNA
PF04054	Not1	CCR4-Notcomplexcomponent,Not1	RNA
PF04153	NOT2_3_5	NOT2/NOT3/NOT5family	other
PF04065	Not3	Not1N-terminaldomain,CCR4-Notcomplexcomponent	RNA
PF11707	Npa1	Ribosome60SbiogenesisN-terminal	rRNA
PF03813	Nrap	Nrapprotein	rRNA
PF08424	NRDE-2	NR	RNA
PF11501	Nsp1	NonstructuralproteinNsp1	RNA
PF09401	NSP10	RNAsynthesisproteinNSP10	RNA
PF06460	NSP13	CoronavirusNSP13	RNA
PF08716	nsp7	nsp7replicase	Pol
PF08717	nsp8	nsp8replicase	Pol
PF08710	nsp9	nsp9replicase	Pol
PF02136	NTF2	Nucleartransportfactor2(NTF2)domain	RNA
PF08157	NUC129	NUC129domain	rRNA
PF08159	NUC153	NUC153domain	rRNA
PF08161	NUC173	NUC173domain	rRNA
PF08168	NUC205	NUC205domain	rRNA
PF03066	Nucleoplasmin	Nucleoplasmin	DNA
PF13869	NUDIX_2	Nucleotidehydrolase	RNA
PF10453	NUFIP1	NuclearfragileXmentalretardation-interactingprotein1(NUFIP1)	rRNA
PF15293	NUFIP2	NuclearfragileXmentalretardation-interactingprotein2	RNA
PF05172	Nup35_RRM	Nup53/35/40-typeRNArecognitionmotif	RNA
PF14605	Nup35_RRM_2	Nup53/35/40-typeRNArecognitionmotif	RNA
PF10421	OAS1_C	2'-5'-oligoadenylatesynthetase1,domain2,C-terminus	RNA
PF08206	OB_RNB	RibonucleaseBOBdomain	RNA
PF08061	P68HR	P68HR(NUC004)repeat	RNA
PF00658	PABP	Poly-adenylatebindingprotein,uniquedomain	RNA
PF10255	Paf67	RNApolymeraseI-associatedfactorPAF67	Pol
PF07145	PAM2	Ataxin-2C-terminalregion	RNA
PF03828	PAP_assoc	Cid1familypolyApolymerase	RNA
PF04926	PAP_RNA-bind	Poly(A)polymerasepredictedRNAbindingdomain	RNA
PF00644	PARP	Poly(ADP-ribose)polymerasecatalyticdomain	other
PF09770	PAT1	TopoisomeraseII-associatedproteinPAT1	other
PF02170	PAZ	PAZdomain	RNA
PF12212	PAZ_siRNAbind	Piwi/Argonaute/ZwillesiRNA-bindingdomain	RNA
PF02229	PC4	TranscriptionalCoactivatorp15(PC4)	DNA
PF07147	PDCD9	Mitochondrial28SribosomalproteinS30(PDCD9)	rRNA
PF01195	Pept_tRNA_hydro	Peptidyl-tRNAhydrolase	tRNA
PF06732	Pescadillo_N	PescadilloN-terminus	RNA
PF08634	Pet127	MitochondrialproteinPet127	RNA
PF09246	PHAT	PHAT	RNA
PF02912	Phe_tRNA-synt_N	AminoacyltRNAsynthetaseclassII,N-terminaldomain	tRNA
PF03660	PHF5	PHF5-likeprotein	RNA
PF08190	PIH1	pre-RNAprocessingPIH1/Nop17	RNA
PF01850	PIN	PINdomain	RNA
PF10130	PIN_2	PINdomain	RNA
PF13470	PIN_3	PINdomain	RNA
PF13638	PIN_4	PINdomain	RNA
PF02171	Piwi	Piwidomain	RNA
PF08066	PMC2NT	PMC2NT(NUC016)domain	RNA
PF03726	PNPase	Polyribonucleotidenucleotidyltransferase,RNAbindingdomain	RNA
PF12111	PNPase_C	PolyribonucleotidephosphorylaseCterminal	RNA
PF01743	PolyA_pol	PolyApolymeraseheaddomain	RNA
PF01518	PolyG_pol	SigmaNSprotein	Pol
PF06978	POP1	RibonucleasesP/MRPproteinsubunitPOP1	RNA
PF08170	POPLD	POPLD(NUC188)domain	rRNA
PF11955	PORR	PlantorganelleRNArecognitiondomain	RNA
PF10640	Pox_ATPase-GT	mRNAcappingenzymeN-terminal,ATPaseandguanylyltransferase	RNA
PF03291	Pox_MCEL	mRNAcappingenzyme	RNA
PF03341	Pox_mRNA-cap	PoxvirusmRNAcappingenzyme,smallsubunit	RNA
PF03296	Pox_polyA_pol	Poxviruspoly(A)polymerasenucleotidyltransferasedomain	RNA
PF03294	Pox_Rap94	RNApolymerase-associatedtranscriptionspecificityfactor,Rap94	Pol
PF03012	PP_M1	Phosphoprotein	Pol
PF01535	PPR	PPRrepeat	other
PF08082	PRO8NT	PRO8NT(NUC069),PrP8N-terminaldomain	RNA
PF08083	PROCN	PROCN(NUC071)domain	RNA
PF08084	PROCT	PROCT(NUC072)domain	RNA
PF09180	ProRS-C_1	Prolyl-tRNAsynthetase,C-terminal	tRNA
PF09181	ProRS-C_2	Prolyl-tRNAsynthetase,C-terminal	tRNA
PF07259	ProSAAS	ProSAASprecursor	other
PF06424	PRP1_N	PRP1splicingfactor,N-terminal	RNA
PF02840	Prp18	Prp18domain	RNA
PF08606	Prp19	Prp19/Pso4-like	RNA
PF12230	PRP21_like_P	Pre-mRNAsplicingfactorPRP21likeprotein	RNA
PF08572	PRP3	pre-mRNAprocessingfactor3(PRP3)	RNA
PF09785	Prp31_C	Prp31Cterminaldomain	RNA
PF03371	PRP38	PRP38family	RNA
PF08799	PRP4	pre-mRNAprocessingfactor4(PRP4)like	RNA
PF12134	PRP8_domainIV	PRP8domainIVcore	RNA
PF01416	PseudoU_synth_1	tRNApseudouridinesynthase	RNA
PF00849	PseudoU_synth_2	RNApseudouridylatesynthase	RNA
PF01981	PTH2	Peptidyl-tRNAhydrolasePTH2	tRNA
PF01885	PTS_2-RNA	RNA2'-phosphotransferase,Tpt1/KptAfamily	RNA
PF01472	PUA	PUAdomain	RNA
PF00806	PUF	Pumilio-familyRNAbindingrepeat	RNA
PF04845	PurA	PurAssDNAandRNA-bindingprotein	RNA
PF01480	PWI	PWIdomain	RNA
PF02547	Queuosine_synth	Queuosinebiosynthesisprotein	tRNA
PF01424	R3H	R3Hdomain	DNA
PF08652	RAI1	RAI1likePD-(D/E)XKnuclease	RNA
PF15320	RAM	mRNAcapmethylation,RNMT-activatingminiprotein	RNA
PF08373	RAP	RAPdomain	RNA
PF08081	RBM1CTR	RBM1CTR(NUC064)family	RNA
PF04381	RdgC	Putativeexonuclease,RdgC	RNA
PF05183	RdRP	RNAdependentRNApolymerase	Pol
PF00680	RdRP_1	RNAdependentRNApolymerase	Pol
PF00978	RdRP_2	RNAdependentRNApolymerase	Pol
PF00998	RdRP_3	ViralRNAdependentRNApolymerase	Pol
PF02123	RdRP_4	ViralRNA-directedRNA-polymerase	Pol
PF07925	RdRP_5	ReovirusRNA-dependentRNApolymeraselambda3	Pol
PF04851	ResIII	TypeIIIrestrictionenzyme,ressubunit	DNA
PF00472	RF-1	RF-1domain	RNA
PF07498	Rho_N	Rhoterminationfactor,N-terminaldomain	RNA
PF07497	Rho_RNA_bind	Rhoterminationfactor,RNA-bindingdomain	RNA
PF06479	Ribonuc_2-5A	Ribonuclease2-5A	RNA
PF01042	Ribonuc_L-PSP	EndoribonucleaseL-PSP	RNA
PF08584	Ribonuc_P_40	RibonucleaseP40kDa(Rpp40)subunit	RNA
PF14622	Ribonucleas_3_3	Ribonuclease-III-like	RNA
PF00545	Ribonuclease	ribonuclease	RNA
PF00636	Ribonuclease_3	RibonucleaseIIIdomain	RNA
PF00825	Ribonuclease_P	RibonucleaseP	RNA
PF00445	Ribonuclease_T2	RibonucleaseT2family	RNA
PF00164	Ribosom_S12_S23	RibosomalproteinS12/S23	rRNA
PF00428	Ribosomal_60s	60sAcidicribosomalprotein	rRNA
PF00687	Ribosomal_L1	RibosomalproteinL1p/L10efamily	rRNA
PF00466	Ribosomal_L10	RibosomalproteinL10	rRNA
PF00298	Ribosomal_L11	RibosomalproteinL11,RNAbindingdomain	rRNA
PF03946	Ribosomal_L11_N	RibosomalproteinL11,N-terminaldomain	rRNA
PF00542	Ribosomal_L12	RibosomalproteinL7/L12C-terminaldomain	rRNA
PF00572	Ribosomal_L13	RibosomalproteinL13	rRNA
PF01294	Ribosomal_L13e	RibosomalproteinL13e	rRNA
PF00238	Ribosomal_L14	RibosomalproteinL14p/L23e	rRNA
PF01929	Ribosomal_L14e	RibosomalproteinL14	rRNA
PF00827	Ribosomal_L15e	RibosomalL15	rRNA
PF00252	Ribosomal_L16	RibosomalproteinL16p/L10e	rRNA
PF01196	Ribosomal_L17	RibosomalproteinL17	rRNA
PF01775	Ribosomal_L18ae	RibosomalL18ae/LXproteindomain	rRNA
PF00828	Ribosomal_L18e	RibosomalproteinL18e/L15	rRNA
PF00861	Ribosomal_L18p	RibosomalL18p/L5efamily	rRNA
PF01245	Ribosomal_L19	RibosomalproteinL19	rRNA
PF01280	Ribosomal_L19e	RibosomalproteinL19e	rRNA
PF00181	Ribosomal_L2	RibosomalProteinsL2,RNAbindingdomain	rRNA
PF03947	Ribosomal_L2_C	RibosomalProteinsL2,C-terminaldomain	rRNA
PF00453	Ribosomal_L20	RibosomalproteinL20	rRNA
PF01157	Ribosomal_L21e	RibosomalproteinL21e	rRNA
PF00829	Ribosomal_L21p	RibosomalprokaryoticL21protein	rRNA
PF00237	Ribosomal_L22	RibosomalproteinL22p/L17e	rRNA
PF01776	Ribosomal_L22e	RibosomalL22eproteinfamily	rRNA
PF00276	Ribosomal_L23	RibosomalproteinL23	rRNA
PF03939	Ribosomal_L23eN	RibosomalproteinL23,N-terminaldomain	rRNA
PF01246	Ribosomal_L24e	RibosomalproteinL24e	rRNA
PF01386	Ribosomal_L25p	RibosomalL25pfamily	rRNA
PF01016	Ribosomal_L27	RibosomalL27protein	rRNA
PF01777	Ribosomal_L27e	RibosomalL27eproteinfamily	rRNA
PF00830	Ribosomal_L28	RibosomalL28family	rRNA
PF01778	Ribosomal_L28e	RibosomalL28eproteinfamily	rRNA
PF00831	Ribosomal_L29	RibosomalL29protein	rRNA
PF01779	Ribosomal_L29e	RibosomalL29eproteinfamily	rRNA
PF00297	Ribosomal_L3	RibosomalproteinL3	rRNA
PF00327	Ribosomal_L30	RibosomalproteinL30p/L7e	rRNA
PF08079	Ribosomal_L30_N	RibosomalL30N-terminaldomain	rRNA
PF01197	Ribosomal_L31	RibosomalproteinL31	rRNA
PF01198	Ribosomal_L31e	RibosomalproteinL31e	rRNA
PF01655	Ribosomal_L32e	RibosomalproteinL32	rRNA
PF01783	Ribosomal_L32p	RibosomalL32pproteinfamily	rRNA
PF00471	Ribosomal_L33	RibosomalproteinL33	rRNA
PF00468	Ribosomal_L34	RibosomalproteinL34	rRNA
PF01199	Ribosomal_L34e	RibosomalproteinL34e	rRNA
PF01247	Ribosomal_L35Ae	RibosomalproteinL35Ae	rRNA
PF01632	Ribosomal_L35p	RibosomalproteinL35	rRNA
PF00444	Ribosomal_L36	RibosomalproteinL36	rRNA
PF01158	Ribosomal_L36e	RibosomalproteinL36e	rRNA
PF08561	Ribosomal_L37	MitochondrialribosomalproteinL37	rRNA
PF01780	Ribosomal_L37ae	RibosomalL37aeproteinfamily	rRNA
PF01907	Ribosomal_L37e	RibosomalproteinL37e	rRNA
PF01781	Ribosomal_L38e	RibosomalL38eproteinfamily	rRNA
PF00832	Ribosomal_L39	RibosomalL39protein	rRNA
PF00573	Ribosomal_L4	RibosomalproteinL4/L1family	rRNA
PF01020	Ribosomal_L40e	RibosomalL40efamily	rRNA
PF05162	Ribosomal_L41	RibosomalproteinL41	rRNA
PF00935	Ribosomal_L44	RibosomalproteinL44	rRNA
PF00281	Ribosomal_L5	RibosomalproteinL5	rRNA
PF00673	Ribosomal_L5_C	ribosomalL5PfamilyC-terminus	rRNA
PF10501	Ribosomal_L50	Ribosomalsubunit39S	rRNA
PF00347	Ribosomal_L6	RibosomalproteinL6	rRNA
PF01159	Ribosomal_L6e	RibosomalproteinL6e	rRNA
PF03868	Ribosomal_L6e_N	RibosomalproteinL6,N-terminaldomain	rRNA
PF01248	Ribosomal_L7Ae	RibosomalproteinL7Ae/L30e/S12e/Gadd45family	rRNA
PF03948	Ribosomal_L9_C	RibosomalproteinL9,C-terminaldomain	rRNA
PF01281	Ribosomal_L9_N	RibosomalproteinL9,N-terminaldomain	rRNA
PF00338	Ribosomal_S10	RibosomalproteinS10p/S20e	rRNA
PF00411	Ribosomal_S11	RibosomalproteinS11	rRNA
PF00416	Ribosomal_S13	RibosomalproteinS13/S18	rRNA
PF08069	Ribosomal_S13_N	RibosomalS13/S15N-terminaldomain	rRNA
PF00253	Ribosomal_S14	RibosomalproteinS14p/S29e	rRNA
PF00312	Ribosomal_S15	RibosomalproteinS15	rRNA
PF00886	Ribosomal_S16	RibosomalproteinS16	rRNA
PF00366	Ribosomal_S17	RibosomalproteinS17	rRNA
PF00833	Ribosomal_S17e	RibosomalS17	rRNA
PF01084	Ribosomal_S18	RibosomalproteinS18	rRNA
PF00203	Ribosomal_S19	RibosomalproteinS19	rRNA
PF01090	Ribosomal_S19e	RibosomalproteinS19e	rRNA
PF00318	Ribosomal_S2	RibosomalproteinS2	rRNA
PF01649	Ribosomal_S20p	RibosomalproteinS20	rRNA
PF01165	Ribosomal_S21	RibosomalproteinS21	rRNA
PF01249	Ribosomal_S21e	RibosomalproteinS21e	rRNA
PF08136	Ribosomal_S22	30SribosomalproteinsubunitS22family	rRNA
PF01282	Ribosomal_S24e	RibosomalproteinS24e	rRNA
PF03297	Ribosomal_S25	S25ribosomalprotein	rRNA
PF01283	Ribosomal_S26e	RibosomalproteinS26e	rRNA
PF01599	Ribosomal_S27	RibosomalproteinS27a	rRNA
PF01667	Ribosomal_S27e	RibosomalproteinS27	rRNA
PF01200	Ribosomal_S28e	RibosomalproteinS28e	rRNA
PF00189	Ribosomal_S3_C	RibosomalproteinS3,C-terminaldomain	rRNA
PF04758	Ribosomal_S30	RibosomalproteinS30	rRNA
PF02482	Ribosomal_S30AE	Sigma54modulationprotein/S30EAribosomalprotein	rRNA
PF01015	Ribosomal_S3Ae	RibosomalS3Aefamily	rRNA
PF00163	Ribosomal_S4	RibosomalproteinS4/S9N-terminaldomain	rRNA
PF00900	Ribosomal_S4e	RibosomalfamilyS4e	rRNA
PF11993	Ribosomal_S4Pg	RibosomalS4P(gammaproteobacterial)	rRNA
PF00333	Ribosomal_S5	RibosomalproteinS5,N-terminaldomain	rRNA
PF03719	Ribosomal_S5_C	RibosomalproteinS5,C-terminaldomain	rRNA
PF01250	Ribosomal_S6	RibosomalproteinS6	rRNA
PF01092	Ribosomal_S6e	RibosomalproteinS6e	rRNA
PF00177	Ribosomal_S7	RibosomalproteinS7p/S5e	rRNA
PF01251	Ribosomal_S7e	RibosomalproteinS7e	rRNA
PF00410	Ribosomal_S8	RibosomalproteinS8	rRNA
PF01201	Ribosomal_S8e	RibosomalproteinS8e	rRNA
PF00380	Ribosomal_S9	RibosomalproteinS9/S16	rRNA
PF12231	Rif1_N	Rap1-interactingfactor1Nterminal	RNA
PF11648	RIG-I_C-RD	C-terminaldomainofRIG-I	RNA
PF08443	RimK	RimK-likeATP-graspdomain	rRNA
PF01782	RimM	RimMN-terminaldomain	rRNA
PF01163	RIO1	RIO1family	other
PF08167	RIX1	rRNAprocessing/ribosomebiogenesis	rRNA
PF04957	RMF	Ribosomemodulationfactor	rRNA
PF07521	RMMBL	RNA-metabolisingmetallo-beta-lactamase	RNA
PF08675	RNA_bind	RNAbindingdomain	RNA
PF10133	RNA_bind_2	PredictedRNA-bindingprotein	RNA
PF10258	RNA_GG_bind	PHAXRNA-bindingdomain	RNA
PF00910	RNA_helicase	RNAhelicase	RNA
PF09511	RNA_lig_T4_1	RNAligase	RNA
PF09414	RNA_ligase	RNAligase	RNA
PF04252	RNA_Me_trans	PredictedSAM-dependentRNAmethyltransferase	RNA
PF00940	RNA_pol	DNA-dependentRNApolymerase	Pol
PF11705	RNA_pol_3_Rpc31	DNA-directedRNApolymeraseIIIsubunitRpc31	Pol
PF01000	RNA_pol_A_bac	RNApolymeraseRpb3/RpoAinsertdomain	Pol
PF03118	RNA_pol_A_CTD	BacterialRNApolymerase,alphachainCterminaldomain	Pol
PF06870	RNA_pol_I_A49	A49-likeRNApolymeraseIassociatedfactor	Pol
PF04090	RNA_pol_I_TF	RNApolymeraseIspecificinitiationfactor	Pol
PF01193	RNA_pol_L	RNApolymeraseRpb3/Rpb11dimerisationdomain	Pol
PF13656	RNA_pol_L_2	RNApolymeraseRpb3/Rpb11dimerisationdomain	Pol
PF02150	RNA_POL_M_15KD	RNApolymerasesM/15Kdsubunit	Pol
PF01194	RNA_pol_N	RNApolymerasesN/8kDasubunit	Pol
PF08292	RNA_pol_Rbc25	RNApolymeraseIIIsubunitRpc25	Pol
PF06883	RNA_pol_Rpa2_4	RNApolymeraseI,Rpa2specificdomain	Pol
PF04997	RNA_pol_Rpb1_1	RNApolymeraseRpb1,domain1	Pol
PF00623	RNA_pol_Rpb1_2	RNApolymeraseRpb1,domain2	Pol
PF04983	RNA_pol_Rpb1_3	RNApolymeraseRpb1,domain3	Pol
PF05000	RNA_pol_Rpb1_4	RNApolymeraseRpb1,domain4	Pol
PF04998	RNA_pol_Rpb1_5	RNApolymeraseRpb1,domain5	Pol
PF04992	RNA_pol_Rpb1_6	RNApolymeraseRpb1,domain6	Pol
PF04990	RNA_pol_Rpb1_7	RNApolymeraseRpb1,domain7	Pol
PF05001	RNA_pol_Rpb1_R	RNApolymeraseRpb1C-terminalrepeat	Pol
PF04563	RNA_pol_Rpb2_1	RNApolymerasebetasubunit	Pol
PF04561	RNA_pol_Rpb2_2	RNApolymeraseRpb2,domain2	Pol
PF04565	RNA_pol_Rpb2_3	RNApolymeraseRpb2,domain3	Pol
PF04566	RNA_pol_Rpb2_4	RNApolymeraseRpb2,domain4	Pol
PF10385	RNA_pol_Rpb2_45	RNApolymerasebetasubunitexternal1domain	Pol
PF04567	RNA_pol_Rpb2_5	RNApolymeraseRpb2,domain5	Pol
PF00562	RNA_pol_Rpb2_6	RNApolymeraseRpb2,domain6	Pol
PF04560	RNA_pol_Rpb2_7	RNApolymeraseRpb2,domain7	Pol
PF03874	RNA_pol_Rpb4	RNApolymeraseRpb4	Pol
PF01191	RNA_pol_Rpb5_C	RNApolymeraseRpb5,C-terminaldomain	Pol
PF03871	RNA_pol_Rpb5_N	RNApolymeraseRpb5,N-terminaldomain	Pol
PF01192	RNA_pol_Rpb6	RNApolymeraseRpb6	Pol
PF03870	RNA_pol_Rpb8	RNApolymeraseRpb8	Pol
PF05158	RNA_pol_Rpc34	RNApolymeraseRpc34subunit	Pol
PF05132	RNA_pol_Rpc4	RNApolymeraseIIIRPC4	Pol
PF05645	RNA_pol_Rpc82	RNApolymeraseIIIsubunitRPC82	Pol
PF12136	RNA_pol_Rpo13	RNApolymeraseRpo13subunitHTHdomain	Pol
PF08203	RNA_polI_A14	YeastRNApolymeraseIsubunitRPA14	Pol
PF08208	RNA_polI_A34	DNA-directedRNApolymeraseIsubunitRPA34.5	Pol
PF03431	RNA_replicase_B	RNAreplicase,beta-chain	RNA
PF10443	RNA12	RNA12protein	RNA
PF10150	RNase_E_G	RibonucleaseE/Gfamily	RNA
PF00075	RNase_H	RNaseH	RNA
PF08615	RNase_H2_suC	RibonucleaseH2non-catalyticsubunit(Ylr154p-like)	RNA
PF09468	RNase_H2-Ydr279	Ydr279pproteinfamily(RNaseH2complexcomponent)	RNA
PF01351	RNase_HII	RibonucleaseHII	RNA
PF01876	RNase_P_p30	RNasePsubunitp30	RNA
PF08228	RNase_P_pop3	RNasePsubunitPop3	RNA
PF01900	RNase_P_Rpp14	Rpp14/Pop5family	RNA
PF01138	RNase_PH	3'exoribonucleasefamily,domain1	RNA
PF03725	RNase_PH_C	3'exoribonucleasefamily,domain2	RNA
PF00929	RNase_T	Exonuclease	RNA
PF11977	RNase_Zc3h12a	Zc3h12a-likeRibonucleaseNYNdomain	RNA
PF00074	RnaseA	Pancreaticribonuclease	RNA
PF09293	RNaseH_C	T4RNaseH,Cterminal	RNA
PF09293	RNaseH_C	T4 RNase H, C terminal	RNA
PF00773	RNB	RNBdomain	RNA
PF08067	ROKNT	ROKNT(NUC014)domain	RNA
PF08579	RPM2	MitochondrialribonucleasePsubunit(RPM2)	RNA
PF12328	Rpp20	Rpp20subunitofnuclearRNaseMRPandP	RNA
PF04032	Rpr2	RNAsePRpr2/Rpp21/SNM1subunitdomain	RNA
PF01765	RRF	Ribosomerecyclingfactor	rRNA
PF10378	RRM	PutativeRRMdomain	RNA
PF00076	RRM_1	RNArecognitionmotif.(a.k.a.RRM,RBD,orRNPdomain)	RNA
PF04059	RRM_2	RNArecognitionmotif2	RNA
PF08777	RRM_3	RNAbindingmotif	RNA
PF10598	RRM_4	RNArecognitionmotifofthespliceosomalPrP8	RNA
PF13893	RRM_5	RNArecognitionmotif.(a.k.a.RRM,RBD,orRNPdomain)	RNA
PF14259	RRM_6	RNArecognitionmotif(a.k.a.RRM,RBD,orRNPdomain)	RNA
PF06962	rRNA_methylase	PutativerRNAmethylase	rRNA
PF13234	rRNA_proc-arch	rRNA-processingarchdomain	rRNA
PF08524	rRNA_processing	rRNAprocessing	rRNA
PF00398	RrnaAD	RibosomalRNAadeninedimethylase	rRNA
PF07890	Rrp15p	Rrp15p	rRNA
PF12923	RRP7	RibosomalRNA-processingprotein7(RRP7)	rRNA
PF04939	RRS1	Ribosomebiogenesisregulatoryprotein(RRS1)	rRNA
PF08071	RS4NT	RS4NT(NUC023)domain	rRNA
PF07547	RSD-2	RSD-2N-terminaldomain	RNA
PF08600	Rsm1	Rsm1-like	RNA
PF09243	Rsm22	MitochondrialsmallribosomalsubunitRsm22	rRNA
PF11757	RSS_P20	SuppressorofRNAsilencingP21-like	RNA
PF01137	RTC	RNA3'-terminalphosphatecyclase	RNA
PF05189	RTC_insert	RNA3'-terminalphosphatecyclase(RTC),insertdomain	RNA
PF01139	RtcB	tRNA-splicingligaseRtcB	tRNA
PF00078	RVT_1	Reversetranscriptase(RNA-dependentDNApolymerase)	Pol
PF07727	RVT_2	Reversetranscriptase(RNA-dependentDNApolymerase)	Pol
PF00575	S1	S1RNAbindingdomain	RNA
PF14444	S1-like	S1-like	RNA
PF02265	S1-P1_nuclease	S1/P1Nuclease	RNA
PF03501	S10_plectin	Plectin/S10domain	RNA
PF01479	S4	S4domain	RNA
PF02037	SAP	SAPdomain	RNA
PF06487	SAP18	Sin3associatedpolypeptidep18(SAP18)	RNA
PF03343	SART-1	SART-1family	RNA
PF04000	Sas10_Utp3	Sas10/Utp3/C1Dfamily	RNA
PF01172	SBDS	Shwachman-Bodian-Diamondsyndrome(SBDS)protein	RNA
PF09377	SBDS_C	SBDSproteinC-terminaldomain	rRNA
PF12390	Se-cys_synth_N	SelenocysteinesynthaseNterminal	tRNA
PF03841	SelA	L-seryl-tRNAseleniumtransferase	tRNA
PF09105	SelB-wing_1	ElongationfactorSelB,wingedhelix	RNA
PF09106	SelB-wing_2	ElongationfactorSelB,wingedhelix	RNA
PF09107	SelB-wing_3	ElongationfactorSelB,wingedhelix	RNA
PF12726	SEN1_N	SEN1Nterminal	RNA
PF09631	Sen15	Sen15protein	tRNA
PF02403	Seryl_tRNA_N	Seryl-tRNAsynthetaseN-terminaldomain	tRNA
PF12108	SF3a60_bindingd	SplicingfactorSF3a60bindingdomain	RNA
PF08920	SF3b1	Splicingfactor3Bsubunit1	RNA
PF07189	SF3b10	Splicingfactor3Bsubunit10(SF3b10)	RNA
PF11435	She2p	RNAbindingproteinShe2p	RNA
PF04925	SHQ1	SHQ1protein	RNA
PF03876	SHS2_Rpb7-N	SHS2domainfoundinNterminusofRpb7p/Rpc25p/MJ0397	Pol
PF13965	SID-1_RNA_chan	dsRNA-gated channel SID-1	RNA
PF04938	SIP1	Survivalmotorneuron(SMN)interactingprotein1(SIP1)	RNA
PF15247	SLBP_RNA_bind	HistoneRNAhairpin-bindingproteinRNA-bindingdomain	RNA
PF11708	Slu7	Pre-mRNAsplicingPrp18-interactingfactor	RNA
PF14438	SM-ATX	Ataxin2SMdomain	RNA
PF03467	Smg4_UPF3	Smg-4/UPF3family	RNA
PF06003	SMN	Survivalmotorneuronprotein(SMN)	RNA
PF11035	SnAPC_2_like	SmallnuclearRNAactivatingcomplexsubunit2-like	RNA
PF00565	SNase	Staphylococcalnucleasehomologue	RNA
PF11538	Snurportin1	Snurportin1	RNA
PF04158	Sof1	Sof1-likedomain	rRNA
PF12105	SpoU_methylas_C	SpoU,rRNAmethylase,C-terminal	rRNA
PF00588	SpoU_methylase	SpoUrRNAMethylasefamily	rRNA
PF08032	SpoU_sub_bind	RNA2'-Oribosemethyltransferasesubstratebinding	RNA
PF02590	SPOUT_MTase	PredictedSPOUTmethyltransferase	tRNA
PF06093	Spt4	Spt4/RpoE2zincfinger	RNA
PF10500	SR-25	NuclearRNA-splicing-associatedprotein	RNA
PF07304	SRA1	SteroidreceptorRNAactivator(SRA1)	RNA
PF02290	SRP14	Signalrecognitionparticle14kDprotein	other
PF01922	SRP19	SRP19protein	other
PF05022	SRP40_C	SRP40,C-terminaldomain	RNA
PF00448	SRP54	SRP54-typeprotein,GTPasedomain	other
PF02881	SRP54_N	SRP54-typeprotein,helicalbundledomain	other
PF08492	SRP72	SRP72RNA-bindingdomain	RNA
PF05486	SRP9-21	Signalrecognitionparticle9kDaprotein(SRP9)	other
PF15230	SRRM_C	Serine/argininerepetitivematrixproteinC-terminus	other
PF04722	Ssu72	Ssu72-likeprotein	RNA
PF10330	Stb3	PutativeSin3bindingprotein	RNA
PF01300	Sua5_yciO_yrdC	Telomererecombination	RNA
PF05843	Suf	Suppressorofforkedprotein(Suf)	RNA
PF01253	SUI1	TranslationinitiationfactorSUI1	RNA
PF11479	Suppressor_P21	RNAsilencingsuppressorP21	RNA
PF04935	SURF6	Surfeitlocusprotein6	RNA
PF01805	Surp	Surpmodule	RNA
PF12513	SUV3_C	MitochondrialdegradasomeRNAhelicasesubunitCterminal	RNA
PF08231	SYF2	SYF2splicingfactor	RNA
PF12295	Symplekin_C	SymplekintightjunctionproteinCterminal	other
PF03943	TAP_C	TAPC-terminaldomain	RNA
PF09162	Tap-RNA_bind	Tap,RNA-binding	RNA
PF12009	Telomerase_RBD	Telomeraseribonucleoproteincomplex-RNAbindingdomain	RNA
PF01702	TGT	QueuinetRNA-ribosyltransferase	tRNA
PF04446	Thg1	tRNAHisguanylyltransferase	tRNA
PF11262	Tho2	Transcriptionfactor/nuclearexportsubunitprotein2	RNA
PF11732	Thoc2	Transcription-andexport-relatedcomplexsubunit	RNA
PF05615	THOC7	Thocomplexsubunit7	RNA
PF09432	THP2	ThocomplexsubunitTHP2	RNA
PF15440	THRAP3_BCLAF1	THRAP3/BCLAF1family	RNA
PF02926	THUMP	THUMPdomain	RNA
PF09179	TilS	TilSsubstratebindingdomain	tRNA
PF11734	TilS_C	TilSsubstrateC-terminaldomain	tRNA
PF10341	TPP1	Shelterincomplexsubunit,TPP1/ACD	RNA
PF06495	Transformer	Fruitflytransformerprotein	RNA
PF01997	Translin	Translinfamily	DNA
PF02994	Transposase_22	L1transposableelement	other
PF02005	TRM	N2,N2-dimethylguanosinetRNAmethyltransferase	tRNA
PF03966	Trm112p	Trm112p-likeprotein	tRNA
PF05206	TRM13	MethyltransferaseTRM13	tRNA
PF01994	Trm56	tRNAribose2'-O-methyltransferase,aTrm56	tRNA
PF13742	tRNA_anti_2	OB-fold nucleic acid binding domain	tRNA
PF01336	tRNA_anti-codon	OB-foldnucleicacidbindingdomain	tRNA
PF12869	tRNA_anti-like	tRNA_anti-like	tRNA
PF01588	tRNA_bind	PutativetRNAbindingdomain	tRNA
PF13725	tRNA_bind_2	PossibletRNAbindingdomain	tRNA
PF04414	tRNA_deacylase	D-aminoacyl-tRNAdeacylase	tRNA
PF12928	tRNA_int_end_N2	tRNA-splicingendonucleasesubunitsen54N-term	tRNA
PF01974	tRNA_int_endo	tRNAintronendonuclease,catalyticC-terminaldomain	tRNA
PF02778	tRNA_int_endo_N	tRNAintronendonuclease,N-terminaldomain	tRNA
PF08302	tRNA_lig_CPD	FungaltRNAligasephosphodiesterasedomain	tRNA
PF08303	tRNA_lig_kinase	tRNAligasekinasedomain	tRNA
PF01746	tRNA_m1G_MT	tRNA(Guanine-1)-methyltransferase	tRNA
PF03054	tRNA_Me_trans	tRNAmethyltransferase	tRNA
PF13735	tRNA_NucTran2_2	tRNAnucleotidyltransferasedomain2putative	tRNA
PF09249	tRNA_NucTransf2	tRNAnucleotidyltransferase,seconddomain	tRNA
PF07973	tRNA_SAD	ThreonylandAlanyltRNAsynthetasesecondadditionaldomain	tRNA
PF04558	tRNA_synt_1c_R1	Glutaminyl-tRNAsynthetase,non-specificRNAbindingregionpart1	tRNA
PF04557	tRNA_synt_1c_R2	Glutaminyl-tRNAsynthetase,non-specificRNAbindingregionpart2	tRNA
PF02092	tRNA_synt_2f	Glycyl-tRNAsynthetasebetasubunit	tRNA
PF05958	tRNA_U5-meth_tr	tRNA(Uracil-5-)-methyltransferase	tRNA
PF00133	tRNA-synt_1	tRNAsynthetasesclassI(I,L,MandV)	tRNA
PF00579	tRNA-synt_1b	tRNAsynthetasesclassI(WandY)	tRNA
PF00749	tRNA-synt_1c	tRNAsynthetasesclassI(EandQ),catalyticdomain	tRNA
PF03950	tRNA-synt_1c_C	tRNAsynthetasesclassI(EandQ),anti-codonbindingdomain	tRNA
PF00750	tRNA-synt_1d	tRNAsynthetasesclassI(R)	tRNA
PF01406	tRNA-synt_1e	tRNAsynthetasesclassI(C)catalyticdomain	tRNA
PF01921	tRNA-synt_1f	tRNAsynthetasesclassI(K)	tRNA
PF09334	tRNA-synt_1g	tRNAsynthetasesclassI(M)	tRNA
PF00152	tRNA-synt_2	tRNAsynthetasesclassII(D,KandN)	tRNA
PF00587	tRNA-synt_2b	tRNAsynthetaseclassIIcoredomain(G,H,P,SandT)	tRNA
PF01411	tRNA-synt_2c	tRNAsynthetasesclassII(A)	tRNA
PF01409	tRNA-synt_2d	tRNAsynthetasesclassIIcoredomain(F)	tRNA
PF02091	tRNA-synt_2e	Glycyl-tRNAsynthetasealphasubunit	tRNA
PF13393	tRNA-synt_His	Histidyl-tRNAsynthetase	tRNA
PF08915	tRNA-Thr_ED	Archaea-specificeditingdomainofthreonyl-tRNAsynthetase	tRNA
PF05731	TROVE	TROVEdomain	RNA
PF09142	TruB_C	tRNAPseudouridinesynthaseII,Cterminal	tRNA
PF01509	TruB_N	TruBfamilypseudouridylatesynthase(Nterminaldomain)	RNA
PF09157	TruB-C_2	PseudouridinesynthaseIITruB,C-terminal	RNA
PF01142	TruD	tRNApseudouridinesynthaseD(TruD)	tRNA
PF04705	TSNR_N	Thiostrepton-resistancemethylase,Nterminus	rRNA
PF00567	TUDOR	Tudordomain	RNA
PF11717	Tudor-knot	RNAbindingactivity-knotofachromodomain	RNA
PF02676	TYW3	MethyltransferaseTYW3	tRNA
PF12220	U1snRNP70_N	U1smallnuclearribonucleoproteinof70kDaMWNterminal	RNA
PF08640	U3_assoc_6	U3smallnucleolarRNA-associatedprotein6	RNA
PF08297	U3_snoRNA_assoc	U3snoRNAassociated	RNA
PF12397	U3snoRNP10	U3smallnucleolarRNA-associatedprotein10	RNA
PF10597	U5_2-snRNA_bdg	U5-snRNAbindingsite2ofPrP8	RNA
PF10596	U6-snRNA_bdg	U6-snRNAinteractingdomainofPrP8	RNA
PF01170	UPF0020	PutativeRNAmethylasefamilyUPF0020	RNA
PF01868	UPF0086	DomainofunknownfunctionUPF0086	other
PF03657	UPF0113	Uncharacterisedproteinfamily(UPF0113)	other
PF09416	UPF1_Zn_bind	RNAhelicase(UPF2interactingdomain)	RNA
PF04050	Upf2	Up-frameshiftsuppressor2	RNA
PF10441	Urb2	Urb2/Npa2family	rRNA
PF09138	Urm1	Urm1(Ubiquitinrelatedmodifier)	other
PF03998	Utp11	Utp11protein	RNA
PF04003	Utp12	Dip2/Utp12Family	RNA
PF08625	Utp13	Utp13specificWD40associateddomain	rRNA
PF04615	Utp14	Utp14protein	RNA
PF09384	UTP15_C	UTP15Cterminal	rRNA
PF04192	Utp21	Utp21specificWD40associatedputativedomain	rRNA
PF10395	Utp8	Utp8family	tRNA
PF00580	UvrD-helicase	UvrD/REPhelicaseN-terminaldomain	RNA
PF10458	Val_tRNA-synt_C	ValyltRNAsynthetasetRNAbindingarm	tRNA
PF05316	VAR1	Mitochondrialribosomalprotein(VAR1)	rRNA
PF01505	Vault	MajorVaultProteinrepeat	RNA
PF01660	Vmethyltransf	Viralmethyltransferase	other
PF08456	Vmethyltransf_C	ViralmethyltransferaseC-terminal	other
PF02020	W2	eIF4-gamma/eIF5/eIF2-epsilon	RNA
PF10273	WGG	Pre-rRNA-processingproteinTSR2	rRNA
PF02165	WT1	Wilm'stumourprotein	DNA
PF08608	Wyosine_form	Wyosinebaseformation	tRNA
PF09412	XendoU	EndoribonucleaseXendoU	RNA
PF08389	Xpo1	Exportin1-likeprotein	other
PF03159	XRN_N	XRN5'-3'exonucleaseN-terminus	RNA
PF03468	XS	XSdomain	RNA
PF04146	YTH	YT521-B-likedomain	other
PF02295	z-alpha	Adenosinedeaminasez-alphadomain	RNA
PF00096	zf-C2H2	Zincfinger,C2H2type	RNA
PF12171	zf-C2H2_jaz	Zinc-fingerdouble-strandedRNA-binding	RNA
PF10650	zf-C3H1	Putativezinc-fingerdomain	RNA
PF07967	zf-C3HC	C3HCzincfinger-like	RNA
PF00642	zf-CCCH	ZincfingerC-x8-C-x5-C-x3-Htype(andsimilar)	RNA
PF14608	zf-CCCH_2	ZincfingerC-x8-C-x5-C-x3-Htype	RNA
PF00098	zf-CCHC	Zincknuckle	RNA
PF13696	zf-CCHC_2	Zincknuckle	RNA
PF06827	zf-FPG_IleRS	ZincfingerfoundinFPGandIleRS	RNA
PF12874	zf-met	Zinc-fingerofC2H2type	RNA
PF05741	zf-nanos	NanosRNAbindingdomain	RNA
PF00641	zf-RanBP	Zn-fingerinRanbindingproteinandothers	RNA
PF08080	zf-RNPHF	RNPHFzincfinger	RNA
PF11722	zf-TRM13_CCCH	CCCHzincfingerinTRM13protein	RNA
PF06220	zf-U1	U1zincfinger	RNA
PF05253	zf-U11-48K	U11-48K-likeCHHCzincfinger	RNA
