# Supplementary material for: The mRNA-bound proteome of the human malaria parasite Plasmodium falciparum
Source: Genome Biol. 2016 Jul 5;17:147. doi: 10.1186/s13059-016-1014-0 (PMC4933991; doi:10.1186/s13059-016-1014-0)
Supplement: Additional file 2: — List of predicted RNA-binding proteins in P. falciparum. (XLSX 112 kb) [file 13059_2016_1014_MOESM2_ESM.xlsx]

## Sheet: RBPs
GeneID	Description	n RBD	Classification	Function	Function [Reddy et al.]	Evidence	RBD [Reddy et al.]	mRBP capture	Polysome-associated	RBD_search	RBD_1	RBD_2	RBD_3	RBD_4	RBD_5	RBD_6	RBD_7	RBD_8
PF3D7_0102900	aspartate--tRNA ligase	3	tRNA	-	--	RBD	--	-	-	tRNA-synt_2 | tRNA_anti-codon | tRNA-synt_2d	tRNA-synt_2	tRNA_anti-codon	tRNA-synt_2d	-	-	-	-	-		-	#REF!
PF3D7_0103600	ATP-dependent RNA helicase, putative	1	RNA	Unspecified	--	RBD	DEXD Helicase	-	-	DEAD	DEAD	-	-	-	-	-	-	-		1	#REF!
PF3D7_0103700	L-seryl-tRNA(Sec) kinase, putative (PSTK)	0	tRNA	-	--	RNA or translation gene annotation	--	-	-	-	-	-	-	-	-	-	-	-		2	#REF!
PF3D7_0104900	RNase MRP	0	RNA	RNA degradation	--	RNA or translation gene annotation	--	-	-	-	-	-	-	-	-	-	-	-		3	#REF!
PF3D7_0105200	RAP protein, putative	1	RNA	Unspecified	--	RBD	--	4	-	RAP	RAP	-	-	-	-	-	-	-		4	#REF!
PF3D7_0105600	conserved Plasmodium protein, unknown function	1	rRNA	-	--	RBD	--	-	-	FtsJ	FtsJ	-	-	-	-	-	-	-
PF3D7_0106400	pre-rRNA-processing protein TSR2, putative	1	rRNA	-	--	RBD	--	-	-	WGG	WGG	-	-	-	-	-	-	-
PF3D7_0106700	small ribosomal subunit assembling AARP2 protein (AARP2)	2	rRNA	-	--	RBD	--	-	-	AARP2CN | GTP_EFTU	AARP2CN	GTP_EFTU	-	-	-	-	-	-
PF3D7_0106800	ras-related protein Rab-5C (RAB5c)	2	GTP/ATP-binding	-	--	RBD	--	1	-	MMR_HSR1 | GTP_EFTU	MMR_HSR1	GTP_EFTU	-	-	-	-	-	-
PF3D7_0107200	carbon catabolite repressor protein 4, putative	1	RNA	RNA degradation	--	RBD	--	-	-	Exo_endo_phos	Exo_endo_phos	-	-	-	-	-	-	-
PF3D7_0107900	conserved Plasmodium protein, unknown function	1	unknown	-	--	RBD	--	-	-	S1	S1	-	-	-	-	-	-	-
PF3D7_0109200	mRNA cleavage factor-like protein, putative	1	RNA	RNA processing	--	RBD	--	-	-	NUDIX_2	NUDIX_2	-	-	-	-	-	-	-
PF3D7_0109600	cold-shock protein, putative	2	DNA	-	--	RBD	--	2	-	CSD | OB_RNB	CSD	OB_RNB	-	-	-	-	-	-
PF3D7_0109700	conserved protein, unknown function	1	unknown	-	--	RBD	--	-	-	DUF947	DUF947	-	-	-	-	-	-	-
PF3D7_0109800	phenylalanine--tRNA ligase alpha subunit	3	tRNA	-	--	RBD	--	-	-	tRNA-synt_2d | tRNA-synt_2 | tRNA-synt_2b	tRNA-synt_2d	tRNA-synt_2	tRNA-synt_2b	-	-	-	-	-
PF3D7_0110100	selenocysteine-specific elongation factor selB homologue, putative	2	RNA	translation elongation	--	RBD	--	-	-	GTP_EFTU | GTP_EFTU_D2	GTP_EFTU	GTP_EFTU_D2	-	-	-	-	-	-
PF3D7_0110400	DNA-directed RNA polymerase 2, putative	1	Pol	-	--	RBD	--	1	-	RNA_POL_M_15KD	RNA_POL_M_15KD	-	-	-	-	-	-	-
PF3D7_0110700	chromatin assembly factor 1 protein WD40 domain, putative	1	non-RNA annotation	-	--	RBD	--	-	-	eIF2A	eIF2A	-	-	-	-	-	-	-
PF3D7_0110900	adenylate kinase-like protein 1 (AKLP1)	1	rRNA	-	--	RBD	--	-	-	RNA_helicase	RNA_helicase	-	-	-	-	-	-	-
PF3D7_0111800	conserved Plasmodium protein, unknown function	1	RNA	translation initiation	--	RBD	--	-	1	IF4E	IF4E	-	-	-	-	-	-	-
PF3D7_0112200	multidrug resistance-associated protein 1 (MRP1)	1	GTP/ATP-binding	-	--	RBD	--	1	-	MMR_HSR1	MMR_HSR1	-	-	-	-	-	-	-
PF3D7_0203700	protein MAK16, putative (MAK16)	2	rRNA	-	--	RBD	--	-	-	Ribosomal_L28e | BUD22	Ribosomal_L28e	BUD22	-	-	-	-	-	-
PF3D7_0203900	5'-3' exonuclease, N-terminal resolvase-like domain, putative	2	DNA	-	--	RBD	--	-	-	5_3_exonuc_N | 5_3_exonuc	5_3_exonuc_N	5_3_exonuc	-	-	-	-	-	-
PF3D7_0204600	conserved Plasmodium protein, unknown function	1	RNA	RNA processing	--	RBD	--	-	-	XRN_N	XRN_N	-	-	-	-	-	-	-
PF3D7_0204900	ubiE/COQ5 methyltransferase, putative	2	non-RNA annotation	-	--	RBD	--	-	-	Methyltransf_31 | Methyltransf_8	Methyltransf_31	Methyltransf_8	-	-	-	-	-	-
PF3D7_0205500	DNA-directed RNA polymerase II 16 kDa subunit, putative	1	Pol	-	--	RBD	--	1	-	RNA_pol_Rpb4	RNA_pol_Rpb4	-	-	-	-	-	-	-
PF3D7_0205700.1	conserved Plasmodium protein, unknown function	1	DNA/RNA	Unspecified	--	RBD	RRM	-	-	RRM	RRM	-	-	-	-	-	-	-
PF3D7_0206600	DNA-directed RNA polymerase III subunit RPC10, putative	1	DNA	-	--	RBD	--	-	-	RNA_POL_M_15KD	RNA_POL_M_15KD	-	-	-	-	-	-	-
PF3D7_0208600	ribosome-recycling factor (RRF1)	1	rRNA	-	--	RBD	--	-	-	RRF	RRF	-	-	-	-	-	-	-
PF3D7_0208700.1	conserved Plasmodium protein, unknown function	1	Pol	-	--	RBD	--	-	-	SHS2_Rpb7-N	SHS2_Rpb7-N	-	-	-	-	-	-	-
PF3D7_0209200	3'exoribonuclease, putative	1	rRNA	-	--	RBD	--	-	-	RNase_PH	RNase_PH	-	-	-	-	-	-	-
PF3D7_0209800	ATP-dependent RNA helicase UAP56 (UAP56)	3	RNA	RNA splicing	Splicing	RBD	DEXD Helicase	1	-	DEAD | CMS1 | ResIII	DEAD	CMS1	ResIII	-	-	-	-	-
PF3D7_0210100.1	60S ribosomal protein L37ae, putative	1	rRNA	-	--	RBD	--	-	1	Ribosomal_L37ae	Ribosomal_L37ae	-	-	-	-	-	-	-
PF3D7_0210400	50S ribosomal protein L33, putative	1	rRNA	-	--	RBD	--	-	-	Ribosomal_L33	Ribosomal_L33	-	-	-	-	-	-	-
PF3D7_0211200	ras-related protein Rab-5A (RAB5a)	2	GTP/ATP-binding	-	--	RBD	--	1	-	GTP_EFTU | MMR_HSR1	GTP_EFTU	MMR_HSR1	-	-	-	-	-	-
PF3D7_0211800	asparagine--tRNA ligase (AsnRS)	4	tRNA	-	--	RBD	--	-	-	tRNA-synt_2 | tRNA_anti-codon | tRNA-synt_2d | tRNA_anti-like	tRNA-synt_2	tRNA_anti-codon	tRNA-synt_2d	tRNA_anti-like	-	-	-	-
PF3D7_0212200	mitochondrial ribosomal protein L12 precursor, putative	1	rRNA	-	--	RBD	--	-	-	Ribosomal_L12	Ribosomal_L12	-	-	-	-	-	-	-
PF3D7_0212300	peptide chain release factor subunit 1, putative	3	RNA	translation termination	--	RBD	--	-	-	eRF1_2 | eRF1_3 | eRF1_1	eRF1_2	eRF1_3	eRF1_1	-	-	-	-	-
PF3D7_0212900	Leu/Phe-tRNA protein transferase, putative	1	tRNA	-	--	RBD	--	-	-	Leu_Phe_trans	Leu_Phe_trans	-	-	-	-	-	-	-
PF3D7_0213300	conserved Plasmodium protein, unknown function	1	unknown	-	--	RBD	--	-	-	Ribosomal_L32p	Ribosomal_L32p	-	-	-	-	-	-	-
PF3D7_0214200	mitochondrial ribosomal protein L13 precursor, putative	1	rRNA	-	--	RBD	--	-	-	Ribosomal_L13	Ribosomal_L13	-	-	-	-	-	-	-
PF3D7_0215700	DNA-directed RNA polymerase II subunit RPB2, putative (RPB2)	7	Pol	-	--	RBD	--	-	-	RNA_pol_Rpb2_6 | RNA_pol_Rpb2_1 | RNA_pol_Rpb2_2 | RNA_pol_Rpb2_7 | RNA_pol_Rpb2_3 | RNA_pol_Rpb2_4 | RNA_pol_Rpb2_5	RNA_pol_Rpb2_6	RNA_pol_Rpb2_1	RNA_pol_Rpb2_2	RNA_pol_Rpb2_7	RNA_pol_Rpb2_3	RNA_pol_Rpb2_4	RNA_pol_Rpb2_5	-
PF3D7_0216200	conserved Plasmodium protein, unknown function	1	DNA/RNA	Unspecified	--	RBD	Alba	-	-	Alba	Alba	-	-	-	-	-	-	-
PF3D7_0217800	40S ribosomal protein S26 (RPS26)	1	rRNA	-	--	RBD	--	-	1	Ribosomal_S26e	Ribosomal_S26e	-	-	-	-	-	-	-
PF3D7_0218000	replication factor C subunit 2, putative (RFC2)	2	DNA	-	--	RBD	--	1	-	DEAD | RNA_helicase	DEAD	RNA_helicase	-	-	-	-	-	-
PF3D7_0218300	apicoplast RNA methyltransferase precursor, putative	2	RNA	RNA modification	--	RBD	--	-	-	SpoU_methylase | SpoU_sub_bind	SpoU_methylase	SpoU_sub_bind	-	-	-	-	-	-
PF3D7_0218400	DEAD/DEAH box ATP-dependent RNA helicase, putative	1	rRNA	-	Ribosome Biogenesis	RBD	DEXD Helicase	-	-	DEAD	DEAD	-	-	-	-	-	-	-
PF3D7_0218500	small nuclear ribonucleoprotein Sm D2, putative (SNRPD2)	1	RNA	RNA splicing	--	RBD	--	-	-	LSM	LSM	-	-	-	-	-	-	-
PF3D7_0218700	pre-mRNA-processing protein 45, putative (PRP45)	0	RNA	RNA processing	--	RNA or translation gene annotation	--	1	-	-	-	-	-	-	-	-	-	-
PF3D7_0219200	40S ribosomal protein S30	1	rRNA	-	--	RBD	--	-	-	Ribosomal_S30	Ribosomal_S30	-	-	-	-	-	-	-
PF3D7_0219500	pseudouridine synthase, putative	2	RNA	RNA modification	--	RBD	--	-	-	PseudoU_synth_2 | S4	PseudoU_synth_2	S4	-	-	-	-	-	-
PF3D7_0220000	liver stage antigen 3 (LSA3)	1	non-RNA annotation	-	--	RBD	--	1	-	PNPase	PNPase	-	-	-	-	-	-	-
PF3D7_0302800	conserved Plasmodium protein, unknown function	1	RNA	Unspecified	--	RBD	KH	1	-	KH_1	KH_1	-	-	-	-	-	-	-
PF3D7_0302900	exportin-1, putative	3	GTP/ATP-binding	-	--	RBD	--	-	-	CRM1_C | Xpo1 | IBN_N	CRM1_C	Xpo1	IBN_N	-	-	-	-	-
PF3D7_0303000	N-ethylmaleimide-sensitive fusion protein (NSF)	2	GTP/ATP-binding	-	--	RBD	--	-	-	RNA_helicase | DAP3	RNA_helicase	DAP3	-	-	-	-	-	-
PF3D7_0303300	DNA-directed RNA polymerase subunit I, putative	1	Pol	-	--	RBD	--	-	-	RNA_pol_Rpb6	RNA_pol_Rpb6	-	-	-	-	-	-	-
PF3D7_0304200	EH (Eps15 homology) protein (PAST1)	2	GTP/ATP-binding	-	--	RBD	--	1	-	MMR_HSR1 | GTP_EFTU	MMR_HSR1	GTP_EFTU	-	-	-	-	-	-
PF3D7_0304400	60S ribosomal protein L44 (RPL44)	1	rRNA	-	--	RBD	--	-	1	Ribosomal_L44	Ribosomal_L44	-	-	-	-	-	-	-
PF3D7_0305000	elongation factor Ts (EF-Ts)	1	RNA	translation elongation	--	RBD	--	-	-	EF_TS	EF_TS	-	-	-	-	-	-	-
PF3D7_0305400	conserved Plasmodium protein, unknown function	0	rRNA	-	--	GO "rRNA binding"	--	-	-	-	-	-	-	-	-	-	-	-
PF3D7_0305600	AP endonuclease (DNA-[apurinic or apyrimidinic site] lyase), putative	1	DNA	-	--	RBD	--	1	-	Exo_endo_phos	Exo_endo_phos	-	-	-	-	-	-	-
PF3D7_0306900	40S ribosomal protein S23, putative	1	rRNA	-	--	RBD	--	-	1	Ribosom_S12_S23	Ribosom_S12_S23	-	-	-	-	-	-	-
PF3D7_0307100	40S ribosomal protein S12, putative	1	rRNA	-	--	RBD	--	-	1	Ribosomal_L7Ae	Ribosomal_L7Ae	-	-	-	-	-	-	-
PF3D7_0307200	60S ribosomal protein L7, putative	2	rRNA	-	--	RBD	--	-	1	Ribosomal_L30 | Ribosomal_L30_N	Ribosomal_L30	Ribosomal_L30_N	-	-	-	-	-	-
PF3D7_0308600	pre-mRNA-processing factor 19, putative (PRPF19)	1	RNA	RNA processing	--	RBD	--	-	-	Prp19	Prp19	-	-	-	-	-	-	-
PF3D7_0308900	splicing factor 3B subunit 1, putative (SF3B1)	1	RNA	RNA splicing	--	RBD	--	2	-	SF3b1	SF3b1	-	-	-	-	-	-	-
PF3D7_0309600	60S acidic ribosomal protein P2 (PfP2)	1	rRNA	-	--	RBD	--	-	1	Ribosomal_60s	Ribosomal_60s	-	-	-	-	-	-	-
PF3D7_0309700	SECIS-binding protein 2, putative (SBP2)	1	RNA	Unspecified	--	RBD	--	-	-	Ribosomal_L7Ae	Ribosomal_L7Ae	-	-	-	-	-	-	-
PF3D7_0309800	YTH domain-containing protein, putative	1	RNA	RNA splicing	Splicing	RBD	YTH	1	-	YTH	YTH	-	-	-	-	-	-	-
PF3D7_0310000	50S ribosomal protein L9, apicoplast, putative	1	rRNA	-	--	RBD	--	-	-	Ribosomal_L9_N	Ribosomal_L9_N	-	-	-	-	-	-	-
PF3D7_0310500	DEAD box helicase, putative	2	DNA/RNA	Unspecified	--	RBD	DEXD Helicase	-	-	DEAD | HA2	DEAD	HA2	-	-	-	-	-	-
PF3D7_0311100	pre-mRNA splicing factor, putative	1	RNA	RNA splicing	--	RBD	PWI	-	-	PWI	PWI	-	-	-	-	-	-	-
PF3D7_0311200	valine--tRNA ligase, putative	2	tRNA	-	--	RBD	--	-	-	tRNA-synt_1 | Anticodon_1	tRNA-synt_1	Anticodon_1	-	-	-	-	-	-
PF3D7_0312800	60S ribosomal protein L26, putative	1	rRNA	-	--	RBD	--	-	1	KOW	KOW	-	-	-	-	-	-	-
PF3D7_0313500	GTP-binding protein EngA, putative	2	rRNA	-	--	RBD	--	-	-	MMR_HSR1 | GTP_EFTU	MMR_HSR1	GTP_EFTU	-	-	-	-	-	-
PF3D7_0315100	eukaryotic translation initiation factor 4E (eIF4E)	1	RNA	translation initiation	--	RBD	--	2	-	IF4E	IF4E	-	-	-	-	-	-	-
PF3D7_0315500	mitochondrial ribosomal protein L29/L47 precursor, putative	1	rRNA	-	--	RBD	--	-	-	MRP-L47	MRP-L47	-	-	-	-	-	-	-
PF3D7_0316100	mitochondrial ribosomal protein L27 precursor, putative	1	rRNA	-	--	RBD	--	-	-	Ribosomal_L27	Ribosomal_L27	-	-	-	-	-	-	-
PF3D7_0316800	40S ribosomal protein S15A, putative	1	rRNA	-	--	RBD	--	-	1	Ribosomal_S8	Ribosomal_S8	-	-	-	-	-	-	-
PF3D7_0317600	40S ribosomal protein S11, putative (RPS11)	1	rRNA	-	--	RBD	--	-	1	Ribosomal_S17	Ribosomal_S17	-	-	-	-	-	-	-
PF3D7_0317700	CPSF (cleavage and polyadenylation specific factor), subunit A, putative	1	RNA	RNA processing	--	RBD	--	-	-	CPSF_A	CPSF_A	-	-	-	-	-	-	-
PF3D7_0318200	DNA-directed RNA polymerase II subunit RPB1 (RPB1)	8	Pol	-	--	RBD	--	-	-	RNA_pol_Rpb1_1 | RNA_pol_Rpb1_5 | RNA_pol_Rpb1_2 | RNA_pol_Rpb1_3 | RNA_pol_Rpb1_4 | RNA_pol_Rpb1_6 | RNA_pol_Rpb1_7 | RNA_pol_Rpb1_R	RNA_pol_Rpb1_1	RNA_pol_Rpb1_5	RNA_pol_Rpb1_2	RNA_pol_Rpb1_3	RNA_pol_Rpb1_4	RNA_pol_Rpb1_6	RNA_pol_Rpb1_7	RNA_pol_Rpb1_R
PF3D7_0318600	cleavage and polyadenylation specificity factor, putative	3	RNA	RNA processing	--	RBD	--	-	-	Beta-Casp | RMMBL | Lactamase_B	Beta-Casp	RMMBL	Lactamase_B	-	-	-	-	-
PF3D7_0319200	endonuclease/exonuclease/phosphatase family protein, putative	1	RNA	RNA degradation	--	RBD	--	-	-	Exo_endo_phos	Exo_endo_phos	-	-	-	-	-	-	-
PF3D7_0319500	RNA-binding protein, putative	1	RNA	Unspecified	--	RBD	RRM	-	-	RRM	RRM	-	-	-	-	-	-	-
PF3D7_0319600	elongation factor 1 (EF-1), putative	1	RNA	translation elongation	--	RBD	--	-	-	EF1_GNE	EF1_GNE	-	-	-	-	-	-	-
PF3D7_0320800	ATP-dependent RNA helicase DDX6 (DOZI)	1	RNA	Unspecified	Other degradation / translational regulation	RBD	DEXD Helicase	2	-	DEAD	DEAD	-	-	-	-	-	-	-
PF3D7_0321600	ATP-dependent RNA helicase, putative	1	RNA	Unspecified	--	RBD	DEXD Helicase	-	-	DEAD	DEAD	-	-	-	-	-	-	-
PF3D7_0322100	RNA triphosphatase (Prt1)	1	RNA	RNA processing	--	RBD	--	1	-	mRNA_triPase	mRNA_triPase	-	-	-	-	-	-	-
PF3D7_0322600	conserved Plasmodium protein, unknown function	1	GTP/ATP-binding	-	--	RBD	--	-	-	MMR_HSR1	MMR_HSR1	-	-	-	-	-	-	-
PF3D7_0322900	40S ribosomal protein S3A, putative	1	rRNA	-	--	RBD	--	-	1	Ribosomal_S3Ae	Ribosomal_S3Ae	-	-	-	-	-	-	-
PF3D7_0323500	survival motor neuron-like protein (SMN)	0	RNA	RNA splicing	--	GO "RNA binding"	--	-	-	-	-	-	-	-	-	-	-	-
PF3D7_0323700	U4/U6.U5 tri-snRNP-associated protein 1, putative (SART1)	1	RNA	RNA splicing	--	RBD	--	1	-	SART-1	SART-1	-	-	-	-	-	-	-
PF3D7_0403200	conserved Plasmodium protein, unknown function	1	GTP/ATP-binding	-	--	RBD	--	-	-	CWC25	CWC25	-	-	-	-	-	-	-
PF3D7_0403700	CGI-201 protein, short form	2	RNA	RNA splicing	--	RBD	--	-	-	Suf | HAT	Suf	HAT	-	-	-	-	-	-
PF3D7_0405000	ATP-dependent RNA helicase, putative	2	RNA	Unspecified	--	RBD	DEXD Helicase	-	-	DEAD | ResIII	DEAD	ResIII	-	-	-	-	-	-
PF3D7_0405400	pre-mRNA-processing-splicing factor 8, putative (PRPF8)	7	RNA	RNA splicing	--	RBD	RRM	1	-	PROCN | PRP8_domainIV | U6-snRNA_bdg | PRO8NT | U5_2-snRNA_bdg | PROCT | RRM	PROCN	PRP8_domainIV	U6-snRNA_bdg	PRO8NT	U5_2-snRNA_bdg	PROCT	RRM	-
PF3D7_0405800	conserved Plasmodium protein, unknown function	1	unknown	-	--	RBD	--	-	-	PROCN	PROCN	-	-	-	-	-	-	-
PF3D7_0406400	cytosolic glyoxalase II (cGloII)	1	non-RNA annotation	-	--	RBD	--	-	-	Lactamase_B	Lactamase_B	-	-	-	-	-	-	-
PF3D7_0406500	conserved Plasmodium protein, unknown function	1	GTP/ATP-binding	-	--	RBD	--	-	-	RNase_Zc3h12a	RNase_Zc3h12a	-	-	-	-	-	-	-
PF3D7_0406800	conserved Plasmodium protein, unknown function	1	rRNA	-	--	RBD	--	-	-	Ribosomal_L25p	Ribosomal_L25p	-	-	-	-	-	-	-
PF3D7_0407100	methyltransferase, putative	1	non-RNA annotation	-	--	RBD	--	-	-	Methyltransf_31	Methyltransf_31	-	-	-	-	-	-	-
PF3D7_0407200	peptidyl-tRNA hydrolase 2, putative (PTH2)	1	tRNA	-	--	RBD	--	2	-	PTH2	PTH2	-	-	-	-	-	-	-
PF3D7_0408300	zinc finger, RAN binding protein, putative	1	RNA	RNA splicing	Splicing	RBD	C2H2 Zn-finger	-	-	zf-RanBP	zf-RanBP	-	-	-	-	-	-	-
PF3D7_0408500	flap endonuclease 1 (FEN1)	1	DNA	-	--	RBD	--	-	-	5_3_exonuc	5_3_exonuc	-	-	-	-	-	-	-
PF3D7_0409100	U4/U6 small nuclear ribonucleoprotein PRP31, putative (PRPF31)	2	RNA	RNA splicing	--	RBD	--	-	-	Nop | Prp31_C	Nop	Prp31_C	-	-	-	-	-	-
PF3D7_0409200	protein SOF1, putative (SOF1)	1	rRNA	-	--	RBD	--	-	-	Sof1	Sof1	-	-	-	-	-	-	-
PF3D7_0409600	replication protein A1, large subunit (RPA1)	1	DNA	-	--	RBD	--	-	-	tRNA_anti-codon	tRNA_anti-codon	-	-	-	-	-	-	-
PF3D7_0409700	peptide chain release factor 2, putative	1	RNA	translation termination	--	RBD	--	-	-	RF-1	RF-1	-	-	-	-	-	-	-
PF3D7_0410400	exosome complex component RRP4, putative (RRP4)	2	RNA	RNA degradation	--	RBD	--	-	-	ECR1_N | S1	ECR1_N	S1	-	-	-	-	-	-
PF3D7_0410700	ribosome biogenesis GTPase A, putative (RbgA)	1	rRNA	-	--	RBD	--	-	-	MMR_HSR1	MMR_HSR1	-	-	-	-	-	-	-
PF3D7_0411400	DEAD box ATP-dependent RNA helicase, putative	1	RNA	Unspecified	--	RBD	DEXD Helicase	-	-	DEAD	DEAD	-	-	-	-	-	-	-
PF3D7_0412100	mitochondrial ribosomal protein S12 precursor, putative	1	rRNA	-	--	RBD	--	-	-	Ribosom_S12_S23	Ribosom_S12_S23	-	-	-	-	-	-	-
PF3D7_0413600	26S protease regulatory subunit 6B, putative (RPT3)	1	GTP/ATP-binding	-	--	RBD	--	-	-	RNA_helicase	RNA_helicase	-	-	-	-	-	-	-
PF3D7_0413800	50S ribosomal protein L10, putative	1	rRNA	-	--	RBD	--	-	-	Ribosomal_L10	Ribosomal_L10	-	-	-	-	-	-	-
PF3D7_0414500	RNA-binding protein, putative	1	RNA	RNA degradation	--	RBD	RRM	-	-	RRM	RRM	-	-	-	-	-	-	-
PF3D7_0414700	GTP-binding protein, putative	2	GTP/ATP-binding	-	--	RBD	--	-	-	NOG1 | MMR_HSR1	NOG1	MMR_HSR1	-	-	-	-	-	-
PF3D7_0415000	arsenical pump-driving ATPase, putative	1	GTP/ATP-binding	-	--	RBD	--	-	-	SRP54	SRP54	-	-	-	-	-	-	-
PF3D7_0415500	nuclear cap-binding protein, putative	1	RNA	Unspecified	--	RBD	RRM	3	-	RRM	RRM	-	-	-	-	-	-	-
PF3D7_0415900	60S ribosomal protein L15, putative	1	rRNA	-	--	RBD	--	-	1	Ribosomal_L15e	Ribosomal_L15e	-	-	-	-	-	-	-
PF3D7_0416000	RNA-binding protein, putative	1	RNA	Unspecified	--	RBD	RRM	1	-	RRM	RRM	-	-	-	-	-	-	-
PF3D7_0416100	glutamyl-tRNA(Gln) amidotransferase subunit A, putative	0	tRNA	-	--	RNA or translation gene annotation	--	-	-	-	-	-	-	-	-	-	-	-
PF3D7_0416800	small GTP-binding protein sar1 (SAR1)	2	GTP/ATP-binding	-	--	RBD	--	1	-	MMR_HSR1 | GTP_EFTU	MMR_HSR1	GTP_EFTU	-	-	-	-	-	-
PF3D7_0417100	mRNA-binding protein PUF2 (PUF2)	1	RNA	Unspecified	Other degradation / translational regulation	RBD	PUF	-	-	PUF	PUF	-	-	-	-	-	-	-
PF3D7_0418400	conserved Plasmodium protein, unknown function	1	unknown	-	--	RBD	--	-	-	LSM	LSM	-	-	-	-	-	-	-
PF3D7_0418700	RNA-binding protein NOB1, putative	1	rRNA	-	Ribosome Biogenesis	RBD	CCCH Zn-finger	-	-	NOB1_Zn_bind	NOB1_Zn_bind	-	-	-	-	-	-	-
PF3D7_0419300	conserved Plasmodium protein, unknown function	0	RNA	Unspecified	--	GO "RNA binding"	--	-	-	-	-	-	-	-	-	-	-	-
PF3D7_0419800	60S ribosomal protein L7ae/L30e, putative	1	rRNA	-	--	RBD	--	-	-	Ribosomal_L7Ae	Ribosomal_L7Ae	-	-	-	-	-	-	-
PF3D7_0420100	serine/threonine protein kinase RIO2 (RIO2)	1	GTP/ATP-binding	-	--	RBD	--	-	-	RIO1	RIO1	-	-	-	-	-	-	-
PF3D7_0420400	ribosome-recycling factor (RRF2)	1	rRNA	-	--	RBD	--	2	-	RRF	RRF	-	-	-	-	-	-	-
PF3D7_0422400	40S ribosomal protein S19 (RPS19)	1	rRNA	-	--	RBD	--	-	1	Ribosomal_S19e	Ribosomal_S19e	-	-	-	-	-	-	-
PF3D7_0422500	pre-mRNA-splicing helicase BRR2, putative (BRR2)	1	RNA	RNA splicing	--	RBD	DEXD Helicase	1	-	DEAD	DEAD	-	-	-	-	-	-	-
PF3D7_0422700	eukaryotic initiation factor, putative	2	rRNA	-	Ribosome Biogenesis	RBD	DEXD Helicase	1	-	DEAD | ResIII	DEAD	ResIII	-	-	-	-	-	-
PF3D7_0422900	conserved Plasmodium protein, unknown function	2	non-RNA annotation	-	--	RBD	--	-	-	Methyltransf_31 | MTS	Methyltransf_31	MTS	-	-	-	-	-	-
PF3D7_0424900	Plasmodium exported protein (PHISTa), unknown function	1	non-RNA annotation	-	--	RBD	--	-	-	Ribosomal_L18ae	Ribosomal_L18ae	-	-	-	-	-	-	-
PF3D7_0503000	50S ribosomal protein L28, apicoplast, putative	1	rRNA	-	--	RBD	--	-	-	Ribosomal_L28	Ribosomal_L28	-	-	-	-	-	-	-
PF3D7_0503300	serine/arginine-rich splicing factor 12 (SRSF12)	1	RNA	RNA splicing	Splicing	RBD	RRM	1	1	RRM	RRM	-	-	-	-	-	-	-
PF3D7_0503800	60S ribosomal protein L31 (RPL31)	1	rRNA	-	--	RBD	--	-	1	Ribosomal_L31e	Ribosomal_L31e	-	-	-	-	-	-	-
PF3D7_0504200	ATP-dependent helicase, putative	1	DNA/RNA	Unspecified	--	RBD	DEXD Helicase	-	-	DEAD	DEAD	-	-	-	-	-	-	-
PF3D7_0504400	ATP-dependent helicase, putative	3	rRNA	-	Ribosome Biogenesis	RBD	DEXD Helicase	-	-	DEAD | GUCT | CMS1	DEAD	GUCT	CMS1	-	-	-	-	-
PF3D7_0506100	60S ribosomal subunit protein L24-2, putative	1	rRNA	-	--	RBD	--	-	1	Ribosomal_L24e	Ribosomal_L24e	-	-	-	-	-	-	-
PF3D7_0507100	60S ribosomal protein L4 (RPL4)	1	rRNA	-	--	RBD	--	-	1	Ribosomal_L4	Ribosomal_L4	-	-	-	-	-	-	-
PF3D7_0508700	pre-mRNA-processing ATP-dependent RNA helicase PRP5, putative (PRP5)	1	RNA	RNA splicing	Splicing	RBD	DEXD Helicase	-	-	DEAD	DEAD	-	-	-	-	-	-	-
PF3D7_0509400	RNA polymerase I (RNAPI)	5	Pol	-	--	RBD	--	-	-	RNA_pol_Rpb1_5 | RNA_pol_Rpb1_2 | RNA_pol_Rpb1_3 | RNA_pol_Rpb1_4 | RNA_pol_Rpb1_1	RNA_pol_Rpb1_5	RNA_pol_Rpb1_2	RNA_pol_Rpb1_3	RNA_pol_Rpb1_4	RNA_pol_Rpb1_1	-	-	-
PF3D7_0509600	asparagine--tRNA ligase (AsnRS)	3	tRNA	-	--	RBD	--	-	-	tRNA-synt_2 | tRNA_anti-codon | tRNA-synt_2d	tRNA-synt_2	tRNA_anti-codon	tRNA-synt_2d	-	-	-	-	-
PF3D7_0511500	RNA pseudouridylate synthase, putative	1	rRNA	-	--	RBD	--	1	-	PseudoU_synth_2	PseudoU_synth_2	-	-	-	-	-	-	-
PF3D7_0512300	CDK-activating kinase assembly factor (MAT1)	1	non-RNA annotation	-	--	RBD	--	-	-	UvrD-helicase	UvrD-helicase	-	-	-	-	-	-	-
PF3D7_0512600	ras-related protein Rab-1B (RAB1b)	2	GTP/ATP-binding	-	--	RBD	--	-	-	MMR_HSR1 | GTP_EFTU	MMR_HSR1	GTP_EFTU	-	-	-	-	-	-
PF3D7_0512900	conserved Plasmodium protein, unknown function	1	RNA	RNA processing	--	RBD	--	-	-	AKAP7_NLS	AKAP7_NLS	-	-	-	-	-	-	-
PF3D7_0513200	conserved Plasmodium protein, unknown function	0	RNA	RNA processing	--	GO "RNA binding"	--	-	-	-	-	-	-	-	-	-	-	-
PF3D7_0513400	GTP-binding protein, putative	2	GTP/ATP-binding	-	--	RBD	--	-	-	MMR_HSR1 | GTP_EFTU	MMR_HSR1	GTP_EFTU	-	-	-	-	-	-
PF3D7_0513500	mitochondrial import inner membrane translocase subunit TIM16, putative (PAM16)	1	non-RNA annotation	-	--	RBD	--	-	-	Ribosomal_S13	Ribosomal_S13	-	-	-	-	-	-	-
PF3D7_0513800	ras-related protein Rab-1A (RAB1a)	2	GTP/ATP-binding	-	--	RBD	--	-	-	MMR_HSR1 | GTP_EFTU	MMR_HSR1	GTP_EFTU	-	-	-	-	-	-
PF3D7_0514000	tubulin--tyrosine ligase, putative (TTL)	1	non-RNA annotation	-	--	RBD	--	-	-	RimK	RimK	-	-	-	-	-	-	-
PF3D7_0514100	ATP-dependent DNA helicase UvrD (UvrD)	1	DNA	-	--	RBD	--	-	-	UvrD-helicase	UvrD-helicase	-	-	-	-	-	-	-
PF3D7_0514300	aspartate--tRNA ligase, putative	1	tRNA	-	--	RBD	--	-	-	tRNA-synt_2	tRNA-synt_2	-	-	-	-	-	-	-
PF3D7_0514900	conserved Plasmodium protein, unknown function	1	unknown	-	--	RBD	--	1	-	SR-25	SR-25	-	-	-	-	-	-	-
PF3D7_0515000	pre-mRNA-splicing factor CWC2, putative (CWC2)	1	RNA	RNA splicing	Splicing	RBD	RRM	2	-	RRM	RRM	-	-	-	-	-	-	-
PF3D7_0516000	RAP protein, putative	1	RNA	Unspecified	--	RBD	--	1	-	RAP	RAP	-	-	-	-	-	-	-
PF3D7_0516200	40S ribosomal protein S11	1	rRNA	-	--	RBD	--	-	1	Ribosomal_S11	Ribosomal_S11	-	-	-	-	-	-	-
PF3D7_0516300	tRNA pseudouridine synthase, putative	1	tRNA	-	--	RBD	--	-	-	PseudoU_synth_1	PseudoU_synth_1	-	-	-	-	-	-	-
PF3D7_0516600	sporozoite surface antigen MB2 (MB2)	5	RNA	translation initiation	--	RBD	S-1 like	-	-	GTP_EFTU | IF-2 | MMR_HSR1 | GTP_EFTU_D2 | S1	GTP_EFTU	IF-2	MMR_HSR1	GTP_EFTU_D2	S1	-	-	-
PF3D7_0516900	60S ribosomal protein L2 (RPL2)	2	rRNA	-	--	RBD	--	-	1	Ribosomal_L2_C | Ribosomal_L2	Ribosomal_L2_C	Ribosomal_L2	-	-	-	-	-	-
PF3D7_0517000	60S ribosomal protein L12, putative	2	rRNA	-	--	RBD	--	-	1	Ribosomal_L11_N | Ribosomal_L11	Ribosomal_L11_N	Ribosomal_L11	-	-	-	-	-	-
PF3D7_0517300	serine/arginine-rich splicing factor 1 (SR1)	1	RNA	RNA splicing	Splicing	RBD	RRM	1	-	RRM	RRM	-	-	-	-	-	-	-
PF3D7_0517700	eukaryotic translation initiation factor 3 subunit B, putative (EIF3B)	2	RNA	translation initiation	P-bodies	RBD	RRM	1	1	eIF2A | RRM	eIF2A	RRM	-	-	-	-	-	-
PF3D7_0517900	zinc finger protein, putative	1	DNA	-	--	RBD	--	1	-	PARP	PARP	-	-	-	-	-	-	-
PF3D7_0518100	RAP protein, putative	1	RNA	Unspecified	--	RBD	--	-	-	RAP	RAP	-	-	-	-	-	-	-
PF3D7_0518500	ATP-dependent RNA helicase DDX23, putative (DDX23)	1	RNA	RNA splicing	Splicing	RBD	DEXD Helicase	1	-	DEAD	DEAD	-	-	-	-	-	-	-
PF3D7_0518700	mRNA-binding protein PUF1 (PUF1)	1	RNA	Unspecified	--	RBD	PUF	1	-	PUF	PUF	-	-	-	-	-	-	-
PF3D7_0519000	histone RNA hairpin-binding protein, putative (SLBP)	1	RNA	Unspecified	--	RBD	--	-	-	SLBP_RNA_bind	SLBP_RNA_bind	-	-	-	-	-	-	-
PF3D7_0519100	mitochondrial ribosomal protein L14 precursor, putative	1	rRNA	-	--	RBD	--	-	-	Ribosomal_L14	Ribosomal_L14	-	-	-	-	-	-	-
PF3D7_0519400	40S ribosomal protein S24 (RPS24)	1	rRNA	-	--	RBD	--	-	1	Ribosomal_S24e	Ribosomal_S24e	-	-	-	-	-	-	-
PF3D7_0519500	carbon catabolite repressor protein 4, putative (CCR4)	1	RNA	RNA degradation	--	RBD	--	1	-	Exo_endo_phos	Exo_endo_phos	-	-	-	-	-	-	-
PF3D7_0519600	zinc finger protein, putative	2	DNA	-	--	RBD	--	-	-	zf-C3HC | Rsm1	zf-C3HC	Rsm1	-	-	-	-	-	-
PF3D7_0520000	40S ribosomal protein S9, putative	2	rRNA	-	--	RBD	--	-	1	Ribosomal_S4 | S4	Ribosomal_S4	S4	-	-	-	-	-	-
PF3D7_0520300	U6 snRNA-associated Sm-like protein LSm2, putative (LSM2)	2	RNA	RNA splicing	--	RBD	--	2	-	LSM | SM-ATX	LSM	SM-ATX	-	-	-	-	-	-
PF3D7_0521500	ribosomal large subunit pseudouridylate synthase, putative	1	rRNA	-	--	RBD	--	-	-	PseudoU_synth_2	PseudoU_synth_2	-	-	-	-	-	-	-
PF3D7_0521700	DEAD/DEAH box ATP-dependent RNA helicase, putative	1	RNA	Unspecified	--	RBD	DEXD Helicase	1	-	DEAD	DEAD	-	-	-	-	-	-	-
PF3D7_0522300	S-adenosylmethionine-dependent methyltransferase, putative	1	non-RNA annotation	-	--	RBD	--	-	-	Methyltransf_31	Methyltransf_31	-	-	-	-	-	-	-
PF3D7_0522500	50S ribosomal protein L17, apicoplast, putative (RPL17)	1	rRNA	-	--	RBD	--	-	-	Ribosomal_L17	Ribosomal_L17	-	-	-	-	-	-	-
PF3D7_0523000	multidrug resistance protein 1 (MDR1)	2	non-RNA annotation	-	--	RBD	--	-	-	RNA_helicase | MMR_HSR1	RNA_helicase	MMR_HSR1	-	-	-	-	-	-
PF3D7_0524000	karyopherin beta (KASbeta)	1	non-RNA annotation	-	--	RBD	--	1	-	RIX1	RIX1	-	-	-	-	-	-	-
PF3D7_0524400	cytosolic preribosomal GTP-binding protein, putative	2	GTP/ATP-binding	-	--	RBD	--	1	-	MMR_HSR1 | GTP_EFTU	MMR_HSR1	GTP_EFTU	-	-	-	-	-	-
PF3D7_0524600	50S ribosomal protein L12, apicoplast, putative	1	rRNA	-	--	RBD	--	-	-	Ribosomal_L12	Ribosomal_L12	-	-	-	-	-	-	-
PF3D7_0524900	tRNA-YW synthesizing protein, putative	1	tRNA	-	--	RBD	--	-	-	Wyosine_form	Wyosine_form	-	-	-	-	-	-	-
PF3D7_0525000	zinc finger protein, putative	1	RNA	RNA splicing	Splicing	RBD	CCCH Zn-finger	-	1	zf-CCCH	zf-CCCH	-	-	-	-	-	-	-
PF3D7_0525600	RNA methyltransferase, putative	1	RNA	RNA modification	--	RBD	--	-	-	SpoU_methylase	SpoU_methylase	-	-	-	-	-	-	-
PF3D7_0525700	conserved Plasmodium protein, unknown function	1	unknown	-	--	RBD	--	-	-	Ribosomal_L32p	Ribosomal_L32p	-	-	-	-	-	-	-
PF3D7_0526000	RAP protein, putative	1	RNA	Unspecified	--	RBD	--	-	-	RAP	RAP	-	-	-	-	-	-	-
PF3D7_0526500	conserved Plasmodium protein, unknown function	1	RNA	RNA processing	--	RBD	--	2	-	Suf	Suf	-	-	-	-	-	-	-
PF3D7_0527000	DNA replication licensing factor MCM3, putative (MCM3)	2	DNA	-	--	RBD	--	1	-	Nop14 | Nop53	Nop14	Nop53	-	-	-	-	-	-
PF3D7_0527900	RNA helicase 1	1	rRNA	-	Ribosome Biogenesis	RBD	DEXD Helicase	-	-	DEAD	DEAD	-	-	-	-	-	-	-
PF3D7_0528200	eukaryotic translation initiation factor 3 subunit E, putative (EIF3E)	1	RNA	translation initiation	--	RBD	--	3	-	eIF3_N	eIF3_N	-	-	-	-	-	-	-
PF3D7_0528800	nucleolar preribosomal GTPase, putative	1	rRNA	-	--	RBD	--	-	-	GN3L_Grn1	GN3L_Grn1	-	-	-	-	-	-	-
PF3D7_0528900	conserved Plasmodium protein, unknown function	0	rRNA	-	--	GO "rRNA binding"	--	-	-	-	-	-	-	-	-	-	-	-
PF3D7_0529500	cell cycle regulator protein, putative	1	rRNA	-	Ribosome Biogenesis	RBD	PUA	1	-	PUA	PUA	-	-	-	-	-	-	-
PF3D7_0530700	conserved Plasmodium protein, unknown function	1	RNA	RNA modification	--	RBD	--	-	-	MTS	MTS	-	-	-	-	-	-	-
PF3D7_0531200	mitochondrial ribosomal protein S16 precursor, putative	1	rRNA	-	--	RBD	--	-	-	Ribosomal_S16	Ribosomal_S16	-	-	-	-	-	-	-
PF3D7_0531400	conserved Plasmodium protein, unknown function	1	unknown	-	--	RBD	G-patch	-	-	G-patch	G-patch	-	-	-	-	-	-	-
PF3D7_0602100	ATP-dependent RNA helicase, putative	2	rRNA	-	Ribosome Biogenesis	RBD	DEXD Helicase	-	-	rRNA_proc-arch | DEAD	rRNA_proc-arch	DEAD	-	-	-	-	-	-
PF3D7_0602400	elongation factor G (EF-G)	4	RNA	translation elongation	--	RBD	--	-	-	GTP_EFTU | EFG_IV | GTP_EFTU_D2 | MMR_HSR1	GTP_EFTU	EFG_IV	GTP_EFTU_D2	MMR_HSR1	-	-	-	-
PF3D7_0603100	conserved Plasmodium protein, unknown function	1	DNA/RNA	Unspecified	--	RBD	RRM	-	-	RRM	RRM	-	-	-	-	-	-	-
PF3D7_0603200	mitochondrial chaperone BCS1, putative	1	GTP/ATP-binding	-	--	RBD	--	1	-	RNA_helicase	RNA_helicase	-	-	-	-	-	-	-
PF3D7_0603700	phenylalanine--tRNA ligase (mFRS)	2	tRNA	-	--	RBD	--	-	-	tRNA-synt_2d | FDX-ACB	tRNA-synt_2d	FDX-ACB	-	-	-	-	-	-
PF3D7_0604200	mitochondrial ribosomal protein L41, putative	1	rRNA	-	--	RBD	--	-	-	MRP-L27	MRP-L27	-	-	-	-	-	-	-
PF3D7_0604800	RAP protein, putative	1	RNA	Unspecified	--	RBD	--	-	-	RAP	RAP	-	-	-	-	-	-	-
PF3D7_0605000	50S ribosomal protein L24, putative	1	rRNA	-	--	RBD	--	-	-	KOW	KOW	-	-	-	-	-	-	-
PF3D7_0605100	RNA-binding protein, putative	4	RNA	Unspecified	--	RBD	KH	1	-	KH_1 | KH_3 | KH_2 | KH_4	KH_1	KH_3	KH_2	KH_4	-	-	-	-
PF3D7_0606100	RNA-binding protein, putative	1	RNA	Unspecified	--	RBD	RRM	-	-	RRM	RRM	-	-	-	-	-	-	-
PF3D7_0606500	polypyrimidine tract binding protein, putative	1	RNA	RNA splicing	Splicing	RBD	RRM	1	-	RRM	RRM	-	-	-	-	-	-	-
PF3D7_0607000	translation initiation factor IF-2, putative	4	RNA	translation initiation	--	RBD	--	-	-	GTP_EFTU | IF-2 | GTP_EFTU_D2 | MMR_HSR1	GTP_EFTU	IF-2	GTP_EFTU_D2	MMR_HSR1	-	-	-	-
PF3D7_0607800	GTP-binding protein, putative	2	GTP/ATP-binding	-	--	RBD	--	-	-	GTP_EFTU | MMR_HSR1	GTP_EFTU	MMR_HSR1	-	-	-	-	-	-
PF3D7_0610000	mitochondrial ribosomal protein L19 precursor, putative	1	rRNA	-	--	RBD	--	-	-	Ribosomal_L19	Ribosomal_L19	-	-	-	-	-	-	-
PF3D7_0610100	pre-mRNA-splicing factor SLU7, putative (SLU7)	1	RNA	RNA splicing	--	RBD	--	-	-	Slu7	Slu7	-	-	-	-	-	-	-
PF3D7_0610200	conserved Plasmodium protein, unknown function	2	RNA	RNA processing	--	RBD	RRM	-	-	PWI | RRM	PWI	RRM	-	-	-	-	-	-
PF3D7_0610500	peptidyl-tRNA hydrolase PTRHD1, putative	1	tRNA	-	--	RBD	--	-	-	PTH2	PTH2	-	-	-	-	-	-	-
PF3D7_0610900	transcription elongation factor SPT5, putative (SPT5)	1	RNA	RNA processing	--	RBD	--	-	-	KOW	KOW	-	-	-	-	-	-	-
PF3D7_0611700	60S ribosomal protein L39 (RPL39)	1	rRNA	-	--	RBD	--	-	-	Ribosomal_L39	Ribosomal_L39	-	-	-	-	-	-	-
PF3D7_0611900	lsm12, putative	2	RNA	RNA processing	--	RBD	--	-	-	AD | Gemin6	AD	Gemin6	-	-	-	-	-	-
PF3D7_0612100	eukaryotic translation initiation factor 3 subunit L, putative (EIF3L)	1	RNA	translation initiation	--	RBD	--	3	-	Paf67	Paf67	-	-	-	-	-	-	-
PF3D7_0612400	conserved Plasmodium protein, unknown function	1	tRNA	-	--	RBD	--	-	-	Pept_tRNA_hydro	Pept_tRNA_hydro	-	-	-	-	-	-	-
PF3D7_0612600	PP-loop family protein, putative	0	tRNA	-	--	GO "tRNA binding"	--	-	-	-	-	-	-	-	-	-	-	-
PF3D7_0612900	nucleolar GTP-binding protein 1, putative	3	GTP/ATP-binding	-	--	RBD	--	2	-	NOG1 | NOGCT | MMR_HSR1	NOG1	NOGCT	MMR_HSR1	-	-	-	-	-
PF3D7_0613400	apicoplast ribosomal protein L18 precursor, putative	1	rRNA	-	--	RBD	--	-	-	Ribosomal_L18p	Ribosomal_L18p	-	-	-	-	-	-	-
PF3D7_0614500	60S ribosomal protein L19 (RPL19)	1	rRNA	-	--	RBD	--	-	1	Ribosomal_L19e	Ribosomal_L19e	-	-	-	-	-	-	-
PF3D7_0615400	ribonuclease, putative	2	RNA	RNA degradation	--	RBD	--	-	1	RNB | OB_RNB	RNB	OB_RNB	-	-	-	-	-	-
PF3D7_0615500	cdc2-related protein kinase 5 (CRK5)	1	non-RNA annotation	-	--	RBD	--	-	-	Nop14	Nop14	-	-	-	-	-	-	-
PF3D7_0615700	RNA and export factor binding protein, putative	1	RNA	Unspecified	--	RBD	RRM	2	-	RRM	RRM	-	-	-	-	-	-	-
PF3D7_0618300	60S ribosomal protein L27a, putative	1	rRNA	-	--	RBD	--	-	1	Ribosomal_L18e	Ribosomal_L18e	-	-	-	-	-	-	-
PF3D7_0619400	cell division cycle protein 48 homologue, putative	2	GTP/ATP-binding	-	--	RBD	--	-	-	RNA_helicase | ResIII	RNA_helicase	ResIII	-	-	-	-	-	-
PF3D7_0619900	splicing factor 3A subunit 2, putative (SF3A2)	1	RNA	RNA splicing	Splicing	RBD	C2H2 Zn-finger	1	-	zf-met	zf-met	-	-	-	-	-	-	-
PF3D7_0621300	mRNA binding Pumilio-homology domain protein, putative	0	RNA	Unspecified	--	RNA or translation gene annotation	--	-	-	-	-	-	-	-	-	-	-	-
PF3D7_0621500	ribonuclease P/MRP protein subunit RPP1, putative (RPP1)	1	tRNA	-	--	RBD	--	-	-	RNase_P_p30	RNase_P_p30	-	-	-	-	-	-	-
PF3D7_0621900	signal recognition particle subunit SRP68, putative (SRP68)	0	RNA	Unspecified	--	GO "RNA binding"	--	1	-	-	-	-	-	-	-	-	-	-
PF3D7_0622500	RNA methyltransferase, putative	1	RNA	RNA modification	--	RBD	--	-	-	Methyltrans_RNA	Methyltrans_RNA	-	-	-	-	-	-	-
PF3D7_0622800	leucine--tRNA ligase, putative	2	tRNA	-	--	RBD	--	-	-	tRNA-synt_1 | Anticodon_1	tRNA-synt_1	Anticodon_1	-	-	-	-	-	-
PF3D7_0623100	nuclear polyadenylated RNA-binding protein NAB2, putative (NAB2)	2	RNA	Unspecified	--	RBD	PWI	-	-	zf-CCCH_2 | PWI	zf-CCCH_2	PWI	-	-	-	-	-	-
PF3D7_0623400	RNA-binding protein mei2 homologue, putative	1	RNA	Unspecified	--	RBD	RRM	-	-	RRM	RRM	-	-	-	-	-	-	-
PF3D7_0623600	transcription or splicing factor-like protein, putative	2	RNA	RNA splicing	Splicing	RBD	KH	-	-	KH_1 | KH_3	KH_1	KH_3	-	-	-	-	-	-
PF3D7_0623700	ATP dependent DEAD-box helicase, putative	1	RNA	Unspecified	--	RBD	DEXD Helicase	-	-	SUV3_C	SUV3_C	-	-	-	-	-	-	-
PF3D7_0623900	ribonuclease H2 subunit A, putative	1	RNA	RNA degradation	--	RBD	--	1	-	RNase_HII	RNase_HII	-	-	-	-	-	-	-
PF3D7_0624200	conserved Plasmodium protein, unknown function	1	RNA	RNA processing	--	RBD	--	-	-	Surp	Surp	-	-	-	-	-	-	-
PF3D7_0624600	SNF2 helicase, putative (ISWI)	1	DNA	-	--	RBD	--	-	-	DEAD	DEAD	-	-	-	-	-	-	-
PF3D7_0625600	poly(A) polymerase PAP, putative	1	RNA	RNA processing	--	RBD	--	1	-	PAP_RNA-bind	PAP_RNA-bind	-	-	-	-	-	-	-
PF3D7_0626900	mitochondrial ribosomal protein L46 precursor, putative	1	rRNA	-	--	RBD	--	-	-	MRP-L46	MRP-L46	-	-	-	-	-	-	-
PF3D7_0627700	transportin	1	GTP/ATP-binding	-	--	RBD	--	3	-	IBN_N	IBN_N	-	-	-	-	-	-	-
PF3D7_0627900	ribonuclease P protein subunit p29, putative (POP4)	1	RNA	RNA degradation	--	RBD	--	-	-	UPF0086	UPF0086	-	-	-	-	-	-	-
PF3D7_0628800	glutamyl-tRNA(Gln) amidotransferase subunit B, putative (GATB)	1	tRNA	-	--	RBD	--	-	-	GatB_Yqey	GatB_Yqey	-	-	-	-	-	-	-
PF3D7_0628900	RAP protein, putative	1	RNA	Unspecified	--	RBD	--	-	-	RAP	RAP	-	-	-	-	-	-	-
PF3D7_0629400	RNA-binding protein, putative	1	RNA	Unspecified	--	RBD	RRM	3	1	RRM	RRM	-	-	-	-	-	-	-
PF3D7_0629600	conserved Plasmodium protein, unknown function	2	RNA	RNA processing	--	RBD	--	-	-	RRP7 | RRM	RRP7	RRM	-	-	-	-	-	-
PF3D7_0630900	ATP-dependent RNA helicase HAS1 (HAS1)	1	rRNA	-	Ribosome Biogenesis	RBD	DEXD Helicase	-	-	DEAD	DEAD	-	-	-	-	-	-	-
PF3D7_0703500	erythrocyte membrane-associated antigen	1	non-RNA annotation	-	--	RBD	DEXD Helicase	3	-	DEAD	DEAD	-	-	-	-	-	-	-
PF3D7_0704200	tRNA m5C-methyltransferase, putative	1	tRNA	-	--	RBD	--	1	-	Nol1_Nop2_Fmu	Nol1_Nop2_Fmu	-	-	-	-	-	-	-
PF3D7_0704900	peptide chain release factor, putative	1	RNA	translation termination	--	RBD	--	-	-	RF-1	RF-1	-	-	-	-	-	-	-
PF3D7_0705000	methyltransferase, putative	1	RNA	RNA modification	--	RBD	--	-	-	Pox_MCEL	Pox_MCEL	-	-	-	-	-	-	-
PF3D7_0705600	RNA helicase, putative	1	RNA	Unspecified	--	RBD	--	-	-	DEAD	DEAD	-	-	-	-	-	-	-
PF3D7_0705700	40S ribosomal protein S29, putative	1	rRNA	-	--	RBD	--	-	-	Ribosomal_S14	Ribosomal_S14	-	-	-	-	-	-	-
PF3D7_0706000	importin-7, putative	1	non-RNA annotation	-	--	RBD	--	1	-	IBN_N	IBN_N	-	-	-	-	-	-	-
PF3D7_0706400	60S ribosomal protein L37 (RPL37)	1	rRNA	-	--	RBD	--	-	1	Ribosomal_L37e	Ribosomal_L37e	-	-	-	-	-	-	-
PF3D7_0707800	RAP protein, putative	1	RNA	Unspecified	--	RBD	--	-	-	RAP	RAP	-	-	-	-	-	-	-
PF3D7_0707900	ribosomal protein S8e, putative	1	rRNA	-	--	RBD	--	1	-	Ribosomal_S8e	Ribosomal_S8e	-	-	-	-	-	-	-
PF3D7_0708100	DNA-directed RNA polymerase 2 8.2 kDa polypeptide, putative	1	Pol	-	--	RBD	--	-	-	RNA_pol_N	RNA_pol_N	-	-	-	-	-	-	-
PF3D7_0709600	ribonucleases P/MRP protein subunit POP1, putative (POP1)	2	RNA	RNA degradation	--	RBD	--	-	-	POP1 | POPLD	POP1	POPLD	-	-	-	-	-	-
PF3D7_0710600	60S ribosomal protein L34 (RPL34)	1	rRNA	-	--	RBD	--	-	1	Ribosomal_L34e	Ribosomal_L34e	-	-	-	-	-	-	-
PF3D7_0710900	50S ribosomal protein L1, mitochondrial, putative (RPL1)	0	rRNA	-	--	RNA or translation gene annotation	--	-	-	-	-	-	-	-	-	-	-	-
PF3D7_0711000	AAA family ATPase, CDC48 subfamily (Cdc48)	1	GTP/ATP-binding	-	--	RBD	--	1	-	RNA_helicase	RNA_helicase	-	-	-	-	-	-	-
PF3D7_0711400	histone deacetylase complex subunit SAP18, putative (SAP18)	1	DNA	-	--	RBD	--	-	-	SAP18	SAP18	-	-	-	-	-	-	-
PF3D7_0713600	mitochondrial ribosomal protein S5 precursor, putative	2	rRNA	-	--	RBD	--	-	-	Ribosomal_S5 | Ribosomal_S5_C	Ribosomal_S5	Ribosomal_S5_C	-	-	-	-	-	-
PF3D7_0715600	GTP-binding translation elongation factor tu family protein, putative	3	RNA	translation elongation	--	RBD	--	1	-	GTP_EFTU | GTP_EFTU_D2 | MMR_HSR1	GTP_EFTU	GTP_EFTU_D2	MMR_HSR1	-	-	-	-	-
PF3D7_0716000	RNA-binding protein, putative	1	RNA	RNA splicing	Splicing	RBD	RRM	-	-	RRM	RRM	-	-	-	-	-	-	-
PF3D7_0716800	eukaryotic translation initiation factor 3 subunit I, putative (EIF3I)	0	RNA	translation initiation	--	RNA or translation gene annotation	--	-	1	-	-	-	-	-	-	-	-	-
PF3D7_0717400	queuine tRNA-ribosyltransferase, putative	1	tRNA	-	--	RBD	--	-	-	TGT	TGT	-	-	-	-	-	-	-
PF3D7_0717700	serine--tRNA ligase, putative	2	tRNA	-	--	RBD	--	-	-	tRNA-synt_2b | Seryl_tRNA_N	tRNA-synt_2b	Seryl_tRNA_N	-	-	-	-	-	-
PF3D7_0718400	mitochondrial ribosomal protein S8 precursor, putative	1	rRNA	-	--	RBD	--	-	-	Ribosomal_S8	Ribosomal_S8	-	-	-	-	-	-	-
PF3D7_0719400	conserved Plasmodium protein, unknown function	1	GTP/ATP-binding	-	--	RBD	--	-	-	SR-25	SR-25	-	-	-	-	-	-	-
PF3D7_0719600	60S ribosomal protein L11a, putative	2	rRNA	-	--	RBD	--	-	1	Ribosomal_L5_C | Ribosomal_L5	Ribosomal_L5_C	Ribosomal_L5	-	-	-	-	-	-
PF3D7_0719700	40S ribosomal protein S10, putative	1	rRNA	-	--	RBD	--	-	1	S10_plectin	S10_plectin	-	-	-	-	-	-	-
PF3D7_0720000	exosome complex component CSL4, putative (CSL4)	2	RNA	RNA degradation	--	RBD	--	-	-	EXOSC1 | ECR1_N	EXOSC1	ECR1_N	-	-	-	-	-	-
PF3D7_0720100	small subunit rRNA processing protein, putative	1	rRNA	-	--	RBD	--	-	-	RRM	RRM	-	-	-	-	-	-	-
PF3D7_0721300	DEAD/DEAH box ATP-dependent RNA helicase, putative	1	rRNA	-	Ribosome Biogenesis	RBD	DEXD Helicase	-	-	DEAD	DEAD	-	-	-	-	-	-	-
PF3D7_0721600	40S ribosomal protein S5, putative	1	rRNA	-	--	RBD	--	-	1	Ribosomal_S7	Ribosomal_S7	-	-	-	-	-	-	-
PF3D7_0722100	PelOta protein homologue, putative	3	RNA	translation termination	--	RBD	--	-	-	eRF1_1 | eRF1_3 | eRF1_2	eRF1_1	eRF1_3	eRF1_2	-	-	-	-	-
PF3D7_0722400	GTP-binding protein, putative	1	GTP/ATP-binding	-	--	RBD	--	-	-	MMR_HSR1	MMR_HSR1	-	-	-	-	-	-	-
PF3D7_0722500	cell cycle control protein cwf15, putative	1	RNA	RNA splicing	--	RBD	--	-	-	Cwf_Cwc_15	Cwf_Cwc_15	-	-	-	-	-	-	-
PF3D7_0722600	U3 small nucleolar RNA-associated protein 7, putative (UTP7)	0	rRNA	-	--	RNA or translation gene annotation	--	1	-	-	-	-	-	-	-	-	-	-
PF3D7_0723000	tRNAHis guanylyltransferase, putative	1	tRNA	-	--	RBD	--	-	-	Thg1	Thg1	-	-	-	-	-	-	-
PF3D7_0723700	metallo-hydrolase/oxidoreductase, putative	2	tRNA	-	--	RBD	--	-	-	Lactamase_B | Lactamase_B_4	Lactamase_B	Lactamase_B_4	-	-	-	-	-	-
PF3D7_0723900	conserved Plasmodium protein, unknown function	1	RNA	Unspecified	--	RBD	RRM	3	-	RRM	RRM	-	-	-	-	-	-	-
PF3D7_0724300	3-demethylubiquinone-9 3-methyltransferase, putative (COQ3)	1	non-RNA annotation	-	--	RBD	--	-	-	Methyltransf_31	Methyltransf_31	-	-	-	-	-	-	-
PF3D7_0725200	mago nashi protein homologue, putative	1	RNA	Unspecified	--	RBD	--	-	-	Mago_nashi	Mago_nashi	-	-	-	-	-	-	-
PF3D7_0727500	conserved Plasmodium protein, unknown function	1	unknown	-	--	RBD	--	-	-	mTERF	mTERF	-	-	-	-	-	-	-
PF3D7_0728000	eukaryotic translation initiation factor 2 alpha subunit, putative	3	RNA	translation initiation	--	RBD	--	2	1	EIF_2_alpha | S1 | EXOSC1	EIF_2_alpha	S1	EXOSC1	-	-	-	-	-
PF3D7_0728900	RNA-binding protein, putative	1	RNA	Unspecified	--	RBD	RRM	-	-	RRM	RRM	-	-	-	-	-	-	-
PF3D7_0729000	signal recognition particle subunit SRP9 (SRP9)	1	rRNA	-	--	RBD	--	-	-	SRP9-21	SRP9-21	-	-	-	-	-	-	-
PF3D7_0729300	60S ribosomal export protein NMD3, putative (NMD3)	1	rRNA	-	--	RBD	--	-	-	NMD3	NMD3	-	-	-	-	-	-	-
PF3D7_0729400	ribosome biogenesis protein BRX1 homolog, putative	1	rRNA	-	--	RBD	--	-	-	Brix	Brix	-	-	-	-	-	-	-
PF3D7_0729500	mRNA (N6-adenosine)-methyltransferase, putative	1	RNA	RNA modification	--	RBD	--	-	-	MT-A70	MT-A70	-	-	-	-	-	-	-
PF3D7_0730100	tRNA pseudouridine synthase D, putative	1	tRNA	-	--	RBD	--	-	-	TruD	TruD	-	-	-	-	-	-	-
PF3D7_0731400	serine/threonine protein kinase, FIKK family, pseudogene (FIKK7.2)	1	non-RNA annotation	-	--	RBD	--	-	-	RIO1	RIO1	-	-	-	-	-	-	-
PF3D7_0802300	periodic tryptophan protein 2, putative (PWP2)	2	rRNA	-	--	RBD	--	-	-	Utp12 | Utp13	Utp12	Utp13	-	-	-	-	-	-
PF3D7_0802600	adenylyl cyclase beta (ACbeta)	1	GTP/ATP-binding	-	--	RBD	--	-	-	BUD22	BUD22	-	-	-	-	-	-	-
PF3D7_0803000	peptidyl-prolyl cis-trans isomerase (CYP81)	1	non-RNA annotation	-	--	RBD	--	1	-	SYF2	SYF2	-	-	-	-	-	-	-
PF3D7_0803400	DNA repair and recombination protein RAD54, putative (RAD54)	1	DNA	-	--	RBD	--	-	-	DEAD	DEAD	-	-	-	-	-	-	-
PF3D7_0804600	U2 snRNA/tRNA pseudouridine synthase, putative	1	tRNA	-	--	RBD	--	1	-	PseudoU_synth_1	PseudoU_synth_1	-	-	-	-	-	-	-
PF3D7_0807100	RNA helicase, putative	1	RNA	Unspecified	--	RBD	DEXD Helicase	-	-	DEAD	DEAD	-	-	-	-	-	-	-
PF3D7_0807300	ras-related protein Rab-18 (RAB18)	2	GTP/ATP-binding	-	--	RBD	--	3	-	GTP_EFTU | MMR_HSR1	GTP_EFTU	MMR_HSR1	-	-	-	-	-	-
PF3D7_0807900	tyrosine--tRNA ligase (TyrRS)	1	tRNA	-	--	RBD	--	-	-	tRNA-synt_1b	tRNA-synt_1b	-	-	-	-	-	-	-
PF3D7_0809700	RuvB-like helicase 1 (RUVB1)	1	DNA	-	--	RBD	--	-	-	RNA_helicase	RNA_helicase	-	-	-	-	-	-	-
PF3D7_0810100	apicoplast ribosomal protein L33 precursor, putative	1	rRNA	-	--	RBD	--	-	-	Ribosomal_L33	Ribosomal_L33	-	-	-	-	-	-	-
PF3D7_0810600	RNA helicase, putative	1	RNA	Unspecified	--	RBD	DEXD Helicase	3	-	DEAD	DEAD	-	-	-	-	-	-	-
PF3D7_0811300	CCR4-associated factor 1 (CAF1)	1	RNA	RNA degradation	--	RBD	--	1	1	CAF1	CAF1	-	-	-	-	-	-	-
PF3D7_0811500	histone-arginine methyltransferase CARM1, putative (CARM1)	2	non-RNA annotation	-	--	RBD	--	-	-	Methyltransf_31 | MTS	Methyltransf_31	MTS	-	-	-	-	-	-
PF3D7_0811900	RNA-binding protein, putative	1	RNA	Unspecified	--	RBD	S-1 like	-	-	S1	S1	-	-	-	-	-	-	-
PF3D7_0812220	GTPase, putative	3	GTP/ATP-binding	-	--	RBD	--	-	-	MMR_HSR1 | GTP_EFTU | RNA_helicase	MMR_HSR1	GTP_EFTU	RNA_helicase	-	-	-	-	-
PF3D7_0812500	RNA-binding protein, putative	1	RNA	Unspecified	--	RBD	RRM	1	-	RRM	RRM	-	-	-	-	-	-	-
PF3D7_0812700	RNA-binding protein (U1 snRNP-like), putative	2	RNA	RNA splicing	Splicing	RBD	C2H2 Zn-finger	1	-	zf-U1 | zf-C2H2_jaz	zf-U1	zf-C2H2_jaz	-	-	-	-	-	-
PF3D7_0813600	translation initiation factor SUI1, putative	1	RNA	translation initiation	--	RBD	--	-	-	SUI1	SUI1	-	-	-	-	-	-	-
PF3D7_0813700	ABC transporter F family member 1, putative (ABCF1)	1	GTP/ATP-binding	-	--	RBD	--	-	-	RNA_helicase	RNA_helicase	-	-	-	-	-	-	-
PF3D7_0813900	40S ribosomal protein S16, putative	1	rRNA	-	--	RBD	--	-	1	Ribosomal_S9	Ribosomal_S9	-	-	-	-	-	-	-
PF3D7_0814000	60S ribosomal protein L13-2, putative	1	rRNA	-	--	RBD	--	-	1	Ribosomal_L13e	Ribosomal_L13e	-	-	-	-	-	-	-
PF3D7_0814200	DNA/RNA-binding protein Alba 1 (ALBA1)	2	DNA/RNA	Unspecified	Other degradation / translational regulation	RBD	Alba	4	1	Alba | Rpp20	Alba	Rpp20	-	-	-	-	-	-
PF3D7_0814300	ATPase, putative	1	GTP/ATP-binding	-	--	RBD	--	-	-	RNA_helicase	RNA_helicase	-	-	-	-	-	-	-
PF3D7_0815100	RAP protein, putative	1	RNA	Unspecified	--	RBD	--	1	-	RAP	RAP	-	-	-	-	-	-	-
PF3D7_0815200	importin beta, putative	1	GTP/ATP-binding	-	--	RBD	--	-	-	IBN_N	IBN_N	-	-	-	-	-	-	-
PF3D7_0815600	eukaryotic translation initiation factor 3 subunit G, putative (EIF3G)	2	RNA	translation initiation	--	RBD	RRM	2	-	RRM | eIF3g	RRM	eIF3g	-	-	-	-	-	-
PF3D7_0816000	ribosome assembly protein RRB1, putative (RRB1)	0	rRNA	-	--	RNA or translation gene annotation	--	-	-	-	-	-	-	-	-	-	-	-
PF3D7_0816600	chaperone protein ClpB1 (ClpB1)	1	GTP/ATP-binding	-	--	RBD	--	1	-	RNA_helicase	RNA_helicase	-	-	-	-	-	-	-
PF3D7_0817100	GTPase, putative	2	GTP/ATP-binding	-	--	RBD	--	-	-	MMR_HSR1 | GTP_EFTU	MMR_HSR1	GTP_EFTU	-	-	-	-	-	-
PF3D7_0817500	protein kinase c inhibitor-like protein, putative	1	non-RNA annotation	-	--	RBD	--	1	-	DcpS_C	DcpS_C	-	-	-	-	-	-	-
PF3D7_0818400	rRNA-processing protein FCF1, putative (FCF1)	1	rRNA	-	--	RBD	--	-	-	Fcf1	Fcf1	-	-	-	-	-	-	-
PF3D7_0818800	U3 small nucleolar ribonucleoprotein protein IMP4, putative (IMP4)	1	RNA	RNA splicing	--	RBD	--	-	-	Brix	Brix	-	-	-	-	-	-	-
PF3D7_0819000	conserved Plasmodium protein, unknown function	1	RNA	RNA processing	--	RBD	--	-	-	Beta-Casp	Beta-Casp	-	-	-	-	-	-	-
PF3D7_0819100	BRIX domain, putative	1	rRNA	-	--	RBD	--	-	-	Brix	Brix	-	-	-	-	-	-	-
PF3D7_0819900	U6 snRNA-associated Sm-like protein LSm3, putative (LSM3)	1	RNA	RNA splicing	--	RBD	--	1	-	LSM	LSM	-	-	-	-	-	-	-
PF3D7_0820100	conserved Plasmodium protein, unknown function	0	RNA	Unspecified	--	GO "RNA binding"	--	-	-	-	-	-	-	-	-	-	-	-
PF3D7_0820800	conserved Plasmodium protein, unknown function	1	GTP/ATP-binding	-	--	RBD	--	-	-	AF-4	AF-4	-	-	-	-	-	-	-
PF3D7_0820900	conserved Plasmodium protein, unknown function	0	RNA	Unspecified	--	GO "RNA binding"	--	-	-	-	-	-	-	-	-	-	-	-
PF3D7_0821000	conserved Plasmodium protein, unknown function	2	GTP/ATP-binding	-	--	RBD	--	-	-	MMR_HSR1 | GTP_EFTU	MMR_HSR1	GTP_EFTU	-	-	-	-	-	-
PF3D7_0821300	ATP-dependent RNA helicase prh1, putative	2	RNA	Unspecified	--	RBD	DEXD Helicase	-	-	HA2 | DEAD	HA2	DEAD	-	-	-	-	-	-
PF3D7_0821500	ribosomal RNA small subunit methyltransferase NEP1, putative (NEP1)	1	rRNA	-	--	RBD	--	-	-	EMG1	EMG1	-	-	-	-	-	-	-
PF3D7_0821600	clp1-related protein, putative	1	RNA	RNA processing	--	RBD	--	1	-	Clp1	Clp1	-	-	-	-	-	-	-
PF3D7_0821700	60S ribosomal protein L22, putative	1	rRNA	-	--	RBD	--	-	1	Ribosomal_L22e	Ribosomal_L22e	-	-	-	-	-	-	-
PF3D7_0822000	mitochondrial ribosomal protein L4 precursor, putative	1	rRNA	-	--	RBD	--	-	-	Ribosomal_L4	Ribosomal_L4	-	-	-	-	-	-	-
PF3D7_0822300	small nuclear ribonucleoprotein G, putative (SNRPG)	1	RNA	RNA splicing	--	RBD	--	2	-	LSM	LSM	-	-	-	-	-	-	-
PF3D7_0823200	RNA-binding protein, putative	3	RNA	RNA splicing	Splicing	RBD	RRM	1	-	RRM | RNA_bind | DUF1866	RRM	RNA_bind	DUF1866	-	-	-	-	-
PF3D7_0824300	GTP-binding protein, putative	1	GTP/ATP-binding	-	--	RBD	--	-	-	MMR_HSR1	MMR_HSR1	-	-	-	-	-	-	-
PF3D7_0825200	translation initiation factor IF-3 (IF3a)	0	RNA	translation initiation	--	RNA or translation gene annotation	--	-	-	-	-	-	-	-	-	-	-	-
PF3D7_0827000	ATP-dependent RNA helicase DBP10, putative (DBP10)	1	rRNA	-	Ribosome Biogenesis	RBD	DEXD Helicase	-	1	DEAD	DEAD	-	-	-	-	-	-	-
PF3D7_0827100	translation initiation factor IF-2, putative (IF2c)	3	RNA	translation initiation	--	RBD	--	-	-	GTP_EFTU | IF-2 | GTP_EFTU_D2	GTP_EFTU	IF-2	GTP_EFTU_D2	-	-	-	-	-
PF3D7_0827500	apicoplast ribosomal protein L21 precursor, putative	1	rRNA	-	--	RBD	--	-	-	Ribosomal_L21p	Ribosomal_L21p	-	-	-	-	-	-	-
PF3D7_0827600	conserved Plasmodium protein, unknown function	1	unknown	-	--	RBD	--	-	-	S1	S1	-	-	-	-	-	-	-
PF3D7_0828200	leucine--tRNA ligase, putative	2	tRNA	-	--	RBD	--	-	-	tRNA-synt_1 | Anticodon_1	tRNA-synt_1	Anticodon_1	-	-	-	-	-	-
PF3D7_0828500	translation initiation factor EIF-2b alpha subunit, putative	1	RNA	translation initiation	--	RBD	--	-	-	IF-2B	IF-2B	-	-	-	-	-	-	-
PF3D7_0829300	U6 snRNA-associated Sm-like protein LSm8, putative (LSM8)	1	RNA	RNA splicing	--	RBD	--	-	-	LSM	LSM	-	-	-	-	-	-	-
PF3D7_0902100	serine/threonine protein kinase, FIKK family (FIKK9.2)	1	GTP/ATP-binding	-	--	RBD	--	-	-	RIO1	RIO1	-	-	-	-	-	-	-
PF3D7_0903200	ras-related protein RAB7 (RAB7)	2	GTP/ATP-binding	-	--	RBD	--	-	-	MMR_HSR1 | GTP_EFTU	MMR_HSR1	GTP_EFTU	-	-	-	-	-	-
PF3D7_0903400	DEAD/DEAH box helicase, putative	1	DNA/RNA	Unspecified	--	RBD	DEXD Helicase	1	-	DEAD	DEAD	-	-	-	-	-	-	-
PF3D7_0903900	60S ribosomal protein L32 (RPL32)	1	rRNA	-	--	RBD	--	-	1	Ribosomal_L32e	Ribosomal_L32e	-	-	-	-	-	-	-
PF3D7_0904800	replication protein A1, small fragment (RPA1)	1	DNA	-	--	RBD	--	-	-	tRNA_anti-codon	tRNA_anti-codon	-	-	-	-	-	-	-
PF3D7_0906000	exoribonuclease II (RNaseII)	1	RNA	RNA degradation	--	RBD	--	1	-	RNB	RNB	-	-	-	-	-	-	-
PF3D7_0906600	zinc finger protein, putative	0	RNA	Unspecified	--	GO "RNA binding"	CCCH Zn-finger	2	1	-	-	-	-	-	-	-	-	-
PF3D7_0907600	translation initiation factor SUI1, putative	1	RNA	translation initiation	Ribosome Biogenesis	RBD	PUA	1	-	SUI1	SUI1	-	-	-	-	-	-	-
PF3D7_0907800	apicoplast ribosomal protein L35 precursor, putative	1	rRNA	-	--	RBD	--	-	-	Ribosomal_L35p	Ribosomal_L35p	-	-	-	-	-	-	-
PF3D7_0908000	P1 nuclease, putative	1	DNA	-	--	RBD	--	-	-	S1-P1_nuclease	S1-P1_nuclease	-	-	-	-	-	-	-
PF3D7_0908600	ribosomal RNA methyltransferase, putative	1	rRNA	-	--	RBD	--	-	-	FtsJ	FtsJ	-	-	-	-	-	-	-
PF3D7_0908700	tRNA pseudouridine synthase, putative	1	tRNA	-	--	RBD	--	-	-	PseudoU_synth_1	PseudoU_synth_1	-	-	-	-	-	-	-
PF3D7_0909400	exoribonuclease, putative	1	RNA	RNA degradation	--	RBD	--	1	-	XRN_N	XRN_N	-	-	-	-	-	-	-
PF3D7_0909800	small nuclear ribonucleoprotein Sm D3, putative (SNRPD3)	3	RNA	RNA splicing	--	RBD	--	2	-	LSM | SM-ATX | LSM14	LSM	SM-ATX	LSM14	-	-	-	-	-
PF3D7_0909900	helicase with Zn-finger motif, putative	1	DNA/RNA	Unspecified	--	RBD	DEXD Helicase	-	-	DEAD	DEAD	-	-	-	-	-	-	-
PF3D7_0911700	GTP-binding protein, putative	3	GTP/ATP-binding	-	--	RBD	--	-	-	GTP_EFTU | MMR_HSR1 | GTP_EFTU_D2	GTP_EFTU	MMR_HSR1	GTP_EFTU_D2	-	-	-	-	-
PF3D7_0912500	conserved Plasmodium protein, unknown function	1	DNA	-	--	RBD	--	4	-	SAP	SAP	-	-	-	-	-	-	-
PF3D7_0912800	tRNA (adenine(58)-N(1))-methyltransferase non-catalytic subunit TRM6, putative (GCD10)	1	tRNA	-	--	RBD	--	-	-	Gcd10p	Gcd10p	-	-	-	-	-	-	-
PF3D7_0913200	elongation factor 1-beta (EF-1beta)	1	RNA	translation elongation	--	RBD	--	1	-	EF1_GNE	EF1_GNE	-	-	-	-	-	-	-
PF3D7_0913900	arginine--tRNA ligase, putative	2	tRNA	-	--	RBD	--	-	-	tRNA-synt_1d | DALR_1	tRNA-synt_1d	DALR_1	-	-	-	-	-	-
PF3D7_0914000	pseudouridylate synthase, putative	1	RNA	RNA modification	--	RBD	--	-	-	PseudoU_synth_2	PseudoU_synth_2	-	-	-	-	-	-	-
PF3D7_0914300	met-10%2B like protein, putative	1	non-RNA annotation	-	--	RBD	--	-	-	Met_10	Met_10	-	-	-	-	-	-	-
PF3D7_0915200	ribonuclease H2 subunit C, putative	1	RNA	RNA degradation	--	RBD	--	1	-	RNase_H2_suC	RNase_H2_suC	-	-	-	-	-	-	-
PF3D7_0916500	ubiquitin fusion degradation protein 1 (UFD1)	1	non-RNA annotation	-	--	RBD	--	-	-	RNA_helicase	RNA_helicase	-	-	-	-	-	-	-
PF3D7_0916600	methyltransferase, putative	5	non-RNA annotation	-	--	RBD	--	-	-	Methyltransf_31 | AdoMet_MTase | MTS | Methyltransf_8 | FmrO	Methyltransf_31	AdoMet_MTase	MTS	Methyltransf_8	FmrO	-	-	-
PF3D7_0916700	RNA-binding protein musashi, putative (HoMu)	1	RNA	Unspecified	--	RBD	RRM	4	-	RRM	RRM	-	-	-	-	-	-	-
PF3D7_0917600	pre-mRNA-splicing factor ATP-dependent RNA helicase PRP43, putative (PRP43)	3	RNA	RNA splicing	Splicing	RBD	DEXD Helicase	1	-	HA2 | DEAD | SRP54	HA2	DEAD	SRP54	-	-	-	-	-
PF3D7_0917700	XPA binding protein 1, putative	2	DNA	-	--	RBD	--	-	-	MMR_HSR1 | SRP54	MMR_HSR1	SRP54	-	-	-	-	-	-
PF3D7_0918200	50S ribosomal protein L3, apicoplast, putative	1	rRNA	-	--	RBD	--	-	-	Ribosomal_L3	Ribosomal_L3	-	-	-	-	-	-	-
PF3D7_0918300	eukaryotic translation initiation factor 3 subunit F, putative (EIF3F)	0	RNA	translation initiation	--	RNA or translation gene annotation	--	1	-	-	-	-	-	-	-	-	-	-
PF3D7_0918600	ATP-dependent DNA helicase Q1 (RECQ1)	1	DNA	-	--	RBD	--	1	-	DEAD	DEAD	-	-	-	-	-	-	-
PF3D7_0918800	dihydrouridine synthase, putative	1	tRNA	-	--	RBD	--	-	-	Dus	Dus	-	-	-	-	-	-	-
PF3D7_0920900	U4/U6 snRNA-associated-splicing factor, putative (PRP24)	1	RNA	RNA splicing	--	RBD	RRM	2	-	RRM	RRM	-	-	-	-	-	-	-
PF3D7_0921300	conserved Plasmodium protein, unknown function	1	unknown	-	--	RBD	--	-	-	RAP	RAP	-	-	-	-	-	-	-
PF3D7_0921800	ribosome production factor 1, putative (RPF1)	1	rRNA	-	--	RBD	--	-	-	Brix	Brix	-	-	-	-	-	-	-
PF3D7_0922700	pre-mRNA-splicing factor 18, putative (PRP18)	2	RNA	RNA splicing	--	RBD	--	-	-	Prp18 | PRP4	Prp18	PRP4	-	-	-	-	-	-
PF3D7_0923000	DNA-directed RNA polymerase II subunit RPB3, putative (RPB3)	2	Pol	-	--	RBD	--	1	-	RNA_pol_A_bac | RNA_pol_L	RNA_pol_A_bac	RNA_pol_L	-	-	-	-	-	-
PF3D7_0923900	RNA-binding protein, putative	1	RNA	Unspecified	--	RBD	RRM	-	-	RRM	RRM	-	-	-	-	-	-	-
PF3D7_0924700	splicing factor 3A subunit 3, putative (SF3A3)	1	RNA	RNA splicing	Splicing	RBD	C2H2 Zn-finger	1	-	SF3a60_bindingd	SF3a60_bindingd	-	-	-	-	-	-	-
PF3D7_0925000	conserved Plasmodium protein, unknown function	1	unknown	-	--	RBD	--	-	-	RNA_ligase	RNA_ligase	-	-	-	-	-	-	-
PF3D7_0925200	ribosomal RNA-processing protein 8, putative (RRP8)	1	rRNA	-	--	RBD	--	-	-	Methyltransf_8	Methyltransf_8	-	-	-	-	-	-	-
PF3D7_0925300	proline--tRNA ligase, putative (aPRS)	2	tRNA	-	--	RBD	--	-	-	tRNA-synt_2b | HGTP_anticodon	tRNA-synt_2b	HGTP_anticodon	-	-	-	-	-	-
PF3D7_0927200	zinc finger protein, putative	1	RNA	Unspecified	--	RBD	--	-	-	zf-CCCH	zf-CCCH	-	-	-	-	-	-	-
PF3D7_0927600	conserved Plasmodium protein, unknown function	1	unknown	-	--	RBD	--	-	-	SLBP_RNA_bind	SLBP_RNA_bind	-	-	-	-	-	-	-
PF3D7_0928900	guanylate kinase (GK)	1	RNA	RNA degradation	--	RBD	--	-	-	MMR_HSR1	MMR_HSR1	-	-	-	-	-	-	-
PF3D7_0929200	RNA-binding protein, putative	1	RNA	Unspecified	--	RBD	RRM	3	-	RRM	RRM	-	-	-	-	-	-	-
PF3D7_0931000	elongation factor Tu, putative	1	RNA	translation elongation	--	RBD	--	-	-	GTP_EFTU	GTP_EFTU	-	-	-	-	-	-	-
PF3D7_0931100	nucleolar protein Nop52, putative	1	rRNA	-	--	RBD	--	-	-	Nop52	Nop52	-	-	-	-	-	-	-
PF3D7_0931700	PIH1 domain-containing protein, putative	1	GTP/ATP-binding	-	--	RBD	--	-	-	PIH1	PIH1	-	-	-	-	-	-	-
PF3D7_0932400	peptide release factor, putative	1	RNA	translation termination	--	RBD	--	-	-	RF-1	RF-1	-	-	-	-	-	-	-
PF3D7_0932600	apicoplast ribosomal protein S6, putative (RPS6)	1	rRNA	-	--	RBD	--	-	-	Ribosomal_S6	Ribosomal_S6	-	-	-	-	-	-	-
PF3D7_0933000	mRNA processing protein, putative	1	RNA	RNA processing	--	RBD	RRM	1	-	RRM	RRM	-	-	-	-	-	-	-
PF3D7_0933900	conserved Plasmodium protein, unknown function	1	RNA	RNA processing	--	RBD	--	-	-	Fip1	Fip1	-	-	-	-	-	-	-
PF3D7_0934000	histidine--tRNA ligase, putative	2	tRNA	-	--	RBD	--	-	-	tRNA-synt_His | tRNA-synt_2b	tRNA-synt_His	tRNA-synt_2b	-	-	-	-	-	-
PF3D7_0934100	TFIIH basal transcription factor complex helicase XPD subunit (XPD)	2	DNA	-	--	RBD	--	-	-	DEAD | ResIII	DEAD	ResIII	-	-	-	-	-	-
PF3D7_0934600	conserved Plasmodium protein, unknown function	1	rRNA	-	--	RBD	--	-	-	Ribosomal_S8	Ribosomal_S8	-	-	-	-	-	-	-
PF3D7_0935000	U2 small nuclear ribonucleoprotein B'', putative	1	RNA	RNA splicing	Splicing	RBD	RRM	3	-	RRM	RRM	-	-	-	-	-	-	-
PF3D7_0935200	vacuolar protein sorting-associated protein 33, putative (VPS33)	1	non-RNA annotation	-	--	RBD	--	-	-	BUD22	BUD22	-	-	-	-	-	-	-
PF3D7_1002400.1	RNA-binding protein, putative	1	RNA	RNA splicing	Splicing	RBD	RRM	3	-	RRM	RRM	-	-	-	-	-	-	-
PF3D7_1003500	40S ribosomal protein S20e, putative	1	rRNA	-	--	RBD	--	-	1	Ribosomal_S10	Ribosomal_S10	-	-	-	-	-	-	-
PF3D7_1003700	conserved Plasmodium protein, unknown function	2	DNA	-	--	RBD	--	-	-	MKT1_C | MKT1_N	MKT1_C	MKT1_N	-	-	-	-	-	-
PF3D7_1003800	U5 small nuclear ribonuclear protein, putative	4	RNA	RNA splicing	--	RBD	--	2	-	GTP_EFTU | EFG_IV | GTP_EFTU_D2 | MMR_HSR1	GTP_EFTU	EFG_IV	GTP_EFTU_D2	MMR_HSR1	-	-	-	-
PF3D7_1004000	60S ribosomal protein L13, putative	1	rRNA	-	--	RBD	--	-	1	Ribosomal_L13	Ribosomal_L13	-	-	-	-	-	-	-
PF3D7_1004400	RNA-binding protein, putative	1	RNA	RNA splicing	Splicing	RBD	RRM	2	-	RRM	RRM	-	-	-	-	-	-	-
PF3D7_1005000	methionine--tRNA ligase, putative (MRSapi)	4	tRNA	-	--	RBD	--	-	-	tRNA-synt_1g | tRNA-synt_1 | tRNA-synt_1e | Anticodon_1	tRNA-synt_1g	tRNA-synt_1	tRNA-synt_1e	Anticodon_1	-	-	-	-
PF3D7_1005500	regulator of nonsense transcripts, putative	2	RNA	RNA degradation	P-bodies	RBD	DEXD Helicase	2	-	UPF1_Zn_bind | SRP54	UPF1_Zn_bind	SRP54	-	-	-	-	-	-
PF3D7_1005600	DnaJ protein, putative	3	GTP/ATP-binding	-	--	RBD	--	-	-	zf-met | zf-C2H2_jaz | zf-C2H2	zf-met	zf-C2H2_jaz	zf-C2H2	-	-	-	-	-
PF3D7_1006100	CCR4-NOT transcription complex subunit 5, putative (NOT5)	1	RNA	RNA degradation	--	RBD	--	-	-	NOT2_3_5	NOT2_3_5	-	-	-	-	-	-	-
PF3D7_1006200	DNA/RNA-binding protein Alba 3 (ALBA3)	1	DNA/RNA	Unspecified	Other degradation / translational regulation	RBD	Alba	4	1	Alba	Alba	-	-	-	-	-	-	-
PF3D7_1006400	conserved Plasmodium protein, unknown function	1	unknown	-	--	RBD	--	-	-	RAP	RAP	-	-	-	-	-	-	-
PF3D7_1006800	RNA-binding protein, putative	1	RNA	RNA splicing	Splicing	RBD	RRM	4	-	RRM	RRM	-	-	-	-	-	-	-
PF3D7_1007900	eukaryotic translation initiation factor 3 subunit D, putative (EIF3D)	1	RNA	translation initiation	--	RBD	--	3	-	eIF-3_zeta	eIF-3_zeta	-	-	-	-	-	-	-
PF3D7_1008200	endonuclease, putative	1	RNA	RNA degradation	--	RBD	--	-	-	5_3_exonuc	5_3_exonuc	-	-	-	-	-	-	-
PF3D7_1008400	26S protease regulatory subunit 4, putative (RPT2)	1	non-RNA annotation	-	--	RBD	--	-	-	RNA_helicase	RNA_helicase	-	-	-	-	-	-	-
PF3D7_1008600	zinc finger C-x8-C-x5-C-x3-H type, putative	1	DNA/RNA	Unspecified	--	RBD	CCCH Zn-finger	-	-	zf-CCCH	zf-CCCH	-	-	-	-	-	-	-
PF3D7_1008800	nucleolar protein 5, putative (NOP5)	2	rRNA	-	--	RBD	--	2	1	Nop | NOP5NT	Nop	NOP5NT	-	-	-	-	-	-
PF3D7_1009200	small subunit rRNA synthesis-associated protein, putative	1	rRNA	-	--	RBD	--	-	-	Beta-Casp	Beta-Casp	-	-	-	-	-	-	-
PF3D7_1009400	zinc finger protein, putative	1	DNA	-	--	RBD	C2H2 Zn-finger	-	-	zf-C2H2_jaz	zf-C2H2_jaz	-	-	-	-	-	-	-
PF3D7_1009900	conserved Plasmodium protein, unknown function	1	unknown	-	--	RBD	--	-	-	BUD22	BUD22	-	-	-	-	-	-	-
PF3D7_1010000	ribosomal protein L43, mitochondrial, putative	1	rRNA	-	--	RBD	--	-	-	L51_S25_CI-B8	L51_S25_CI-B8	-	-	-	-	-	-	-
PF3D7_1010600	eukaryotic translation initiation factor 2 beta subunit, putative	1	RNA	translation initiation	--	RBD	--	1	-	eIF-5_eIF-2B	eIF-5_eIF-2B	-	-	-	-	-	-	-
PF3D7_1010800	50S ribosomal protein L22, mitochondrial, putative	1	rRNA	-	--	RBD	--	-	-	Ribosomal_L22	Ribosomal_L22	-	-	-	-	-	-	-
PF3D7_1011800	PRE-binding protein (PREBP)	3	DNA	-	--	RBD	KH	3	-	KH_1 | KH_3 | KH_4	KH_1	KH_3	KH_4	-	-	-	-	-
PF3D7_1012600	GMP synthetase (GMPS)	1	GTP/ATP-binding	-	--	RBD	--	-	-	tRNA_Me_trans	tRNA_Me_trans	-	-	-	-	-	-	-
PF3D7_1013100	U3 small nucleolar RNA-associated protein 13, putative (UTP13)	1	rRNA	-	--	RBD	--	-	-	Utp13	Utp13	-	-	-	-	-	-	-
PF3D7_1013900	initiation factor 2 subunit family, putative	1	RNA	translation initiation	--	RBD	--	-	-	IF-2B	IF-2B	-	-	-	-	-	-	-
PF3D7_1015200.1	cysteine--tRNA ligase, putative (CysRS)	3	tRNA	-	--	RBD	--	-	-	tRNA-synt_1e | tRNA-synt_1g | tRNA-synt_1	tRNA-synt_1e	tRNA-synt_1g	tRNA-synt_1	-	-	-	-	-
PF3D7_1015500	conserved Plasmodium protein, unknown function	1	RNA	RNA processing	--	RBD	--	-	-	PAP_assoc	PAP_assoc	-	-	-	-	-	-	-
PF3D7_1018000	tRNA pseudouridine synthase, putative	1	tRNA	-	--	RBD	--	-	-	TruB_N	TruB_N	-	-	-	-	-	-	-
PF3D7_1018500	PHF5-like protein, putative	1	RNA	RNA splicing	--	RBD	--	-	-	PHF5	PHF5	-	-	-	-	-	-	-
PF3D7_1018600	conserved Plasmodium protein, unknown function	2	tRNA	-	--	RBD	--	-	-	TYW3 | Met_10	TYW3	Met_10	-	-	-	-	-	-
PF3D7_1019000	eukaryotic translation initiation factor subunit eIF2A, putative	1	RNA	translation initiation	--	RBD	--	3	-	eIF2A	eIF2A	-	-	-	-	-	-	-
PF3D7_1019300	zinc finger protein, putative	1	DNA/RNA	Unspecified	--	RBD	CCCH Zn-finger	-	-	zf-CCCH	zf-CCCH	-	-	-	-	-	-	-
PF3D7_1019400	60S ribosomal protein L30e, putative	1	rRNA	-	--	RBD	--	-	1	Ribosomal_L7Ae	Ribosomal_L7Ae	-	-	-	-	-	-	-
PF3D7_1019800	tRNA methyltransferase, putative	1	tRNA	-	--	RBD	--	-	-	tRNA_Me_trans	tRNA_Me_trans	-	-	-	-	-	-	-
PF3D7_1020000	large subunit rRNA processing RRM protein, putative	1	rRNA	-	--	RBD	RRM	1	-	RRM	RRM	-	-	-	-	-	-	-
PF3D7_1020400	S-adenosyl-L-methionine-dependent methyltransferase, putative	1	RNA	RNA modification	--	RBD	--	-	-	Nol1_Nop2_Fmu	Nol1_Nop2_Fmu	-	-	-	-	-	-	-
PF3D7_1020700	histone acetyltransferase, putative	1	rRNA	-	--	RBD	--	-	-	tRNA_bind_2	tRNA_bind_2	-	-	-	-	-	-	-
PF3D7_1020900	ADP-ribosylation factor (ARF1)	2	GTP/ATP-binding	-	--	RBD	--	-	-	MMR_HSR1 | GTP_EFTU	MMR_HSR1	GTP_EFTU	-	-	-	-	-	-
PF3D7_1021500	RNA helicase, putative	1	rRNA	-	Ribosome Biogenesis	RBD	DEXD Helicase	-	-	DEAD	DEAD	-	-	-	-	-	-	-
PF3D7_1021900	conserved Plasmodium protein (10b antigen), unknown function	1	unknown	-	--	RBD	--	3	1	RNA_GG_bind	RNA_GG_bind	-	-	-	-	-	-	-
PF3D7_1022000	RNA-binding protein, putative	1	RNA	Unspecified	--	RBD	RRM	1	-	RRM	RRM	-	-	-	-	-	-	-
PF3D7_1022100	conserved Plasmodium protein, unknown function	2	unknown	-	--	RBD	--	-	-	MTS | Methyltransf_31	MTS	Methyltransf_31	-	-	-	-	-	-
PF3D7_1022400	serine/arginine-rich splicing factor 4 (SRSF4)	1	RNA	RNA splicing	Splicing	RBD	RRM	4	-	RRM	RRM	-	-	-	-	-	-	-
PF3D7_1023900	chromodomain-helicase-DNA-binding protein 1 homolog, putative (CHD1)	1	DNA	-	--	RBD	--	-	-	DEAD	DEAD	-	-	-	-	-	-	-
PF3D7_1024200	RNA-binding protein, putative	1	RNA	Unspecified	--	RBD	RRM	1	-	RRM	RRM	-	-	-	-	-	-	-
PF3D7_1024600	RAP protein, putative	1	RNA	Unspecified	--	RBD	--	-	-	RAP	RAP	-	-	-	-	-	-	-
PF3D7_1026200	conserved Plasmodium protein, unknown function	1	RNA	RNA modification	--	RBD	--	1	-	UPF0020	UPF0020	-	-	-	-	-	-	-
PF3D7_1026800	40S ribosomal protein S2 (RPS2)	1	rRNA	-	--	RBD	--	-	1	Ribosomal_S2	Ribosomal_S2	-	-	-	-	-	-	-
PF3D7_1027100	U3 small nucleolar ribonucleoprotein protein MPP10, putative (MPP10)	1	rRNA	-	--	RBD	--	-	-	Mpp10	Mpp10	-	-	-	-	-	-	-
PF3D7_1027200	mitochondrial ribosomal protein S22 precursor, putative	1	rRNA	-	--	RBD	--	-	-	Rsm22	Rsm22	-	-	-	-	-	-	-
PF3D7_1027400	DNA-directed RNA polymerase II, putative	2	Pol	-	--	RBD	S-1 like	-	-	SHS2_Rpb7-N | S1	SHS2_Rpb7-N	S1	-	-	-	-	-	-
PF3D7_1027800	60S ribosomal protein L3 (RPL3)	1	rRNA	-	--	RBD	--	-	1	Ribosomal_L3	Ribosomal_L3	-	-	-	-	-	-	-
PF3D7_1028000	methyltransferase, putative	1	non-RNA annotation	-	--	RBD	--	-	-	Methyltransf_31	Methyltransf_31	-	-	-	-	-	-	-
PF3D7_1028300	rRNA-processing protein EBP2, putative (EBP2)	1	rRNA	-	--	RBD	--	-	-	Ebp2	Ebp2	-	-	-	-	-	-	-
PF3D7_1028400	nucleolar preribosomal assembly protein, putative	1	rRNA	-	--	RBD	--	1	-	Brix	Brix	-	-	-	-	-	-	-
PF3D7_1028500	conserved Plasmodium protein, unknown function	1	RNA	translation initiation	--	RBD	--	-	-	RRM	RRM	-	-	-	-	-	-	-
PF3D7_1029800	RAP protein, putative	1	RNA	Unspecified	--	RBD	--	1	-	RAP	RAP	-	-	-	-	-	-	-
PF3D7_1030000	transcription elongation factor SPT4, putative (SPT4)	1	RNA	translation elongation	--	RBD	--	3	-	Spt4	Spt4	-	-	-	-	-	-	-
PF3D7_1030100	pre-mRNA-splicing factor ATP-dependent RNA helicase PRP22, putative (PRP22)	3	RNA	RNA splicing	Splicing	RBD	DEXD Helicase	2	-	HA2 | S1 | DEAD	HA2	S1	DEAD	-	-	-	-	-
PF3D7_1030400	conserved Plasmodium protein, unknown function	1	GTP/ATP-binding	-	--	RBD	--	-	-	SR-25	SR-25	-	-	-	-	-	-	-
PF3D7_1030600	tRNA N6-adenosine threonylcarbamoyltransferase (KAE1)	0	tRNA	-	--	RNA or translation gene annotation	--	-	-	-	-	-	-	-	-	-	-	-
PF3D7_1030700	RNA methyltransferase, putative	1	RNA	RNA modification	--	RBD	--	-	-	SpoU_methylase	SpoU_methylase	-	-	-	-	-	-	-
PF3D7_1031500	DEAD/DEAH box helicase, putative	1	DNA/RNA	Unspecified	--	RBD	DEXD Helicase	-	-	DEAD	DEAD	-	-	-	-	-	-	-
PF3D7_1032000	ribosome maturation factor RimM, putative (RimM)	1	rRNA	-	--	RBD	--	-	-	RimM	RimM	-	-	-	-	-	-	-
PF3D7_1032100	mRNA-decapping enzyme subunit 1, putative (DCP1)	1	RNA	RNA degradation	--	RBD	--	1	-	DCP1	DCP1	-	-	-	-	-	-	-
PF3D7_1033600	myb2 transcription factor, putative (Myb2)	1	DNA	-	--	RBD	--	-	-	Myb_Cef	Myb_Cef	-	-	-	-	-	-	-
PF3D7_1034200	apicoplast ribosomal protein L27 precursor, putative	1	rRNA	-	--	RBD	--	-	-	Ribosomal_L27	Ribosomal_L27	-	-	-	-	-	-	-
PF3D7_1034700	ADP-ribosylation factor, putative	2	GTP/ATP-binding	-	--	RBD	--	-	-	MMR_HSR1 | GTP_EFTU	MMR_HSR1	GTP_EFTU	-	-	-	-	-	-
PF3D7_1034900	methionine--tRNA ligase (MRScyt)	4	tRNA	-	--	RBD	--	-	-	tRNA-synt_1g | tRNA-synt_1 | tRNA-synt_1e | tRNA-synt_1f	tRNA-synt_1g	tRNA-synt_1	tRNA-synt_1e	tRNA-synt_1f	-	-	-	-
PF3D7_1035000	U2 snRNA/tRNA pseudouridine synthase, putative	1	RNA	RNA splicing	--	RBD	--	-	-	TruD	TruD	-	-	-	-	-	-	-
PF3D7_1035500	merozoite surface protein 6 (MSP6)	1	non-RNA annotation	-	--	RBD	--	-	-	Nop14	Nop14	-	-	-	-	-	-	-
PF3D7_1035900	probable protein, unknown function (M566)	0	RNA	Unspecified	--	GO "RNA binding"	--	-	-	-	-	-	-	-	-	-	-	-
PF3D7_1037500	dynamin-like protein (DYN2)	1	GTP/ATP-binding	-	--	RBD	--	1	-	MMR_HSR1	MMR_HSR1	-	-	-	-	-	-	-
PF3D7_1037600	DNA repair helicase RAD25, putative	1	DNA	-	--	RBD	--	-	-	ResIII	ResIII	-	-	-	-	-	-	-
PF3D7_1103100	60S acidic ribosomal protein P1, putative (RPP1)	1	rRNA	-	--	RBD	--	-	1	Ribosomal_60s	Ribosomal_60s	-	-	-	-	-	-	-
PF3D7_1103800	CCR4-NOT transcription complex subunit 1, putative (NOT1)	1	RNA	RNA degradation	--	RBD	--	2	-	Not1	Not1	-	-	-	-	-	-	-
PF3D7_1104000	phenylalanine--tRNA ligase beta subunit	3	tRNA	-	--	RBD	--	-	-	B3_4 | B5 | tRNA-synt_2d	B3_4	B5	tRNA-synt_2d	-	-	-	-	-
PF3D7_1104200	chromatin remodeling protein (SNF2L)	1	DNA	-	--	RBD	--	1	-	DEAD	DEAD	-	-	-	-	-	-	-
PF3D7_1104700.1	RNA polymerase subunit, putative	2	Pol	-	--	RBD	--	-	-	RNA_pol_Rbc25 | SHS2_Rpb7-N	RNA_pol_Rbc25	SHS2_Rpb7-N	-	-	-	-	-	-
PF3D7_1105400	40S ribosomal protein S4, putative	4	rRNA	-	--	RBD	--	-	1	Ribosomal_S4e | RS4NT | KOW | S4	Ribosomal_S4e	RS4NT	KOW	S4	-	-	-	-
PF3D7_1105700	tRNA-splicing ligase RtcB, putative (RTCB)	1	RNA	RNA processing	--	RBD	--	3	-	RtcB	RtcB	-	-	-	-	-	-	-
PF3D7_1106100	apicoplast ribosomal protein S15 precursor, putative	1	rRNA	-	--	RBD	--	-	-	Ribosomal_S15	Ribosomal_S15	-	-	-	-	-	-	-
PF3D7_1106300	exonuclease, putative	1	DNA/RNA	RNA degradation	--	RBD	--	-	-	XRN_N	XRN_N	-	-	-	-	-	-	-
PF3D7_1106600	DEAD/DEAH box helicase, putative	1	DNA/RNA	Unspecified	--	RBD	--	2	-	DEAD	DEAD	-	-	-	-	-	-	-
PF3D7_1106700	dna2/nam7 helicase family member, putative	1	DNA/RNA	Unspecified	--	RBD	--	-	-	DEAD	DEAD	-	-	-	-	-	-	-
PF3D7_1107000	U6 snRNA-associated Sm-like protein LSm4, putative (LSM4)	1	RNA	RNA splicing	--	RBD	--	1	-	LSM	LSM	-	-	-	-	-	-	-
PF3D7_1107100	nucleic acid binding protein, putative	1	DNA/RNA	Unspecified	--	RBD	RRM	1	-	RRM	RRM	-	-	-	-	-	-	-
PF3D7_1107300	polyadenylate-binding protein-interacting protein 1, putative (PAIP1)	0	RNA	Unspecified	--	RNA or translation gene annotation	--	2	1	-	-	-	-	-	-	-	-	-
PF3D7_1107500	prefoldin, putative	1	non-RNA annotation	-	--	RBD	--	-	-	XRN_N	XRN_N	-	-	-	-	-	-	-
PF3D7_1107700	pescadillo homolog (PES)	1	rRNA	-	--	RBD	--	1	-	Pescadillo_N	Pescadillo_N	-	-	-	-	-	-	-
PF3D7_1108200	D-tyrosyl-tRNA(Tyr) deacylase (DTD)	0	tRNA	-	--	RNA or translation gene annotation	--	-	-	-	-	-	-	-	-	-	-	-
PF3D7_1109200	pre-mRNA splicing factor, putative	0	RNA	RNA splicing	--	RNA or translation gene annotation	--	-	-	-	-	-	-	-	-	-	-	-
PF3D7_1109400	U3/U14 snoRNA-associated small subunit rRNA processing protein, putative	1	rRNA	-	--	RBD	--	-	-	Bystin	Bystin	-	-	-	-	-	-	-
PF3D7_1109900	60S ribosomal protein L36 (RPL36)	1	rRNA	-	--	RBD	--	-	1	Ribosomal_L36e	Ribosomal_L36e	-	-	-	-	-	-	-
PF3D7_1110200	pre-mRNA-processing factor 6, putative (PRPF6)	1	RNA	RNA processing	--	RBD	--	2	-	PRP1_N	PRP1_N	-	-	-	-	-	-	-
PF3D7_1110300	conserved Plasmodium protein, unknown function	1	rRNA	-	--	RBD	G-patch	-	-	G-patch	G-patch	-	-	-	-	-	-	-
PF3D7_1110400	asparagine-rich antigen	1	DNA/RNA	Unspecified	--	RBD	RRM	3	-	RRM	RRM	-	-	-	-	-	-	-
PF3D7_1110600	mitochondrial ribosomal protein L11 precursor, putative	2	rRNA	-	--	RBD	--	-	-	Ribosomal_L11 | Ribosomal_L11_N	Ribosomal_L11	Ribosomal_L11_N	-	-	-	-	-	-
PF3D7_1110900	ES2 protein, putative	1	unknown	-	--	RBD	--	-	-	Es2	Es2	-	-	-	-	-	-	-
PF3D7_1111000	tRNA m5C-methyltransferase, putative	1	tRNA	-	--	RBD	--	-	-	Nol1_Nop2_Fmu	Nol1_Nop2_Fmu	-	-	-	-	-	-	-
PF3D7_1111100	replication factor C subunit 5, putative (RFC5)	1	DNA	-	--	RBD	--	-	-	RNA_helicase	RNA_helicase	-	-	-	-	-	-	-
PF3D7_1111600	endonuclease/exonuclease/phosphatase family protein, putative	1	DNA/RNA	RNA degradation	--	RBD	--	-	-	Exo_endo_phos	Exo_endo_phos	-	-	-	-	-	-	-
PF3D7_1112300	conserved Plasmodium protein, unknown function	0	rRNA	-	--	GO "RNA binding"	--	-	-	-	-	-	-	-	-	-	-	-
PF3D7_1112400	conserved Plasmodium protein, unknown function	2	DNA/RNA	Unspecified	--	RBD	--	-	-	tRNA_anti-codon | tRNA_anti-like	tRNA_anti-codon	tRNA_anti-like	-	-	-	-	-	-
PF3D7_1113500	GTP-binding protein, putative	1	GTP/ATP-binding	-	--	RBD	--	-	-	MMR_HSR1	MMR_HSR1	-	-	-	-	-	-	-
PF3D7_1113600	conserved Plasmodium protein, unknown function	1	RNA	RNA degradation	--	RBD	--	-	-	Rpr2	Rpr2	-	-	-	-	-	-	-
PF3D7_1114400	conserved Plasmodium protein, unknown function	1	unknown	-	--	RBD	--	-	-	RAP	RAP	-	-	-	-	-	-	-
PF3D7_1116800	heat shock protein 101 (HSP101)	1	GTP/ATP-binding	-	--	RBD	--	-	-	RNA_helicase	RNA_helicase	-	-	-	-	-	-	-
PF3D7_1117500	tyrosine--tRNA ligase	1	tRNA	-	--	RBD	--	-	-	tRNA-synt_1b	tRNA-synt_1b	-	-	-	-	-	-	-
PF3D7_1117600.1	peptidyl-tRNA hydrolase ICT1, putative (ICT1)	2	RNA	translation termination	--	RBD	--	1	-	RF-1 | MRP-S28	RF-1	MRP-S28	-	-	-	-	-	-
PF3D7_1117700	GTP-binding nuclear protein RAN/TC4 (RAN)	3	GTP/ATP-binding	-	--	RBD	--	-	-	MMR_HSR1 | RNA_helicase | GTP_EFTU	MMR_HSR1	RNA_helicase	GTP_EFTU	-	-	-	-	-
PF3D7_1118500	box C/D snoRNP rRNA 2'-O-methylation factor, putative	2	rRNA	-	--	RBD	--	3	-	Nop | NOP5NT	Nop	NOP5NT	-	-	-	-	-	-
PF3D7_1118600	histone acetyltransferase (MYST)	1	non-RNA annotation	-	--	RBD	--	-	-	Tudor-knot	Tudor-knot	-	-	-	-	-	-	-
PF3D7_1119100	tRNA m(1)G methyltransferase, putative	1	tRNA	-	--	RBD	--	-	-	tRNA_m1G_MT	tRNA_m1G_MT	-	-	-	-	-	-	-
PF3D7_1119300	splicing factor U2AF small subunit, putative (U2AF1)	2	RNA	RNA splicing	Splicing	RBD	RRM	2	-	zf-CCCH | RRM	zf-CCCH	RRM	-	-	-	-	-	-
PF3D7_1119800	alternative splicing factor ASF-1, putative (ASF1)	1	RNA	RNA splicing	Splicing	RBD	RRM	4	-	RRM	RRM	-	-	-	-	-	-	-
PF3D7_1120500	tRNA nucleotidyltransferase, putative	1	tRNA	-	--	RBD	--	-	-	PolyA_pol	PolyA_pol	-	-	-	-	-	-	-
PF3D7_1121700	protein GCN20 (GCN20)	3	GTP/ATP-binding	-	--	RBD	--	1	-	SRP54 | RNA_helicase | MMR_HSR1	SRP54	RNA_helicase	MMR_HSR1	-	-	-	-	-
PF3D7_1122900	dynein heavy chain, putative	1	GTP/ATP-binding	-	--	RBD	--	-	-	SRP54	SRP54	-	-	-	-	-	-	-
PF3D7_1123400	translation elongation factor EF-1, subunit alpha, putative	3	RNA	translation elongation	--	RBD	--	-	-	GTP_EFTU | GTP_EFTU_D3 | MMR_HSR1	GTP_EFTU	GTP_EFTU_D3	MMR_HSR1	-	-	-	-	-
PF3D7_1123600	RAP protein, putative	1	RNA	Unspecified	--	RBD	--	-	-	RAP	RAP	-	-	-	-	-	-	-
PF3D7_1123700	mitochondrial ribosomal protein L37, putative	1	rRNA	-	--	RBD	--	-	-	Ribosomal_L37	Ribosomal_L37	-	-	-	-	-	-	-
PF3D7_1123900	splicing factor, putative	1	RNA	RNA splicing	--	RBD	--	3	-	Ribosomal_L7Ae	Ribosomal_L7Ae	-	-	-	-	-	-	-
PF3D7_1124400	U6 snRNA-associated Sm-like protein LSm1, putative (LSM1)	1	RNA	RNA splicing	--	RBD	--	-	-	LSM	LSM	-	-	-	-	-	-	-
PF3D7_1124800	nuclear preribosomal assembly protein, putative	1	rRNA	-	--	RBD	--	-	-	RRS1	RRS1	-	-	-	-	-	-	-
PF3D7_1124900	60S ribosomal protein L35, putative	1	rRNA	-	--	RBD	--	-	-	Ribosomal_L29	Ribosomal_L29	-	-	-	-	-	-	-
PF3D7_1125300	DNA-directed RNA polymerase (mtRNAP)	1	Pol	-	--	RBD	--	-	-	RNA_pol	RNA_pol	-	-	-	-	-	-	-
PF3D7_1125500	small nuclear ribonucleoprotein Sm D1, putative (SNRPD1)	2	RNA	RNA splicing	--	RBD	--	1	-	LSM | SM-ATX	LSM	SM-ATX	-	-	-	-	-	-
PF3D7_1126000	threonine--tRNA ligase (ThrRS)	3	tRNA	-	--	RBD	--	-	-	tRNA-synt_2b | HGTP_anticodon | tRNA_SAD	tRNA-synt_2b	HGTP_anticodon	tRNA_SAD	-	-	-	-	-
PF3D7_1126200	40S ribosomal protein S18, putative	1	rRNA	-	--	RBD	--	-	1	Ribosomal_S13	Ribosomal_S13	-	-	-	-	-	-	-
PF3D7_1126400	large ribosomal subunit processing factor, putative	0	rRNA	-	--	RNA or translation gene annotation	--	-	-	-	-	-	-	-	-	-	-	-
PF3D7_1126800	RNA-binding protein, putative	1	RNA	Unspecified	--	RBD	RRM	-	-	RRM	RRM	-	-	-	-	-	-	-
PF3D7_1126900	small nuclear ribonucleoprotein F, putative (SNRPF)	2	RNA	RNA splicing	--	RBD	--	2	-	LSM | SM-ATX	LSM	SM-ATX	-	-	-	-	-	-
PF3D7_1127300	methyltransferase, putative	1	tRNA	-	--	RBD	--	-	-	Methyltransf_31	Methyltransf_31	-	-	-	-	-	-	-
PF3D7_1128600	CCR4-NOT transcription complex subunit 2, putative (NOT2)	1	RNA	RNA degradation	--	RBD	--	-	-	NOT2_3_5	NOT2_3_5	-	-	-	-	-	-	-
PF3D7_1129000	spermidine synthase (SpdSyn)	1	non-RNA annotation	-	--	RBD	--	-	-	Methyltransf_31	Methyltransf_31	-	-	-	-	-	-	-
PF3D7_1129400	RNA methyltransferase, putative	3	RNA	RNA modification	--	RBD	--	-	1	Nol1_Nop2_Fmu | Methyltransf_31 | FtsJ	Nol1_Nop2_Fmu	Methyltransf_31	FtsJ	-	-	-	-	-
PF3D7_1130100	60S ribosomal protein L38 (RPL38)	2	rRNA	-	--	RBD	--	-	1	Ribosomal_L38e | Utp11	Ribosomal_L38e	Utp11	-	-	-	-	-	-
PF3D7_1130200	60S ribosomal protein P0 (PfP0)	2	rRNA	-	--	RBD	--	-	1	Ribosomal_L10 | Ribosomal_60s	Ribosomal_L10	Ribosomal_60s	-	-	-	-	-	-
PF3D7_1130600	conserved Plasmodium protein, unknown function	1	tRNA	-	--	RBD	--	-	-	TRM13	TRM13	-	-	-	-	-	-	-
PF3D7_1131000	RNA-binding protein s1, putative	1	RNA	Unspecified	--	RBD	RRM	-	-	RRM	RRM	-	-	-	-	-	-	-
PF3D7_1132100	conserved Plasmodium protein, unknown function	1	RNA	Unspecified	--	RBD	RRM	-	-	RRM	RRM	-	-	-	-	-	-	-
PF3D7_1132300	nucleic acid binding protein, putative	1	DNA/RNA	Unspecified	--	RBD	--	-	-	tRNA_anti-codon	tRNA_anti-codon	-	-	-	-	-	-	-
PF3D7_1132600	pre-mRNA-splicing factor 38A, putative (PRP38A)	1	RNA	RNA splicing	--	RBD	--	-	-	PRP38	PRP38	-	-	-	-	-	-	-
PF3D7_1132700	mitochondrial ribosomal protein L2 precursor	2	rRNA	-	--	RBD	--	-	-	Ribosomal_L2_C | Ribosomal_L2	Ribosomal_L2_C	Ribosomal_L2	-	-	-	-	-	-
PF3D7_1133100	conserved membrane protein, unknown function	1	unknown	-	--	RBD	--	-	-	Nop14	Nop14	-	-	-	-	-	-	-
PF3D7_1133700	conserved Plasmodium protein, unknown function	1	non-RNA annotation	-	--	RBD	--	-	-	RRM	RRM	-	-	-	-	-	-	-
PF3D7_1133800	RNA (uracil-5-)methyltransferase, putative	3	RNA	RNA modification	--	RBD	--	1	-	tRNA_U5-meth_tr | Methyltransf_31 | MTS	tRNA_U5-meth_tr	Methyltransf_31	MTS	-	-	-	-	-
PF3D7_1134600	zinc finger protein, putative	1	DNA/RNA	Unspecified	--	RBD	CCCH Zn-finger	2	-	zf-CCCH	zf-CCCH	-	-	-	-	-	-	-
PF3D7_1134700	DNA-directed RNA polymerase I subunit RPA2, putative (RPA2)	4	Pol	-	--	RBD	--	-	-	RNA_pol_Rpb2_6 | RNA_pol_Rpb2_1 | RNA_pol_Rpb2_3 | RNA_pol_Rpb2_7	RNA_pol_Rpb2_6	RNA_pol_Rpb2_1	RNA_pol_Rpb2_3	RNA_pol_Rpb2_7	-	-	-	-
PF3D7_1136300	tudor staphylococcal nuclease (TSN)	3	RNA	RNA degradation	--	RBD	--	1	-	SNase | TUDOR | Agenet	SNase	TUDOR	Agenet	-	-	-	-	-
PF3D7_1136600	conserved Plasmodium protein, unknown function	1	GTP/ATP-binding	-	--	RBD	--	-	-	Utp12	Utp12	-	-	-	-	-	-	-
PF3D7_1137100	mitochondrial ribosomal protein S9 precursor, putative	1	rRNA	-	--	RBD	--	-	-	Ribosomal_S9	Ribosomal_S9	-	-	-	-	-	-	-
PF3D7_1137500	apicoplast ribosomal protein S14p/S29e precursor, putative	2	rRNA	-	--	RBD	--	-	-	Ribosomal_S14 | SBDS	Ribosomal_S14	SBDS	-	-	-	-	-	-
PF3D7_1138100	ubiquitin-related modifier 1, putative (URM1)	1	tRNA	-	--	RBD	--	-	-	Urm1	Urm1	-	-	-	-	-	-	-
PF3D7_1139100	RNA-binding protein, putative	1	RNA	Unspecified	--	RBD	RRM	3	-	RRM	RRM	-	-	-	-	-	-	-
PF3D7_1139500.1	AAA family ATPase, putative	1	GTP/ATP-binding	-	--	RBD	--	-	-	RNA_helicase	RNA_helicase	-	-	-	-	-	-	-
PF3D7_1140300	P-loop containing nucleoside triphosphate hydrolase, putative	1	DNA	-	--	RBD	--	-	-	RNA_helicase	RNA_helicase	-	-	-	-	-	-	-
PF3D7_1142500	60S ribosomal protein L28 (RPL28)	1	rRNA	-	--	RBD	--	-	1	Ribosomal_L28e	Ribosomal_L28e	-	-	-	-	-	-	-
PF3D7_1142600	60S ribosomal protein L35ae, putative	1	rRNA	-	--	RBD	--	-	1	Ribosomal_L35Ae	Ribosomal_L35Ae	-	-	-	-	-	-	-
PF3D7_1143300	DNA-directed RNA polymerase I, putative	2	Pol	-	--	RBD	--	-	-	RNA_pol_A_bac | RNA_pol_L	RNA_pol_A_bac	RNA_pol_L	-	-	-	-	-	-
PF3D7_1143400	translation initiation factor eIF-1A, putative	1	RNA	translation initiation	--	RBD	--	1	-	eIF-1a	eIF-1a	-	-	-	-	-	-	-
PF3D7_1143800	conserved Plasmodium protein, unknown function	1	non-RNA annotation	-	--	RBD	--	-	-	Lactamase_B	Lactamase_B	-	-	-	-	-	-	-
PF3D7_1144000	40S ribosomal protein S21 (RPS21)	1	rRNA	-	--	RBD	--	-	1	Ribosomal_S21e	Ribosomal_S21e	-	-	-	-	-	-	-
PF3D7_1144100	mitochondrial large subunit ribosomal protein, putative	1	rRNA	-	--	RBD	--	-	-	Img2	Img2	-	-	-	-	-	-	-
PF3D7_1144300	60S ribosomal protein L41 (RPL41)	1	rRNA	-	--	RBD	--	-	-	Ribosomal_L41	Ribosomal_L41	-	-	-	-	-	-	-
PF3D7_1144900	ras-related protein Rab-6 (RAB6)	2	GTP/ATP-binding	-	--	RBD	--	-	-	GTP_EFTU | MMR_HSR1	GTP_EFTU	MMR_HSR1	-	-	-	-	-	-
PF3D7_1145400	dynamin-like protein (DYN1)	1	GTP/ATP-binding	-	--	RBD	--	-	-	MMR_HSR1	MMR_HSR1	-	-	-	-	-	-	-
PF3D7_1145700	bicoid-interacting protein BIN3, putative	2	non-RNA annotation	-	--	RBD	--	-	-	Bin3 | Methyltransf_31	Bin3	Methyltransf_31	-	-	-	-	-	-
PF3D7_1146000	ribosome assembly protein 4, putative (RSA4)	0	rRNA	-	--	RNA or translation gene annotation	--	-	-	-	-	-	-	-	-	-	-	-
PF3D7_1201500	XPA binding protein 1, putative	1	GTP/ATP-binding	-	--	RBD	--	-	-	SRP54	SRP54	-	-	-	-	-	-	-
PF3D7_1201600	NIMA related kinase 3 (NEK3)	1	GTP/ATP-binding	-	--	RBD	--	-	-	RIO1	RIO1	-	-	-	-	-	-	-
PF3D7_1202000	ATP-dependent RNA helicase, putative	2	RNA	Unspecified	--	RBD	DEXD Helicase	-	-	DEAD | ResIII	DEAD	ResIII	-	-	-	-	-	-
PF3D7_1202500	trimethylguanosine synthase, putative	1	RNA	RNA modification	--	RBD	--	-	-	Methyltransf_15	Methyltransf_15	-	-	-	-	-	-	-
PF3D7_1202800	conserved Plasmodium protein, unknown function	1	DNA/RNA	Unspecified	--	RBD	Alba	-	-	Alba	Alba	-	-	-	-	-	-	-
PF3D7_1203200	signal recognition particle subunit SRP14 (SRP14)	1	non-RNA annotation	-	--	RBD	--	-	-	SRP14	SRP14	-	-	-	-	-	-	-
PF3D7_1203500	threonylcarbamoyl-AMP synthase, putative (SUA5)	1	tRNA	-	--	RBD	--	-	-	Sua5_yciO_yrdC	Sua5_yciO_yrdC	-	-	-	-	-	-	-
PF3D7_1204300	eukaryotic translation initiation factor 5A (EIF5A)	1	RNA	translation initiation	--	RBD	--	-	-	eIF-5a	eIF-5a	-	-	-	-	-	-	-
PF3D7_1205100	O-phosphoseryl-tRNA(Sec) selenium transferase, putative (SEPSECS)	0	tRNA	-	--	RNA or translation gene annotation	--	-	-	-	-	-	-	-	-	-	-	-
PF3D7_1205700	targeted glyoxalase II (tGloII)	1	non-RNA annotation	-	--	RBD	--	-	-	Lactamase_B	Lactamase_B	-	-	-	-	-	-	-
PF3D7_1206200	eukaryotic translation initiation factor 3 subunit C, putative (EIF3C)	1	RNA	translation initiation	--	RBD	--	2	-	eIF-3c_N	eIF-3c_N	-	-	-	-	-	-	-
PF3D7_1206600	DNA-directed RNA polymerase III subunit, putative	7	Pol	-	--	RBD	--	-	-	RNA_pol_Rpb2_6 | RNA_pol_Rpb2_1 | RNA_pol_Rpb2_7 | RNA_pol_Rpb2_2 | RNA_pol_Rpb2_4 | RNA_pol_Rpb2_3 | RNA_pol_Rpb2_5	RNA_pol_Rpb2_6	RNA_pol_Rpb2_1	RNA_pol_Rpb2_7	RNA_pol_Rpb2_2	RNA_pol_Rpb2_4	RNA_pol_Rpb2_3	RNA_pol_Rpb2_5	-
PF3D7_1206700	eukaryotic translation initiation factor 5, putative	2	RNA	translation initiation	--	RBD	--	-	-	eIF-5_eIF-2B | W2	eIF-5_eIF-2B	W2	-	-	-	-	-	-
PF3D7_1207100	small subunit rRNA processing factor, putative	1	rRNA	-	--	RBD	--	1	-	NUC153	NUC153	-	-	-	-	-	-	-
PF3D7_1207500	RNA-binding protein, putative	1	RNA	Unspecified	--	RBD	RRM	-	-	RRM	RRM	-	-	-	-	-	-	-
PF3D7_1207600	tRNA delta(2)-isopentenylpyrophosphate transferase, putative (MiaA)	1	tRNA	-	--	RBD	--	-	-	IPPT	IPPT	-	-	-	-	-	-	-
PF3D7_1208000	apicoplast ribosomal protein L29 precursor, putative	1	rRNA	-	--	RBD	--	-	-	Ribosomal_L29	Ribosomal_L29	-	-	-	-	-	-	-
PF3D7_1209000	conserved Plasmodium protein, unknown function	1	unknown	-	--	RBD	--	-	-	Mago-bind	Mago-bind	-	-	-	-	-	-	-
PF3D7_1209200	U6 snRNA-associated Sm-like protein LSm7, putative (LSM7)	1	RNA	RNA splicing	--	RBD	--	1	-	LSM	LSM	-	-	-	-	-	-	-
PF3D7_1209300	zinc finger transcription factor, putative (KROX1)	2	DNA	-	--	RBD	--	-	-	zf-C2H2 | zf-met	zf-C2H2	zf-met	-	-	-	-	-	-
PF3D7_1210000	50S ribosomal protein L1, apicoplast, putative (RPL1)	1	rRNA	-	--	RBD	--	-	-	Ribosomal_L1	Ribosomal_L1	-	-	-	-	-	-	-
PF3D7_1210200	zinc finger protein, putative	1	DNA/RNA	Unspecified	--	RBD	CCCH Zn-finger	-	-	zf-CCCH	zf-CCCH	-	-	-	-	-	-	-
PF3D7_1211500	mitochondrial ribosomal protein S18 precursor, putative	1	rRNA	-	--	RBD	--	-	-	Ribosomal_S18	Ribosomal_S18	-	-	-	-	-	-	-
PF3D7_1211800	polyubiquitin (PfpUB)	1	non-RNA annotation	-	--	RBD	--	-	-	EMG1	EMG1	-	-	-	-	-	-	-
PF3D7_1212200	conserved Plasmodium protein, unknown function	1	unknown	-	--	RBD	--	-	-	RAP	RAP	-	-	-	-	-	-	-
PF3D7_1212700	eukaryotic translation initiation factor 3 subunit A, putative (EIF3A)	0	RNA	translation initiation	--	RNA or translation gene annotation	--	1	-	-	-	-	-	-	-	-	-	-
PF3D7_1213700	RNA polymerase subunit 8c, putative	1	Pol	-	--	RBD	--	-	-	RNA_pol_Rpb8	RNA_pol_Rpb8	-	-	-	-	-	-	-
PF3D7_1213800	proline--tRNA ligase (PRS)	3	tRNA	-	--	RBD	--	-	-	ProRS-C_1 | tRNA-synt_2b | HGTP_anticodon	ProRS-C_1	tRNA-synt_2b	HGTP_anticodon	-	-	-	-	-
PF3D7_1216000	serine--tRNA ligase, putative	2	tRNA	-	--	RBD	--	-	-	tRNA-synt_2b | Seryl_tRNA_N	tRNA-synt_2b	Seryl_tRNA_N	-	-	-	-	-	-
PF3D7_1216300	signal recognition particle subunit SRP19 (SRP19)	1	non-RNA annotation	-	--	RBD	--	-	-	SRP19	SRP19	-	-	-	-	-	-	-
PF3D7_1217200	snoRNA-associated small subunit rRNA processing protein, putative	1	rRNA	-	Ribosome Biogenesis	RBD	RRM	1	-	RRM	RRM	-	-	-	-	-	-	-
PF3D7_1217300	GTP-binding protein, putative	2	GTP/ATP-binding	-	--	RBD	--	-	-	MMR_HSR1 | GTP_EFTU	MMR_HSR1	GTP_EFTU	-	-	-	-	-	-
PF3D7_1218200	conserved Plasmodium protein, unknown function	1	unknown	-	--	RBD	--	-	-	Symplekin_C	Symplekin_C	-	-	-	-	-	-	-
PF3D7_1218600	arginine--tRNA ligase, putative	3	tRNA	-	--	RBD	--	-	-	tRNA-synt_1d | DALR_1 | Arg_tRNA_synt_N	tRNA-synt_1d	DALR_1	Arg_tRNA_synt_N	-	-	-	-	-
PF3D7_1220100	pre-mRNA-processing factor 17, putative (PRP17)	0	RNA	RNA splicing	--	RNA or translation gene annotation	--	2	-	-	-	-	-	-	-	-	-	-
PF3D7_1220400	debranching enzyme-associated ribonuclease, putative (DRN1)	2	RNA	RNA degradation	--	RBD	--	-	-	CwfJ_C_1 | CwfJ_C_2	CwfJ_C_1	CwfJ_C_2	-	-	-	-	-	-
PF3D7_1222000	conserved protein, unknown function	1	RNA	RNA processing	--	RBD	--	-	-	RtcB	RtcB	-	-	-	-	-	-	-
PF3D7_1223900	50S ribosomal protein L24, putative	1	rRNA	-	--	RBD	--	-	-	KOW	KOW	-	-	-	-	-	-	-
PF3D7_1224300	polyadenylate-binding protein, putative (PABP)	2	RNA	Unspecified	P-bodies	RBD	RRM	-	1	RRM | PABP	RRM	PABP	-	-	-	-	-	-
PF3D7_1224900	splicing factor 3B subunit 6, putative (SF3B6)	1	RNA	RNA splicing	Splicing	RBD	RRM	-	-	RRM	RRM	-	-	-	-	-	-	-
PF3D7_1225100	isoleucine--tRNA ligase, putative	3	tRNA	-	--	RBD	--	-	-	tRNA-synt_1 | Anticodon_1 | zf-FPG_IleRS	tRNA-synt_1	Anticodon_1	zf-FPG_IleRS	-	-	-	-	-
PF3D7_1225300	conserved Plasmodium protein, unknown function	1	unknown	-	--	RBD	--	-	-	Fcf1	Fcf1	-	-	-	-	-	-	-
PF3D7_1225400	conserved Plasmodium protein, unknown function	1	GTP/ATP-binding	-	--	RBD	--	-	-	rRNA_processing	rRNA_processing	-	-	-	-	-	-	-
PF3D7_1225500	small subunit rRNA processing factor, putative	1	rRNA	-	--	RBD	--	-	-	EMG1	EMG1	-	-	-	-	-	-	-
PF3D7_1226000	conserved Plasmodium protein, unknown function	1	unknown	-	--	RBD	--	-	-	UPF0020	UPF0020	-	-	-	-	-	-	-
PF3D7_1226500	RAP protein, putative	1	RNA	Unspecified	--	RBD	--	-	-	RAP	RAP	-	-	-	-	-	-	-
PF3D7_1227100	DNA helicase 60 (DH60)	1	DNA	-	--	RBD	--	4	-	DEAD	DEAD	-	-	-	-	-	-	-
PF3D7_1227900	RNA pseudouridylate synthase, putative	1	RNA	RNA modification	--	RBD	--	-	-	PseudoU_synth_2	PseudoU_synth_2	-	-	-	-	-	-	-
PF3D7_1228500	RNA pseudouridylate synthase, putative	2	RNA	RNA modification	--	RBD	--	1	-	S4 | PseudoU_synth_2	S4	PseudoU_synth_2	-	-	-	-	-	-
PF3D7_1230600	sun-family protein, putative	6	non-RNA annotation	-	--	RBD	--	2	-	Nol1_Nop2_Fmu | Methyltransf_31 | MTS | Methyltransf_15 | UPF0020 | GCD14	Nol1_Nop2_Fmu	Methyltransf_31	MTS	Methyltransf_15	UPF0020	GCD14	-	-
PF3D7_1230900	serine/threonine protein kinase RIO1, putative (RIO1)	1	GTP/ATP-binding	-	--	RBD	--	-	-	RIO1	RIO1	-	-	-	-	-	-	-
PF3D7_1231100	ras-related protein Rab-2 (RAB2)	2	GTP/ATP-binding	-	--	RBD	--	-	-	MMR_HSR1 | GTP_EFTU	MMR_HSR1	GTP_EFTU	-	-	-	-	-	-
PF3D7_1231600	pre-mRNA-splicing factor ATP-dependent RNA helicase PRP2, putative (PRP2)	2	RNA	RNA splicing	--	RBD	DEXD Helicase	2	-	HA2 | DEAD	HA2	DEAD	-	-	-	-	-	-
PF3D7_1232000	phenylalanine--tRNA ligase (aFRS)	2	tRNA	-	--	RBD	--	-	-	tRNA-synt_2d | FDX-ACB	tRNA-synt_2d	FDX-ACB	-	-	-	-	-	-
PF3D7_1233000	elongation factor G (EF-G)	3	RNA	translation elongation	--	RBD	--	2	-	GTP_EFTU | EFG_IV | GTP_EFTU_D2	GTP_EFTU	EFG_IV	GTP_EFTU_D2	-	-	-	-	-
PF3D7_1233300	pentatricopeptide repeat protein, putative	1	RNA	RNA modification	--	RBD	--	-	-	PPR	PPR	-	-	-	-	-	-	-
PF3D7_1234800	splicing factor 3B subunit 3, putative (SF3B3)	1	RNA	RNA splicing	--	RBD	--	1	-	CPSF_A	CPSF_A	-	-	-	-	-	-	-
PF3D7_1235000	PIH1 domain-containing protein, putative (PIH1)	1	RNA	RNA modification	--	RBD	--	-	-	PIH1	PIH1	-	-	-	-	-	-	-
PF3D7_1235300	CCR4-NOT transcription complex subunit 4, putative (NOT4)	1	RNA	RNA degradation	P-bodies	RBD	RRM	3	-	RRM	RRM	-	-	-	-	-	-	-
PF3D7_1235400	tetQ family GTPase, putative	2	GTP/ATP-binding	-	--	RBD	--	1	-	GTP_EFTU | MMR_HSR1	GTP_EFTU	MMR_HSR1	-	-	-	-	-	-
PF3D7_1235500	mRNA methyltransferase, putative	1	RNA	RNA modification	--	RBD	--	-	-	MT-A70	MT-A70	-	-	-	-	-	-	-
PF3D7_1235900	pre-mRNA-splicing factor SYF1, putative (XAB2)	0	RNA	RNA splicing	--	RNA or translation gene annotation	--	2	-	-	-	-	-	-	-	-	-	-
PF3D7_1236100	clustered-asparagine-rich protein	2	RNA	RNA splicing	Splicing	RBD	RRM	3	-	RRM | RNA_bind	RRM	RNA_bind	-	-	-	-	-	-
PF3D7_1237400	conserved Plasmodium protein, unknown function	1	non-RNA annotation	-	--	RBD	--	-	-	Lactamase_B	Lactamase_B	-	-	-	-	-	-	-
PF3D7_1237600	periodic tryptophan protein 1, putative (PWP1)	0	rRNA	-	--	RNA or translation gene annotation	--	-	-	-	-	-	-	-	-	-	-	-
PF3D7_1238300	cell cycle control protein, putative	1	RNA	Unspecified	--	RBD	--	-	-	MA3	MA3	-	-	-	-	-	-	-
PF3D7_1238600	sphingomyelin phosphodiesterase, putative	1	non-RNA annotation	-	--	RBD	--	1	-	Exo_endo_phos	Exo_endo_phos	-	-	-	-	-	-	-
PF3D7_1239100	mitochondrial ribosomal protein L23 precursor, putative	1	rRNA	-	--	RBD	--	-	-	Ribosomal_L23	Ribosomal_L23	-	-	-	-	-	-	-
PF3D7_1241400	RNA-binding protein, putative	2	RNA	Unspecified	--	RBD	--	-	-	DbpA | RRM	DbpA	RRM	-	-	-	-	-	-
PF3D7_1241700	replication factor C subunit 4, putative (RFC4)	1	DNA	-	--	RBD	--	-	-	DEAD	DEAD	-	-	-	-	-	-	-
PF3D7_1241800	DEAD/DEAH box ATP-dependent RNA helicase, putative	2	RNA	Unspecified	--	RBD	DEXD Helicase	-	-	DEAD | Nop14	DEAD	Nop14	-	-	-	-	-	-
PF3D7_1242200	queuine tRNA-ribosyltransferase, putative (TGT)	1	tRNA	-	--	RBD	--	-	-	TGT	TGT	-	-	-	-	-	-	-
PF3D7_1242700	40S ribosomal protein S17, putative	1	rRNA	-	--	RBD	--	-	1	Ribosomal_S17e	Ribosomal_S17e	-	-	-	-	-	-	-
PF3D7_1243100	zinc finger protein, putative	3	DNA	-	--	RBD	--	-	-	zf-C2H2_jaz | zf-met | zf-U1	zf-C2H2_jaz	zf-met	zf-U1	-	-	-	-	-
PF3D7_1243600	translation initiation factor SUI1, putative	1	RNA	translation initiation	--	RBD	--	2	-	SUI1	SUI1	-	-	-	-	-	-	-
PF3D7_1244000	glucose inhibited division protein a homologue, putative	1	tRNA	-	--	RBD	--	-	-	GIDA_assoc_3	GIDA_assoc_3	-	-	-	-	-	-	-
PF3D7_1244400	conserved Plasmodium protein, unknown function	1	RNA	Unspecified	--	RBD	RRM	-	-	RRM	RRM	-	-	-	-	-	-	-
PF3D7_1244800	cytoplasmic translation machinery associated protein, putative	0	RNA	Unspecified	--	RNA or translation gene annotation	CCCH Zn-finger	-	-	-	-	-	-	-	-	-	-	-
PF3D7_1245400	mitochondrial ribosomal protein L3 precursor, putative	1	rRNA	-	--	RBD	--	-	-	Ribosomal_L3	Ribosomal_L3	-	-	-	-	-	-	-
PF3D7_1246500	conserved Plasmodium protein, unknown function	2	RNA	RNA modification	--	RBD	--	-	-	Met_10 | MTS	Met_10	MTS	-	-	-	-	-	-
PF3D7_1246600	pre-mRNA-splicing factor, putative	1	RNA	RNA splicing	--	RBD	--	-	-	Bud13	Bud13	-	-	-	-	-	-	-
PF3D7_1246800	signal recognition particle receptor, beta subunit (SRPR-beta)	2	GTP/ATP-binding	-	--	RBD	--	-	-	GTP_EFTU | MMR_HSR1	GTP_EFTU	MMR_HSR1	-	-	-	-	-	-
PF3D7_1247900	nucleolar rRNA processing protein, putative	1	rRNA	-	--	RBD	--	-	-	Utp11	Utp11	-	-	-	-	-	-	-
PF3D7_1248000	conserved Plasmodium protein, unknown function	1	tRNA	-	--	RBD	--	-	-	tRNA_int_endo	tRNA_int_endo	-	-	-	-	-	-	-
PF3D7_1248200	RNA-binding protein, putative	2	RNA	Unspecified	--	RBD	RRM	3	-	RRM | zf-CCCH	RRM	zf-CCCH	-	-	-	-	-	-
PF3D7_1248900	26S protease regulatory subunit 8, putative (RPT6)	1	GTP/ATP-binding	-	--	RBD	--	-	-	RNA_helicase	RNA_helicase	-	-	-	-	-	-	-
PF3D7_1249800	THO complex subunit 2, putative (THO2)	2	RNA	RNA transport	--	RBD	--	1	-	Tho2 | Thoc2	Tho2	Thoc2	-	-	-	-	-	-
PF3D7_1249900	apicoplast dimethyladenosine synthase, putative	2	rRNA	-	--	RBD	--	-	-	RrnaAD | MTS	RrnaAD	MTS	-	-	-	-	-	-
PF3D7_1250000	rRNA-processing protein, putative	1	rRNA	-	--	RBD	--	-	-	Fcf2	Fcf2	-	-	-	-	-	-	-
PF3D7_1250600	eukaryotic translation initiation factor 2b, subunit 2, putative	1	RNA	translation initiation	--	RBD	--	-	-	IF-2B	IF-2B	-	-	-	-	-	-	-
PF3D7_1251500	DEAD/DEAH box ATP-dependent RNA helicase, putative	1	rRNA	-	Ribosome Biogenesis	RBD	DEXD Helicase	-	-	DEAD	DEAD	-	-	-	-	-	-	-
PF3D7_1251700	tryptophan--tRNA ligase, putative (aTrpRS)	2	tRNA	-	--	RBD	--	-	-	tRNA-synt_1b | tRNA-synt_1f	tRNA-synt_1b	tRNA-synt_1f	-	-	-	-	-	-
PF3D7_1254700	rifin (RIF)	1	non-RNA annotation	-	--	RBD	--	-	-	Prp18	Prp18	-	-	-	-	-	-	-
PF3D7_1302000	EMP1-trafficking protein (PTP6)	1	non-RNA annotation	-	--	RBD	--	-	-	PAT1	PAT1	-	-	-	-	-	-	-
PF3D7_1302100	gamete antigen 27/25 (G27/25)	0	RNA	Unspecified	--	GO "RNA binding"	--	-	-	-	-	-	-	-	-	-	-	-
PF3D7_1302700	DEAD/DEAH box ATP-dependent RNA helicase, putative	2	rRNA	-	Ribosome Biogenesis	RBD	DEXD Helicase	-	-	DEAD | HA2	DEAD	HA2	-	-	-	-	-	-
PF3D7_1302800	40S ribosomal protein S7, putative	1	rRNA	-	--	RBD	--	-	1	Ribosomal_S7e	Ribosomal_S7e	-	-	-	-	-	-	-
PF3D7_1303100	methyltransferase-like protein, putative	2	DNA/RNA	RNA modification	--	RBD	--	-	-	Methyltransf_31 | MTS	Methyltransf_31	MTS	-	-	-	-	-	-
PF3D7_1304900	DNA-directed RNA polymerase 2, putative	1	Pol	-	--	RBD	--	1	-	RNA_pol_L_2	RNA_pol_L_2	-	-	-	-	-	-	-
PF3D7_1305400	AAR2 protein, putative	1	RNA	RNA splicing	--	RBD	--	-	-	AAR2	AAR2	-	-	-	-	-	-	-
PF3D7_1306300	SAM dependent methyltransferase, putative	4	RNA	RNA modification	--	RBD	--	-	-	tRNA_U5-meth_tr | Methyltransf_31 | Methyltransf_15 | MTS	tRNA_U5-meth_tr	Methyltransf_31	Methyltransf_15	MTS	-	-	-	-
PF3D7_1306400	26S protease regulatory subunit 10B, putative (RPT4)	1	GTP/ATP-binding	-	--	RBD	--	-	-	RNA_helicase	RNA_helicase	-	-	-	-	-	-	-
PF3D7_1306900	U1 small nuclear ribonucleoprotein A, putative	1	RNA	RNA splicing	Splicing	RBD	RRM	2	-	RRM	RRM	-	-	-	-	-	-	-
PF3D7_1307000	exosome complex component RRP40, putative (RRP40)	0	RNA	RNA degradation	--	RNA or translation gene annotation	--	-	-	-	-	-	-	-	-	-	-	-
PF3D7_1307100	U3 small nucleolar RNA-associated protein 6, putative	1	RNA	RNA splicing	--	RBD	--	-	-	U3_assoc_6	U3_assoc_6	-	-	-	-	-	-	-
PF3D7_1307300	DEAD box helicase, putative	2	rRNA	-	Ribosome Biogenesis	RBD	DEXD Helicase	-	-	DEAD | ResIII	DEAD	ResIII	-	-	-	-	-	-
PF3D7_1307600	DNA-directed RNA polymerase alpha chain, putative	2	Pol	-	--	RBD	--	-	-	RNA_pol_A_bac | RNA_pol_L	RNA_pol_A_bac	RNA_pol_L	-	-	-	-	-	-
PF3D7_1308300	40S ribosomal protein S27 (RPS27)	1	rRNA	-	--	RBD	--	-	1	Ribosomal_S27e	Ribosomal_S27e	-	-	-	-	-	-	-
PF3D7_1308900	mRNA-decapping enzyme 2, putative (DCP2)	1	RNA	RNA degradation	--	RBD	--	1	-	DCP2	DCP2	-	-	-	-	-	-	-
PF3D7_1309000	conserved Plasmodium protein, unknown function	1	DNA/RNA	Unspecified	--	RBD	--	-	-	GLE1	GLE1	-	-	-	-	-	-	-
PF3D7_1309100	60S ribosomal protein L24, putative	1	rRNA	-	--	RBD	--	-	1	Ribosomal_L24e	Ribosomal_L24e	-	-	-	-	-	-	-
PF3D7_1309300	U4/U6 small nuclear ribonucleoprotein PRP3, putative (PRPF3)	1	RNA	RNA splicing	--	RBD	--	2	-	PRP3	PRP3	-	-	-	-	-	-	-
PF3D7_1309500	H/ACA ribonucleoprotein complex subunit 1, putative (GAR1)	1	RNA	RNA splicing	--	RBD	--	2	-	Gar1	Gar1	-	-	-	-	-	-	-
PF3D7_1309600	ribosomal RNA methyltransferase, putative	3	rRNA	-	--	RBD	--	-	-	FtsJ | NSP13 | Methyltransf_31	FtsJ	NSP13	Methyltransf_31	-	-	-	-	-
PF3D7_1310600	ras-related protein Rab-5B (RAB5b)	2	non-RNA annotation	-	--	RBD	--	-	-	GTP_EFTU | MMR_HSR1	GTP_EFTU	MMR_HSR1	-	-	-	-	-	-
PF3D7_1310700	RNA-binding protein, putative	1	RNA	Unspecified	--	RBD	RRM	1	-	RRM	RRM	-	-	-	-	-	-	-
PF3D7_1310900	mitochondrial ribosomal protein S15 precursor, putative	1	rRNA	-	--	RBD	--	-	-	Ribosomal_S15	Ribosomal_S15	-	-	-	-	-	-	-
PF3D7_1311200	alternative splicing regulator, putative	0	RNA	RNA splicing	--	RNA or translation gene annotation	--	-	-	-	-	-	-	-	-	-	-	-
PF3D7_1312300	mitochondrial ribosomal protein S35 precursor, putative	1	rRNA	-	--	RBD	--	-	-	MRP-S28	MRP-S28	-	-	-	-	-	-	-
PF3D7_1312400	translation initiation factor IF-2, putative (IF2a)	3	RNA	translation initiation	--	RBD	--	-	-	GTP_EFTU | IF-2 | MMR_HSR1	GTP_EFTU	IF-2	MMR_HSR1	-	-	-	-	-
PF3D7_1312900	eukaryotic translation initation factor 4 gamma (EIF4G)	0	RNA	translation initiation	--	RNA or translation gene annotation	--	1	-	-	-	-	-	-	-	-	-	-
PF3D7_1313200	methionyl-tRNA formyltransferase, putative (MTFMT)	0	tRNA	-	--	RNA or translation gene annotation	--	-	-	-	-	-	-	-	-	-	-	-
PF3D7_1313400	DEAD box helicase, putative	1	DNA/RNA	Unspecified	--	RBD	DEXD Helicase	-	-	DEAD	DEAD	-	-	-	-	-	-	-
PF3D7_1313600	conserved Plasmodium protein, unknown function	1	unknown	-	--	RBD	--	-	-	eIF3_p135	eIF3_p135	-	-	-	-	-	-	-
PF3D7_1314200	telomerase reverse transcriptase (TERT)	0	RNA	Unspecified	--	RNA or translation gene annotation	--	-	-	-	-	-	-	-	-	-	-	-
PF3D7_1315200	conserved Plasmodium protein, unknown function	1	GTP/ATP-binding	-	--	RBD	--	-	-	RAP	RAP	-	-	-	-	-	-	-
PF3D7_1315700	tRNA (adenine(58)-N(1))-methyltransferase catalytic subunit TRM61, putative (GCD14)	4	tRNA	-	--	RBD	--	-	-	GCD14 | Methyltransf_31 | RrnaAD | Gcd10p	GCD14	Methyltransf_31	RrnaAD	Gcd10p	-	-	-	-
PF3D7_1315900	exportin-1, putative	1	RNA	RNA transport	--	RBD	--	1	-	Xpo1	Xpo1	-	-	-	-	-	-	-
PF3D7_1316500	pre-mRNA-processing factor 40, putative (PRP40)	0	RNA	RNA processing	--	RNA or translation gene annotation	--	-	-	-	-	-	-	-	-	-	-	-
PF3D7_1317300	conserved Plasmodium protein, unknown function	1	unknown	-	--	RBD	RRM	-	-	RRM	RRM	-	-	-	-	-	-	-
PF3D7_1317400	conserved Plasmodium protein, unknown function	1	non-RNA annotation	-	--	RBD	--	-	-	zf-RanBP	zf-RanBP	-	-	-	-	-	-	-
PF3D7_1317800	40S ribosomal protein S19 (RPS19)	1	rRNA	-	--	RBD	--	-	1	Ribosomal_S19	Ribosomal_S19	-	-	-	-	-	-	-
PF3D7_1317900	small ribosomal subunit nuclear export protein, putative	1	rRNA	-	--	RBD	--	-	-	CBF	CBF	-	-	-	-	-	-	-
PF3D7_1319300	N2,N2-dimethylguanosine tRNA methyltransferase, putative	1	tRNA	-	--	RBD	--	2	-	TRM	TRM	-	-	-	-	-	-	-
PF3D7_1320600	ras-related protein Rab-11A (RAB11a)	2	GTP/ATP-binding	-	--	RBD	--	1	-	MMR_HSR1 | GTP_EFTU	MMR_HSR1	GTP_EFTU	-	-	-	-	-	-
PF3D7_1320900	RNA-binding protein, putative	1	RNA	Unspecified	--	RBD	RRM	2	-	RRM	RRM	-	-	-	-	-	-	-
PF3D7_1321700	splicing factor 1 (SF1)	1	RNA	RNA splicing	Splicing	RBD	RRM	2	-	RRM	RRM	-	-	-	-	-	-	-
PF3D7_1322300	translation initiation factor EIF-2B subunit related	0	RNA	translation initiation	--	RNA or translation gene annotation	--	-	-	-	-	-	-	-	-	-	-	-
PF3D7_1323100	60S ribosomal protein L6, putative	1	rRNA	-	--	RBD	--	-	1	Ribosomal_L6	Ribosomal_L6	-	-	-	-	-	-	-
PF3D7_1323400	60S ribosomal protein L23 (RPL23)	2	rRNA	-	--	RBD	--	-	1	Ribosomal_L23 | Ribosomal_L23eN	Ribosomal_L23	Ribosomal_L23eN	-	-	-	-	-	-
PF3D7_1324500	DEAD box helicase, putative	2	DNA	-	--	RBD	--	1	-	DEAD | ResIII	DEAD	ResIII	-	-	-	-	-	-
PF3D7_1324700	SNARE protein, putative (YKT6.2)	1	non-RNA annotation	-	--	RBD	--	-	-	RRF	RRF	-	-	-	-	-	-	-
PF3D7_1325000	U6 snRNA-associated Sm-like protein LSm6, putative (LSM6)	2	RNA	RNA splicing	--	RBD	--	-	-	LSM | SM-ATX	LSM	SM-ATX	-	-	-	-	-	-
PF3D7_1325500	conserved Plasmodium protein, unknown function	0	RNA	RNA modification	--	GO "RNA binding"	--	-	-	-	-	-	-	-	-	-	-	-
PF3D7_1326300	RNA-binding protein, putative	1	RNA	RNA splicing	Splicing	RBD	RRM	2	-	RRM	RRM	-	-	-	-	-	-	-
PF3D7_1326400	translation initiation factor EIF-2B gamma subunit, putative	0	RNA	translation initiation	--	RNA or translation gene annotation	--	-	-	-	-	-	-	-	-	-	-	-
PF3D7_1327200	ribonuclease P protein subunit RPR2, putative (RPR2)	1	RNA	RNA degradation	--	RBD	--	-	-	Rpr2	Rpr2	-	-	-	-	-	-	-
PF3D7_1327400	conserved Plasmodium protein, unknown function	1	unknown	-	--	RBD	--	-	-	MRP-L47	MRP-L47	-	-	-	-	-	-	-
PF3D7_1327700	regulator of nonsense transcripts 3B, putative (UPF3B)	1	RNA	RNA degradation	--	RBD	--	-	-	Smg4_UPF3	Smg4_UPF3	-	-	-	-	-	-	-
PF3D7_1329000	DNA-directed RNA polymerase 3 largest subunit	5	Pol	-	--	RBD	--	-	-	RNA_pol_Rpb1_1 | RNA_pol_Rpb1_5 | RNA_pol_Rpb1_2 | RNA_pol_Rpb1_3 | RNA_pol_Rpb1_4	RNA_pol_Rpb1_1	RNA_pol_Rpb1_5	RNA_pol_Rpb1_2	RNA_pol_Rpb1_3	RNA_pol_Rpb1_4	-	-	-
PF3D7_1330600	elongation factor Tu, putative	4	RNA	translation elongation	--	RBD	--	3	-	GTP_EFTU | GTP_EFTU_D3 | GTP_EFTU_D2 | MMR_HSR1	GTP_EFTU	GTP_EFTU_D3	GTP_EFTU_D2	MMR_HSR1	-	-	-	-
PF3D7_1330800	conserved Plasmodium protein, unknown function	1	DNA/RNA	Unspecified	--	RBD	RRM	2	-	RRM	RRM	-	-	-	-	-	-	-
PF3D7_1331100	DEAD box helicase, putative	2	DNA/RNA	Unspecified	--	RBD	--	-	-	DEAD | ResIII	DEAD	ResIII	-	-	-	-	-	-
PF3D7_1331700	glutamine--tRNA ligase, putative	2	tRNA	-	--	RBD	--	-	-	tRNA-synt_1c | tRNA-synt_1c_C	tRNA-synt_1c	tRNA-synt_1c_C	-	-	-	-	-	-
PF3D7_1331800	60S ribosomal protein L23, putative	1	rRNA	-	--	RBD	--	-	1	Ribosomal_L14	Ribosomal_L14	-	-	-	-	-	-	-
PF3D7_1332400	nucleotidyltransferase, putative	1	DNA	-	--	RBD	--	-	-	PAP_assoc	PAP_assoc	-	-	-	-	-	-	-
PF3D7_1332500	SAM-dependent RNA methyltransferase, putative	1	RNA	RNA modification	--	RBD	--	-	-	RNA_Me_trans	RNA_Me_trans	-	-	-	-	-	-	-
PF3D7_1332700	DEAD/DEAH box ATP-dependent RNA helicase, putative	2	rRNA	-	Ribosome Biogenesis	RBD	DEXD Helicase	-	-	DEAD | ResIII	DEAD	ResIII	-	-	-	-	-	-
PF3D7_1332800	translation initiation factor 6, putative	0	RNA	translation initiation	--	RNA or translation gene annotation	--	-	-	-	-	-	-	-	-	-	-	-
PF3D7_1332900	isoleucine--tRNA ligase, putative	3	tRNA	-	--	RBD	--	1	-	tRNA-synt_1 | Anticodon_1 | tRNA-synt_1g	tRNA-synt_1	Anticodon_1	tRNA-synt_1g	-	-	-	-	-
PF3D7_1336700	conserved Plasmodium protein, unknown function	0	RNA	Unspecified	--	GO "RNA binding"	--	-	-	-	-	-	-	-	-	-	-	-
PF3D7_1336900	tryptophan--tRNA ligase (WRS)	1	tRNA	-	--	RBD	--	-	-	tRNA-synt_1b	tRNA-synt_1b	-	-	-	-	-	-	-
PF3D7_1338200	60S ribosomal protein L6-2, putative	2	rRNA	-	--	RBD	--	-	1	Ribosomal_L6e | KOW	Ribosomal_L6e	KOW	-	-	-	-	-	-
PF3D7_1338300	elongation factor 1-gamma, putative	1	RNA	translation elongation	--	RBD	--	-	-	EF1G	EF1G	-	-	-	-	-	-	-
PF3D7_1339500	mitochondrial ribosomal protein L49 precursor, putative	1	rRNA	-	--	RBD	--	-	-	Img2	Img2	-	-	-	-	-	-	-
PF3D7_1340100	exosome complex component RRP42, putative (RRP42)	2	RNA	RNA degradation	--	RBD	--	-	-	RNase_PH | RNase_PH_C	RNase_PH	RNase_PH_C	-	-	-	-	-	-
PF3D7_1340300	nucleolar complex protein 2, putative	1	rRNA	-	--	RBD	--	-	-	Noc2	Noc2	-	-	-	-	-	-	-
PF3D7_1340600	RNA lariat debranching enzyme, putative (DBR1)	1	RNA	RNA splicing	--	RBD	--	2	-	DBR1	DBR1	-	-	-	-	-	-	-
PF3D7_1340700	ras-related protein Rab-11B (RAB11b)	2	non-RNA annotation	-	--	RBD	--	-	-	GTP_EFTU | MMR_HSR1	GTP_EFTU	MMR_HSR1	-	-	-	-	-	-
PF3D7_1341200	60S ribosomal protein L18, putative	1	rRNA	-	--	RBD	--	-	1	Ribosomal_L18ae	Ribosomal_L18ae	-	-	-	-	-	-	-
PF3D7_1341300	60S ribosomal protein L18-2, putative	1	rRNA	-	--	RBD	--	-	1	Ribosomal_L18e	Ribosomal_L18e	-	-	-	-	-	-	-
PF3D7_1342000	40S ribosomal protein S6	1	rRNA	-	--	RBD	--	-	1	Ribosomal_S6e	Ribosomal_S6e	-	-	-	-	-	-	-
PF3D7_1342100	aconitate hydratase (IRP)	2	RNA	Unspecified	--	RBD	--	1	-	Aconitase | Aconitase_C	Aconitase	Aconitase_C	-	-	-	-	-	-
PF3D7_1342700	transcription activator, putative	1	DNA	-	--	RBD	--	-	-	DNA_RNApol_7kD	DNA_RNApol_7kD	-	-	-	-	-	-	-
PF3D7_1343000	phosphoethanolamine N-methyltransferase (PMT)	3	non-RNA annotation	-	--	RBD	--	1	-	Methyltransf_31 | MTS | RrnaAD	Methyltransf_31	MTS	RrnaAD	-	-	-	-	-
PF3D7_1343200	tRNA guanosine-2'-O-methyltransferase, putative	1	tRNA	-	--	RBD	--	-	-	UPF0020	UPF0020	-	-	-	-	-	-	-
PF3D7_1343900	U4/U6 small nuclear ribonucleoprotein PRP4, putative (PRPF4)	1	RNA	RNA splicing	--	RBD	--	-	-	PRP4	PRP4	-	-	-	-	-	-	-
PF3D7_1344500	U6 snRNA phosphodiesterase, putative (USB1)	1	RNA	RNA processing	--	RBD	--	-	-	HVSL	HVSL	-	-	-	-	-	-	-
PF3D7_1346300	DNA/RNA-binding protein Alba 2 (ALBA2)	1	DNA/RNA	Unspecified	Other degradation / translational regulation	RBD	Alba	4	-	Alba	Alba	-	-	-	-	-	-	-
PF3D7_1347000	WD repeat-containing protein 92, putative (WDR92)	1	non-RNA annotation	-	--	RBD	--	-	-	CPSF_A	CPSF_A	-	-	-	-	-	-	-
PF3D7_1347500	DNA/RNA-binding protein Alba 4 (ALBA4)	0	DNA/RNA	Unspecified	Other degradation / translational regulation	RNA or translation gene annotation	Alba	4	-	-	-	-	-	-	-	-	-	-
PF3D7_1348100	GTPase, putative	2	GTP/ATP-binding	-	--	RBD	--	-	-	MMR_HSR1 | GTP_EFTU	MMR_HSR1	GTP_EFTU	-	-	-	-	-	-
PF3D7_1348300	elongation factor Tu, putative	2	RNA	translation elongation	--	RBD	--	-	-	GTP_EFTU | GTP_EFTU_D2	GTP_EFTU	GTP_EFTU_D2	-	-	-	-	-	-
PF3D7_1348400	conserved Plasmodium membrane protein, unknown function	1	unknown	-	--	RBD	--	-	-	SR-25	SR-25	-	-	-	-	-	-	-
PF3D7_1349200	glutamate--tRNA ligase, putative	2	tRNA	-	--	RBD	--	-	-	tRNA-synt_1c | tRNA-synt_1c_C	tRNA-synt_1c	tRNA-synt_1c_C	-	-	-	-	-	-
PF3D7_1349800	nucleolar preribosomal associated cytoplasmic ATPase, putative	0	rRNA	-	--	RNA or translation gene annotation	--	-	-	-	-	-	-	-	-	-	-	-
PF3D7_1350100	lysine--tRNA ligase (KRS1)	4	tRNA	-	--	RBD	--	-	-	tRNA-synt_2 | tRNA_anti-codon | tRNA-synt_2d | tRNA-synt_2b	tRNA-synt_2	tRNA_anti-codon	tRNA-synt_2d	tRNA-synt_2b	-	-	-	-
PF3D7_1350200	small nuclear ribonucleoprotein E, putative (SNRPE)	1	RNA	RNA splicing	--	RBD	--	2	-	LSM	LSM	-	-	-	-	-	-	-
PF3D7_1351400	60S ribosomal protein L17, putative	1	rRNA	-	--	RBD	--	-	1	Ribosomal_L22	Ribosomal_L22	-	-	-	-	-	-	-
PF3D7_1352000	conserved Plasmodium protein, unknown function	1	tRNA	-	--	RBD	--	-	-	MMR_HSR1	MMR_HSR1	-	-	-	-	-	-	-
PF3D7_1352700	P-loop containing nucleoside triphosphate hydrolase, putative	0	GTP/ATP-binding	-	--	RNA or translation gene annotation	--	2	-	-	-	-	-	-	-	-	-	-
PF3D7_1353400	Ran-binding protein, putative	2	RNA	RNA transport	--	RBD	RRM	2	-	zf-RanBP | RRM	zf-RanBP	RRM	-	-	-	-	-	-
PF3D7_1353500	RNA polymerase II transcription factor B subunit 4, putative (TFB4)	0	DNA	-	--	RNA or translation gene annotation	--	-	-	-	-	-	-	-	-	-	-	-
PF3D7_1354300	large subunit rRNA methyltransferase, putative	1	rRNA	-	--	RBD	--	-	-	FtsJ	FtsJ	-	-	-	-	-	-	-
PF3D7_1354600	60S ribosomal protein L7-2, putative	0	rRNA	-	--	RNA or translation gene annotation	--	-	-	-	-	-	-	-	-	-	-	-
PF3D7_1355200	RAP protein, putative	1	RNA	Unspecified	--	RBD	--	-	-	RAP	RAP	-	-	-	-	-	-	-
PF3D7_1355800	splicing factor 3B subunit 5, putative (SF3B5)	1	RNA	RNA splicing	--	RBD	--	-	-	SF3b10	SF3b10	-	-	-	-	-	-	-
PF3D7_1356900	protein kinase 5 (PK5)	1	GTP/ATP-binding	-	--	RBD	--	-	-	RIO1	RIO1	-	-	-	-	-	-	-
PF3D7_1357000	elongation factor 1-alpha	4	RNA	translation elongation	--	RBD	--	-	-	GTP_EFTU | GTP_EFTU_D3 | GTP_EFTU_D2 | MMR_HSR1	GTP_EFTU	GTP_EFTU_D3	GTP_EFTU_D2	MMR_HSR1	-	-	-	-
PF3D7_1357100	elongation factor 1-alpha	4	RNA	translation elongation	--	RBD	--	-	-	GTP_EFTU | GTP_EFTU_D3 | GTP_EFTU_D2 | MMR_HSR1	GTP_EFTU	GTP_EFTU_D3	GTP_EFTU_D2	MMR_HSR1	-	-	-	-
PF3D7_1357200	glutamate--tRNA ligase	1	tRNA	-	--	RBD	--	-	-	tRNA-synt_1c	tRNA-synt_1c	-	-	-	-	-	-	-
PF3D7_1357700	U3 small nucleolar RNA-associated protein 21, putative (UTP21)	1	rRNA	-	--	RBD	--	-	-	Utp21	Utp21	-	-	-	-	-	-	-
PF3D7_1358100	small subunit rRNA processing factor, putative	1	rRNA	-	--	RBD	--	-	-	Sas10_Utp3	Sas10_Utp3	-	-	-	-	-	-	-
PF3D7_1358600	zinc finger protein, putative	1	RNA	Unspecified	--	RBD	CCCH Zn-finger	-	-	zf-CCCH	zf-CCCH	-	-	-	-	-	-	-
PF3D7_1358800	40S ribosomal protein S15 (RPS15)	2	rRNA	-	--	RBD	--	-	1	Ribosomal_S13_N | Ribosomal_S15	Ribosomal_S13_N	Ribosomal_S15	-	-	-	-	-	-
PF3D7_1358900	GTP-binding protein, putative	1	GTP/ATP-binding	-	--	RBD	--	1	-	MMR_HSR1	MMR_HSR1	-	-	-	-	-	-	-
PF3D7_1359300	exosome complex exonuclease RRP44 (DIS3)	1	RNA	RNA degradation	--	RBD	--	-	-	RNB	RNB	-	-	-	-	-	-	-
PF3D7_1359400	CUGBP Elav-like family member 1 (CELF1)	2	RNA	RNA splicing	--	RBD	RRM	4	-	RRM | RNA_bind	RRM	RNA_bind	-	-	-	-	-	-
PF3D7_1360100	RNA-binding protein, putative	1	RNA	Unspecified	--	RBD	RRM	3	-	RRM	RRM	-	-	-	-	-	-	-
PF3D7_1360700	E3 SUMO-protein ligase PIAS, putative (PIAS)	1	non-RNA annotation	-	--	RBD	--	-	-	SAP	SAP	-	-	-	-	-	-	-
PF3D7_1360900	polyadenylate-binding protein, putative	2	RNA	Unspecified	--	RBD	RRM	4	-	RRM | RNA_bind	RRM	RNA_bind	-	-	-	-	-	-
PF3D7_1361000	protein arginine N-methyltransferase 5, putative (PRMT5)	3	non-RNA annotation	-	--	RBD	--	1	-	Methyltransf_31 | MTS | MRP-L46	Methyltransf_31	MTS	MRP-L46	-	-	-	-	-
PF3D7_1363300	50S ribosomal protein L9, mitochondrial, putative	1	rRNA	-	--	RBD	--	-	-	Ribosomal_L9_N	Ribosomal_L9_N	-	-	-	-	-	-	-
PF3D7_1363500	DNase I-like protein, putative	1	DNA	-	--	RBD	--	-	-	Exo_endo_phos	Exo_endo_phos	-	-	-	-	-	-	-
PF3D7_1364300	pre-mRNA-splicing factor ATP-dependent RNA helicase PRP16 (PRP16)	3	RNA	RNA splicing	Splicing	RBD	DEXD Helicase	1	-	HA2 | DEAD | SRP54	HA2	DEAD	SRP54	-	-	-	-	-
PF3D7_1364500	exosome complex component RRP45, putative (RRP45)	2	RNA	RNA degradation	--	RBD	--	-	-	RNase_PH | RNase_PH_C	RNase_PH	RNase_PH_C	-	-	-	-	-	-
PF3D7_1364800	DNA-directed RNA polymerase II, putative	2	Pol	-	--	RBD	--	-	-	RNA_pol_Rpb5_C | RNA_pol_Rpb5_N	RNA_pol_Rpb5_C	RNA_pol_Rpb5_N	-	-	-	-	-	-
PF3D7_1365000	conserved Plasmodium protein, unknown function	1	unknown	-	--	RBD	--	-	-	DUF2040	DUF2040	-	-	-	-	-	-	-
PF3D7_1365100	mitochondrial ribosomal protein S17 precursor, putative	1	rRNA	-	--	RBD	--	-	-	Ribosomal_S17	Ribosomal_S17	-	-	-	-	-	-	-
PF3D7_1365900	ubiquitin-60S ribosomal protein L40	1	rRNA	-	--	RBD	--	-	1	Ribosomal_L40e	Ribosomal_L40e	-	-	-	-	-	-	-
PF3D7_1366600	signal recognition particle receptor alpha subunit (SRPR-alpha)	2	GTP/ATP-binding	-	--	RBD	--	-	-	SRP54 | SRP54_N	SRP54	SRP54_N	-	-	-	-	-	-
PF3D7_1367100	U1 small nuclear ribonucleoprotein, putative	2	RNA	RNA splicing	Splicing	RBD	RRM	3	-	U1snRNP70_N | RRM	U1snRNP70_N	RRM	-	-	-	-	-	-
PF3D7_1367600	ribosome biogenesis protein MRT4, putative	1	rRNA	-	--	RBD	--	-	1	Ribosomal_L10	Ribosomal_L10	-	-	-	-	-	-	-
PF3D7_1367700	alanine--tRNA ligase (AlaRS)	2	tRNA	-	--	RBD	--	1	-	tRNA-synt_2c | tRNA_SAD	tRNA-synt_2c	tRNA_SAD	-	-	-	-	-	-
PF3D7_1368200	ABC transporter E family member 1, putative (ABCE1)	1	RNA	RNA processing	--	RBD	--	-	-	RNA_helicase	RNA_helicase	-	-	-	-	-	-	-
PF3D7_1368400	conserved Plasmodium protein, unknown function	1	rRNA	-	--	RBD	--	1	-	Ribosomal_L1	Ribosomal_L1	-	-	-	-	-	-	-
PF3D7_1372000	Plasmodium exported protein (PHISTa), unknown function	2	non-RNA annotation	-	--	RBD	--	-	-	Nop14 | Utp14	Nop14	Utp14	-	-	-	-	-	-
PF3D7_1402100	conserved Plasmodium protein, unknown function	0	RNA	RNA modification	--	GO "RNA binding"	--	-	-	-	-	-	-	-	-	-	-	-
PF3D7_1402400	U1 small nuclear ribonucleoprotein C, putative	1	RNA	RNA splicing	--	RBD	--	-	-	zf-U1	zf-U1	-	-	-	-	-	-	-
PF3D7_1402500	ubiquitin-40S ribosomal protein S27a, putative	1	rRNA	-	--	RBD	--	-	1	Ribosomal_S27	Ribosomal_S27	-	-	-	-	-	-	-
PF3D7_1402700	U2 snRNP-associated SURP motif-containing protein, putative (SR140)	2	RNA	RNA splicing	Splicing	RBD	RRM	1	-	Surp | RRM	Surp	RRM	-	-	-	-	-	-
PF3D7_1404000	DNA-directed RNA polymerase II subunit RPB4, putative (RPB4)	1	Pol	-	--	RBD	--	-	-	RNA_pol_Rpb4	RNA_pol_Rpb4	-	-	-	-	-	-	-
PF3D7_1404400	mitochondrial ribosomal protein L16 precursor, putative	1	rRNA	-	--	RBD	--	-	-	Ribosomal_L16	Ribosomal_L16	-	-	-	-	-	-	-
PF3D7_1404500	rRNA biogenesis protein RRP5, putative (RRP5)	0	rRNA	-	--	RNA or translation gene annotation	--	-	-	-	-	-	-	-	-	-	-	-
PF3D7_1405800	ribosome biogenesis protein BOP1, putative (BOP1)	1	rRNA	-	--	RBD	--	-	1	BOP1NT	BOP1NT	-	-	-	-	-	-	-
PF3D7_1405900	RNA-binding protein, putative	1	RNA	Unspecified	--	RBD	RRM	1	-	RRM	RRM	-	-	-	-	-	-	-
PF3D7_1406000	RNA-binding protein, putative	1	RNA	Unspecified	--	RBD	RRM	-	-	RRM	RRM	-	-	-	-	-	-	-
PF3D7_1406200	conserved Plasmodium protein, unknown function	0	RNA	Unspecified	--	GO "RNA binding"	--	-	-	-	-	-	-	-	-	-	-	-
PF3D7_1406400	PPR repeat protein (PPR)	1	RNA	RNA modification	--	RBD	--	-	-	PPR	PPR	-	-	-	-	-	-	-
PF3D7_1407100	rRNA 2'-O-methyltransferase fibrillarin, putative (NOP1)	2	tRNA	-	--	RBD	--	3	-	Fibrillarin | GCD14	Fibrillarin	GCD14	-	-	-	-	-	-
PF3D7_1407300	pre-mRNA-splicing factor 38B, putative (PRP38B)	1	RNA	RNA splicing	--	RBD	--	-	-	PRP38	PRP38	-	-	-	-	-	-	-
PF3D7_1407500	tRNA m2G10 methyltransferase subunit, putative	1	tRNA	-	--	RBD	--	-	-	Trm112p	Trm112p	-	-	-	-	-	-	-
PF3D7_1408400	DNA repair helicase, putative	1	DNA	-	--	RBD	--	1	-	DEAD	DEAD	-	-	-	-	-	-	-
PF3D7_1408600	40S ribosomal protein S8e, putative	1	rRNA	-	--	RBD	--	-	1	Ribosomal_S8e	Ribosomal_S8e	-	-	-	-	-	-	-
PF3D7_1408900	tRNA-dihydrouridine synthase, putative	1	tRNA	-	--	RBD	--	-	-	Dus	Dus	-	-	-	-	-	-	-
PF3D7_1409800	CUGBP Elav-like family member 2, putative (CELF2)	2	RNA	Unspecified	Splicing	RBD	RRM	4	-	RRM | RNA_bind	RRM	RNA_bind	-	-	-	-	-	-
PF3D7_1410000	ER membrane protein complex subunit 2, putative (EMC2)	1	non-RNA annotation	-	--	RBD	--	-	-	RNA_pol_I_TF	RNA_pol_I_TF	-	-	-	-	-	-	-
PF3D7_1410600	eukaryotic translation initiation factor 2 gamma subunit, putative	4	RNA	translation initiation	--	RBD	--	1	1	GTP_EFTU | eIF2_C | GTP_EFTU_D2 | MMR_HSR1	GTP_EFTU	eIF2_C	GTP_EFTU_D2	MMR_HSR1	-	-	-	-
PF3D7_1410900	ribosome maturation protein SBDS, putative	2	rRNA	-	--	RBD	--	-	-	SBDS | SBDS_C	SBDS	SBDS_C	-	-	-	-	-	-
PF3D7_1411600	GTP-binding protein, putative	2	GTP/ATP-binding	-	--	RBD	--	-	-	MMR_HSR1 | GTP_EFTU	MMR_HSR1	GTP_EFTU	-	-	-	-	-	-
PF3D7_1411900	p1/s1 nuclease, putative	1	DNA/RNA	RNA degradation	--	RBD	--	-	-	S1-P1_nuclease	S1-P1_nuclease	-	-	-	-	-	-	-
PF3D7_1412000	p1/s1 nuclease, putative	1	DNA/RNA	RNA degradation	--	RBD	--	-	-	S1-P1_nuclease	S1-P1_nuclease	-	-	-	-	-	-	-
PF3D7_1412300	nuclear transport factor 2, putative (NTF2)	1	non-RNA annotation	-	--	RBD	--	-	-	NTF2	NTF2	-	-	-	-	-	-	-
PF3D7_1412700	AAA family ATPase, putative	1	GTP/ATP-binding	-	--	RBD	--	-	-	RNA_helicase	RNA_helicase	-	-	-	-	-	-	-
PF3D7_1413400	30S ribosomal protein S9, putative	1	rRNA	-	--	RBD	--	-	-	Ribosomal_S9	Ribosomal_S9	-	-	-	-	-	-	-
PF3D7_1414100	conserved Plasmodium protein, unknown function	1	DNA	-	--	RBD	--	1	-	zf-CCHC_2	zf-CCHC_2	-	-	-	-	-	-	-
PF3D7_1414300	60S ribosomal protein L10, putative	1	rRNA	-	--	RBD	--	-	1	Ribosomal_L16	Ribosomal_L16	-	-	-	-	-	-	-
PF3D7_1414600	RNA guanylyltransferase (Pgt1)	2	RNA	RNA modification	--	RBD	--	-	-	mRNA_cap_enzyme | mRNA_cap_C	mRNA_cap_enzyme	mRNA_cap_C	-	-	-	-	-	-
PF3D7_1414800	small nuclear ribonucleoprotein-associated protein B, putative (SMB1)	1	RNA	RNA splicing	--	RBD	--	1	-	LSM	LSM	-	-	-	-	-	-	-
PF3D7_1415200	DNA-directed RNA polymerase I/III subunit, putative	2	Pol	-	--	RBD	--	-	-	RNA_pol_L_2 | RNA_pol_L	RNA_pol_L_2	RNA_pol_L	-	-	-	-	-	-
PF3D7_1415300	RNA-binding protein Nova-1, putative	5	RNA	RNA splicing	Splicing	RBD	KH	2	-	KH_1 | KH_3 | KH_2 | KH_5 | KH_4	KH_1	KH_3	KH_2	KH_5	KH_4	-	-	-
PF3D7_1415800	dimethyladenosine transferase, putative	3	rRNA	-	--	RBD	--	-	-	RrnaAD | Methyltransf_31 | MTS	RrnaAD	Methyltransf_31	MTS	-	-	-	-	-
PF3D7_1416100	protein SEY1, putative (SEY1)	1	GTP/ATP-binding	-	--	RBD	--	1	-	MMR_HSR1	MMR_HSR1	-	-	-	-	-	-	-
PF3D7_1416800	lysine--tRNA ligase, putative	4	tRNA	-	--	RBD	--	-	-	tRNA-synt_2 | tRNA_anti-codon | tRNA-synt_2d | tRNA-synt_2b	tRNA-synt_2	tRNA_anti-codon	tRNA-synt_2d	tRNA-synt_2b	-	-	-	-
PF3D7_1417100	conserved Plasmodium protein, unknown function	1	DNA/RNA	Unspecified	--	RBD	--	1	-	HRDC	HRDC	-	-	-	-	-	-	-
PF3D7_1417200	NOT family protein, putative	1	RNA	RNA degradation	--	RBD	--	1	1	Not1	Not1	-	-	-	-	-	-	-
PF3D7_1417500	H/ACA ribonucleoprotein complex subunit 4, putative (CBF5)	3	rRNA	-	Ribosome Biogenesis	RBD	PUA	1	-	DKCLD | TruB_N | PUA	DKCLD	TruB_N	PUA	-	-	-	-	-
PF3D7_1418900	DEAD/DEAH box ATP-dependent RNA helicase, putative	1	rRNA	-	Ribosome Biogenesis	RBD	DEXD Helicase	-	-	DEAD	DEAD	-	-	-	-	-	-	-
PF3D7_1419100	ATP-dependent RNA helicase, putative	1	rRNA	-	Ribosome Biogenesis	RBD	DEXD Helicase	-	-	DEAD	DEAD	-	-	-	-	-	-	-
PF3D7_1419700	conserved Plasmodium protein, unknown function	2	unknown	-	--	RBD	--	2	-	Nop14 | BUD22	Nop14	BUD22	-	-	-	-	-	-
PF3D7_1419900	YTH domain-containing protein, putative	1	RNA	Unspecified	--	RBD	YTH	2	-	YTH	YTH	-	-	-	-	-	-	-
PF3D7_1420000	splicing factor 3B subunit 4, putative (SF3B4)	2	RNA	RNA splicing	Splicing	RBD	RRM	3	-	RRM | OB_RNB	RRM	OB_RNB	-	-	-	-	-	-
PF3D7_1420400	glycine--tRNA ligase (GlyRS)	2	tRNA	-	--	RBD	--	-	-	tRNA-synt_2b | HGTP_anticodon	tRNA-synt_2b	HGTP_anticodon	-	-	-	-	-	-
PF3D7_1421200	40S ribosomal protein S25 (RPS25)	1	rRNA	-	--	RBD	--	-	1	Ribosomal_S25	Ribosomal_S25	-	-	-	-	-	-	-
PF3D7_1421400	DNA-directed RNA polymerase III subunit C, putative	1	Pol	-	--	RBD	--	-	-	RNA_pol_Rpc34	RNA_pol_Rpc34	-	-	-	-	-	-	-
PF3D7_1422100	mitochondrial ribosomal protein L21 precursor, putative	1	rRNA	-	--	RBD	--	-	-	Ribosomal_L21p	Ribosomal_L21p	-	-	-	-	-	-	-
PF3D7_1422400	conserved Plasmodium protein, unknown function	1	non-RNA annotation	-	--	RBD	--	-	-	Nrap	Nrap	-	-	-	-	-	-	-
PF3D7_1423000	nucleolar GTP-binding protein 2, putative (NOG2)	2	GTP/ATP-binding	-	--	RBD	--	-	-	MMR_HSR1 | GTP_EFTU	MMR_HSR1	GTP_EFTU	-	-	-	-	-	-
PF3D7_1424100	60S ribosomal protein L5, putative	1	rRNA	-	--	RBD	--	-	1	Ribosomal_L18p	Ribosomal_L18p	-	-	-	-	-	-	-
PF3D7_1424400	60S ribosomal protein L7-3, putative	1	rRNA	-	--	RBD	--	-	1	Ribosomal_L7Ae	Ribosomal_L7Ae	-	-	-	-	-	-	-
PF3D7_1425400	DEAD/DEAH box helicase, putative	2	DNA/RNA	Unspecified	--	RBD	--	-	-	DEAD | ResIII	DEAD	ResIII	-	-	-	-	-	-
PF3D7_1425600	zinc finger protein, putative	1	RNA	Unspecified	--	RBD	CCCH Zn-finger	-	-	zf-CCCH	zf-CCCH	-	-	-	-	-	-	-
PF3D7_1426000	60S ribosomal protein L21 (RPL21)	1	rRNA	-	--	RBD	--	-	1	Ribosomal_L21e	Ribosomal_L21e	-	-	-	-	-	-	-
PF3D7_1426200	protein arginine N-methyltransferase 1 (PRMT1)	2	RNA	RNA modification	--	RBD	--	-	-	Methyltransf_31 | MTS	Methyltransf_31	MTS	-	-	-	-	-	-
PF3D7_1427800	exosome complex exonuclease RRP41, putative (RRP41)	1	RNA	RNA degradation	--	RBD	--	-	-	RNase_PH	RNase_PH	-	-	-	-	-	-	-
PF3D7_1428600	peptide chain release factor 1, putative	1	RNA	translation termination	--	RBD	--	-	-	RF-1	RF-1	-	-	-	-	-	-	-
PF3D7_1429100	apicoplast ribosomal protein L15 precursor, putative	1	rRNA	-	--	RBD	--	-	-	Ribosomal_L18e	Ribosomal_L18e	-	-	-	-	-	-	-
PF3D7_1429400	rRNA (adenosine-2'-O-)-methyltransferase, putative	1	rRNA	-	--	RBD	--	-	-	SpoU_methylase	SpoU_methylase	-	-	-	-	-	-	-
PF3D7_1429700	mitochondrial ribosomal protein L15 precursor, putative	1	rRNA	-	--	RBD	--	-	-	Ribosomal_L18e	Ribosomal_L18e	-	-	-	-	-	-	-
PF3D7_1429900	ADP-dependent DNA helicase RecQ (WRN)	2	DNA	-	--	RBD	--	1	-	DEAD | HRDC	DEAD	HRDC	-	-	-	-	-	-
PF3D7_1430600	exodeoxyribonuclease III, putative	1	RNA	RNA degradation	--	RBD	--	-	-	Exo_endo_phos	Exo_endo_phos	-	-	-	-	-	-	-
PF3D7_1430800	conserved Plasmodium protein, unknown function	0	RNA	Unspecified	--	GO "RNA binding"	--	-	-	-	-	-	-	-	-	-	-	-
PF3D7_1431000	mitochondrial ribosomal protein L17-2 precursor, putative	1	rRNA	-	--	RBD	--	-	-	Ribosomal_L17	Ribosomal_L17	-	-	-	-	-	-	-
PF3D7_1431300	large ribosomal subunit associated GTPase, putative	1	rRNA	-	--	RBD	--	-	-	MMR_HSR1	MMR_HSR1	-	-	-	-	-	-	-
PF3D7_1431700	60S ribosomal protein L14, putative	1	rRNA	-	--	RBD	--	-	1	Ribosomal_L14e	Ribosomal_L14e	-	-	-	-	-	-	-
PF3D7_1432300	conserved Plasmodium protein, unknown function	1	non-RNA annotation	-	--	RBD	--	-	-	IBN_N	IBN_N	-	-	-	-	-	-	-
PF3D7_1432500	RNA methyltransferase, putative	1	RNA	RNA modification	--	RBD	--	-	-	Methyltrn_RNA_3	Methyltrn_RNA_3	-	-	-	-	-	-	-
PF3D7_1432700	protein-L-isoaspartate(D-aspartate) O-methyltransferase, putative	3	non-RNA annotation	-	--	RBD	--	1	-	Methyltransf_31 | GidB | MTS	Methyltransf_31	GidB	MTS	-	-	-	-	-
PF3D7_1433000	H/ACA ribonucleoprotein complex subunit 3, putative (NOP10)	1	rRNA	-	--	RBD	--	1	-	Nop10p	Nop10p	-	-	-	-	-	-	-
PF3D7_1434100	queuine tRNA-ribosyltransferase, putative	1	tRNA	-	--	RBD	--	-	-	TGT	TGT	-	-	-	-	-	-	-
PF3D7_1434500	dynein-related AAA-type ATPase, putative	1	GTP/ATP-binding	-	--	RBD	--	-	-	SRP54	SRP54	-	-	-	-	-	-	-
PF3D7_1435100	ribonuclease H2 subunit B, putative	1	RNA	RNA degradation	--	RBD	--	-	-	RNase_H2-Ydr279	RNase_H2-Ydr279	-	-	-	-	-	-	-
PF3D7_1435700.1	ataxin-2 like protein, putative	2	RNA	RNA degradation	--	RBD	--	2	-	LsmAD | SM-ATX	LsmAD	SM-ATX	-	-	-	-	-	-
PF3D7_1435800	GTPase Era, putative (ERA)	2	RNA	Unspecified	--	RBD	KH	-	-	MMR_HSR1 | GTP_EFTU	MMR_HSR1	GTP_EFTU	-	-	-	-	-	-
PF3D7_1436500	GTP-binding protein, putative	2	GTP/ATP-binding	-	--	RBD	--	-	-	MMR_HSR1 | GTP_EFTU	MMR_HSR1	GTP_EFTU	-	-	-	-	-	-
PF3D7_1438000	eukaryotic translation initiation factor eIF2A, putative	1	RNA	translation initiation	--	RBD	--	-	-	eIF2A	eIF2A	-	-	-	-	-	-	-
PF3D7_1438500	cleavage and polyadenylation specificity factor, putative	4	RNA	RNA processing	--	RBD	--	1	-	CPSF73-100_C | Beta-Casp | Lactamase_B | RMMBL	CPSF73-100_C	Beta-Casp	Lactamase_B	RMMBL	-	-	-	-
PF3D7_1439100	DEAD/DEAH box helicase, putative	2	RNA	Unspecified	--	RBD	DEXD Helicase	1	-	DEAD | ResIII	DEAD	ResIII	-	-	-	-	-	-
PF3D7_1441200	60S ribosomal protein L1, putative	1	rRNA	-	--	RBD	--	-	1	Ribosomal_L1	Ribosomal_L1	-	-	-	-	-	-	-
PF3D7_1442000	ADP-ribosylation factor, putative	2	GTP/ATP-binding	-	--	RBD	--	-	-	MMR_HSR1 | GTP_EFTU	MMR_HSR1	GTP_EFTU	-	-	-	-	-	-
PF3D7_1442200	GTP-binding protein, putative	2	GTP/ATP-binding	-	--	RBD	--	-	-	MMR_HSR1 | GTP_EFTU	MMR_HSR1	GTP_EFTU	-	-	-	-	-	-
PF3D7_1442300	tRNA binding protein, putative	1	tRNA	-	--	RBD	--	-	-	tRNA_bind	tRNA_bind	-	-	-	-	-	-	-
PF3D7_1443300	U6 snRNA-associated Sm-like protein LSm5, putative (LSM5)	1	RNA	RNA splicing	--	RBD	--	-	-	LSM	LSM	-	-	-	-	-	-	-
PF3D7_1443500	poly(A)-specific ribonuclease PARN, putative (PARN)	1	RNA	RNA degradation	--	RBD	--	-	-	CAF1	CAF1	-	-	-	-	-	-	-
PF3D7_1443800	zinc finger protein, putative	1	DNA/RNA	RNA splicing	Splicing	RBD	CCCH Zn-finger	-	-	zf-CCCH	zf-CCCH	-	-	-	-	-	-	-
PF3D7_1444600	conserved Plasmodium protein, unknown function	1	GTP/ATP-binding	-	--	RBD	--	-	-	MRP-L46	MRP-L46	-	-	-	-	-	-	-
PF3D7_1445100	histidine--tRNA ligase, putative	4	tRNA	-	--	RBD	--	-	-	tRNA-synt_His | tRNA-synt_2b | HGTP_anticodon | tRNA-synt_2d	tRNA-synt_His	tRNA-synt_2b	HGTP_anticodon	tRNA-synt_2d	-	-	-	-
PF3D7_1445200	RNA helicase, putative	1	RNA	Unspecified	--	RBD	DEXD Helicase	-	-	DEAD	DEAD	-	-	-	-	-	-	-
PF3D7_1445300	mitochondrial ribosomal protein S29 precursor, putative	1	rRNA	-	--	RBD	--	-	-	DAP3	DAP3	-	-	-	-	-	-	-
PF3D7_1445500	conserved Plasmodium protein, unknown function	1	RNA	RNA processing	--	RBD	--	-	-	Sas10_Utp3	Sas10_Utp3	-	-	-	-	-	-	-
PF3D7_1445600	RNA-binding protein, putative	1	RNA	Unspecified	--	RBD	RRM	3	-	RRM	RRM	-	-	-	-	-	-	-
PF3D7_1445900	ATP-dependent RNA helicase DDX5, putative (DDX5)	2	rRNA	-	Ribosome Biogenesis	RBD	DEXD Helicase	1	-	DEAD | ResIII	DEAD	ResIII	-	-	-	-	-	-
PF3D7_1447000	40S ribosomal protein S5	2	rRNA	-	--	RBD	--	-	1	Ribosomal_S5 | Ribosomal_S5_C	Ribosomal_S5	Ribosomal_S5_C	-	-	-	-	-	-
PF3D7_1447300	mitochondrial ribosomal protein S14 precursor, putative	0	rRNA	-	--	RNA or translation gene annotation	--	-	-	-	-	-	-	-	-	-	-	-
PF3D7_1448000	U3 small nucleolar RNA-associated protein 12, putative (UTP12)	1	rRNA	-	--	RBD	--	-	-	Utp12	Utp12	-	-	-	-	-	-	-
PF3D7_1449700	exosome complex exonuclease RRP6 (RRP6)	1	RNA	RNA degradation	--	RBD	--	-	-	HRDC	HRDC	-	-	-	-	-	-	-
PF3D7_1450100	signal recognition particle subunit SRP54 (SRP54)	2	rRNA	-	--	RBD	--	-	-	SRP54 | SRP54_N	SRP54	SRP54_N	-	-	-	-	-	-
PF3D7_1450600	S-adenosylmethionine-dependent methyltransferase, putative	0	rRNA	-	Ribosome Biogenesis	RNA or translation gene annotation	PUA	1	-	-	-	-	-	-	-	-	-	-
PF3D7_1450700	conserved Plasmodium protein, unknown function	1	unknown	-	--	RBD	--	-	-	cwf21	cwf21	-	-	-	-	-	-	-
PF3D7_1450800	conserved Plasmodium protein, unknown function	0	rRNA	-	--	GO "RNA binding"	--	-	-	-	-	-	-	-	-	-	-	-
PF3D7_1451000	conserved Plasmodium protein, unknown function	1	GTP/ATP-binding	-	--	RBD	--	-	-	MMR_HSR1	MMR_HSR1	-	-	-	-	-	-	-
PF3D7_1451100	elongation factor 2 (eEF2)	4	RNA	translation elongation	--	RBD	--	1	-	GTP_EFTU | EFG_IV | GTP_EFTU_D2 | MMR_HSR1	GTP_EFTU	EFG_IV	GTP_EFTU_D2	MMR_HSR1	-	-	-	-
PF3D7_1451500	pre-mRNA-splicing factor CWF18, putative	1	RNA	RNA splicing	--	RBD	--	1	-	cwf18	cwf18	-	-	-	-	-	-	-
PF3D7_1451900	ribosome biogenesis protein TSR1, putative (TSR1)	1	rRNA	-	--	RBD	--	-	-	AARP2CN	AARP2CN	-	-	-	-	-	-	-
PF3D7_1452700	U1 snRNA associated protein, putative	1	RNA	RNA splicing	--	RBD	--	-	-	LUC7	LUC7	-	-	-	-	-	-	-
PF3D7_1453600	RAP protein, putative	1	RNA	Unspecified	--	RBD	--	-	-	RAP	RAP	-	-	-	-	-	-	-
PF3D7_1454000	RNA-binding protein, putative	2	RNA	RNA splicing	Splicing	RBD	RRM	1	-	G-patch | RRM	G-patch	RRM	-	-	-	-	-	-
PF3D7_1454100	tRNA intron endonuclease, putative	1	tRNA	-	--	RBD	--	-	-	tRNA_int_endo	tRNA_int_endo	-	-	-	-	-	-	-
PF3D7_1454600	mitochondrial ribosomal protein S11 precursor, putative	2	rRNA	-	--	RBD	--	-	-	Ribosomal_S11 | Ribosomal_L18p	Ribosomal_S11	Ribosomal_L18p	-	-	-	-	-	-
PF3D7_1455200.2	methyltransferase, putative	5	non-RNA annotation	-	--	RBD	--	-	-	Methyltransf_31 | MTS | RrnaAD | Methyltransf_8 | Rsm22	Methyltransf_31	MTS	RrnaAD	Methyltransf_8	Rsm22	-	-	-
PF3D7_1456600	mitochondrial ribosomal protein L28 precursor, putative	1	rRNA	-	--	RBD	--	-	-	Ribosomal_L28	Ribosomal_L28	-	-	-	-	-	-	-
PF3D7_1457300	conserved Plasmodium protein, unknown function	1	RNA	translation initiation	--	RBD	--	1	-	MA3	MA3	-	-	-	-	-	-	-
PF3D7_1457700	large ribosomal subunit nuclear export factor, putative	0	rRNA	-	--	RNA or translation gene annotation	--	-	-	-	-	-	-	-	-	-	-	-
PF3D7_1458700	exonuclease V, mitochondrial, putative	1	DNA	-	--	RBD	--	-	-	DAP3	DAP3	-	-	-	-	-	-	-
PF3D7_1459000	ATP-dependent RNA helicase DBP5 (DBP5)	1	RNA	RNA transport	--	RBD	DEXD Helicase	1	-	DEAD	DEAD	-	-	-	-	-	-	-
PF3D7_1459100	GTP-binding protein, putative	1	GTP/ATP-binding	-	--	RBD	--	1	-	MMR_HSR1	MMR_HSR1	-	-	-	-	-	-	-
PF3D7_1460300	60S ribosomal protein L29, putative	1	rRNA	-	--	RBD	--	-	1	Ribosomal_L29e	Ribosomal_L29e	-	-	-	-	-	-	-
PF3D7_1460700	60S ribosomal protein L27 (RPL27)	2	rRNA	-	--	RBD	--	-	1	Ribosomal_L27e | KOW	Ribosomal_L27e	KOW	-	-	-	-	-	-
PF3D7_1460900.1	apicoplast ribosomal protein S10, putative (ARPS10)	1	rRNA	-	--	RBD	--	-	-	Ribosomal_S10	Ribosomal_S10	-	-	-	-	-	-	-
PF3D7_1461200	U3 small nucleolar ribonucleoprotein protein IMP3, putative (IMP3)	1	RNA	RNA splicing	--	RBD	--	-	-	S4	S4	-	-	-	-	-	-	-
PF3D7_1461300	40S ribosomal protein S28e, putative	1	rRNA	-	--	RBD	--	-	1	Ribosomal_S28e	Ribosomal_S28e	-	-	-	-	-	-	-
PF3D7_1461600	splicing factor 3B subunit 2, putative (SF3B2)	1	RNA	RNA splicing	--	RBD	--	1	-	DUF382	DUF382	-	-	-	-	-	-	-
PF3D7_1461900	valine--tRNA ligase, putative	5	tRNA	-	--	RBD	--	-	-	tRNA-synt_1 | Anticodon_1 | tRNA-synt_1g | Val_tRNA-synt_C | tRNA-synt_1d	tRNA-synt_1	Anticodon_1	tRNA-synt_1g	Val_tRNA-synt_C	tRNA-synt_1d	-	-	-
PF3D7_1463200	replication factor C subunit 3, putative (RFC3)	2	DNA	-	--	RBD	--	-	-	ResIII | DEAD	ResIII	DEAD	-	-	-	-	-	-
PF3D7_1463400	DNA-directed RNA polymerase III subunit RPC4, putative	1	Pol	-	--	RBD	--	-	-	RNA_pol_Rpc4	RNA_pol_Rpc4	-	-	-	-	-	-	-
PF3D7_1463800	mitochondrial ribosomal protein S6-2 precursor, putative	1	rRNA	-	--	RBD	--	-	-	Ribosomal_S6	Ribosomal_S6	-	-	-	-	-	-	-
PF3D7_1464200	zinc finger protein, putative	1	DNA/RNA	Unspecified	--	RBD	CCCH Zn-finger	-	-	zf-CCCH	zf-CCCH	-	-	-	-	-	-	-
PF3D7_1464400	zinc finger protein, putative	2	rRNA	-	Ribosome Biogenesis	RBD	C2H2 Zn-finger	-	-	zf-C2H2_jaz | zf-met	zf-C2H2_jaz	zf-met	-	-	-	-	-	-
PF3D7_1465300	tRNA 3'-trailer sequence RNase, putative	2	tRNA	-	--	RBD	--	-	-	Lactamase_B_4 | Lactamase_B	Lactamase_B_4	Lactamase_B	-	-	-	-	-	-
PF3D7_1465900	40S ribosomal protein S3	2	rRNA	-	Ribosome Biogenesis	RBD	KH	-	1	Ribosomal_S3_C | KH_2	Ribosomal_S3_C	KH_2	-	-	-	-	-	-
PF3D7_1466700	large ribosomal subunit assembling protein, putative	2	rRNA	-	Ribosome Biogenesis	RBD	PUA	1	-	UPF0113 | PUA	UPF0113	PUA	-	-	-	-	-	-
PF3D7_1466800	conserved Plasmodium protein, unknown function	1	unknown	-	--	RBD	--	-	-	NOC3p	NOC3p	-	-	-	-	-	-	-
PF3D7_1467400	50S ribosomal protein L22, apicoplast, putative (L22)	1	rRNA	-	--	RBD	--	-	-	Ribosomal_L22	Ribosomal_L22	-	-	-	-	-	-	-
PF3D7_1467500	DNA/RNA-binding protein KIN17, putative	2	DNA/RNA	Unspecified	--	RBD	--	-	-	Kin17_mid | zf-met	Kin17_mid	zf-met	-	-	-	-	-	-
PF3D7_1468700	eukaryotic initiation factor 4A (eIF4A)	4	RNA	translation initiation	Stress granules	RBD	DEXD Helicase	-	-	DEAD | CMS1 | tRNA-synt_1b | ResIII	DEAD	CMS1	tRNA-synt_1b	ResIII	-	-	-	-
PF3D7_1468800	splicing factor U2AF large subunit, putative (U2AF2)	1	RNA	RNA splicing	Splicing	RBD	RRM	-	-	RRM	RRM	-	-	-	-	-	-	-
PF3D7_1469000	translation initiation factor IF-1 (IF1)	1	RNA	translation initiation	--	RBD	--	-	-	eIF-1a	eIF-1a	-	-	-	-	-	-	-
PF3D7_1469300	small subunit rRNA processing KH domain protein, putative	1	rRNA	-	Ribosome Biogenesis	RBD	KH	-	-	KH_1	KH_1	-	-	-	-	-	-	-
PF3D7_1470600	RAP protein, putative	1	RNA	Unspecified	--	RBD	--	2	-	RAP	RAP	-	-	-	-	-	-	-
PF3D7_1471000	RNA 3'-terminal phosphate cyclase-like protein, putative	2	RNA	RNA processing	--	RBD	--	-	-	RTC | RTC_insert	RTC	RTC_insert	-	-	-	-	-	-
PF3D7_1471300	conserved Plasmodium protein, unknown function	1	unknown	-	--	RBD	--	1	-	RAP	RAP	-	-	-	-	-	-	-
PF3D7_1472000	pre-mRNA-splicing factor ISY1, putative	1	RNA	RNA splicing	--	RBD	--	1	-	Isy1	Isy1	-	-	-	-	-	-	-
PF3D7_1472700	DNA-directed RNA polymerase, alpha subunit, putative	2	Pol	-	--	RBD	--	-	-	RNA_pol_A_bac | RNA_pol_L	RNA_pol_A_bac	RNA_pol_L	-	-	-	-	-	-
PF3D7_1473900	conserved Plasmodium protein, unknown function	1	DNA	-	--	RBD	--	-	-	NUFIP1	NUFIP1	-	-	-	-	-	-	-
PF3D7_1474100	mitochondrial ribosomal protein L20 precursor, putative	1	rRNA	-	--	RBD	--	-	-	Ribosomal_L20	Ribosomal_L20	-	-	-	-	-	-	-
PF3D7_1474300	DNA repair metallo-beta-lactamase protein, putative	1	DNA	-	--	RBD	--	-	-	Lactamase_B	Lactamase_B	-	-	-	-	-	-	-
PF3D7_1474500	splicing factor 3A subunit 1, putative (SF3A1)	2	RNA	RNA splicing	Splicing	RBD	SWAP	1	-	Surp | PRP21_like_P	Surp	PRP21_like_P	-	-	-	-	-	-
PF3D7_1474900	trailer hitch homolog, putative (CITH)	3	RNA	Unspecified	--	RBD	--	4	-	LSM14 | FDF | SM-ATX	LSM14	FDF	SM-ATX	-	-	-	-	-
PF3D7_1475200	conserved protein, unknown function	1	RNA	Unspecified	--	RBD	--	-	-	HA2	HA2	-	-	-	-	-	-	-
PF3D7_1476400	serine/threonine protein kinase, FIKK family, pseudogene (FIKK14)	1	non-RNA annotation	-	--	RBD	--	-	-	RIO1	RIO1	-	-	-	-	-	-	-
PFC10_API0015	unspecified product (rpoB)	3	Pol	-	--	RBD	--	-	-	RNA_pol_Rpb2_6 | RNA_pol_Rpb2_7 | RNA_pol_Rpb2_3	RNA_pol_Rpb2_6	RNA_pol_Rpb2_7	RNA_pol_Rpb2_3	-	-	-	-	-
PFC10_API0016	unspecified product (rpoC)	2	Pol	-	--	RBD	--	-	-	RNA_pol_Rpb1_2 | RNA_pol_Rpb1_1	RNA_pol_Rpb1_2	RNA_pol_Rpb1_1	-	-	-	-	-	-
PFC10_API0017	unspecified product (rpoD)	1	Pol	-	--	RBD	--	-	-	RNA_pol_Rpb1_5	RNA_pol_Rpb1_5	-	-	-	-	-	-	-
PFC10_API0018	unspecified product (rps2)	1	rRNA	-	--	RBD	--	-	-	Ribosomal_S2	Ribosomal_S2	-	-	-	-	-	-	-
PFC10_API0028	unspecified product (tufA)	4	RNA	translation elongation	--	RBD	--	-	-	GTP_EFTU | GTP_EFTU_D3 | GTP_EFTU_D2 | MMR_HSR1	GTP_EFTU	GTP_EFTU_D3	GTP_EFTU_D2	MMR_HSR1	-	-	-	-
PFC10_API0029	unspecified product (rps7)	1	rRNA	-	--	RBD	--	-	-	Ribosomal_S7	Ribosomal_S7	-	-	-	-	-	-	-
PFC10_API0030	unspecified product (rps12)	1	rRNA	-	--	RBD	--	-	-	Ribosom_S12_S23	Ribosom_S12_S23	-	-	-	-	-	-	-
PFC10_API0031	unspecified product (rpl36)	1	rRNA	-	--	RBD	--	-	-	Ribosomal_L36	Ribosomal_L36	-	-	-	-	-	-	-
PFC10_API0033	unspecified product (rps5)	1	rRNA	-	--	RBD	--	-	-	Ribosomal_S5	Ribosomal_S5	-	-	-	-	-	-	-
PFC10_API0034	unspecified product (rpl6)	0	rRNA	-	--	RNA or translation gene annotation	--	-	-	-	-	-	-	-	-	-	-	-
PFC10_API0035	unspecified product (rps8)	0	rRNA	-	--	RNA or translation gene annotation	--	-	-	-	-	-	-	-	-	-	-	-
PFC10_API0036	unspecified product (rpl14)	1	rRNA	-	--	RBD	--	-	-	Ribosomal_L14	Ribosomal_L14	-	-	-	-	-	-	-
PFC10_API0037	unspecified product (rps17)	0	rRNA	-	--	RNA or translation gene annotation	--	-	-	-	-	-	-	-	-	-	-	-
PFC10_API0038	unspecified product (rpl16)	1	rRNA	-	--	RBD	--	-	-	Ribosomal_L16	Ribosomal_L16	-	-	-	-	-	-	-
PFC10_API0039	unspecified product (rps3)	1	rRNA	-	--	RBD	--	-	-	Ribosomal_S3_C	Ribosomal_S3_C	-	-	-	-	-	-	-
PFC10_API0040	unspecified product (rps19)	1	rRNA	-	--	RBD	--	-	-	Ribosomal_S19	Ribosomal_S19	-	-	-	-	-	-	-
PFC10_API0041	unspecified product (rpl2)	2	rRNA	-	--	RBD	--	-	-	Ribosomal_L2_C | Ribosomal_L2	Ribosomal_L2_C	Ribosomal_L2	-	-	-	-	-	-
PFC10_API0042	unspecified product (rpl23)	0	rRNA	-	--	RNA or translation gene annotation	--	-	-	-	-	-	-	-	-	-	-	-
PFC10_API0043	unspecified product (rpl4)	1	rRNA	-	--	RBD	--	-	-	Ribosomal_L4	Ribosomal_L4	-	-	-	-	-	-	-
PFC10_API0055	unspecified product (rps4)	1	rRNA	-	--	RBD	--	-	-	S4	S4	-	-	-	-	-	-	-
PFC10_API0059	unspecified product (rps11)	1	rRNA	-	--	RBD	--	-	-	Ribosomal_S11	Ribosomal_S11	-	-	-	-	-	-	-

## Sheet: Description
Column header	Description of data
GeneID	PlasmoDB gene identifier
Description	Gene annotation
n RBD	Number of predicted RBDs present in the protein
Classification	Manual classification based on the type of molecule that the protein is most likely to interact with
Function	Proteins that are predicted to bind to messenger RNA are functionally categorized
Function [Reddy et al.]	Functional annotationi by Reddy et al. [1]
Evidence	Shows whether the protein was included based on the presence of a predicted RBD or based on gene or GO annotation
RBDs [Reddy et al.]	RNA-binding domain identified by Reddy et al. [1]
RBD_search	String of all RBDs in the protein separated by a space, a pipe, and another space, i.e. " | ". This column was added to facilitate searching.
RBD_1	In random order, RBD present in the protein, if applicable
RBD_2	In random order, RBD present in the protein, if applicable
RBD_3	In random order, RBD present in the protein, if applicable
RBD_4	In random order, RBD present in the protein, if applicable
RBD_5	In random order, RBD present in the protein, if applicable
RBD_6	In random order, RBD present in the protein, if applicable
RBD_7	In random order, RBD present in the protein, if applicable
RBD_8	In random order, RBD present in the protein, if applicable
Reference 1	Reddy, B.P., Shrestha, S., Hart, K.J., Liang, X., Kemirembe, K., Cui, L., and Lindner, S.E. (2015). A bioinformatic survey of RNA-binding proteins in Plasmodium. BMC Genomics 16, 890.
