# Supplementary material for: The mRNA-bound proteome of the human malaria parasite Plasmodium falciparum
Source: Genome Biol. 2016 Jul 5;17:147. doi: 10.1186/s13059-016-1014-0 (PMC4933991; doi:10.1186/s13059-016-1014-0)
Supplement: Additional file 4: — Comparative analysis of the abundance of RNA-binding domains in various organisms. (XLSX 191 kb) [file 13059_2016_1014_MOESM4_ESM.xlsx]

## Sheet: mRBD abundance
		n domains												n domains normalized per 10,000 genes												normalized n domains expressed as a fraction of the highest relative abundance														% sequences in HMM seed (>25% in red)				n sequences
Pfam	mRBD	Pf	Pv	Tg	Tb	Tc	Lm	Sc	Sp	Hs	Dm	Ce		Pf	Pv	Tg	Tb	Tc	Lm	Sc	Sp	Hs	Dm	Ce		Pf	Pv	Tg	Tb	Tc	Lm	Sc	Sp	Hs	Dm	Ce		Cluster		Apicomplexa	Euglenida	Fungi	Metazoa	in seed					Abbreviation
PF08373	RAP	21	20	23	0	0	0	0	0	6	4	0		39.9695	35.8038	26.0417	0	0	0	0	0	2.95567	2.87398	0		1	0.895777	0.651538	0	0	0	0	0	0.0739479	0.0719041	0		1		60.2564	0	0	19.2308	78					Pf
PF00575	S1	8	7	7	2	2	2	4	6	9	6	6		15.2265	12.5313	7.92572	1.72906	1.93442	2.38095	6.87285	11.6641	4.4335	4.31096	2.93442		1	0.822995	0.520522	0.113556	0.127043	0.156369	0.451375	0.766038	0.29117	0.283123	0.192718		1		0	0	7.69231	23.0769	13					Pv
PF08675	RNA_bind	5	4	4	3	3	4	0	0	8	8	1		9.51656	7.16076	4.52899	2.59359	2.90163	4.7619	0	0	3.94089	5.74795	0.489069		1	0.752453	0.475906	0.272534	0.304904	0.500381	0	0	0.414108	0.603995	0.0513914		1		0	0	0	100	1					Tg
PF01918	Alba	5	5	4	4	4	2	2	2	3	2	2		9.51656	8.95095	4.52899	3.45811	3.86885	2.38095	3.43643	3.88802	1.47783	1.43699	0.978139		1	0.940566	0.475906	0.363379	0.406538	0.25019	0.3611	0.408554	0.155291	0.150999	0.102783		1		10.1124	0	32.5843	22.4719	89					Tb
PF11987	IF-2	4	4	4	1	4	4	2	2	2	2	3		7.61325	7.16076	4.52899	0.864528	3.86885	4.7619	3.43643	3.88802	0.985222	1.43699	1.46721		1	0.940566	0.594882	0.113556	0.508173	0.625476	0.451375	0.510692	0.129409	0.188748	0.192718		1		5	0	10	0	20					Tc
PF14382	ECR1_N	2	2	2	0	1	0	1	1	2	2	2		3.80662	3.58038	2.26449	0	0.967212	0	1.71821	1.94401	0.985222	1.43699	0.978139		1	0.940566	0.594882	0	0.254086	0	0.451375	0.510692	0.258818	0.377497	0.256957		1		7.8125	0	35.9375	26.5625	64					Lm
PF04054	Not1	2	2	1	1	1	1	1	1	1	1	1		3.80662	3.58038	1.13225	0.864528	0.967212	1.19048	1.71821	1.94401	0.492611	0.718494	0.489069		1	0.940566	0.297441	0.227112	0.254086	0.312738	0.451375	0.510692	0.129409	0.188748	0.128479		1		10	0	46.6667	16.6667	30					Sc
PF03998	Utp11	2	1	1	2	1	1	1	1	1	1	1		3.80662	1.79019	1.13225	1.72906	0.967212	1.19048	1.71821	1.94401	0.492611	0.718494	0.489069		1	0.470283	0.297441	0.454223	0.254086	0.312738	0.451375	0.510692	0.129409	0.188748	0.128479		1		14	0	38	22	50					Sp
PF08206	OB_RNB	3	2	2	0	2	2	1	1	6	0	6		5.70994	3.58038	2.26449	0	1.93442	2.38095	1.71821	1.94401	2.95567	0	2.93442		1	0.627044	0.396588	0	0.338782	0.416984	0.300916	0.340461	0.517635	0	0.513914		1		0	0	0	0	5					Hs
PF15247	SLBP_RNA_bind	2	2	2	2	2	2	0	0	1	1	1		3.80662	3.58038	2.26449	1.72906	1.93442	2.38095	0	0	0.492611	0.718494	0.489069		1	0.940566	0.594882	0.454223	0.508173	0.625476	0	0	0.129409	0.188748	0.128479		1		3.84615	0	1.92308	50	52					Dm
PF06460	NSP13	1	1	0	0	0	1	0	0	0	0	0		1.90331	1.79019	0	0	0	1.19048	0	0	0	0	0		1	0.940566	0	0	0	0.625476	0	0	0	0	0		1		0	0	0	0	6					Ce
PF05172	Nup35_RRM	3	2	0	1	2	1	2	1	6	4	3		5.70994	3.58038	0	0.864528	1.93442	1.19048	3.43643	1.94401	2.95567	2.87398	1.46721		1	0.627044	0	0.151408	0.338782	0.208492	0.601833	0.340461	0.517635	0.503329	0.256957		1		0	0	42.8571	42.8571	7
PF04252	RNA_Me_trans	1	1	1	0	0	0	1	0	0	0	0		1.90331	1.79019	1.13225	0	0	0	1.71821	0	0	0	0		1	0.940566	0.594882	0	0	0	0.902749	0	0	0	0		1		0	0	50	0	2
PF08083	PROCN	2	2	1	1	0	1	1	1	2	1	1		3.80662	3.58038	1.13225	0.864528	0	1.19048	1.71821	1.94401	0.985222	0.718494	0.489069		1	0.940566	0.297441	0.227112	0	0.312738	0.451375	0.510692	0.258818	0.188748	0.128479		1		14.2857	0	28.5714	14.2857	7
PF08799	PRP4	2	2	2	2	1	0	0	2	2	2	2		3.80662	3.58038	2.26449	1.72906	0.967212	0	0	3.88802	0.985222	1.43699	0.978139		0.979064	0.920874	0.582428	0.444713	0.248767	0	0	1	0.253399	0.369593	0.251577		1		13.6364	0	38.6364	20.4545	44
PF12108	SF3a60_bindingd	1	1	1	0	0	0	0	1	1	1	1		1.90331	1.79019	1.13225	0	0	0	0	1.94401	0.492611	0.718494	0.489069		0.979064	0.920874	0.582428	0	0	0	0	1	0.253399	0.369593	0.251577		1		15	0	35	25	20
PF06487	SAP18	1	1	1	0	2	0	0	1	1	1	1		1.90331	1.79019	1.13225	0	1.93442	0	0	1.94401	0.492611	0.718494	0.489069		0.979064	0.920874	0.582428	0	0.995067	0	0	1	0.253399	0.369593	0.251577		1		15.3846	0	30.7692	34.6154	26
PF08920	SF3b1	1	1	1	1	0	1	0	1	1	1	1		1.90331	1.79019	1.13225	0.864528	0	1.19048	0	1.94401	0.492611	0.718494	0.489069		0.979064	0.920874	0.582428	0.444713	0	0.612381	0	1	0.253399	0.369593	0.251577		1		32	0	32	12	25
PF01480	PWI	3	3	2	0	1	0	1	3	6	4	4		5.70994	5.37057	2.26449	0	0.967212	0	1.71821	5.83204	2.95567	2.87398	1.95628		0.979064	0.920874	0.388285	0	0.165845	0	0.294616	1	0.506798	0.492791	0.335436		1		14.7059	0	29.4118	29.4118	34
PF06859	Bin3	1	1	1	0	0	0	0	1	2	3	1		1.90331	1.79019	1.13225	0	0	0	0	1.94401	0.985222	2.15548	0.489069		0.88301	0.830529	0.525287	0	0	0	0	0.901892	0.457077	1	0.226896		1		0	0	20	60	5
PF10996	Beta-Casp	4	5	3	2	0	2	2	2	4	4	5		7.61325	8.95095	3.39674	1.72906	0	2.38095	3.43643	3.88802	1.97044	2.87398	2.44535		0.850552	1	0.379484	0.19317	0	0.266	0.383918	0.43437	0.220138	0.321081	0.273194		1		17.4603	0	26.9841	9.52381	63
PF10258	RNA_GG_bind	1	1	2	0	0	0	0	0	1	1	1		1.90331	1.79019	2.26449	0	0	0	0	0	0.492611	0.718494	0.489069		0.840502	0.790548	1	0	0	0	0	0	0.217537	0.317287	0.215973		1		35.2941	0	0	41.1765	17
PF04059	RRM_2	1	1	2	0	0	0	0	1	0	0	1		1.90331	1.79019	2.26449	0	0	0	0	1.94401	0	0	0.489069		0.840502	0.790548	1	0	0	0	0	0.858476	0	0	0.215973		1		0	0	0	0	3
PF06220	zf-U1	3	4	2	1	2	2	2	3	12	6	3		5.70994	7.16076	2.26449	0.864528	1.93442	2.38095	3.43643	5.83204	5.91133	4.31096	1.46721		0.797392	1	0.316236	0.120731	0.270142	0.3325	0.479897	0.814444	0.825517	0.602026	0.204896		1		9.09091	0	45.4545	36.3636	11
PF08777	RRM_3	8	6	10	5	5	7	3	11	38	14	11		15.2265	10.7411	11.3225	4.32264	4.83606	8.33333	5.15464	21.3841	18.7192	10.0589	5.37976		0.712046	0.502295	0.52948	0.202142	0.226152	0.389697	0.24105	1	0.875378	0.470392	0.251577		1		0	0	0	80	10
PF07521	RMMBL	2	3	3	1	0	3	1	2	3	3	3		3.80662	5.37057	3.39674	0.864528	0	3.57143	1.71821	3.88802	1.47783	2.15548	1.46721		0.708793	1	0.632473	0.160975	0	0.665	0.319931	0.72395	0.275172	0.401351	0.273194		1		0	0	9.52381	14.2857	21
PF13083	KH_4	3	3	2	0	0	0	3	2	19	6	12		5.70994	5.37057	2.26449	0	0	0	5.15464	3.88802	9.35961	4.31096	5.86883		0.610062	0.573803	0.241943	0	0	0	0.550733	0.415405	1	0.460592	0.627038		1		0	0	0	0	24
PF03194	LUC7	1	1	3	0	0	1	1	1	4	2	4		1.90331	1.79019	3.39674	0	0	1.19048	1.71821	1.94401	1.97044	1.43699	1.95628		0.560335	0.527032	1	0	0	0.350476	0.505842	0.572317	0.580099	0.423049	0.575928		1		0	0	25	50	8
PF08312	cwf21	1	2	0	1	1	0	1	1	3	1	2		1.90331	3.58038	0	0.864528	0.967212	0	1.71821	1.94401	1.47783	0.718494	0.978139		0.531595	1	0	0.241463	0.270142	0	0.479897	0.542963	0.412759	0.200675	0.273194		1		7.89474	0	43.4211	21.0526	76
PF00889	EF_TS	1	2	2	1	1	1	0	1	1	1	1		1.90331	3.58038	2.26449	0.864528	0.967212	1.19048	0	1.94401	0.492611	0.718494	0.489069		0.531595	1	0.632473	0.241463	0.270142	0.3325	0	0.542963	0.137586	0.200675	0.136597		1		0	0	0	29.6296	27
PF09282	Mago-bind	1	1	1	0	0	1	0	2	1	1	1		1.90331	1.79019	1.13225	0	0	1.19048	0	3.88802	0.492611	0.718494	0.489069		0.489532	0.460437	0.291214	0	0	0.30619	0	1	0.1267	0.184797	0.125789		1		18.1818	0	36.3636	27.2727	11
PF04032	Rpr2	2	3	1	0	1	0	2	2	16	2	1		3.80662	5.37057	1.13225	0	0.967212	0	3.43643	3.88802	7.88177	1.43699	0.489069		0.482965	0.681391	0.143654	0	0.122715	0	0.435997	0.493293	1	0.182318	0.0620507		1		18.8679	0	52.8302	9.43396	53
PF00570	HRDC	3	2	1	2	2	2	2	2	3	2	3		5.70994	3.58038	1.13225	1.72906	1.93442	2.38095	3.43643	3.88802	1.47783	1.43699	1.46721		1	0.627044	0.198294	0.302815	0.338782	0.416984	0.601833	0.680923	0.258818	0.251665	0.256957		2		0	0	17.9487	12.8205	39
PF04189	Gcd10p	2	2	1	1	1	2	2	1	1	1	1		3.80662	3.58038	1.13225	0.864528	0.967212	2.38095	3.43643	1.94401	0.492611	0.718494	0.489069		1	0.940566	0.297441	0.227112	0.254086	0.625476	0.902749	0.510692	0.129409	0.188748	0.128479		2		2.94118	0	52.9412	23.5294	34
PF01509	TruB_N	2	2	2	1	1	2	2	2	3	2	2		3.80662	3.58038	2.26449	0.864528	0.967212	2.38095	3.43643	3.88802	1.47783	1.43699	0.978139		0.979064	0.920874	0.582428	0.222357	0.248767	0.612381	0.883849	1	0.380099	0.369593	0.251577		2		0	0	15	15	20
PF05063	MT-A70	2	2	2	0	0	0	2	2	3	3	1		3.80662	3.58038	2.26449	0	0	0	3.43643	3.88802	1.47783	2.15548	0.489069		0.979064	0.920874	0.582428	0	0	0	0.883849	1	0.380099	0.55439	0.125789		2		0	0	22.2222	55.5556	9
PF02840	Prp18	2	1	2	1	1	1	1	2	2	2	1		3.80662	1.79019	2.26449	0.864528	0.967212	1.19048	1.71821	3.88802	0.985222	1.43699	0.489069		0.979064	0.460437	0.582428	0.222357	0.248767	0.30619	0.441924	1	0.253399	0.369593	0.125789		2		13.7931	0	37.931	24.1379	29
PF01172	SBDS	2	1	1	1	1	1	2	2	1	1	1		3.80662	1.79019	1.13225	0.864528	0.967212	1.19048	3.43643	3.88802	0.492611	0.718494	0.489069		0.979064	0.460437	0.291214	0.222357	0.248767	0.30619	0.883849	1	0.1267	0.184797	0.125789		2		4.34783	0	47.8261	8.69565	69
PF06058	DCP1	1	1	0	0	0	0	1	1	2	1	1		1.90331	1.79019	0	0	0	0	1.71821	1.94401	0.985222	0.718494	0.489069		0.979064	0.920874	0	0	0	0	0.883849	1	0.506798	0.369593	0.251577		2		11.1111	0	22.2222	55.5556	9
PF03467	Smg4_UPF3	1	1	1	1	0	0	1	1	2	1	1		1.90331	1.79019	1.13225	0.864528	0	0	1.71821	1.94401	0.985222	0.718494	0.489069		0.979064	0.920874	0.582428	0.444713	0	0	0.883849	1	0.506798	0.369593	0.251577		2		0	0	50	33.3333	6
PF03463	eRF1_1	2	2	2	2	2	1	2	2	2	2	2		3.80662	3.58038	2.26449	1.72906	1.93442	1.19048	3.43643	3.88802	0.985222	1.43699	0.978139		0.979064	0.920874	0.582428	0.444713	0.497534	0.30619	0.883849	1	0.253399	0.369593	0.251577		2		4.91803	0	24.5902	8.19672	61
PF05026	DCP2	1	1	1	0	0	1	1	1	1	1	1		1.90331	1.79019	1.13225	0	0	1.19048	1.71821	1.94401	0.492611	0.718494	0.489069		0.979064	0.920874	0.582428	0	0	0.612381	0.883849	1	0.253399	0.369593	0.251577		2		8.69565	0	65.2174	17.3913	23
PF07817	GLE1	1	0	1	0	2	0	1	1	1	1	0		1.90331	0	1.13225	0	1.93442	0	1.71821	1.94401	0.492611	0.718494	0		0.979064	0	0.582428	0	0.995067	0	0.883849	1	0.253399	0.369593	0		2		0	0	54.5455	27.2727	22
PF06246	Isy1	1	1	1	1	0	1	1	1	2	1	1		1.90331	1.79019	1.13225	0.864528	0	1.19048	1.71821	1.94401	0.985222	0.718494	0.489069		0.979064	0.920874	0.582428	0.444713	0	0.612381	0.883849	1	0.506798	0.369593	0.251577		2		16.129	0	41.9355	19.3548	31
PF11831	Myb_Cef	1	1	1	0	0	0	1	1	1	1	1		1.90331	1.79019	1.13225	0	0	0	1.71821	1.94401	0.492611	0.718494	0.489069		0.979064	0.920874	0.582428	0	0	0	0.883849	1	0.253399	0.369593	0.251577		2		10.3448	0	48.2759	17.2414	29
PF11732	Thoc2	1	1	0	0	0	0	1	1	1	1	1		1.90331	1.79019	0	0	0	0	1.71821	1.94401	0.492611	0.718494	0.489069		0.979064	0.920874	0	0	0	0	0.883849	1	0.253399	0.369593	0.251577		2		0	0	42.8571	42.8571	7
PF08315	cwf18	1	1	1	0	0	0	1	1	1	1	1		1.90331	1.79019	1.13225	0	0	0	1.71821	1.94401	0.492611	0.718494	0.489069		0.979064	0.920874	0.582428	0	0	0	0.883849	1	0.253399	0.369593	0.251577		2		9.67742	0	38.7097	38.7097	31
PF12542	CWC25	1	1	1	0	1	0	1	1	2	1	0		1.90331	1.79019	1.13225	0	0.967212	0	1.71821	1.94401	0.985222	0.718494	0		0.979064	0.920874	0.582428	0	0.497534	0	0.883849	1	0.506798	0.369593	0		2		9.67742	0	48.3871	17.7419	62
PF08082	PRO8NT	1	1	1	1	0	1	1	1	2	1	1		1.90331	1.79019	1.13225	0.864528	0	1.19048	1.71821	1.94401	0.985222	0.718494	0.489069		0.979064	0.920874	0.582428	0.444713	0	0.612381	0.883849	1	0.506798	0.369593	0.251577		2		8.33333	0	54.1667	0	24
PF08084	PROCT	1	1	1	1	0	1	1	1	2	1	1		1.90331	1.79019	1.13225	0.864528	0	1.19048	1.71821	1.94401	0.985222	0.718494	0.489069		0.979064	0.920874	0.582428	0.444713	0	0.612381	0.883849	1	0.506798	0.369593	0.251577		2		27.7778	0	22.2222	16.6667	18
PF12134	PRP8_domainIV	1	1	1	1	0	1	1	1	2	1	1		1.90331	1.79019	1.13225	0.864528	0	1.19048	1.71821	1.94401	0.985222	0.718494	0.489069		0.979064	0.920874	0.582428	0.444713	0	0.612381	0.883849	1	0.506798	0.369593	0.251577		2		0	0	33.3333	0	3
PF01876	RNase_P_p30	1	1	1	0	0	0	1	1	1	1	1		1.90331	1.79019	1.13225	0	0	0	1.71821	1.94401	0.492611	0.718494	0.489069		0.979064	0.920874	0.582428	0	0	0	0.883849	1	0.253399	0.369593	0.251577		2		2.5	0	42.5	25	40
PF10598	RRM_4	1	1	1	1	0	1	1	1	2	1	1		1.90331	1.79019	1.13225	0.864528	0	1.19048	1.71821	1.94401	0.985222	0.718494	0.489069		0.979064	0.920874	0.582428	0.444713	0	0.612381	0.883849	1	0.506798	0.369593	0.251577		2		50	0	0	50	2
PF08600	Rsm1	1	1	1	0	0	0	1	1	1	1	1		1.90331	1.79019	1.13225	0	0	0	1.71821	1.94401	0.492611	0.718494	0.489069		0.979064	0.920874	0.582428	0	0	0	0.883849	1	0.253399	0.369593	0.251577		2		0	0	90.9091	9.09091	11
PF03343	SART-1	1	1	1	0	0	0	1	1	1	1	1		1.90331	1.79019	1.13225	0	0	0	1.71821	1.94401	0.492611	0.718494	0.489069		0.979064	0.920874	0.582428	0	0	0	0.883849	1	0.253399	0.369593	0.251577		2		15.7895	0	52.6316	15.7895	38
PF10597	U5_2-snRNA_bdg	1	1	1	1	0	1	1	1	2	1	1		1.90331	1.79019	1.13225	0.864528	0	1.19048	1.71821	1.94401	0.985222	0.718494	0.489069		0.979064	0.920874	0.582428	0.444713	0	0.612381	0.883849	1	0.506798	0.369593	0.251577		2		0	0	33.3333	0	3
PF10596	U6-snRNA_bdg	1	1	1	1	0	1	1	1	2	1	1		1.90331	1.79019	1.13225	0.864528	0	1.19048	1.71821	1.94401	0.985222	0.718494	0.489069		0.979064	0.920874	0.582428	0.444713	0	0.612381	0.883849	1	0.506798	0.369593	0.251577		2		0	0	33.3333	0	3
PF07967	zf-C3HC	1	1	1	1	0	1	1	1	1	2	2		1.90331	1.79019	1.13225	0.864528	0	1.19048	1.71821	1.94401	0.492611	1.43699	0.978139		0.979064	0.920874	0.582428	0.444713	0	0.612381	0.883849	1	0.253399	0.739187	0.503154		2		9.52381	0	28.5714	19.0476	21
PF04452	Methyltrans_RNA	1	1	1	0	0	0	1	1	0	2	0		1.90331	1.79019	1.13225	0	0	0	1.71821	1.94401	0	1.43699	0		0.979064	0.920874	0.582428	0	0	0	0.883849	1	0	0.739187	0		2		6.66667	0	0	0	15
PF14605	Nup35_RRM_2	11	11	9	5	7	15	12	13	45	20	15		20.9364	19.6921	10.1902	4.32264	6.77048	17.8571	20.6186	25.2722	22.1675	14.3699	7.33604		0.828438	0.779201	0.403219	0.171044	0.267903	0.706593	0.81586	1	0.87715	0.568605	0.290281		2		4.7619	0	4.7619	57.1429	21
PF01367	5_3_exonuc	3	4	2	2	3	2	4	1	1	1	1		5.70994	7.16076	2.26449	1.72906	2.90163	2.38095	6.87285	1.94401	0.492611	0.718494	0.489069		0.797392	1	0.316236	0.241463	0.405213	0.3325	0.959794	0.271481	0.0687931	0.100338	0.0682985		2		0	0	0	0	1
PF03464	eRF1_2	2	2	2	2	2	2	3	2	2	2	2		3.80662	3.58038	2.26449	1.72906	1.93442	2.38095	5.15464	3.88802	0.985222	1.43699	0.978139		0.738485	0.694594	0.439312	0.335437	0.375278	0.461905	1	0.754277	0.191133	0.278776	0.189759		2		7.69231	0	23.0769	30.7692	13
PF03465	eRF1_3	2	2	2	2	2	2	3	2	2	2	2		3.80662	3.58038	2.26449	1.72906	1.93442	2.38095	5.15464	3.88802	0.985222	1.43699	0.978139		0.738485	0.694594	0.439312	0.335437	0.375278	0.461905	1	0.754277	0.191133	0.278776	0.189759		2		5.3	0	26.3	21.1	19
PF02847	MA3	2	2	2	2	1	2	2	3	7	6	2		3.80662	3.58038	2.26449	1.72906	0.967212	2.38095	3.43643	5.83204	3.44828	4.31096	0.978139		0.652709	0.613916	0.388285	0.296476	0.165845	0.408254	0.589233	1	0.591264	0.739187	0.167718		2		0	0	21.0526	47.3684	19
PF04000	Sas10_Utp3	2	2	2	1	1	1	3	3	3	3	3		3.80662	3.58038	2.26449	0.864528	0.967212	1.19048	5.15464	5.83204	1.47783	2.15548	1.46721		0.652709	0.613916	0.388285	0.148238	0.165845	0.204127	0.883849	1	0.253399	0.369593	0.251577		2		5.7377	0	54.0984	18.8525	122
PF01873	eIF-5_eIF-2B	2	2	2	3	2	2	2	3	2	2	2		3.80662	3.58038	2.26449	2.59359	1.93442	2.38095	3.43643	5.83204	0.985222	1.43699	0.978139		0.652709	0.613916	0.388285	0.444713	0.331689	0.408254	0.589233	1	0.168933	0.246396	0.167718		2		0	0	30	40	10
PF00773	RNB	3	3	3	5	3	3	3	5	4	2	3		5.70994	5.37057	3.39674	4.32264	2.90163	3.57143	5.15464	9.72006	1.97044	1.43699	1.46721		0.587438	0.552524	0.349457	0.444713	0.29852	0.367429	0.530309	1	0.202719	0.147837	0.150946		2		9.375	0	37.5	6.25	32
PF03725	RNase_PH_C	2	2	2	2	2	3	4	3	6	5	5		3.80662	3.58038	2.26449	1.72906	1.93442	3.57143	6.87285	5.83204	2.95567	3.59247	2.44535		0.553864	0.520945	0.329484	0.251578	0.281459	0.519643	1	0.848561	0.430049	0.522704	0.355798		2		2.85714	0	20	40	35
PF08231	SYF2	1	1	1	0	2	0	2	1	1	1	2		1.90331	1.79019	1.13225	0	1.93442	0	3.43643	1.94401	0.492611	0.718494	0.978139		0.553864	0.520945	0.329484	0	0.562917	0	1	0.565708	0.14335	0.209082	0.284638		2		19.2308	0	30.7692	19.2308	26
PF05282	AAR2	1	1	1	0	0	0	2	1	1	1	1		1.90331	1.79019	1.13225	0	0	0	3.43643	1.94401	0.492611	0.718494	0.489069		0.553864	0.520945	0.329484	0	0	0	1	0.565708	0.14335	0.209082	0.142319		2		14.6341	0	48.7805	19.5122	41
PF02598	Methyltrn_RNA_3	1	1	1	0	0	0	2	1	1	1	1		1.90331	1.79019	1.13225	0	0	0	3.43643	1.94401	0.492611	0.718494	0.489069		0.553864	0.520945	0.329484	0	0	0	1	0.565708	0.14335	0.209082	0.142319		2		11.7647	0	52.9412	23.5294	17
PF08032	SpoU_sub_bind	1	1	0	1	2	1	2	1	3	1	1		1.90331	1.79019	0	0.864528	1.93442	1.19048	3.43643	1.94401	1.47783	0.718494	0.489069		0.553864	0.520945	0	0.251578	0.562917	0.346429	1	0.565708	0.430049	0.209082	0.142319		2		2.63158	0	18.4211	10.5263	38
PF06978	POP1	1	1	1	0	0	0	2	1	1	3	2		1.90331	1.79019	1.13225	0	0	0	3.43643	1.94401	0.492611	2.15548	0.978139		0.553864	0.520945	0.329484	0	0	0	1	0.565708	0.14335	0.627245	0.284638		2		10.5263	0	60.5263	7.89474	38
PF02940	mRNA_triPase	1	1	1	2	1	2	2	1	0	0	0		1.90331	1.79019	1.13225	1.72906	0.967212	2.38095	3.43643	1.94401	0	0	0		0.553864	0.520945	0.329484	0.503156	0.281459	0.692857	1	0.565708	0	0	0		2		8.33333	0	66.6667	0	24
PF11718	CPSF73-100_C	1	2	1	1	0	1	2	1	1	1	2		1.90331	3.58038	1.13225	0.864528	0	1.19048	3.43643	1.94401	0.492611	0.718494	0.978139		0.531595	1	0.316236	0.241463	0	0.3325	0.959794	0.542963	0.137586	0.200675	0.273194		2		10.3448	0	58.6207	24.1379	29
PF08640	U3_assoc_6	1	2	2	1	1	1	2	1	2	1	0		1.90331	3.58038	2.26449	0.864528	0.967212	1.19048	3.43643	1.94401	0.985222	0.718494	0		0.531595	1	0.632473	0.241463	0.270142	0.3325	0.959794	0.542963	0.275172	0.200675	0		2		11.7647	0	38.2353	23.5294	34
PF04676	CwfJ_C_2	1	1	2	0	0	0	1	2	2	2	3		1.90331	1.79019	2.26449	0	0	0	1.71821	3.88802	0.985222	1.43699	1.46721		0.489532	0.460437	0.582428	0	0	0	0.441924	1	0.253399	0.369593	0.377366		2		0	0	51.1628	34.8837	43
PF09532	FDF	1	1	1	0	1	1	2	2	4	2	1		1.90331	1.79019	1.13225	0	0.967212	1.19048	3.43643	3.88802	1.97044	1.43699	0.489069		0.489532	0.460437	0.291214	0	0.248767	0.30619	0.883849	1	0.506798	0.369593	0.125789		2		5.88235	0	47.0588	35.2941	17
PF04410	Gar1	1	2	2	2	1	2	2	2	2	2	2		1.90331	3.58038	2.26449	1.72906	0.967212	2.38095	3.43643	3.88802	0.985222	1.43699	0.978139		0.489532	0.920874	0.582428	0.444713	0.248767	0.612381	0.883849	1	0.253399	0.369593	0.251577		2		7.01754	0	47.3684	15.7895	57
PF09468	RNase_H2-Ydr279	1	1	2	1	1	1	1	2	1	1	1		1.90331	1.79019	2.26449	0.864528	0.967212	1.19048	1.71821	3.88802	0.492611	0.718494	0.489069		0.489532	0.460437	0.582428	0.222357	0.248767	0.30619	0.441924	1	0.1267	0.184797	0.125789		2		9.52381	0	54.7619	23.8095	42
PF09416	UPF1_Zn_bind	1	1	1	1	0	0	1	2	1	1	1		1.90331	1.79019	1.13225	0.864528	0	0	1.71821	3.88802	0.492611	0.718494	0.489069		0.489532	0.460437	0.291214	0.222357	0	0	0.441924	1	0.1267	0.184797	0.125789		2		0	0	43.75	12.5	16
PF03178	CPSF_A	3	5	3	4	5	3	4	6	3	5	3		5.70994	8.95095	3.39674	3.45811	4.83606	3.57143	6.87285	11.6641	1.47783	3.59247	1.46721		0.489532	0.767395	0.291214	0.296476	0.414611	0.30619	0.589233	1	0.1267	0.307994	0.125789		2		3.75	0	56.25	17.5	80
PF14438	SM-ATX	7	7	6	6	5	9	4	5	12	6	7		13.3232	12.5313	6.79348	5.18717	4.83606	10.7143	6.87285	9.72006	5.91133	4.31096	3.42349		1	0.940566	0.509899	0.389334	0.362981	0.804184	0.515857	0.72956	0.443688	0.323569	0.256957		3		2.43902	0	21.9512	19.5122	41
PF00472	RF-1	5	5	4	4	5	4	3	3	4	3	3		9.51656	8.95095	4.52899	3.45811	4.83606	4.7619	5.15464	5.83204	1.97044	2.15548	1.46721		1	0.940566	0.475906	0.363379	0.508173	0.500381	0.541649	0.61283	0.207054	0.226498	0.154174		3		20	0	8.57143	17.1429	35
PF01805	Surp	3	2	4	3	4	4	1	1	6	5	3		5.70994	3.58038	4.52899	2.59359	3.86885	4.7619	1.71821	1.94401	2.95567	3.59247	1.46721		1	0.627044	0.793176	0.454223	0.677564	0.833968	0.300916	0.340461	0.517635	0.629161	0.256957		3		8.33333	0	22.2222	30.5556	36
PF12701	LSM14	2	1	1	1	2	3	1	1	4	2	3		3.80662	1.79019	1.13225	0.864528	1.93442	3.57143	1.71821	1.94401	1.97044	1.43699	1.46721		1	0.470283	0.297441	0.227112	0.508173	0.938214	0.451375	0.510692	0.517635	0.377497	0.385436		3		5.47945	0	21.9178	39.726	146
PF03371	PRP38	2	2	2	2	2	2	1	1	2	2	2		3.80662	3.58038	2.26449	1.72906	1.93442	2.38095	1.71821	1.94401	0.985222	1.43699	0.978139		1	0.940566	0.594882	0.454223	0.508173	0.625476	0.451375	0.510692	0.258818	0.377497	0.256957		3		12.1951	0	41.4634	21.9512	41
PF00736	EF1_GNE	2	2	2	3	1	3	1	1	3	2	2		3.80662	3.58038	2.26449	2.59359	0.967212	3.57143	1.71821	1.94401	1.47783	1.43699	0.978139		1	0.940566	0.594882	0.681335	0.254086	0.938214	0.451375	0.510692	0.388227	0.377497	0.256957		3		11.5385	0	17.3077	34.6154	52
PF13893	RRM_5	64	64	78	65	64	71	46	63	229	120	95		121.812	114.572	88.3152	56.1943	61.9015	84.5238	79.0378	122.473	112.808	46.4616	86.2193		0.994604	0.935491	0.721101	0.458831	0.505431	0.690144	0.64535	1	0.921085	0.379363	0.703987		3		1.05263	0	13.6842	42.1053	95
PF08152	GUCT	1	1	1	2	2	1	0	0	2	0	0		1.90331	1.79019	1.13225	1.72906	1.93442	1.19048	0	0	0.985222	0	0		0.983917	0.925439	0.585315	0.893836	1	0.615417	0	0	0.50931	0	0		3		0	0	0	23.5294	17
PF01423	LSM	16	16	17	15	13	18	16	16	24	18	19		30.453	28.643	19.2482	12.9679	12.5737	21.4286	27.4914	31.1042	11.8227	12.9329	9.29232		0.979064	0.920874	0.618829	0.416919	0.404246	0.688929	0.883849	1	0.380099	0.415792	0.298748		3		0.917431	0	39.4495	32.1101	109
PF03144	GTP_EFTU_D2	16	16	13	16	16	23	15	16	19	17	18		30.453	28.643	14.7192	13.8325	15.4754	27.381	25.7732	31.1042	9.35961	12.2144	8.80325		0.979064	0.920874	0.473222	0.444713	0.497534	0.880298	0.828608	1	0.300911	0.392693	0.283024		3		1.63934	1.63934	9.83607	39.3443	61
PF01176	eIF-1a	2	2	2	2	2	3	1	2	3	2	2		3.80662	3.58038	2.26449	1.72906	1.93442	3.57143	1.71821	3.88802	1.47783	1.43699	0.978139		0.979064	0.920874	0.582428	0.444713	0.497534	0.918571	0.441924	1	0.380099	0.369593	0.251577		3		0	0	20.5882	29.4118	34
PF08156	NOP5NT	2	2	2	2	2	2	2	2	2	2	2		3.80662	3.58038	2.26449	1.72906	1.93442	2.38095	3.43643	3.88802	0.985222	1.43699	0.978139		0.979064	0.920874	0.582428	0.444713	0.497534	0.612381	0.883849	1	0.253399	0.369593	0.251577		3		12.5	0	35.9375	14.0625	64
PF10447	EXOSC1	2	2	1	2	3	3	2	2	1	1	1		3.80662	3.58038	1.13225	1.72906	2.90163	3.57143	3.43643	3.88802	0.492611	0.718494	0.489069		0.979064	0.920874	0.291214	0.444713	0.7463	0.918571	0.883849	1	0.1267	0.184797	0.125789		3		13.6364	0	54.5455	13.6364	22
PF02792	Mago_nashi	1	1	1	1	1	1	0	1	2	1	1		1.90331	1.79019	1.13225	0.864528	0.967212	1.19048	0	1.94401	0.985222	0.718494	0.489069		0.979064	0.920874	0.582428	0.444713	0.497534	0.612381	0	1	0.506798	0.369593	0.251577		3		0	0	33.3333	33.3333	3
PF05182	Fip1	1	1	1	1	2	1	1	1	1	1	1		1.90331	1.79019	1.13225	0.864528	1.93442	1.19048	1.71821	1.94401	0.492611	0.718494	0.489069		0.979064	0.920874	0.582428	0.444713	0.995067	0.612381	0.883849	1	0.253399	0.369593	0.251577		3		5.55556	0	33.3333	22.2222	36
PF06732	Pescadillo_N	1	1	1	2	1	1	1	1	1	1	1		1.90331	1.79019	1.13225	1.72906	0.967212	1.19048	1.71821	1.94401	0.492611	0.718494	0.489069		0.979064	0.920874	0.582428	0.889427	0.497534	0.612381	0.883849	1	0.253399	0.369593	0.251577		3		11.1111	0	22.2222	44.4444	9
PF08615	RNase_H2_suC	1	1	1	1	1	1	1	1	1	1	1		1.90331	1.79019	1.13225	0.864528	0.967212	1.19048	1.71821	1.94401	0.492611	0.718494	0.489069		0.979064	0.920874	0.582428	0.444713	0.497534	0.612381	0.883849	1	0.253399	0.369593	0.251577		3		11.6279	0	46.5116	18.6047	43
PF01137	RTC	1	1	1	1	1	1	1	1	3	2	1		1.90331	1.79019	1.13225	0.864528	0.967212	1.19048	1.71821	1.94401	1.47783	1.43699	0.489069		0.979064	0.920874	0.582428	0.444713	0.497534	0.612381	0.883849	1	0.760197	0.739187	0.251577		3		0	0	25	41.6667	12
PF05189	RTC_insert	1	1	1	1	1	1	1	1	3	2	1		1.90331	1.79019	1.13225	0.864528	0.967212	1.19048	1.71821	1.94401	1.47783	1.43699	0.489069		0.979064	0.920874	0.582428	0.444713	0.497534	0.612381	0.883849	1	0.760197	0.739187	0.251577		3		0	0	35.7143	30.9524	42
PF07189	SF3b10	1	1	1	1	1	1	1	1	1	1	0		1.90331	1.79019	1.13225	0.864528	0.967212	1.19048	1.71821	1.94401	0.492611	0.718494	0		0.979064	0.920874	0.582428	0.444713	0.497534	0.612381	0.883849	1	0.253399	0.369593	0		3		26.3158	0	42.1053	10.5263	19
PF06093	Spt4	1	1	1	1	2	1	1	1	1	1	1		1.90331	1.79019	1.13225	0.864528	1.93442	1.19048	1.71821	1.94401	0.492611	0.718494	0.489069		0.979064	0.920874	0.582428	0.444713	0.995067	0.612381	0.883849	1	0.253399	0.369593	0.251577		3		7.14286	0	42.8571	25	28
PF01300	Sua5_yciO_yrdC	1	1	1	1	1	1	1	1	1	1	1		1.90331	1.79019	1.13225	0.864528	0.967212	1.19048	1.71821	1.94401	0.492611	0.718494	0.489069		0.979064	0.920874	0.582428	0.444713	0.497534	0.612381	0.883849	1	0.253399	0.369593	0.251577		3		3.0303	0	6.06061	12.1212	33
PF02184	HAT	1	1	1	2	1	1	1	1	1	1	1		1.90331	1.79019	1.13225	1.72906	0.967212	1.19048	1.71821	1.94401	0.492611	0.718494	0.489069		0.979064	0.920874	0.582428	0.889427	0.497534	0.612381	0.883849	1	0.253399	0.369593	0.251577		3		0	0	33.3333	66.6667	3
PF13869	NUDIX_2	1	1	1	1	1	1	0	1	1	1	2		1.90331	1.79019	1.13225	0.864528	0.967212	1.19048	0	1.94401	0.492611	0.718494	0.978139		0.979064	0.920874	0.582428	0.444713	0.497534	0.612381	0	1	0.253399	0.369593	0.503154		3		24	0	12	12	25
PF12513	SUV3_C	1	1	1	1	2	1	1	1	1	1	1		1.90331	1.79019	1.13225	0.864528	1.93442	1.19048	1.71821	1.94401	0.492611	0.718494	0.489069		0.979064	0.920874	0.582428	0.444713	0.995067	0.612381	0.883849	1	0.253399	0.369593	0.251577		3		7.14286	0	41.4286	15.7143	70
PF11708	Slu7	1	1	1	1	1	1	1	1	1	1	1		1.90331	1.79019	1.13225	0.864528	0.967212	1.19048	1.71821	1.94401	0.492611	0.718494	0.489069		0.979064	0.920874	0.582428	0.444713	0.497534	0.612381	0.883849	1	0.253399	0.369593	0.251577		3		12.1951	0	51.2195	12.1951	41
PF01253	SUI1	3	3	4	3	3	3	3	3	4	4	3		5.70994	5.37057	4.52899	2.59359	2.90163	3.57143	5.15464	5.83204	1.97044	2.87398	1.46721		0.979064	0.920874	0.77657	0.444713	0.497534	0.612381	0.883849	1	0.337865	0.492791	0.251577		3		8.43373	0	28.9157	22.8916	83
PF09736	Bud13	1	1	1	1	2	1	1	1	1	1	1		1.9	1.79019	1.13225	0.864528	1.93442	1.19048	1.71821	1.94401	0.492611	0.718494	0.489069		0.97736	0.920874	0.582428	0.444713	0.995067	0.612381	0.883849	1	0.253399	0.369593	0.251577		3		11.3636	0	47.7273	20.4545	44
PF00009	GTP_EFTU	53	58	56	68	68	74	59	48	131	95	83		100.876	103.831	63.4058	58.7879	65.7704	88.0952	101.375	93.3126	64.532	68.2569	40.5928		0.971536	1	0.610663	0.566189	0.633437	0.848448	0.976342	0.898697	0.62151	0.657385	0.39095		3		3.65854	1.21951	25.6098	21.9512	82
PF01798	Nop	3	3	3	4	4	4	3	3	12	3	3		5.70994	5.37057	3.39674	3.45811	3.86885	4.7619	5.15464	5.83204	5.91133	2.15548	1.46721		0.965931	0.908521	0.574615	0.584998	0.65448	0.805556	0.871993	0.986586	1	0.364636	0.248203		3		0	0	33.3333	33.3333	12
PF14259	RRM_6	69	70	86	78	75	81	50	71	242	136	109		131.329	125.313	97.3732	67.4332	72.5409	96.4286	85.9107	138.025	119.212	53.3086	97.7152		0.951484	0.907904	0.705476	0.488558	0.525564	0.698632	0.622429	1	0.863698	0.386224	0.707953		3		5.45455	0	9.09091	49.0909	55
PF00076	RRM_1	72	75	86	76	77	84	55	75	244	142	109		137.038	134.264	97.3732	65.7042	74.4753	100	94.5017	145.801	120.197	102.026	53.3086		0.939901	0.920874	0.66785	0.450643	0.510801	0.685867	0.648156	1	0.824391	0.699763	0.365626		3		0	0	36	58	50
PF00849	PseudoU_synth_2	6	7	9	9	6	8	4	1	4	2	1		11.4199	12.5313	10.1902	7.78076	5.80327	9.52381	6.87285	1.94401	1.97044	1.43699	0.489069		0.911306	1	0.813179	0.620904	0.463101	0.76	0.548454	0.155132	0.157241	0.114672	0.0390277		3		10.3448	0	13.7931	10.3448	29
PF00270	DEAD	64	68	77	88	76	80	78	61	116	71	74		121.812	121.733	87.183	76.0785	73.5081	95.2381	134.021	118.585	57.1429	51.0131	36.1911		0.908905	0.908315	0.650519	0.567663	0.548483	0.710623	1	0.884825	0.426374	0.380636	0.270041		3		0	0	36.5385	30.7692	104
PF03372	Exo_endo_phos	8	9	12	14	16	14	10	7	28	12	14		15.2265	16.1117	13.587	12.1034	15.4754	16.6667	17.1821	13.6081	13.7931	8.62193	6.84697		0.886182	0.937701	0.790761	0.704418	0.900667	0.97	1	0.791991	0.802759	0.501796	0.398494		3		2.61438	0	20.2614	47.0588	153
PF01170	UPF0020	4	4	6	7	6	6	5	3	6	5	6		7.61325	7.16076	6.79348	6.0517	5.80327	7.14286	8.59107	5.83204	2.95567	3.59247	2.93442		0.886182	0.833512	0.790761	0.704418	0.675501	0.831429	1	0.678849	0.344039	0.418164	0.341566		3		0	0	0	33.3333	3
PF04408	HA2	8	8	9	14	8	13	7	9	24	14	11		15.2265	14.3215	10.1902	12.1034	7.73769	15.4762	12.0275	17.4961	11.8227	10.0589	5.37976		0.870279	0.818554	0.582428	0.691776	0.442252	0.88455	0.687438	1	0.675731	0.574923	0.307483		3		10	0	25.4545	38.1818	110
PF01479	S4	6	5	8	8	6	7	6	7	13	3	4		11.4199	8.95095	9.05797	6.91623	5.80327	8.33333	10.3093	13.6081	6.40394	2.15548	1.95628		0.839197	0.657767	0.665631	0.508244	0.426457	0.612381	0.757585	1	0.470598	0.158397	0.143758		3		10	0	10	7.5	40
PF01472	PUA	3	3	4	3	6	5	4	3	5	4	3		5.70994	5.37057	4.52899	2.59359	5.80327	5.95238	6.87285	5.83204	2.46305	2.87398	1.46721		0.830796	0.781418	0.658967	0.377367	0.844376	0.866071	1	0.848561	0.358374	0.418164	0.213479		3		8.69565	0	17.3913	13.0435	23
PF03159	XRN_N	4	3	4	9	9	8	3	2	2	2	2		7.61325	5.37057	4.52899	7.78076	8.7049	9.52381	5.15464	3.88802	0.985222	1.43699	0.978139		0.799391	0.56391	0.475543	0.816979	0.914015	1	0.541237	0.408243	0.103448	0.150884	0.102705		3		0	0	41.1765	35.2941	17
PF04857	CAF1	2	2	3	5	4	4	1	2	6	1	3		3.80662	3.58038	3.39674	4.32264	3.86885	4.7619	1.71821	3.88802	2.95567	0.718494	1.46721		0.799391	0.75188	0.713315	0.907755	0.812458	1	0.360825	0.816485	0.62069	0.150884	0.308114		3		3.7037	0	18.5185	29.6296	27
PF06741	LsmAD	1	1	1	1	1	2	1	1	2	1	1		1.90331	1.79019	1.13225	0.864528	0.967212	2.38095	1.71821	1.94401	0.985222	0.718494	0.489069		0.799391	0.75188	0.475543	0.363102	0.406229	1	0.721649	0.816485	0.413793	0.301767	0.205409		3		8	0	40	16	25
PF09173	eIF2_C	1	1	1	1	1	2	1	1	2	1	1		1.90331	1.79019	1.13225	0.864528	0.967212	2.38095	1.71821	1.94401	0.985222	0.718494	0.489069		0.799391	0.75188	0.475543	0.363102	0.406229	1	0.721649	0.816485	0.413793	0.301767	0.205409		3		12.5	0	20.8333	20.8333	24
PF07541	EIF_2_alpha	1	1	1	1	0	2	1	1	1	1	1		1.90331	1.79019	1.13225	0.864528	0	2.38095	1.71821	1.94401	0.492611	0.718494	0.489069		0.799391	0.75188	0.475543	0.363102	0	1	0.721649	0.816485	0.206897	0.301767	0.205409		3		10	0	27.5	17.5	40
PF12220	U1snRNP70_N	1	1	1	0	2	2	1	1	1	2	1		1.90331	1.79019	1.13225	0	1.93442	2.38095	1.71821	1.94401	0.492611	1.43699	0.489069		0.799391	0.75188	0.475543	0	0.812458	1	0.721649	0.816485	0.206897	0.603535	0.205409		3		13.8889	0	55.5556	16.6667	36
PF03919	mRNA_cap_C	1	1	1	2	2	2	1	1	1	1	2		1.90331	1.79019	1.13225	1.72906	1.93442	2.38095	1.71821	1.94401	0.492611	0.718494	0.978139		0.799391	0.75188	0.475543	0.726204	0.812458	1	0.721649	0.816485	0.206897	0.301767	0.410818		3		0	0	18.1818	36.3636	11
PF12246	MKT1_C	1	1	1	2	1	2	1	1	0	0	0		1.90331	1.79019	1.13225	1.72906	0.967212	2.38095	1.71821	1.94401	0	0	0		0.799391	0.75188	0.475543	0.726204	0.406229	1	0.721649	0.816485	0	0	0		3		8.33333	0	66.6667	0	24
PF12247	MKT1_N	1	1	1	2	1	2	1	1	0	0	0		1.90331	1.79019	1.13225	1.72906	0.967212	2.38095	1.71821	1.94401	0	0	0		0.799391	0.75188	0.475543	0.726204	0.406229	1	0.721649	0.816485	0	0	0		3		14.2857	0	42.8571	0	7
PF03764	EFG_IV	4	4	5	5	6	6	5	5	5	4	5		7.61325	7.16076	5.66123	4.32264	5.80327	7.14286	8.59107	9.72006	2.46305	2.87398	2.44535		0.783251	0.736699	0.582428	0.444713	0.59704	0.734857	0.883849	1	0.253399	0.295675	0.251577		3		4.16667	4.16667	25	12.5	24
PF01008	IF-2B	3	3	4	5	4	5	4	4	4	4	4		5.70994	5.37057	4.52899	4.32264	3.86885	5.95238	6.87285	7.77605	1.97044	2.87398	1.95628		0.734298	0.690655	0.582428	0.555892	0.497534	0.765476	0.883849	1	0.253399	0.369593	0.251577		3		0	0	41.6667	41.6667	12
PF01416	PseudoU_synth_1	3	3	3	5	3	4	3	4	3	3	3		5.70994	5.37057	3.39674	4.32264	2.90163	4.7619	5.15464	7.77605	1.47783	2.15548	1.46721		0.734298	0.690655	0.436821	0.555892	0.37315	0.612381	0.662887	1	0.190049	0.277195	0.188683		3		14.2857	0	8.16327	18.3673	49
PF03143	GTP_EFTU_D3	5	5	7	8	6	11	5	6	8	8	8		9.51656	8.95095	7.92572	6.91623	5.80327	13.0952	8.59107	11.6641	3.94089	5.74795	3.91255		0.726719	0.683527	0.605237	0.528148	0.443159	1	0.656045	0.890711	0.30094	0.438935	0.298777		3		11.5385	7.69231	11.5385	19.2308	26
PF08190	PIH1	2	2	5	4	5	4	1	0	4	4	1		3.80662	3.58038	5.66123	3.45811	4.83606	4.7619	1.71821	0	1.97044	2.87398	0.489069		0.672402	0.632438	1	0.610841	0.854241	0.841143	0.303505	0	0.348059	0.507659	0.0863892		3		0	0	0	76.9231	26
PF04926	PAP_RNA-bind	1	1	1	2	3	2	1	1	3	1	3		1.90331	1.79019	1.13225	1.72906	2.90163	2.38095	1.71821	1.94401	1.47783	0.718494	1.46721		0.655945	0.616959	0.39021	0.595891	1	0.820556	0.592153	0.669971	0.50931	0.247617	0.505649		3		9.25926	0	42.5926	14.8148	54
PF08572	PRP3	1	1	1	1	3	1	1	1	1	1	1		1.90331	1.79019	1.13225	0.864528	2.90163	1.19048	1.71821	1.94401	0.492611	0.718494	0.489069		0.655945	0.616959	0.39021	0.297945	1	0.410278	0.592153	0.669971	0.16977	0.247617	0.16855		3		0	0	52.381	14.2857	21
PF01138	RNase_PH	4	4	6	6	6	6	6	6	7	6	7		7.61325	7.16076	6.79348	5.18717	5.80327	7.14286	10.3093	11.6641	3.44828	4.31096	3.42349		0.652709	0.613916	0.582428	0.444713	0.497534	0.612381	0.883849	1	0.295632	0.369593	0.293507		3		8.10811	0	33.3333	23.4234	111
PF00658	PABP	1	1	1	2	1	3	1	1	5	2	2		1.90331	1.79019	1.13225	1.72906	0.967212	3.57143	1.71821	1.94401	2.46305	1.43699	0.978139		0.532927	0.501253	0.317029	0.484136	0.270819	1	0.4811	0.544323	0.689655	0.402357	0.273879		3		7.89474	0	34.2105	31.5789	38
PF09445	Methyltransf_15	3	6	2	8	5	4	4	3	5	3	4		5.70994	10.7411	2.26449	6.91623	4.83606	4.7619	6.87285	5.83204	2.46305	2.15548	1.95628		0.531595	1	0.210824	0.643901	0.450237	0.443333	0.639863	0.542963	0.22931	0.200675	0.182129		3		18.1818	0	63.6364	0	11
PF00642	zf-CCCH	12	13	30	29	39	37	6	8	65	21	33		22.8397	23.2725	33.9674	25.0713	37.7212	44.0476	10.3093	15.5521	32.0197	15.0884	16.1393		0.518524	0.528348	0.771152	0.569187	0.856374	1	0.234048	0.353075	0.726934	0.342547	0.366405		3		2.04082	0	12.2449	59.1837	49
PF00910	RNA_helicase	25	32	25	43	55	83	30	30	18	41	31		47.5828	57.2861	28.3062	37.1747	53.1966	98.8095	51.5464	58.3204	8.867	29.4583	15.1611		0.481561	0.579763	0.286472	0.376226	0.538376	1	0.521674	0.59023	0.0897383	0.298132	0.153438		3		0	0	0	0	82
PF12328	Rpp20	1	2	2	3	5	2	1	1	1	1	1		1.90331	3.58038	2.26449	2.59359	4.83606	2.38095	1.71821	1.94401	0.492611	0.718494	0.489069		0.393567	0.740351	0.468252	0.536302	1	0.492333	0.355292	0.401983	0.101862	0.14857	0.10113		3		4.16667	0	79.1667	8.33333	24
PF03880	DbpA	1	0	0	0	1	0	0	0	0	0	1		1.90331	0	0	0	0.967212	0	0	0	0	0	0.489069		1	0	0	0	0.508173	0	0	0	0	0	0.256957		4		0	0	0	6.66667	15
PF11262	Tho2	1	1	1	1	5	1	1	1	1	2	1		1.90331	1.79019	1.13225	0.864528	4.83606	1.19048	1.71821	1.94401	0.492611	1.43699	0.489069		0.393567	0.370175	0.234126	0.178767	1	0.246167	0.355292	0.401983	0.101862	0.29714	0.10113		4		17.6471	0	50	8.82353	34
PF05091	eIF-3_zeta	1	1	1	1	5	1	0	1	1	3	1		1.90331	1.79019	1.13225	0.864528	4.83606	1.19048	0	1.94401	0.492611	2.15548	0.489069		0.393567	0.370175	0.234126	0.178767	1	0.246167	0	0.401983	0.101862	0.445711	0.10113		4		16.6667	0	30.5556	25	36
PF05470	eIF-3c_N	1	1	2	3	9	1	1	1	2	1	1		1.90331	1.79019	2.26449	2.59359	8.7049	1.19048	1.71821	1.94401	0.985222	0.718494	0.489069		0.218648	0.205653	0.26014	0.297945	1	0.136759	0.197384	0.223324	0.11318	0.082539	0.0561832		4		0	0	25	37.5	8
PF00647	EF1G	1	1	1	2	25	1	2	1	1	1	1		1.90331	1.79019	1.13225	1.72906	24.1803	1.19048	3.43643	1.94401	0.492611	0.718494	0.489069		0.0787134	0.0740351	0.0468252	0.0715069	1	0.0492333	0.142117	0.0803966	0.0203724	0.029714	0.020226		4		7.5	0	27.5	35	40
PF04615	Utp14	1	1	1	1	44	2	1	1	2	1	1		1.90331	1.79019	1.13225	0.864528	42.5573	2.38095	1.71821	1.94401	0.985222	0.718494	0.489069		0.0447235	0.0420654	0.0266052	0.0203145	1	0.055947	0.0403741	0.0456799	0.0231505	0.016883	0.011492		4		0	0	53.8462	28.2051	39
PF15348	GEMIN8	0	0	0	0	2	1	0	0	1	0	3		0	0	0	0	1.93442	1.19048	0	0	0.492611	0	1.46721		0	0	0	0	1	0.615417	0	0	0.254655	0	0.758473		4		0	0	2.5641	87.1795	39
PF10650	zf-C3H1	0	0	0	0	3	0	0	2	1	1	0		0	0	0	0	2.90163	0	0	3.88802	0.492611	0.718494	0		0	0	0	0	0.7463	0	0	1	0.1267	0.184797	0		4		0	0	50	14.2857	14
PF05634	APO_RNA-bind	0	0	0	0	2	0	0	0	0	0	0		0	0	0	0	1.93442	0	0	0	0	0	0		0	0	0	0	1	0	0	0	0	0	0		4		0	0	0	0	7
PF11473	B2	0	0	0	0	1	0	0	0	0	0	0		0	0	0	0	0.967212	0	0	0	0	0	0		0	0	0	0	1	0	0	0	0	0	0		4		0	0	0	0	2
PF08072	BDHCT	0	0	0	0	1	0	0	0	1	0	0		0	0	0	0	0.967212	0	0	0	0.492611	0	0		0	0	0	0	1	0	0	0	0.50931	0	0		4		0	0	0	100	3
PF04514	BTV_NS2	0	1	0	0	6	2	0	0	0	0	1		0	1.79019	0	0	5.80327	2.38095	0	0	0	0	0.489069		0	0.30848	0	0	1	0.410278	0	0	0	0	0.0842748		4		0	0	0	0	5
PF10130	PIN_2	0	0	0	0	2	0	0	0	0	0	0		0	0	0	0	1.93442	0	0	0	0	0	0		0	0	0	0	1	0	0	0	0	0	0		4		0	0	0	0	2
PF12111	PNPase_C	0	0	0	0	2	0	0	0	0	0	0		0	0	0	0	1.93442	0	0	0	0	0	0		0	0	0	0	1	0	0	0	0	0	0		4		0	0	0	0	16
PF09432	THP2	0	0	0	0	3	1	1	0	0	0	0		0	0	0	0	2.90163	1.19048	1.71821	0	0	0	0		0	0	0	0	1	0.410278	0.592153	0	0	0	0		4		0	0	100	0	5
PF05456	eIF_4EBP	0	0	0	0	3	0	0	0	3	1	0		0	0	0	0	2.90163	0	0	0	1.47783	0.718494	0		0	0	0	0	1	0	0	0	0.50931	0.247617	0		4		0	0	0	94.4444	18
PF06372	Gemin6	1	0	0	0	0	1	0	0	1	0	1		1.90331	0	0	0	0	1.19048	0	0	0.492611	0	0.489069		1	0	0	0	0	0.625476	0	0	0.258818	0	0.256957		5		0	0	0	100	2
PF10500	SR-25	4	1	6	1	9	8	4	0	3	9	6		7.61325	1.79019	6.79348	0.864528	8.7049	9.52381	6.87285	0	1.47783	6.46645	2.93442		0.799391	0.18797	0.713315	0.0907755	0.914015	1	0.721649	0	0.155172	0.678977	0.308114		5		0	0	0	100	6
PF09440	eIF3_N	1	0	0	1	3	2	0	1	1	1	1		1.90331	0	0	0.864528	2.90163	2.38095	0	1.94401	0.492611	0.718494	0.489069		0.655945	0	0	0.297945	1	0.820556	0	0.669971	0.16977	0.247617	0.16855		5		0	0	47.8261	34.7826	23
PF02739	5_3_exonuc_N	1	1	1	1	3	2	0	0	0	0	0		1.90331	1.79019	1.13225	0.864528	2.90163	2.38095	0	0	0	0	0		0.655945	0.616959	0.39021	0.297945	1	0.820556	0	0	0	0	0		5		33.3333	0	0	0	3
PF10469	AKAP7_NLS	1	1	1	2	1	3	0	1	6	1	3		1.90331	1.79019	1.13225	1.72906	0.967212	3.57143	0	1.94401	2.95567	0.718494	1.46721		0.532927	0.501253	0.317029	0.484136	0.270819	1	0	0.544323	0.827586	0.201178	0.410818		5		8	0	0	62	50
PF04981	NMD3	1	1	1	1	1	3	1	1	1	1	1		1.90331	1.79019	1.13225	0.864528	0.967212	3.57143	1.71821	1.94401	0.492611	0.718494	0.489069		0.532927	0.501253	0.317029	0.242068	0.270819	1	0.4811	0.544323	0.137931	0.201178	0.136939		5		8.57143	0	28.5714	14.2857	35
PF03660	PHF5	1	1	1	1	1	3	1	1	1	1	1		1.90331	1.79019	1.13225	0.864528	0.967212	3.57143	1.71821	1.94401	0.492611	0.718494	0.489069		0.532927	0.501253	0.317029	0.242068	0.270819	1	0.4811	0.544323	0.137931	0.201178	0.136939		5		0	0	73.6842	5.26316	19
PF06424	PRP1_N	1	1	1	0	2	3	1	1	1	1	2		1.90331	1.79019	1.13225	0	1.93442	3.57143	1.71821	1.94401	0.492611	0.718494	0.978139		0.532927	0.501253	0.317029	0	0.541638	1	0.4811	0.544323	0.137931	0.201178	0.273879		5		12.1212	0	51.5152	12.1212	33
PF08606	Prp19	1	1	1	1	2	3	1	1	1	1	2		1.90331	1.79019	1.13225	0.864528	1.93442	3.57143	1.71821	1.94401	0.492611	0.718494	0.978139		0.532927	0.501253	0.317029	0.242068	0.541638	1	0.4811	0.544323	0.137931	0.201178	0.273879		5		13.3333	0	46.6667	3.33333	30
PF09414	RNA_ligase	1	0	0	2	2	3	0	0	0	0	0		1.90331	0	0	1.72906	1.93442	3.57143	0	0	0	0	0		0.532927	0	0	0.484136	0.541638	1	0	0	0	0	0		5		0	0	6.25	0	16
PF02265	S1-P1_nuclease	3	4	3	3	1	9	0	0	0	0	0		5.70994	7.16076	3.39674	2.59359	0.967212	10.7143	0	0	0	0	0		0.532927	0.668338	0.317029	0.242068	0.0902731	1	0	0	0	0	0		5		0	0	29.4118	0	51
PF01652	IF4E	2	2	3	6	6	7	1	2	4	7	5		3.80662	3.58038	3.39674	5.18717	5.80327	8.33333	1.71821	3.88802	1.97044	5.02946	2.44535		0.456795	0.429646	0.407609	0.62246	0.696392	1	0.206186	0.466563	0.236453	0.603535	0.293442		5		2.22222	0	29.6296	28.8889	135
PF06827	zf-FPG_IleRS	1	1	0	0	1	4	1	1	2	0	1		1.90331	1.79019	0	0	0.967212	4.7619	1.71821	1.94401	0.985222	0	0.489069		0.399695	0.37594	0	0	0.203114	1	0.360825	0.408243	0.206897	0	0.102705		5		15.7895	0	5.26316	15.7895	19
PF01351	RNase_HII	1	1	1	4	2	4	1	1	1	2	1		1.90331	1.79019	1.13225	3.45811	1.93442	4.7619	1.71821	1.94401	0.492611	1.43699	0.489069		0.399695	0.37594	0.237772	0.726204	0.406229	1	0.360825	0.408243	0.103448	0.301767	0.102705		5		0	0	33.3333	0	6
PF00641	zf-RanBP	3	3	6	10	9	15	1	2	25	12	6		5.70994	5.37057	6.79348	8.64528	8.7049	17.8571	1.71821	3.88802	12.3153	8.62193	2.93442		0.319756	0.300752	0.380435	0.484136	0.487475	1	0.0962199	0.217729	0.689655	0.482828	0.164327		5		0	0	11.1111	88.8889	9
PF12807	eIF3_p135	1	2	3	3	3	5	1	1	1	1	1		1.90331	3.58038	3.39674	2.59359	2.90163	5.95238	1.71821	1.94401	0.492611	0.718494	0.489069		0.319756	0.601504	0.570652	0.435722	0.487475	1	0.28866	0.326594	0.0827586	0.120707	0.0821636		5		1.53846	0	46.1538	21.5385	65
PF03291	Pox_MCEL	1	2	1	4	5	5	1	1	1	1	3		1.90331	3.58038	1.13225	3.45811	4.83606	5.95238	1.71821	1.94401	0.492611	0.718494	1.46721		0.319756	0.601504	0.190217	0.580963	0.812458	1	0.28866	0.326594	0.0827586	0.120707	0.246491		5		0	0	33.3333	33.3333	9
PF12353	eIF3g	1	1	1	4	4	6	1	1	1	2	1		1.90331	1.79019	1.13225	3.45811	3.86885	7.14286	1.71821	1.94401	0.492611	1.43699	0.489069		0.266464	0.250627	0.158514	0.484136	0.541638	1	0.24055	0.272162	0.0689655	0.201178	0.0684697		5		0	0	44.6809	34.0426	47
PF04889	Cwf_Cwc_15	1	2	1	0	5	7	2	1	2	3	1		1.90331	3.58038	1.13225	0	4.83606	8.33333	3.43643	1.94401	0.985222	2.15548	0.489069		0.228397	0.429646	0.13587	0	0.580327	1	0.412371	0.233281	0.118227	0.258658	0.0586883		5		16.6667	0	36.6667	16.6667	30
PF08772	NOB1_Zn_bind	1	1	1	1	6	7	1	1	2	2	1		1.90331	1.79019	1.13225	0.864528	5.80327	8.33333	1.71821	1.94401	0.985222	1.43699	0.489069		0.228397	0.214823	0.13587	0.103743	0.696392	1	0.206186	0.233281	0.118227	0.172439	0.0586883		5		10.8108	0	27.027	24.3243	37
PF13696	zf-CCHC_2	1	1	1	8	9	9	2	3	5	2	6		1.90331	1.79019	1.13225	6.91623	8.7049	10.7143	3.43643	5.83204	2.46305	1.43699	2.93442		0.177642	0.167084	0.105676	0.645515	0.812458	1	0.320733	0.544323	0.229885	0.134119	0.273879		5		0	0	0	80	5
PF14608	zf-CCCH_2	1	1	4	5	14	15	3	1	7	3	16		1.90331	1.79019	4.52899	4.32264	13.541	17.8571	5.15464	1.94401	3.44828	2.15548	7.82511		0.106585	0.100251	0.253623	0.242068	0.758294	1	0.28866	0.108865	0.193103	0.120707	0.438206		5		5	0	52.5	25	40
PF07145	PAM2	0	1	2	3	6	3	0	1	11	9	1		0	1.79019	2.26449	2.59359	5.80327	3.57143	0	1.94401	5.41872	6.46645	0.489069		0	0.276843	0.350191	0.401084	0.897443	0.552302	0	0.300631	0.837975	1	0.0756319		5		2.04082	0	10.2041	53.0612	49
PF12414	Fox-1_C	0	0	0	0	0	2	0	0	4	0	0		0	0	0	0	0	2.38095	0	0	1.97044	0	0		0	0	0	0	0	1	0	0	0.827586	0	0		5		0	0	0	100	6
PF14444	S1-like	0	0	0	0	2	2	0	0	5	1	1		0	0	0	0	1.93442	2.38095	0	0	2.46305	0.718494	0.489069		0	0	0	0	0.785376	0.966667	0	0	1	0.291709	0.198562		5		0	0	0	90.9091	11
PF12287	Caprin-1_C	0	0	1	0	0	1	0	0	2	0	0		0	0	1.13225	0	0	1.19048	0	0	0.985222	0	0		0	0	0.951087	0	0	1	0	0	0.827586	0	0		5		0	0	0	100	6
PF09738	DUF2051	0	0	0	2	0	1	0	0	2	1	2		0	0	0	1.72906	0	1.19048	0	0	0.985222	0.718494	0.978139		0	0	0	1	0	0.688512	0	0	0.569803	0.415541	0.565706		5		0	0	0	100	7
PF15313	HEXIM	0	0	0	0	1	1	0	0	2	1	1		0	0	0	0	0.967212	1.19048	0	0	0.985222	0.718494	0.489069		0	0	0	0	0.812458	1	0	0	0.827586	0.603535	0.410818		5		0	0	0	96	25
PF05731	TROVE	0	0	0	1	0	1	0	0	2	0	2		0	0	0	0.864528	0	1.19048	0	0	0.985222	0	0.978139		0	0	0	0.726204	0	1	0	0	0.827586	0	0.821636		5		0	0	0	71.4286	7
PF09405	Btz	0	0	1	0	1	1	0	0	1	1	1		0	0	1.13225	0	0.967212	1.19048	0	0	0.492611	0.718494	0.489069		0	0	0.951087	0	0.812458	1	0	0	0.413793	0.603535	0.410818		5		0	0	42.8571	38.0952	21
PF15293	NUFIP2	0	0	0	0	0	1	0	0	1	0	0		0	0	0	0	0	1.19048	0	0	0.492611	0	0		0	0	0	0	0	1	0	0	0.413793	0	0		5		0	0	0	87.5	8
PF00075	RNase_H	0	0	1	7	1	4	1	1	3	1	6		0	0	1.13225	6.0517	0.967212	4.7619	1.71821	1.94401	1.47783	0.718494	2.93442		0	0	0.187096	1	0.159825	0.786871	0.283922	0.321234	0.244201	0.118726	0.484891		5		0	0	4.44444	20	45
PF11538	Snurportin1	0	0	0	0	1	2	0	0	1	0	1		0	0	0	0	0.967212	2.38095	0	0	0.492611	0	0.489069		0	0	0	0	0.406229	1	0	0	0.206897	0	0.205409		5		0	0	0	100	6
PF01505	Vault	0	0	0	7	3	4	0	0	1	0	0		0	0	0	6.0517	2.90163	4.7619	0	0	0.492611	0	0		0	0	0	1	0.479474	0.786871	0	0	0.0814004	0	0		5		0	0	0	53.3333	30
PF11722	zf-TRM13_CCCH	0	0	0	1	0	1	1	0	1	1	1		0	0	0	0.864528	0	1.19048	1.71821	0	0.492611	0.718494	0.489069		0	0	0	0.503156	0	0.692857	1	0	0.2867	0.418164	0.284638		5		0	0	14.2857	28.5714	7
PF03861	ANTAR	0	0	1	0	1	1	0	0	0	0	0		0	0	1.13225	0	0.967212	1.19048	0	0	0	0	0		0	0	0.951087	0	0.812458	1	0	0	0	0	0		5		0	0	0	0	14
PF04266	ASCH	0	0	2	1	1	1	0	0	1	1	0		0	0	2.26449	0.864528	0.967212	1.19048	0	0	0.492611	0.718494	0		0	0	1	0.381776	0.427121	0.525714	0	0	0.217537	0.317287	0		5		0	0	0	11.9048	42
PF05505	Ebola_NP	0	0	0	0	1	3	0	0	0	0	0		0	0	0	0	0.967212	3.57143	0	0	0	0	0		0	0	0	0	0.270819	1	0	0	0	0	0		5		0	0	0	0	4
PF13930	Endonuclea_NS_2	0	0	0	0	1	1	0	0	0	3	0		0	0	0	0	0.967212	1.19048	0	0	0	2.15548	0		0	0	0	0	0.448722	0.552302	0	0	0	1	0		5		0	0	0	0	13
PF03457	HA	0	0	1	0	1	1	0	0	0	0	0		0	0	1.13225	0	0.967212	1.19048	0	0	0	0	0		0	0	0.951087	0	0.812458	1	0	0	0	0	0		5		0	0	0	0	13
PF09387	MRP	0	0	0	2	2	3	0	0	1	0	0		0	0	0	1.72906	1.93442	3.57143	0	0	0.492611	0	0		0	0	0	0.484136	0.541638	1	0	0	0.137931	0	0		5		0	0	0	27.2727	11
PF13470	PIN_3	0	0	0	0	0	5	0	0	0	0	0		0	0	0	0	0	5.95238	0	0	0	0	0		0	0	0	0	0	1	0	0	0	0	0		5		0	0	0	0	21
PF09293	RNaseH_C	0	0	0	0	0	1	0	0	0	0	0		0	0	0	0	0	1.19048	0	0	0	0	0		0	0	0	0	0	1	0	0	0	0	0		5		0	0	0	0	8
PF00545	Ribonuclease	0	0	0	0	0	1	0	0	0	0	0		0	0	0	0	0	1.19048	0	0	0	0	0		0	0	0	0	0	1	0	0	0	0	0		5		0	0	69.697	0	33
PF00825	Ribonuclease_P	0	0	0	0	0	2	0	1	0	0	0		0	0	0	0	0	2.38095	0	1.94401	0	0	0		0	0	0	0	0	1	0	0.816485	0	0	0		5		0	0	0	0	6
PF09105	SelB-wing_1	0	0	0	0	1	1	0	0	0	0	0		0	0	0	0	0.967212	1.19048	0	0	0	0	0		0	0	0	0	0.812458	1	0	0	0	0	0		5		0	0	0	0	1
PF00330	Aconitase	1	1	1	1	0	1	4	4	3	4	2		1.90331	1.79019	1.13225	0.864528	0	1.19048	6.87285	7.77605	1.47783	2.87398	0.978139		0.244766	0.230218	0.145607	0.111178	0	0.153095	0.883849	1	0.190049	0.369593	0.125789		6		0	0	40	20	10
PF00694	Aconitase_C	1	1	1	1	0	1	4	4	3	4	2		1.90331	1.79019	1.13225	0.864528	0	1.19048	6.87285	7.77605	1.47783	2.87398	0.978139		0.244766	0.230218	0.145607	0.111178	0	0.153095	0.883849	1	0.190049	0.369593	0.125789		6		0	0	37.5	25	8
PF11648	RIG-I_C-RD	0	0	0	0	1	1	1	2	3	1	3		0	0	0	0	0.967212	1.19048	1.71821	3.88802	1.47783	0.718494	1.46721		0	0	0	0	0.248767	0.30619	0.441924	1	0.380099	0.184797	0.377366		6		0	0	0	100	14
PF05652	DcpS	0	0	0	0	0	0	2	1	1	1	2		0	0	0	0	0	0	3.43643	1.94401	0.492611	0.718494	0.978139		0	0	0	0	0	0	1	0.565708	0.14335	0.209082	0.284638		6		0	0	55	35	20
PF04493	Endonuclease_5	0	0	0	1	0	1	0	1	1	0	1		0	0	0	0.864528	0	1.19048	0	1.94401	0.492611	0	0.489069		0	0	0	0.444713	0	0.612381	0	1	0.253399	0	0.251577		6		0	0	16.6667	0	6
PF11095	Gemin7	0	0	0	0	0	1	0	1	2	0	1		0	0	0	0	0	1.19048	0	1.94401	0.985222	0	0.489069		0	0	0	0	0	0.612381	0	1	0.506798	0	0.251577		6		0	0	0	85.7143	7
PF05391	Lsm_interact	0	0	0	0	0	0	1	1	1	1	1		0	0	0	0	0	0	1.71821	1.94401	0.492611	0.718494	0.489069		0	0	0	0	0	0	0.883849	1	0.253399	0.369593	0.251577		6		0	0	44.4444	44.4444	9
PF09088	MIF4G_like	0	0	1	0	0	0	1	1	1	2	1		0	0	1.13225	0	0	0	1.71821	1.94401	0.492611	1.43699	0.489069		0	0	0.582428	0	0	0	0.883849	1	0.253399	0.739187	0.251577		6		0	0	66.6667	16.6667	6
PF08652	RAI1	0	0	0	0	0	0	2	1	6	2	6		0	0	0	0	0	0	3.43643	1.94401	2.95567	1.43699	2.93442		0	0	0	0	0	0	1	0.565708	0.860099	0.418164	0.853915		6		0	0	67.7419	22.5806	31
PF01042	Ribonuc_L-PSP	0	0	1	0	0	1	3	3	1	2	1		0	0	1.13225	0	0	1.19048	5.15464	5.83204	0.492611	1.43699	0.489069		0	0	0.194143	0	0	0.204127	0.883849	1	0.0844663	0.246396	0.0838591		6		0	0	30	20	10
PF08584	Ribonuc_P_40	0	0	0	0	0	0	0	1	1	0	1		0	0	0	0	0	0	0	1.94401	0.492611	0	0.489069		0	0	0	0	0	0	0	1	0.253399	0	0.251577		6		0	0	53.3333	40	15
PF14622	Ribonucleas_3_3	0	0	1	2	2	2	2	4	2	4	2		0	0	1.13225	1.72906	1.93442	2.38095	3.43643	7.77605	0.985222	2.87398	0.978139		0	0	0.145607	0.222357	0.248767	0.30619	0.441924	1	0.1267	0.369593	0.125789		6		0	0	53.8462	0	13
PF07304	SRA1	0	0	1	0	0	0	1	1	1	1	0		0	0	1.13225	0	0	0	1.71821	1.94401	0.492611	0.718494	0		0	0	0.582428	0	0	0	0.883849	1	0.253399	0.369593	0		6		0	0	0	100	4
PF04722	Ssu72	0	0	0	0	0	0	1	1	1	1	1		0	0	0	0	0	0	1.71821	1.94401	0.492611	0.718494	0.489069		0	0	0	0	0	0	0.883849	1	0.253399	0.369593	0.251577		6		0	0	59.2593	18.5185	27
PF11957	efThoc1	0	0	0	0	0	0	1	1	1	1	1		0	0	0	0	0	0	1.71821	1.94401	0.492611	0.718494	0.489069		0	0	0	0	0	0	0.883849	1	0.253399	0.369593	0.251577		6		0	0	76.1905	14.2857	21
PF09692	Arb1	0	0	0	0	0	0	0	1	0	0	0		0	0	0	0	0	0	0	1.94401	0	0	0		0	0	0	0	0	0	0	1	0	0	0		6		0	0	90.9091	0	11
PF09757	Arb2	0	0	0	0	0	1	1	2	2	1	1		0	0	0	0	0	1.19048	1.71821	3.88802	0.985222	0.718494	0.489069		0	0	0	0	0	0.30619	0.441924	1	0.253399	0.184797	0.125789		6		0	0	62.7907	20.9302	43
PF07039	DUF1325	0	0	0	0	0	0	1	1	3	2	2		0	0	0	0	0	0	1.71821	1.94401	1.47783	1.43699	0.978139		0	0	0	0	0	0	0.883849	1	0.760197	0.739187	0.503154		6		0	0	30	35	20
PF08388	GIIM	0	0	0	0	0	0	0	1	0	0	0		0	0	0	0	0	0	0	1.94401	0	0	0		0	0	0	0	0	0	0	1	0	0	0		6		0	2.32558	6.97674	0	43
PF11408	Helicase_Sgs1	0	0	0	0	0	0	1	0	0	1	0		0	0	0	0	0	0	1.71821	0	0	0.718494	0		0	0	0	0	0	0	1	0	0	0.418164	0		6		0	0	100	0	4
PF04760	IF2_N	0	0	0	0	1	0	2	1	0	0	0		0	0	0	0	0.967212	0	3.43643	1.94401	0	0	0		0	0	0	0	0.281459	0	1	0.565708	0	0	0		6		0	0	14.2857	0	28
PF10429	Mtr2	0	0	0	0	0	0	1	1	0	0	1		0	0	0	0	0	0	1.71821	1.94401	0	0	0.489069		0	0	0	0	0	0	0.883849	1	0	0	0.251577		6		0	0	100	0	7
PF11474	N-Term_TEN	0	0	0	0	0	0	0	1	0	0	0		0	0	0	0	0	0	0	1.94401	0	0	0		0	0	0	0	0	0	0	1	0	0	0		6		0	0	0	0	2
PF08424	NRDE-2	0	0	0	2	3	2	1	4	3	4	2		0	0	0	1.72906	2.90163	2.38095	1.71821	7.77605	1.47783	2.87398	0.978139		0	0	0	0.222357	0.37315	0.30619	0.220962	1	0.190049	0.369593	0.125789		6		0	0	47.8261	26.087	23
PF11517	Nab2	0	0	0	0	0	0	1	0	0	0	0		0	0	0	0	0	0	1.71821	0	0	0	0		0	0	0	0	0	0	1	0	0	0	0		6		0	0	100	0	4
PF10567	Nab6_mRNP_bdg	0	0	0	0	0	0	1	0	0	0	0		0	0	0	0	0	0	1.71821	0	0	0	0		0	0	0	0	0	0	1	0	0	0	0		6		0	0	100	0	5
PF08634	Pet127	0	0	0	0	0	0	1	1	0	0	0		0	0	0	0	0	0	1.71821	1.94401	0	0	0		0	0	0	0	0	0	0.883849	1	0	0	0		6		0	0	81.8182	0	11
PF10443	RNA12	0	1	0	0	0	0	1	1	0	0	1		0	1.79019	0	0	0	0	1.71821	1.94401	0	0	0.489069		0	0.920874	0	0	0	0	0.883849	1	0	0	0.251577		6		0	0	88.8889	0	18
PF09511	RNA_lig_T4_1	0	0	0	1	0	1	1	1	0	0	0		0	0	0	0.864528	0	1.19048	1.71821	1.94401	0	0	0		0	0	0	0.444713	0	0.612381	0.883849	1	0	0	0		6		0	0	62.069	0	29
PF08579	RPM2	0	0	0	0	0	2	2	1	0	0	1		0	0	0	0	0	2.38095	3.43643	1.94401	0	0	0.489069		0	0	0	0	0	0.692857	1	0.565708	0	0	0.142319		6		0	0	100	0	6
PF10378	RRM	0	0	0	0	0	0	1	1	0	0	0		0	0	0	0	0	0	1.71821	1.94401	0	0	0		0	0	0	0	0	0	0.883849	1	0	0	0		6		0	0	100	0	3
PF07497	Rho_RNA_bind	0	0	0	0	0	0	0	1	0	0	0		0	0	0	0	0	0	0	1.94401	0	0	0		0	0	0	0	0	0	0	1	0	0	0		6		0	0	0	0	1
PF12231	Rif1_N	0	0	0	0	0	0	1	1	1	1	1		0	0	0	0	0	0	1.71821	1.94401	0.492611	0.718494	0.489069		0	0	0	0	0	0	0.883849	1	0.253399	0.369593	0.251577		6		0	0	79.4118	11.7647	34
PF12726	SEN1_N	0	0	0	0	1	0	1	2	0	0	0		0	0	0	0	0.967212	0	1.71821	3.88802	0	0	0		0	0	0	0	0.248767	0	0.441924	1	0	0	0		6		0	0	97.0588	0	34
PF09106	SelB-wing_2	0	0	0	0	0	0	0	1	0	0	0		0	0	0	0	0	0	0	1.94401	0	0	0		0	0	0	0	0	0	0	1	0	0	0		6		0	0	0	0	19
PF11435	She2p	0	0	0	0	0	0	1	0	0	0	0		0	0	0	0	0	0	1.71821	0	0	0	0		0	0	0	0	0	0	1	0	0	0	0		6		0	0	100	0	6
PF10330	Stb3	0	0	0	0	0	0	1	1	0	0	1		0	0	0	0	0	0	1.71821	1.94401	0	0	0.489069		0	0	0	0	0	0	0.883849	1	0	0	0.251577		6		0	0	100	0	17
PF10341	TPP1	0	0	0	0	0	0	1	1	1	0	0		0	0	0	0	0	0	1.71821	1.94401	0.492611	0	0		0	0	0	0	0	0	0.883849	1	0.253399	0	0		6		0	0	68.6275	27.451	51
PF08297	U3_snoRNA_assoc	0	0	0	0	0	0	1	1	0	0	0		0	0	0	0	0	0	1.71821	1.94401	0	0	0		0	0	0	0	0	0	0.883849	1	0	0	0		6		0	0	95.2381	0	21
PF12152	eIF_4G1	0	0	0	0	0	0	2	1	0	0	0		0	0	0	0	0	0	3.43643	1.94401	0	0	0		0	0	0	0	0	0	1	0.565708	0	0	0		6		0	0	85	0	20
PF00013	KH_1	6	6	12	3	5	5	8	7	39	28	29		11.4199	10.7411	13.587	2.59359	4.83606	5.95238	13.7457	13.6081	19.2118	20.1178	14.183		0.567649	0.533911	0.675369	0.12892	0.240387	0.295876	0.68326	0.676419	0.954965	1	0.704997		7		4.87805	0	11.3821	51.2195	123
PF01287	eIF-5a	1	1	1	1	2	2	2	2	3	2	2		1.90331	1.79019	1.13225	0.864528	1.93442	2.38095	3.43643	3.88802	1.47783	1.43699	0.978139		0.489532	0.460437	0.291214	0.222357	0.497534	0.612381	0.883849	1	0.380099	0.369593	0.251577		7		5.7971	0	23.1884	30.4348	69
PF06807	Clp1	1	0	1	4	2	3	2	2	2	2	2		1.90331	0	1.13225	3.45811	1.93442	3.57143	3.43643	3.88802	0.985222	1.43699	0.978139		0.489532	0	0.291214	0.889427	0.497534	0.918571	0.883849	1	0.253399	0.369593	0.251577		7		0	0	0	50	16
PF12230	PRP21_like_P	1	1	1	0	4	0	1	2	1	2	1		1.90331	1.79019	1.13225	0	3.86885	0	1.71821	3.88802	0.492611	1.43699	0.489069		0.489532	0.460437	0.291214	0	0.995067	0	0.441924	1	0.1267	0.369593	0.125789		7		6.25	0	56.25	6.25	16
PF01743	PolyA_pol	1	1	1	1	2	1	1	2	1	1	1		1.90331	1.79019	1.13225	0.864528	1.93442	1.19048	1.71821	3.88802	0.492611	0.718494	0.489069		0.489532	0.460437	0.291214	0.222357	0.497534	0.30619	0.441924	1	0.1267	0.184797	0.125789		7		0	0	14.2857	14.2857	7
PF00565	SNase	1	1	3	2	1	2	1	2	4	1	1		1.90331	1.79019	3.39674	1.72906	0.967212	2.38095	1.71821	3.88802	1.97044	0.718494	0.489069		0.489532	0.460437	0.873641	0.444713	0.248767	0.612381	0.441924	1	0.506798	0.184797	0.125789		7		0	0	27.2727	9.09091	11
PF04003	Utp12	3	3	3	4	3	7	3	6	5	3	4		5.70994	5.37057	3.39674	3.45811	2.90163	8.33333	5.15464	11.6641	2.46305	2.15548	1.95628		0.489532	0.460437	0.291214	0.296476	0.248767	0.714444	0.441924	1	0.211166	0.184797	0.167718		7		2.08333	0	51.0417	28.125	96
PF02020	W2	1	1	2	2	1	2	2	2	7	6	2		1.90331	1.79019	2.26449	1.72906	0.967212	2.38095	3.43643	3.88802	3.44828	4.31096	0.978139		0.441505	0.415264	0.525287	0.401084	0.224361	0.552302	0.797136	0.901892	0.799885	1	0.226896		7		1.31579	0	32.8947	46.0526	76
PF11717	Tudor-knot	1	1	2	2	1	2	2	2	6	6	5		1.90331	1.79019	2.26449	1.72906	0.967212	2.38095	3.43643	3.88802	2.95567	4.31096	2.44535		0.441505	0.415264	0.525287	0.401084	0.224361	0.552302	0.797136	0.901892	0.685616	1	0.567239		7		3.57143	0	32.1429	44.6429	56
PF07650	KH_2	3	4	6	2	4	3	5	3	27	9	14		5.70994	7.16076	6.79348	1.72906	3.86885	3.57143	8.59107	5.83204	13.3005	6.46645	6.84697		0.429303	0.538383	0.510769	0.129999	0.29088	0.268519	0.645921	0.438483	1	0.486181	0.514791		7		3.84615	0	11.5385	7.69231	26
PF13014	KH_3	4	4	9	2	3	3	6	5	37	25	26		7.61325	7.16076	10.1902	1.72906	2.90163	3.57143	10.3093	9.72006	18.2266	17.9624	12.7158		0.4177	0.392874	0.559085	0.0948645	0.159198	0.195946	0.565617	0.53329	1	0.985502	0.697651		7		2.03666	0	20.3666	31.5682	491
PF01585	G-patch	3	2	4	2	1	2	4	7	29	16	13		5.70994	3.58038	4.52899	1.72906	0.967212	2.38095	6.87285	13.6081	14.2857	11.4959	6.3579		0.399695	0.250627	0.317029	0.121034	0.0677048	0.166667	0.4811	0.952566	1	0.804713	0.445053		7		0	0	20.7547	56.6038	53
PF01207	Dus	2	2	6	5	5	6	5	5	5	6	6		3.80662	3.58038	6.79348	4.32264	4.83606	7.14286	8.59107	9.72006	2.46305	4.31096	2.93442		0.391625	0.368349	0.698913	0.444713	0.497534	0.734857	0.883849	1	0.253399	0.443512	0.301893		7		0	0	60	0	5
PF09785	Prp31_C	1	1	1	0	1	1	2	1	10	1	1		1.90331	1.79019	1.13225	0	0.967212	1.19048	3.43643	1.94401	4.92611	0.718494	0.489069		0.386372	0.363409	0.229846	0	0.196344	0.241667	0.697595	0.394635	1	0.145854	0.0992811		7		11.1111	0	48.1481	18.5185	27
PF03501	S10_plectin	1	1	1	2	0	2	3	2	3	2	1		1.90331	1.79019	1.13225	1.72906	0	2.38095	5.15464	3.88802	1.47783	1.43699	0.489069		0.369242	0.347297	0.219656	0.335437	0	0.461905	1	0.754277	0.2867	0.278776	0.0948794		7		7.69231	0	15.3846	35.8974	39
PF03828	PAP_assoc	2	1	4	10	9	9	2	6	7	7	10		3.80662	1.79019	4.52899	8.64528	8.7049	10.7143	3.43643	11.6641	3.44828	5.02946	4.89069		0.326355	0.153479	0.388285	0.741189	0.7463	0.918571	0.294616	1	0.295632	0.431192	0.419295		7		0.917431	0	35.7798	37.6147	109
PF05843	Suf	2	2	3	3	11	2	4	6	6	9	5		3.80662	3.58038	3.39674	2.59359	10.6393	2.38095	6.87285	11.6641	2.95567	6.46645	2.44535		0.326355	0.306958	0.291214	0.222357	0.912145	0.204127	0.589233	1	0.253399	0.55439	0.209648		7		0	0	76.6667	16.6667	30
PF04677	CwfJ_C_1	1	1	2	2	1	2	2	3	2	4	2		1.90331	1.79019	2.26449	1.72906	0.967212	2.38095	3.43643	5.83204	0.985222	2.87398	0.978139		0.326355	0.306958	0.388285	0.296476	0.165845	0.408254	0.589233	1	0.168933	0.492791	0.167718		7		0	0	37.5	37.5	8
PF01331	mRNA_cap_enzyme	1	1	1	3	3	4	2	3	3	4	1		1.90331	1.79019	1.13225	2.59359	2.90163	4.7619	3.43643	5.83204	1.47783	2.87398	0.489069		0.326355	0.306958	0.194143	0.444713	0.497534	0.816508	0.589233	1	0.253399	0.492791	0.0838591		7		0	0	50	0	2
PF00580	UvrD-helicase	2	3	1	3	5	4	6	7	5	8	6		3.80662	5.37057	1.13225	2.59359	4.83606	4.7619	10.3093	13.6081	2.46305	5.74795	2.93442		0.279732	0.39466	0.0832039	0.190591	0.355381	0.349932	0.757585	1	0.180999	0.422392	0.215638		7		0	0	37.5	0	8
PF02037	SAP	2	2	5	3	3	4	5	8	22	6	8		3.80662	3.58038	5.66123	2.59359	2.90163	4.7619	8.59107	15.5521	10.8374	4.31096	3.91255		0.244766	0.230218	0.364017	0.166768	0.186575	0.30619	0.552405	1	0.696847	0.277195	0.251577		7		1.16959	0	35.0877	31.5789	171
PF02136	NTF2	1	1	2	2	2	2	2	4	9	6	5		1.90331	1.79019	2.26449	1.72906	1.93442	2.38095	3.43643	7.77605	4.4335	4.31096	2.44535		0.244766	0.230218	0.291214	0.222357	0.248767	0.30619	0.441924	1	0.570148	0.55439	0.314472		7		0	0	18.1818	36.3636	33
PF11969	DcpS_C	1	1	3	4	3	4	5	4	6	7	4		1.90331	1.79019	3.39674	3.45811	2.90163	4.7619	8.59107	7.77605	2.95567	5.02946	1.95628		0.221545	0.208378	0.39538	0.402524	0.33775	0.554286	1	0.905132	0.344039	0.585429	0.227711		7		0	0	27.451	47.0588	51
PF00806	PUF	2	3	3	14	12	11	7	9	3	3	10		3.80662	5.37057	3.39674	12.1034	11.6065	13.0952	12.0275	17.4961	1.47783	2.15548	4.89069		0.21757	0.306958	0.194143	0.691776	0.663378	0.748466	0.687438	1	0.0844663	0.123198	0.27953		7		0	0	85.7143	14.2857	7
PF08662	eIF2A	3	3	3	1	2	1	2	18	2	2	2		7.61325	12.5313	10.1902	9.50981	6.77048	19.0476	39.5189	54.4323	22.6601	30.1767	12.7158		0.139866	0.230218	0.187209	0.174709	0.124383	0.349932	0.726019	1	0.416298	0.55439	0.233607		7		18.1818	0	27.2727	27.2727	22
PF00098	zf-CCHC	0	0	6	13	14	13	6	8	21	9	16		0	0	6.79348	11.2389	13.541	15.4762	10.3093	15.5521	10.3448	6.46645	7.82511		0	0	0.436821	0.722659	0.870684	0.995119	0.662887	1	0.665172	0.415792	0.503154		7		0	0	14.8936	42.5532	47
PF00929	RNase_T	0	2	5	9	11	9	5	6	13	7	10		0	3.58038	5.66123	7.78076	10.6393	10.7143	8.59107	11.6641	6.40394	5.02946	4.89069		0	0.306958	0.485356	0.66707	0.912145	0.918571	0.736541	1	0.549031	0.431192	0.419295		7		0	0	33.3333	40.7407	27
PF02854	MIF4G	0	3	6	9	6	9	7	6	10	11	7		0	5.37057	6.79348	7.78076	5.80327	10.7143	12.0275	11.6641	4.92611	7.90343	3.42349		0	0.446524	0.564829	0.646914	0.4825	0.890816	1	0.969784	0.409571	0.657114	0.284638		7		0	0	29.4118	47.0588	17
PF05383	La	0	0	2	1	1	1	3	2	7	5	3		0	0	2.26449	0.864528	0.967212	1.19048	5.15464	3.88802	3.44828	3.59247	1.46721		0	0	0.439312	0.167719	0.187639	0.230952	1	0.754277	0.668966	0.696939	0.284638		7		0	0	18.1818	45.4545	33
PF02137	A_deamin	0	0	1	1	1	1	1	1	6	2	3		0	0	1.13225	0.864528	0.967212	1.19048	1.71821	1.94401	2.95567	1.43699	1.46721		0	0	0.383077	0.292499	0.32724	0.402778	0.581329	0.657724	1	0.486181	0.496405		7		0	0	23.7288	59.322	59
PF13638	PIN_4	0	0	1	6	4	2	5	2	4	4	3		0	0	1.13225	5.18717	3.86885	2.38095	8.59107	3.88802	1.97044	2.87398	1.46721		0	0	0.131793	0.603787	0.450334	0.277143	1	0.452566	0.22936	0.334531	0.170783		7		0	0	40.9836	22.9508	61
PF10373	EST1_DNA_bind	0	1	3	0	0	0	2	2	4	5	4		0	1.79019	3.39674	0	0	0	3.43643	3.88802	1.97044	3.59247	1.95628		0	0.460437	0.873641	0	0	0	0.883849	1	0.506798	0.923983	0.503154		7		0	0	43.1034	32.7586	58
PF03943	TAP_C	0	0	0	0	0	1	1	1	3	2	1		0	0	0	0	0	1.19048	1.71821	1.94401	1.47783	1.43699	0.489069		0	0	0	0	0	0.612381	0.883849	1	0.760197	0.739187	0.251577		7		0	0	28.5714	71.4286	7
PF02926	THUMP	0	0	0	0	0	1	1	1	3	1	2		0	0	0	0	0	1.19048	1.71821	1.94401	1.47783	0.718494	0.978139		0	0	0	0	0	0.612381	0.883849	1	0.760197	0.369593	0.503154		7		0	0	11.1111	16.6667	18
PF01900	RNase_P_Rpp14	0	0	1	0	0	0	1	1	2	3	1		0	0	1.13225	0	0	0	1.71821	1.94401	0.985222	2.15548	0.489069		0	0	0.525287	0	0	0	0.797136	0.901892	0.457077	1	0.226896		7		0	0	47.2222	22.2222	36
PF00636	Ribonuclease_3	0	0	1	5	5	4	3	3	2	3	2		0	0	1.13225	4.32264	4.83606	4.7619	5.15464	5.83204	0.985222	2.15548	0.978139		0	0	0.194143	0.741189	0.829223	0.816508	0.883849	1	0.168933	0.369593	0.167718		7		0	0	34.2857	11.4286	105
PF05253	zf-U11-48K	0	0	1	2	1	1	1	1	4	5	2		0	0	1.13225	1.72906	0.967212	1.19048	1.71821	1.94401	1.97044	3.59247	0.978139		0	0	0.315172	0.4813	0.269233	0.331381	0.478282	0.541135	0.548493	1	0.272275		7		0	0	2.32558	79.0698	43
PF07539	DRIM	0	0	1	0	1	0	1	1	1	1	1		0	0	1.13225	0	0.967212	0	1.71821	1.94401	0.492611	0.718494	0.489069		0	0	0.582428	0	0.497534	0	0.883849	1	0.253399	0.369593	0.251577		7		0	0	62.069	24.1379	29
PF09090	MIF4G_like_2	0	0	1	1	1	0	1	1	1	2	1		0	0	1.13225	0.864528	0.967212	0	1.71821	1.94401	0.492611	1.43699	0.489069		0	0	0.582428	0.444713	0.497534	0	0.883849	1	0.253399	0.739187	0.251577		7		0	0	63.6364	18.1818	11
PF04065	Not3	0	0	2	1	2	1	2	1	10	1	1		0	0	2.26449	0.864528	1.93442	1.19048	3.43643	1.94401	4.92611	0.718494	0.489069		0	0	0.459692	0.175499	0.392688	0.241667	0.697595	0.394635	1	0.145854	0.0992811		7		0	0	91.6667	0	12
PF08066	PMC2NT	0	0	0	1	2	1	1	1	1	1	1		0	0	0	0.864528	1.93442	1.19048	1.71821	1.94401	0.492611	0.718494	0.489069		0	0	0	0.444713	0.995067	0.612381	0.883849	1	0.253399	0.369593	0.251577		7		0	0	52	36	25
PF01885	PTS_2-RNA	0	0	2	1	1	1	1	1	1	1	1		0	0	2.26449	0.864528	0.967212	1.19048	1.71821	1.94401	0.492611	0.718494	0.489069		0	0	1	0.381776	0.427121	0.525714	0.758763	0.858476	0.217537	0.317287	0.215973		7		0	0	47.619	11.9048	42
PF04925	SHQ1	0	1	0	1	1	1	1	1	1	1	1		0	1.79019	0	0.864528	0.967212	1.19048	1.71821	1.94401	0.492611	0.718494	0.489069		0	0.920874	0	0.444713	0.497534	0.612381	0.883849	1	0.253399	0.369593	0.251577		7		0	0	44.4444	29.6296	27
PF04938	SIP1	0	1	1	1	2	1	1	2	1	1	2		0	1.79019	1.13225	0.864528	1.93442	1.19048	1.71821	3.88802	0.492611	0.718494	0.978139		0	0.460437	0.291214	0.222357	0.497534	0.30619	0.441924	1	0.1267	0.184797	0.251577		7		0	0	0	75	12
PF05022	SRP40_C	0	0	1	1	1	1	1	1	1	1	1		0	0	1.13225	0.864528	0.967212	1.19048	1.71821	1.94401	0.492611	0.718494	0.489069		0	0	0.582428	0.444713	0.497534	0.612381	0.883849	1	0.253399	0.369593	0.251577		7		14.2857	0	60	11.4286	35
PF08492	SRP72	0	1	1	2	0	1	1	1	1	1	1		0	1.79019	1.13225	1.72906	0	1.19048	1.71821	1.94401	0.492611	0.718494	0.489069		0	0.920874	0.582428	0.889427	0	0.612381	0.883849	1	0.253399	0.369593	0.251577		7		5.26316	0	52.6316	26.3158	19
PF04935	SURF6	0	0	2	1	1	1	1	1	2	1	1		0	0	2.26449	0.864528	0.967212	1.19048	1.71821	1.94401	0.985222	0.718494	0.489069		0	0	1	0.381776	0.427121	0.525714	0.758763	0.858476	0.435074	0.317287	0.215973		7		0	0	44.8276	44.8276	29
PF05615	THOC7	0	0	1	2	2	2	1	1	2	2	2		0	0	1.13225	1.72906	1.93442	2.38095	1.71821	1.94401	0.985222	1.43699	0.978139		0	0	0.475543	0.726204	0.812458	1	0.721649	0.816485	0.413793	0.603535	0.410818		7		0	0	45.8333	33.3333	24
PF12009	Telomerase_RBD	0	1	1	1	1	1	1	1	1	0	0		0	1.79019	1.13225	0.864528	0.967212	1.19048	1.71821	1.94401	0.492611	0	0		0	0.920874	0.582428	0.444713	0.497534	0.612381	0.883849	1	0.253399	0	0		7		5.66038	0	43.3962	20.7547	53
PF12397	U3snoRNP10	0	0	1	0	1	3	1	2	1	1	1		0	0	1.13225	0	0.967212	3.57143	1.71821	3.88802	0.492611	0.718494	0.489069		0	0	0.291214	0	0.248767	0.918571	0.441924	1	0.1267	0.184797	0.125789		7		1.49254	0	59.7015	22.3881	67
PF04050	Upf2	0	0	1	1	2	1	1	1	1	1	1		0	0	1.13225	0.864528	1.93442	1.19048	1.71821	1.94401	0.492611	0.718494	0.489069		0	0	0.582428	0.444713	0.995067	0.612381	0.883849	1	0.253399	0.369593	0.251577		7		0	0	57.1429	14.2857	14
PF08597	eIF3_subunit	0	0	1	1	2	1	2	1	1	2	1		0	0	1.13225	0.864528	1.93442	1.19048	3.43643	1.94401	0.492611	1.43699	0.489069		0	0	0.329484	0.251578	0.562917	0.346429	1	0.565708	0.14335	0.418164	0.142319		7		0	0	47.5	32.5	40
PF08228	RNase_P_pop3	0	2	1	3	2	3	3	3	1	0	1		0	3.58038	1.13225	2.59359	1.93442	3.57143	5.15464	5.83204	0.492611	0	0.489069		0	0.613916	0.194143	0.444713	0.331689	0.612381	0.883849	1	0.0844663	0	0.0838591		7		0	0	100	0	5
PF03726	PNPase	1	0	0	0	0	0	0	0	1	1	1		1.90331	0	0	0	0	0	0	0	0.492611	0.718494	0.489069		1	0	0	0	0	0	0	0	0.258818	0.377497	0.256957		8		0	0	0	0	2
PF05641	Agenet	1	0	0	0	0	1	0	0	6	2	0		1.90331	0	0	0	0	1.19048	0	0	2.95567	1.43699	0		0.643954	0	0	0	0	0.402778	0	0	1	0.486181	0		8		0	0	0	4.34783	23
PF11977	RNase_Zc3h12a	1	1	3	0	0	2	0	0	7	3	10		1.90331	1.79019	3.39674	0	0	2.38095	0	0	3.44828	2.15548	4.89069		0.38917	0.36604	0.694531	0	0	0.486833	0	0	0.705069	0.440731	1		8		4	0	0	80	25
PF13184	KH_5	1	1	1	0	1	0	1	1	14	4	8		1.90331	1.79019	1.13225	0	0.967212	0	1.71821	1.94401	6.89655	2.87398	3.91255		0.27598	0.259578	0.164176	0	0.140246	0	0.249141	0.281882	1	0.416727	0.56732		8		0	0	0	0	7
PF00567	TUDOR	1	1	2	1	0	1	0	2	21	17	10		1.90331	1.79019	2.26449	0.864528	0	1.19048	0	3.88802	10.3448	12.2144	4.89069		0.155825	0.146564	0.185395	0.0707794	0	0.097465	0	0.318315	0.846937	1	0.400404		8		0	0	4	88	25
PF00035	dsrm	0	2	1	7	3	5	2	2	21	15	11		0	3.58038	1.13225	6.0517	2.90163	5.95238	3.43643	3.88802	10.3448	10.7774	5.37976		0	0.332211	0.105057	0.561517	0.269233	0.552302	0.318855	0.360757	0.959862	1	0.49917		8		0	0	11.4754	47.541	61
PF00074	RnaseA	0	0	0	0	0	0	0	0	16	0	0		0	0	0	0	0	0	0	0	7.88177	0	0		0	0	0	0	0	0	0	0	1	0	0		8		0	0	0	100	108
PF02170	PAZ	0	0	1	1	0	0	0	1	10	7	27		0	0	1.13225	0.864528	0	0	0	1.94401	4.92611	5.02946	13.2049		0	0	0.0857446	0.0654704	0	0	0	0.147219	0.373052	0.380879	1		8		0	0	1.85185	61.1111	54
PF08081	RBM1CTR	0	0	0	0	1	0	0	0	9	0	0		0	0	0	0	0.967212	0	0	0	4.4335	0	0		0	0	0	0	0.21816	0	0	0	1	0	0		8		0	0	0	100	8
PF02171	Piwi	0	0	1	2	0	1	0	1	9	5	26		0	0	1.13225	1.72906	0	1.19048	0	1.94401	4.4335	3.59247	12.7158		0	0	0.0890425	0.135977	0	0.0936218	0	0.152882	0.34866	0.28252	1		8		0	0	0	0	4
PF08210	APOBEC_N	0	0	0	0	0	0	0	1	12	0	2		0	0	0	0	0	0	0	1.94401	5.91133	0	0.978139		0	0	0	0	0	0	0	0.328862	1	0	0.165468		8		0	0	0	75	16
PF07528	DZF	0	0	0	0	1	0	0	0	6	2	2		0	0	0	0	0.967212	0	0	0	2.95567	1.43699	0.978139		0	0	0	0	0.32724	0	0	0	1	0.486181	0.330937		8		0	0	0	100	4
PF09162	Tap-RNA_bind	0	0	0	0	0	1	0	0	5	1	1		0	0	0	0	0	1.19048	0	0	2.46305	0.718494	0.489069		0	0	0	0	0	0.483333	0	0	1	0.291709	0.198562		8		0	0	0	100	12
PF14709	DND1_DSRM	0	0	0	1	1	0	0	0	15	5	3		0	0	0	0.864528	0.967212	0	0	0	7.38916	3.59247	1.46721		0	0	0	0.117	0.130896	0	0	0	1	0.486181	0.198562		8		0	0	0	75	24
PF10421	OAS1_C	0	0	0	0	0	0	0	0	3	0	0		0	0	0	0	0	0	0	0	1.47783	0	0		0	0	0	0	0	0	0	0	1	0	0		8		0	0	0	100	41
PF15440	THRAP3_BCLAF1	0	0	0	0	0	0	0	0	3	0	0		0	0	0	0	0	0	0	0	1.47783	0	0		0	0	0	0	0	0	0	0	1	0	0		8		0	0	0	90.9091	22
PF10427	Ago_hook	0	0	0	0	0	0	0	0	3	1	0		0	0	0	0	0	0	0	0	1.47783	0.718494	0		0	0	0	0	0	0	0	0	1	0.486181	0		8		0	0	0	91.6667	36
PF12235	FXR1P_C	0	0	1	0	0	0	0	0	3	1	0		0	0	1.13225	0	0	0	0	0	1.47783	0.718494	0		0	0	0.766153	0	0	0	0	0	1	0.486181	0		8		0	0	0	100	9
PF04845	PurA	0	0	0	0	0	0	0	0	3	1	2		0	0	0	0	0	0	0	0	1.47783	0.718494	0.978139		0	0	0	0	0	0	0	0	1	0.486181	0.661874		8		0	0	0	100	6
PF06479	Ribonuc_2-5A	0	0	0	0	0	1	1	1	7	2	1		0	0	0	0	0	1.19048	1.71821	1.94401	3.44828	1.43699	0.489069		0	0	0	0	0	0.345238	0.498282	0.563764	1	0.416727	0.14183		8		0	0	31.25	46.875	32
PF06003	SMN	0	0	1	0	3	0	0	1	8	6	3		0	0	1.13225	0	2.90163	0	0	1.94401	3.94089	4.31096	1.46721		0	0	0.262643	0	0.673083	0	0	0.450946	0.914154	1	0.340343		8		0	0	0	100	3
PF08080	zf-RNPHF	0	0	0	0	0	0	0	0	3	0	0		0	0	0	0	0	0	0	0	1.47783	0	0		0	0	0	0	0	0	0	0	1	0	0		8		0	0	0	100	3
PF05741	zf-nanos	0	0	0	0	0	0	0	0	3	1	3		0	0	0	0	0	0	0	0	1.47783	0.718494	1.46721		0	0	0	0	0	0	0	0	1	0.486181	0.992811		8		0	0	0	100	36
PF08517	AXH	0	0	0	0	1	0	0	0	3	1	1		0	0	0	0	0.967212	0	0	0	1.47783	0.718494	0.489069		0	0	0	0	0.65448	0	0	0	1	0.486181	0.330937		8		0	0	0	100	10
PF09750	DRY_EERY	0	0	1	0	0	0	0	0	2	2	2		0	0	1.13225	0	0	0	0	0	0.985222	1.43699	0.978139		0	0	0.78793	0	0	0	0	0	0.685616	1	0.680687		8		0	0	0	76.4706	17
PF01223	Endonuclease_NS	0	0	1	3	2	2	1	1	6	13	1		0	0	1.13225	2.59359	1.93442	2.38095	1.71821	1.94401	2.95567	9.34042	0.489069		0	0	0.12122	0.277673	0.207102	0.254908	0.183955	0.208129	0.316438	1	0.0523605		8		0	0	17.9487	53.8462	39
PF04774	HABP4_PAI-RBP1	0	1	1	0	0	0	2	0	26	4	1		0	1.79019	1.13225	0	0	0	3.43643	0	12.8079	2.87398	0.489069		0	0.139773	0.0884023	0	0	0	0.268306	0	1	0.224391	0.038185		8		2.5641	0	2.5641	48.7179	39
PF11627	HnRNPA1	0	0	0	0	0	0	0	0	2	0	0		0	0	0	0	0	0	0	0	0.985222	0	0		0	0	0	0	0	0	0	0	1	0	0		8		0	0	0	100	8
PF13965	SID-1_RNA_chan	0	0	0	0	1	0	0	0	2	0	8		0	0	0	0	0.967212	0	0	0	0.985222	0	3.91255		0	0	0	0	0.247207	0	0	0	0.25181	0	1		8		0	0	0	100	8
PF05881	CNPase	0	0	0	0	0	0	0	0	1	0	0		0	0	0	0	0	0	0	0	0.492611	0	0		0	0	0	0	0	0	0	0	1	0	0		8		0	0	0	100	5
PF10477	EIF4E-T	0	0	0	0	0	0	0	0	1	2	0		0	0	0	0	0	0	0	0	0.492611	1.43699	0		0	0	0	0	0	0	0	0	0.342808	1	0		8		0	0	0	100	5
PF12934	FTO_CTD	0	0	0	0	0	0	0	0	1	1	0		0	0	0	0	0	0	0	0	0.492611	0.718494	0		0	0	0	0	0	0	0	0	0.685616	1	0		8		0	0	0	37.5	8
PF12933	FTO_NTD	0	0	0	0	0	0	0	0	1	0	0		0	0	0	0	0	0	0	0	0.492611	0	0		0	0	0	0	0	0	0	0	1	0	0		8		0	0	0	100	1
PF11532	HnRNP_M	0	0	0	0	0	0	0	0	1	0	0		0	0	0	0	0	0	0	0	0.492611	0	0		0	0	0	0	0	0	0	0	1	0	0		8		0	0	0	66.6667	3
PF14750	INTS2	0	0	0	0	0	0	0	0	1	1	1		0	0	0	0	0	0	0	0	0.492611	0.718494	0.489069		0	0	0	0	0	0	0	0	0.685616	1	0.680687		8		0	0	0	84.6154	13
PF14838	INTS5_C	0	0	0	0	0	0	0	0	1	1	0		0	0	0	0	0	0	0	0	0.492611	0.718494	0		0	0	0	0	0	0	0	0	0.685616	1	0		8		0	0	0	100	6
PF14837	INTS5_N	0	0	0	0	0	0	0	0	1	1	2		0	0	0	0	0	0	0	0	0.492611	0.718494	0.978139		0	0	0	0	0	0	0	0	0.503621	0.734552	1		8		0	0	0	78.5714	14
PF13017	Maelstrom	0	0	0	4	0	0	0	0	1	1	2		0	0	0	3.45811	0	0	0	0	0.492611	0.718494	0.978139		0	0	0	1	0	0	0	0	0.142451	0.207771	0.282853		8		0	0	0	80.7692	26
PF08061	P68HR	0	0	0	0	0	0	0	0	1	0	0		0	0	0	0	0	0	0	0	0.492611	0	0		0	0	0	0	0	0	0	0	1	0	0		8		0	0	0	100	7
PF09246	PHAT	0	0	0	0	0	0	0	0	1	1	0		0	0	0	0	0	0	0	0	0.492611	0.718494	0		0	0	0	0	0	0	0	0	0.685616	1	0		8		0	0	0	100	4
PF15320	RAM	0	0	0	0	0	0	0	0	1	1	1		0	0	0	0	0	0	0	0	0.492611	0.718494	0.489069		0	0	0	0	0	0	0	0	0.685616	1	0.680687		8		0	0	0	87.5	24
PF08067	ROKNT	0	0	0	0	0	0	0	0	1	0	0		0	0	0	0	0	0	0	0	0.492611	0	0		0	0	0	0	0	0	0	0	1	0	0		8		0	0	0	100	4
PF00445	Ribonuclease_T2	0	0	0	0	0	0	1	0	2	1	1		0	0	0	0	0	0	1.71821	0	0.985222	0.718494	0.489069		0	0	0	0	0	0	1	0	0.573399	0.418164	0.284638		8		0	0	13.75	18.75	80
PF06495	Transformer	0	0	0	0	0	0	0	0	2	1	0		0	0	0	0	0	0	0	0	0.985222	0.718494	0		0	0	0	0	0	0	0	0	1	0.729271	0		8		0	0	0	100	4
PF09412	XendoU	0	0	0	0	0	0	0	0	1	2	2		0	0	0	0	0	0	0	0	0.492611	1.43699	0.978139		0	0	0	0	0	0	0	0	0.342808	1	0.680687		8		0	0	0	69.2308	39
PF02295	z-alpha	0	0	0	0	0	0	0	0	2	0	0		0	0	0	0	0	0	0	0	0.985222	0	0		0	0	0	0	0	0	0	0	1	0	0		8		0	0	0	50	4
PF05240	APOBEC_C	0	0	0	0	1	0	0	1	11	0	0		0	0	0	0	0.967212	0	0	1.94401	5.41872	0	0		0	0	0	0	0.178494	0	0	0.358759	1	0	0		8		0	0	0	100	38
PF07533	BRK	0	0	0	0	0	0	0	0	6	3	2		0	0	0	0	0	0	0	0	2.95567	2.15548	0.978139		0	0	0	0	0	0	0	0	1	0.729271	0.330937		8		0	0	0	100	17
PF14436	EndoU_bacteria	0	0	0	0	0	0	0	0	1	1	1		0	0	0	0	0	0	0	0	0.492611	0.718494	0.489069		0	0	0	0	0	0	0	0	0.685616	1	0.680687		8		0	0	0	0	26
PF11501	Nsp1	0	0	0	0	0	0	0	0	0	0	1		0	0	0	0	0	0	0	0	0	0	0.489069		0	0	0	0	0	0	0	0	0	0	1		8		0	0	0	0	3
PF01850	PIN	0	0	0	0	0	0	0	0	0	1	1		0	0	0	0	0	0	0	0	0	0.718494	0.489069		0	0	0	0	0	0	0	0	0	1	0.680687		8		0	0	0	0	13
PF11955	PORR	0	0	0	1	0	0	0	0	0	1	0		0	0	0	0.864528	0	0	0	0	0	0.718494	0		0	0	0	1	0	0	0	0	0	0.831082	0		8		0	0	0	0	27
PF07547	RSD-2	0	0	0	0	0	0	0	0	0	0	3		0	0	0	0	0	0	0	0	0	0	1.46721		0	0	0	0	0	0	0	0	0	0	1		8		0	0	0	100	6
PF11035	SnAPC_2_like	0	0	0	0	0	0	0	0	1	0	0		0	0	0	0	0	0	0	0	0.492611	0	0		0	0	0	0	0	0	0	0	1	0	0		8		0	0	0	100	3
PF03468	XS	0	0	0	0	0	0	0	0	1	0	0		0	0	0	0	0	0	0	0	0.492611	0	0		0	0	0	0	0	0	0	0	1	0	0		8		0	0	0	0	12
PF03123	CAT_RBD	0	0	0	0	0	0	0	0	0	0	0		0	0	0	0	0	0	0	0	0	0	0		0	0	0	0	0	0	0	0	0	0	0		n.a.		0	0	0	0	12
PF01985	CRS1_YhbY	0	0	0	0	0	0	0	0	0	0	0		0	0	0	0	0	0	0	0	0	0	0		0	0	0	0	0	0	0	0	0	0	0		n.a.		0	0	0	0	64
PF08494	DEAD_assoc	0	0	0	0	0	0	0	0	0	0	0		0	0	0	0	0	0	0	0	0	0	0		0	0	0	0	0	0	0	0	0	0	0		n.a.		0	0	0	0	11
PF11129	EIAV_Rev	0	0	0	0	0	0	0	0	0	0	0		0	0	0	0	0	0	0	0	0	0	0		0	0	0	0	0	0	0	0	0	0	0		n.a.		0	0	0	0	2
PF07378	FlbT	0	0	0	0	0	0	0	0	0	0	0		0	0	0	0	0	0	0	0	0	0	0		0	0	0	0	0	0	0	0	0	0	0		n.a.		0	0	0	0	45
PF09401	NSP10	0	0	0	0	0	0	0	0	0	0	0		0	0	0	0	0	0	0	0	0	0	0		0	0	0	0	0	0	0	0	0	0	0		n.a.		0	0	0	0	10
PF12212	PAZ_siRNAbind	0	0	0	0	0	0	0	0	0	0	0		0	0	0	0	0	0	0	0	0	0	0		0	0	0	0	0	0	0	0	0	0	0		n.a.		0	0	0	0	4
PF10640	Pox_ATPase-GT	0	0	0	0	0	0	0	0	0	0	0		0	0	0	0	0	0	0	0	0	0	0		0	0	0	0	0	0	0	0	0	0	0		n.a.		0	0	0	0	14
PF03341	Pox_mRNA-cap	0	0	0	0	0	0	0	0	0	0	0		0	0	0	0	0	0	0	0	0	0	0		0	0	0	0	0	0	0	0	0	0	0		n.a.		0	0	0	0	9
PF03296	Pox_polyA_pol	0	0	0	0	0	0	0	0	0	0	0		0	0	0	0	0	0	0	0	0	0	0		0	0	0	0	0	0	0	0	0	0	0		n.a.		0	0	0	0	13
PF10133	RNA_bind_2	0	0	0	0	0	0	0	0	0	0	0		0	0	0	0	0	0	0	0	0	0	0		0	0	0	0	0	0	0	0	0	0	0		n.a.		0	0	0	0	7
PF03431	RNA_replicase_B	0	0	0	0	0	0	0	0	0	0	0		0	0	0	0	0	0	0	0	0	0	0		0	0	0	0	0	0	0	0	0	0	0		n.a.		0	0	0	0	6
PF10150	RNase_E_G	0	0	0	0	0	0	0	0	0	0	0		0	0	0	0	0	0	0	0	0	0	0		0	0	0	0	0	0	0	0	0	0	0		n.a.		0	0	0	0	47
PF11757	RSS_P20	0	0	0	0	0	0	0	0	0	0	0		0	0	0	0	0	0	0	0	0	0	0		0	0	0	0	0	0	0	0	0	0	0		n.a.		0	0	0	0	3
PF04381	RdgC	0	0	0	0	0	0	0	0	0	0	0		0	0	0	0	0	0	0	0	0	0	0		0	0	0	0	0	0	0	0	0	0	0		n.a.		0	0	0	0	55
PF07498	Rho_N	0	0	0	0	0	0	0	0	0	0	0		0	0	0	0	0	0	0	0	0	0	0		0	0	0	0	0	0	0	0	0	0	0		n.a.		0	0	6.66667	0	15
PF09107	SelB-wing_3	0	0	0	0	0	0	0	0	0	0	0		0	0	0	0	0	0	0	0	0	0	0		0	0	0	0	0	0	0	0	0	0	0		n.a.		0	0	0	0	9
PF11479	Suppressor_P21	0	0	0	0	0	0	0	0	0	0	0		0	0	0	0	0	0	0	0	0	0	0		0	0	0	0	0	0	0	0	0	0	0		n.a.		0	0	0	0	2
PF09157	TruB-C_2	0	0	0	0	0	0	0	0	0	0	0		0	0	0	0	0	0	0	0	0	0	0		0	0	0	0	0	0	0	0	0	0	0		n.a.		0	0	0	0	10
	Excluded:
	MMR_HSR1
[truncated: 2 more columns]

## Sheet: GO analysis
				n occurances
Cluster	GO_domain	GO ID	GO description	in all clusters	Z-score	P-value	FDR	Annotated domains
1	Biological Process	GO:0010467	gene expression	5	5.24	1.58e-05	5.78e-05	PF00575;PF01480;PF03194;PF04054;PF06220;PF07521;PF08083;PF08799;PF10996;PF11987
1	Biological Process	GO:0006807	nitrogen compound metabolic process	6	4.55	2.46e-05	6.77e-05	PF00575;PF01480;PF03194;PF04054;PF06220;PF07521;PF08083;PF08799;PF09282;PF10996;PF11987;PF12108
1	Biological Process	GO:0044260	cellular macromolecule metabolic process	5	3.46	0.000664	0.00146	PF00575;PF01480;PF03194;PF04054;PF06220;PF07521;PF08083;PF08799;PF09282;PF10996;PF11987;PF12108
1	Biological Process	GO:0006397	mRNA processing	5	10.37	4.91e-08	5.4e-07	PF01480;PF03194;PF04054;PF06220;PF07521;PF08799;PF10996
1	Biological Process	GO:0008380	RNA splicing	5	8.25	1.08e-05	5.78e-05	PF00575;PF01480;PF03194;PF06220;PF08799
1	Biological Process	GO:0031123	RNA 3'-end processing	3	6.35	0.000874	0.0016	PF04054;PF07521;PF10996
1	Cellular Component	GO:0005634	nucleus	5	4.42	1.66e-05	6.64e-05	PF00575;PF01480;PF03194;PF05172;PF06220;PF06487;PF07521;PF08083;PF08312;PF08799;PF09282;PF10996;PF14382
1	Cellular Component	GO:0030529	ribonucleoprotein complex	6	4.47	0.000759	0.00152	PF00575;PF01480;PF03194;PF06220;PF08083;PF08799
1	Molecular Function	GO:0003676	nucleic acid binding	7	5.02	0.000101	0.000101	PF00575;PF03194;PF07521;PF08777;PF10996;PF11987
1	Molecular Function	GO:0003723	RNA binding	7	9.12	2.13e-07	4.27e-07	PF00575;PF03194;PF07521;PF08777;PF10996;PF11987
2	Biological Proces	GO:0044260	cellular macromolecule metabolic process	5	6.41	4.35e-11	9.4e-10	PF00570;PF00773;PF01172;PF01509;PF01873;PF02847;PF03178;PF03343;PF03463;PF03464;PF03465;PF03467;PF03725;PF04000;PF04410;PF05026;PF05063;PF06058;PF06246;PF08032;PF08082;PF08084;PF08231;PF09416;PF09468;PF09532;PF10596;PF10597;PF10598;PF11718;PF11831;PF12134
2	Biological Proces	GO:0010467	gene expression	5	7.61	1.79e-10	1.37e-09	PF01172;PF01509;PF01873;PF02847;PF03178;PF03343;PF03463;PF03464;PF03465;PF03725;PF04000;PF04410;PF06246;PF08032;PF08082;PF08084;PF08231;PF10596;PF10597;PF10598;PF11718;PF11831;PF12134
2	Biological Proces	GO:0006807	nitrogen compound metabolic process	6	6.69	3.29e-10	1.89e-09	PF00570;PF00773;PF01172;PF01509;PF02847;PF03178;PF03343;PF03467;PF03725;PF04000;PF04410;PF05026;PF05063;PF06058;PF06246;PF08032;PF08082;PF08084;PF08231;PF09416;PF09468;PF09532;PF10596;PF10597;PF10598;PF11718;PF11831;PF12134
2	Biological Proces	GO:0006397	mRNA processing	5	11.14	8.18e-11	9.4e-10	PF02847;PF03178;PF03343;PF06246;PF08084;PF08231;PF10596;PF10597;PF10598;PF11718;PF11831;PF12134
2	Biological Proces	GO:0008380	RNA splicing	5	10.46	2.49e-09	1.15e-08	PF03178;PF03343;PF06246;PF08084;PF08231;PF10596;PF10597;PF10598;PF11831;PF12134
2	Biological Proces	GO:0044265	cellular macromolecule catabolic process	3	6.3	5.94e-06	2.28e-05	PF00570;PF00773;PF03178;PF03467;PF03725;PF05026;PF06058;PF09416;PF09468;PF09532
2	Biological Proces	GO:0071843	Cellular component biogenesis	3	6.11	2.49e-05	8.03e-05	PF00773;PF01172;PF01509;PF03725;PF04000;PF04410;PF08032;PF09532
2	Biological Proces	GO:0009451	RNA modification	3	5.06	0.00131	0.00334	PF01509;PF04410;PF05063;PF08032
2	Biological Proces	GO:0034660	ncRNA metabolic process	3	4.15	0.00175	0.00402	PF01172;PF01509;PF03725;PF04000;PF04410;PF08032
2	Biological Proces	GO:0006415	translational termination	1	11.35	2.79e-05	8.03e-05	PF03463;PF03464;PF03465
2	Cellular Component	GO:0005634	nucleus	5	5.01	1.07e-06	2.85e-06	PF00570;PF00773;PF01172;PF01509;PF02847;PF03178;PF03343;PF03467;PF03725;PF04000;PF05063;PF06246;PF07817;PF07967;PF08082;PF08084;PF08231;PF08600;PF10596;PF10597;PF10598;PF11718;PF11831;PF12134
2	Cellular Component	GO:0030529	ribonucleoprotein complex	6	7.95	5.22e-09	2.09e-08	PF02847;PF03178;PF03343;PF04410;PF05026;PF06058;PF06246;PF08082;PF08084;PF08231;PF09532;PF10596;PF10597;PF10598;PF12134
2	Cellular Component	GO:0005682	U5 snRNP	1	18.7	9.63e-11	7.7e-10	PF08082;PF08084;PF10596;PF10597;PF10598;PF12134
2	Cellular Component	GO:0000178	exosome (RNase complex)	2	7.23	0.000427	0.000853	PF00570;PF00773;PF03725
2	Cellular Component	GO:0000932	cytoplasmic mRNA processing body	2	6.72	0.000646	0.00103	PF05026;PF06058;PF09532
2	Molecular Function	GO:0003676	nucleic acid binding	7	5.61	4.43e-06	1.33e-05	PF01172;PF01509;PF01873;PF02847;PF03178;PF03463;PF03464;PF03465;PF03725;PF04410;PF09532;PF11718
2	Molecular Function	GO:0003723	RNA binding	7	8.83	1.68e-08	1.01e-07	PF01172;PF01509;PF01873;PF02847;PF03463;PF03464;PF03465;PF03725;PF04410;PF09532
2	Molecular Function	GO:0008079	translation termination factor activity	2	12.61	1.51e-05	3.03e-05	PF03463;PF03464;PF03465
3	Biological Proces	GO:0010467	gene expression	5	12.3	1.42e-24	1.41e-22	PF00009;PF00076;PF00270;PF00472;PF00642;PF00658;PF00736;PF00849;PF01008;PF01138;PF01170;PF01176;PF01253;PF01416;PF01423;PF01479;PF01798;PF01805;PF02184;PF03143;PF03144;PF03371;PF03372;PF03764;PF04408;PF04857;PF04926;PF05182;PF06093;PF06732;PF07541;PF08156;PF08572;PF09173;PF11708;PF12220;PF12513;PF13869;PF13893;PF14259
3	Biological Proces	GO:0044260	cellular macromolecule metabolic process	5	7.08	4.69e-13	9.29e-12	PF00009;PF00076;PF00270;PF00472;PF00642;PF00658;PF00736;PF00849;PF01008;PF01138;PF01170;PF01176;PF01253;PF01416;PF01423;PF01472;PF01479;PF01798;PF01805;PF02184;PF03143;PF03144;PF03159;PF03371;PF03372;PF03764;PF04408;PF04857;PF04926;PF05182;PF06093;PF06732;PF07541;PF08156;PF08572;PF09173;PF11708;PF12220;PF12513;PF13869;PF13893;PF14259
3	Biological Proces	GO:0006807	nitrogen compound metabolic process	6	6.86	1.15e-10	1.43e-09	PF00009;PF00076;PF00270;PF00642;PF00658;PF00849;PF01138;PF01170;PF01416;PF01423;PF01472;PF01479;PF01798;PF01805;PF02184;PF03143;PF03144;PF03159;PF03371;PF03372;PF03764;PF04408;PF04857;PF04926;PF05182;PF06093;PF06732;PF08156;PF08572;PF11708;PF12220;PF12513;PF13869;PF13893;PF14259
3	Biological Proces	GO:0006397	mRNA processing	5	14.52	1.09e-16	5.38e-15	PF00076;PF00270;PF00658;PF01423;PF01798;PF01805;PF02184;PF03371;PF03372;PF03764;PF04408;PF04857;PF05182;PF08572;PF12220;PF13869;PF13893;PF14259
3	Biological Proces	GO:0071843	Cellular component biogenesis	3	12.73	7.55e-15	2.49e-13	PF00009;PF00076;PF00270;PF00642;PF00849;PF01138;PF01423;PF01472;PF01479;PF01798;PF02184;PF04408;PF06732;PF08156;PF11708;PF12701;PF13893;PF14259
3	Biological Proces	GO:0008380	RNA splicing	5	13.62	2.92e-14	7.22e-13	PF00076;PF00270;PF00642;PF01423;PF01798;PF01805;PF02184;PF03371;PF03764;PF04408;PF08572;PF11708;PF12220;PF13893;PF14259
3	Biological Proces	GO:0031123	RNA 3'-end processing	3	12.99	1.34e-11	2.22e-10	PF00642;PF00658;PF01138;PF01423;PF03372;PF04857;PF04926;PF05182;PF12513;PF13869;PF14259
3	Biological Proces	GO:0034660	ncRNA metabolic process	3	9.34	8.38e-10	8.3e-09	PF00270;PF00849;PF01138;PF01170;PF01416;PF01423;PF01472;PF01479;PF01798;PF03159;PF04408;PF06732;PF08156;PF14259
3	Biological Proces	GO:0034621	macromolecular complex subunit organization	1	8.82	1.44e-09	1.29e-08	PF00009;PF00076;PF00270;PF00472;PF00642;PF01423;PF02184;PF03143;PF03144;PF03764;PF08190;PF11708;PF12701;PF13893;PF14259
3	Biological Proces	GO:0010608	posttranscriptional regulation of gene expression	3	8.63	1.67e-08	1.38e-07	PF00009;PF00076;PF00270;PF00642;PF00658;PF01008;PF03144;PF03159;PF03372;PF12701;PF13893;PF14259
3	Biological Proces	GO:0006412	translation	1	6.7	5.03e-07	3.55e-06	PF00009;PF00076;PF00270;PF00472;PF00736;PF01008;PF01176;PF01253;PF01479;PF03143;PF03144;PF03764;PF07541;PF09173
3	Biological Proces	GO:0071845	cellular component disassembly	1	6.88	2.86e-05	0.000135	PF00009;PF00472;PF03143;PF03144;PF03372;PF03764
3	Biological Proces	GO:0009451	RNA modification	3	5.39	0.000454	0.00166	PF00849;PF01170;PF01416;PF01423;PF01479
3	Biological Proces	GO:0044265	cellular macromolecule catabolic process	3	4.35	0.000545	0.00193	PF00009;PF00642;PF01138;PF01423;PF03159;PF03372;PF04857;PF12513;PF14259
3	Biological Proces	GO:0031329	regulation of cellular catabolic process	1	4.6	0.000609	0.00208	PF00009;PF00076;PF00642;PF00658;PF03143;PF03144;PF12513
3	Biological Proces	GO:0046434	organophosphate catabolic process	1	4.3	0.00143	0.00455	PF00009;PF00270;PF03143;PF03144;PF03372;PF03764
3	Biological Proces	GO:0007005	mitochondrion organization	1	4.13	0.00185	0.00572	PF00009;PF00472;PF01138;PF03144;PF03764;PF12513
3	Biological Proces	GO:0007283	spermatogenesis	2	4.02	0.00314	0.00887	PF00270;PF03159;PF04408;PF13893;PF14259
3	Biological Proces	GO:0061013	regulation of mRNA catabolic process	1	18.39	9.66e-11	1.37e-09	PF00009;PF00076;PF00642;PF00658;PF03143;PF03144
3	Biological Proces	GO:0006413	translational initiation	3	13	1.98e-10	2.17e-09	PF00009;PF00076;PF00270;PF01008;PF01176;PF01253;PF03144;PF07541;PF09173
3	Biological Proces	GO:0043487	regulation of RNA stability	1	13.59	7.25e-08	5.52e-07	PF00076;PF00642;PF00658;PF03372;PF14259
3	Biological Proces	GO:0000288	nuclear-transcribed mRNA catabolic process, deadenylation-dependent decay	1	10.96	8.23e-07	5.43e-06	PF00642;PF01138;PF01423;PF03372;PF04857
3	Biological Proces	GO:0006414	translational elongation	1	10.58	1.19e-06	7.34e-06	PF00009;PF00736;PF03143;PF03144;PF03764
3	Biological Proces	GO:0032543	mitochondrial translation	1	12.15	1.71e-06	9.39e-06	PF00009;PF00472;PF03144;PF03764
3	Biological Proces	GO:0031331	positive regulation of cellular catabolic process	1	10.24	1.66e-06	9.39e-06	PF00009;PF00642;PF03143;PF03144;PF12513
3	Biological Proces	GO:0046011	regulation of oskar mRNA translation	1	13	8.23e-06	4.29e-05	PF00076;PF13893;PF14259
3	Biological Proces	GO:0032790	ribosome disassembly	1	11.57	2.04e-05	0.000101	PF00009;PF03144;PF03764
3	Biological Proces	GO:0033119	negative regulation of RNA splicing	1	9.7	7.01e-05	0.000302	PF00076;PF13893;PF14259
3	Biological Proces	GO:0050686	negative regulation of mRNA processing	1	9.7	7.01e-05	0.000302	PF00076;PF00658;PF14259
3	Biological Proces	GO:0031440	regulation of mRNA 3'-end processing	1	8.48	0.000165	0.000681	PF00076;PF00642;PF00658
3	Biological Proces	GO:0006184	GTP catabolic process	1	6.82	0.000187	0.000741	PF00009;PF03143;PF03144;PF03764
3	Biological Proces	GO:0017148	negative regulation of translation	3	6.21	0.000357	0.00136	PF00076;PF12701;PF13893;PF14259
3	Biological Proces	GO:0007309	oocyte axis specification	1	5.95	0.00124	0.0041	PF00076;PF13893;PF14259
3	Biological Proces	GO:0002119	nematode larval development	1	5.11	0.00269	0.00807	PF00076;PF01423;PF04408
3	Biological Proces	GO:0006400	tRNA modification	1	4.98	0.00306	0.00887	PF00849;PF01170;PF01416
3	Cellular Component	GO:0005634	nucleus	5	3.81	0.000182	0.000324	PF00076;PF00270;PF00642;PF01138;PF01423;PF01472;PF01798;PF01805;PF02184;PF02792;PF03159;PF03371;PF03372;PF04408;PF05182;PF06093;PF06732;PF07189;PF08152;PF08156;PF08572;PF09736;PF10447;PF11708;PF12220;PF13869;PF13893;PF14259
3	Cellular Component	GO:0031974	membrane-enclosed lumen	2	3.21	0.00192	0.0028	PF00076;PF00270;PF00472;PF00642;PF01138;PF01423;PF01472;PF01798;PF03159;PF03372;PF04408;PF05182;PF06093;PF06732;PF08152;PF08156;PF10447;PF12513;PF13869;PF13893;PF14259
3	Cellular Component	GO:0030529	ribonucleoprotein complex	6	12.32	1.85e-18	2.95e-17	PF00076;PF00270;PF00472;PF00642;PF00658;PF01176;PF01253;PF01423;PF01472;PF01479;PF01798;PF01805;PF02184;PF03159;PF03371;PF04408;PF04857;PF06732;PF07189;PF07541;PF08156;PF08572;PF11708;PF12220;PF12701;PF13893;PF14259
3	Cellular Component	GO:0016604	nuclear body	1	7.6	4.12e-06	9.72e-06	PF00076;PF00270;PF01423;PF03372;PF13869;PF13893;PF14259
3	Cellular Component	GO:0005730	nucleolus	3	4.47	0.000415	0.000665	PF00076;PF00270;PF01472;PF01798;PF06732;PF08152;PF08156;PF13893;PF14259
3	Cellular Component	GO:0000178	exosome (RNase complex)	2	12.15	3.8e-08	3.04e-07	PF00009;PF01138;PF03143;PF03144;PF10447;PF12513
3	Cellular Component	GO:0010494	cytoplasmic stress granule	1	10.94	1.51e-07	8.04e-07	PF00076;PF00270;PF00642;PF00658;PF07541;PF12701
3	Cellular Component	GO:0005853	eukaryotic translation elongation factor 1 complex	1	13.79	3.15e-07	1.26e-06	PF00009;PF00736;PF03143;PF03144
3	Cellular Component	GO:0070937	CRD-mediated mRNA stability complex	1	10.77	4.25e-06	9.72e-06	PF00076;PF00270;PF04408;PF14259
3	Cellular Component	GO:0000932	cytoplasmic mRNA processing body	2	9.34	3.65e-06	9.72e-06	PF01423;PF03159;PF04857;PF12701;PF13893
3	Cellular Component	GO:0005732	small nucleolar ribonucleoprotein complex	1	8.58	0.000139	0.000278	PF01423;PF01798;PF08156
3	Molecular Function	GO:0003676	nucleic acid binding	7	9.94	8.47e-16	1.1e-14	PF00009;PF00076;PF00270;PF00472;PF00642;PF00658;PF00736;PF01008;PF01138;PF01176;PF01253;PF01423;PF01472;PF01805;PF02184;PF03143;PF03144;PF03372;PF03764;PF07541;PF09173;PF11708;PF12220;PF12513;PF12701;PF13869;PF13893;PF14259
3	Molecular Function	GO:0003723	RNA binding	7	17.02	3.19e-25	8.28e-24	PF00009;PF00076;PF00270;PF00472;PF00642;PF00658;PF00736;PF01008;PF01138;PF01176;PF01253;PF01423;PF01472;PF01805;PF03143;PF03144;PF03764;PF07541;PF09173;PF11708;PF12220;PF12513;PF12701;PF13869;PF13893;PF14259
3	Molecular Function	GO:0004518	nuclease activity	3	5.54	0.000192	0.000417	PF00270;PF00642;PF01138;PF03159;PF03372;PF04857
3	Molecular Function	GO:0043566	structure-specific DNA binding	1	4.46	0.00161	0.0028	PF00076;PF00270;PF03372;PF13893;PF14259
3	Molecular Function	GO:0003746	translation elongation factor activity	1	16.15	6.73e-09	5.83e-08	PF00009;PF00736;PF03143;PF03144;PF03764
3	Molecular Function	GO:0008079	translation termination factor activity	2	11.99	1.84e-06	1.07e-05	PF00009;PF00472;PF03143;PF03144
3	Molecular Function	GO:0003743	translation initiation factor activity	1	9.79	2.47e-06	1.07e-05	PF00076;PF01008;PF01253;PF07541;PF09173
3	Molecular Function	GO:0008143	poly(A) RNA binding	1	11.42	2.17e-05	7.07e-05	PF00076;PF00270;PF00658
3	Molecular Function	GO:0004527	exonuclease activity	1	7.5	9.16e-05	0.000265	PF01138;PF03159;PF03372;PF04857
3	Molecular Function	GO:0004004	ATP-dependent RNA helicase activity	1	8.36	0.000176	0.000416	PF00270;PF04408;PF12513
3	Molecular Function	GO:0045182	translation regulator activity	1	8.36	0.000176	0.000416	PF00076;PF13893;PF14259
3	Molecular Function	GO:0003924	GTPase activity	1	6.56	0.000239	0.000479	PF00009;PF03143;PF03144;PF03764
3	Molecular Function	GO:0005525	GTP binding	1	6.26	0.00033	0.000613	PF00009;PF01008;PF03143;PF03144
3	Molecular Function	GO:0016866	intramolecular transferase activity	1	5.5	0.00185	0.00301	PF00849;PF01416;PF01479
3	Molecular Function	GO:0003697	single-stranded DNA binding	1	4.78	0.00369	0.00565	PF00076;PF00270;PF13893
3	Molecular Function	GO:0017091	AU-rich element binding	1	14.87	2.21e-06	1.07e-05	PF00076;PF00642;PF13869
3	Molecular Function	GO:0009982	pseudouridine synthase activity	1	12.82	8.78e-06	3.26e-05	PF00849;PF01416;PF01479
5	Biological Proces	GO:0010467	gene expression	5	4.26	0.000318	0.00103	PF00641;PF01652;PF03291;PF03660;PF04889;PF06424;PF08606;PF09440;PF12353
5	Biological Proces	GO:0044260	cellular macromolecule metabolic process	5	3.66	0.000306	0.00103	PF00075;PF00641;PF01351;PF01652;PF03291;PF03660;PF04889;PF06424;PF06827;PF07145;PF08606;PF09440;PF12353
5	Biological Proces	GO:0006807	nitrogen compound metabolic process	6	3.1	0.00361	0.00903	PF00075;PF00641;PF01351;PF03291;PF03660;PF04889;PF06424;PF06827;PF08606;PF09440
5	Biological Proces	GO:0006397	mRNA processing	5	8.45	2.43e-06	3.64e-05	PF00641;PF03291;PF03660;PF04889;PF06424;PF08606
5	Biological Proces	GO:0008380	RNA splicing	5	7.93	1.6e-05	0.00012	PF00641;PF03660;PF04889;PF06424;PF08606
5	Biological Proces	GO:0006413	translational initiation	3	7.56	0.000344	0.00103	PF01652;PF09440;PF12353
5	Cellular Component	GO:0030529	ribonucleoprotein complex	6	3.83	0.00249	0.00995	PF01652;PF03660;PF04889;PF05731;PF08606;PF12287
5	Molecular Function	GO:0003676	nucleic acid binding	7	4.78	0.000114	0.000171	PF00641;PF01652;PF03291;PF04889;PF06827;PF09440;PF12353;PF12414
5	Molecular Function	GO:0003723	RNA binding	7	6.62	2.21e-05	6.64e-05	PF00641;PF01652;PF03291;PF04889;PF09440;PF12353
6	Molecular Function	GO:0003676	nucleic acid binding	7	3.38	0.00754	0.00754	PF00330;PF00694;PF09088;PF11648
6	Molecular Function	GO:0003723	RNA binding	7	6.43	0.000141	0.000424	PF00330;PF00694;PF09088;PF11648
6	Molecular Function	GO:0046914	transition metal ion binding	1	4.71	0.00312	0.00467	PF00330;PF00694;PF11648
7	Biological Proces	GO:0044260	cellular macromolecule metabolic process	5	6.43	6.69e-11	3.48e-09	PF00013;PF00098;PF00580;PF00636;PF00806;PF00929;PF01207;PF01287;PF01585;PF01743;PF02020;PF02037;PF02137;PF02854;PF02926;PF03501;PF03828;PF04003;PF04050;PF04065;PF05383;PF05843;PF06807;PF07650;PF08066;PF08597;PF08662;PF09090;PF09785;PF10373;PF11717;PF11969;PF12009;PF12230;PF12397;PF13638
7	Biological Proces	GO:0010467	gene expression	5	7.4	3.65e-10	9.5e-09	PF00013;PF00098;PF00636;PF00929;PF01207;PF01287;PF01585;PF01743;PF02020;PF02037;PF02137;PF02854;PF02926;PF03501;PF03828;PF04003;PF05383;PF05843;PF06807;PF07650;PF08597;PF08662;PF09090;PF09785;PF12230
7	Biological Proces	GO:0006807	nitrogen compound metabolic process	6	6.24	4.7e-09	6.11e-08	PF00013;PF00098;PF00580;PF00636;PF00806;PF00929;PF01207;PF01585;PF01743;PF02037;PF02137;PF02854;PF02926;PF03828;PF04003;PF04050;PF04065;PF05383;PF05843;PF06807;PF08066;PF09090;PF09785;PF10373;PF11717;PF11969;PF12009;PF12230;PF12397;PF13638
7	Biological Proces	GO:0010608	posttranscriptional regulation of gene expression	3	9.43	2.85e-09	4.93e-08	PF00013;PF00098;PF00636;PF00806;PF01287;PF02020;PF02854;PF06807;PF08662;PF09090;PF10373;PF13638
7	Biological Proces	GO:0006397	mRNA processing	5	8.24	1.43e-07	1.24e-06	PF00013;PF00636;PF01585;PF02037;PF02854;PF03828;PF05843;PF09090;PF09785;PF12230
7	Biological Proces	GO:0008380	RNA splicing	5	8.45	2.16e-07	1.4e-06	PF00013;PF00098;PF01585;PF02037;PF02854;PF06807;PF09090;PF09785;PF12230
7	Biological Proces	GO:0034660	ncRNA metabolic process	3	7.74	1.93e-07	1.4e-06	PF00098;PF00636;PF00929;PF01207;PF01743;PF02137;PF02926;PF03828;PF04003;PF05383;PF06807
7	Biological Proces	GO:0071843	cellular component biogenesis	3	7.12	1.25e-06	7.21e-06	PF00636;PF00806;PF00929;PF01585;PF02854;PF03501;PF04003;PF04925;PF06807;PF07650
7	Biological Proces	GO:0044265	cellular macromolecule catabolic process	3	6.3	4.16e-06	1.96e-05	PF00098;PF00806;PF00929;PF02854;PF03828;PF04050;PF04065;PF08066;PF09090;PF10373;PF13638
7	Biological Proces	GO:0090305	nucleic acid phosphodiester bond hydrolysis	1	6.34	6.09e-05	0.000211	PF00636;PF00929;PF02854;PF03828;PF05843;PF09090
7	Biological Proces	GO:0031123	RNA 3'-end processing	3	2	5.96	0.000211	5|40|50|3527	PF00098;PF00929;PF01743;PF03828;PF05843
7	Biological Proces	GO:0016458	gene silencing	2	5.2	0.000584	0.00145	PF00098;PF00636;PF06807;PF10373;PF13638
7	Biological Proces	GO:0040029	regulation of gene expression, epigenetic	2	4.29	0.00209	0.00493	PF00098;PF00636;PF06807;PF10373;PF13638
7	Biological Proces	GO:0009451	RNA modification	3	4.56	0.00241	0.00546	PF01207;PF01585;PF02137;PF02926
7	Biological Proces	GO:0006446	regulation of translational initiation	1	11.91	6.91e-08	7.18e-07	PF00013;PF00098;PF02020;PF02854;PF08662;PF09090
7	Biological Proces	GO:0006379	mRNA cleavage	2	10.11	1.99e-06	1.03e-05	PF00636;PF02854;PF03828;PF05843;PF09090
7	Biological Proces	GO:0045727	positive regulation of translation	1	10.11	9.43e-06	4.09e-05	PF00013;PF01287;PF02020;PF02854
7	Biological Proces	GO:0051028	mRNA transport	1	9.71	1.31e-05	4.86e-05	PF02136;PF02854;PF03943;PF09090
7	Biological Proces	GO:0000184	nuclear-transcribed mRNA catabolic process, nonsense-mediated decay	1	9.71	1.31e-05	4.86e-05	PF02854;PF09090;PF10373;PF13638
7	Biological Proces	GO:0009452	7-methylguanosine RNA capping	1	9.72	7.28e-05	0.000237	PF01585;PF02854;PF09090
7	Biological Proces	GO:0006405	RNA export from nucleus	1	7.39	0.000108	0.000329	PF02136;PF02854;PF03943;PF09090
7	Biological Proces	GO:0000381	regulation of alternative mRNA splicing, via spliceosome	1	7.82	0.000277	0.000758	PF00013;PF00098;PF01585
7	Biological Proces	GO:0006413	translational initiation	3	5.88	0.000515	0.00134	PF02020;PF02854;PF08597;PF08662
7	Biological Proces	GO:0017148	negative regulation of translation	3	4.91	0.00327	0.00709	PF00013;PF00098;PF00806
7	Cellular Component	GO:0003676	nucleic acid binding	7	7.19	3.08e-09	7.7e-09	PF00013;PF00098;PF00636;PF00806;PF01287;PF01585;PF02020;PF02037;PF02136;PF02137;PF02854;PF03828;PF03943;PF05383;PF07650;PF08597;PF08662;PF09090;PF12230;PF13014
7	Cellular Component	GO:0003723	RNA binding	7	13.14	1.55e-16	7.75e-16	PF00013;PF00098;PF00636;PF00806;PF01287;PF01585;PF02020;PF02136;PF02137;PF02854;PF03828;PF03943;PF05383;PF07650;PF08597;PF08662;PF09090;PF12230;PF13014
7	Cellular Component	GO:0004518	nuclease activity	3	6.09	8.23e-05	0.000137	PF00098;PF00636;PF00929;PF02037;PF10373;PF13638
7	Molecular Function	GO:0005634	nucleus	5	4.95	1.42e-06	5.68e-06	PF00013;PF00098;PF00929;PF01585;PF02037;PF02136;PF02137;PF02854;PF03828;PF03943;PF04003;PF04925;PF04935;PF05022;PF05843;PF06807;PF08066;PF09090;PF09785;PF11717;PF11969;PF12009;PF12230;PF13014;PF13638
7	Molecular Function	GO:0031974	membrane-enclosed lumen	2	3.02	0.00368	0.00588	PF00013;PF00098;PF00929;PF02037;PF03828;PF03943;PF04003;PF04925;PF04935;PF05022;PF05843;PF08066;PF09785;PF11717;PF11969;PF13638
7	Molecular Function	GO:0030529	ribonucleoprotein complex	6	6.34	1.19e-06	5.68e-06	PF00013;PF00098;PF00636;PF00929;PF01585;PF02854;PF03501;PF04003;PF07650;PF09090;PF09785;PF12230;PF13014
7	Molecular Function	GO:0005730	nucleolus	3	4.16	0.00122	0.00244	PF00013;PF00929;PF03828;PF04003;PF04935;PF05022;PF08066
7	Molecular Function	GO:0016607	nuclear speck	1	7.97	0.000241	0.000642	PF00013;PF00098;PF03828
8	Biological Proces	GO:0060255	regulation of macromolecule metabolic process	1	5.63	3.56e-07	6.23e-06	PF00035;PF00567;PF02170;PF02171;PF03468;PF04845;PF05240;PF05641;PF05741;PF06479;PF07528;PF07533;PF08061;PF08080;PF08081;PF08210;PF09246;PF11977;PF12235;PF12933;PF12934;PF13017
8	Biological Proces	GO:0048519	negative regulation of biological process	1	5.59	1.13e-06	1.28e-05	PF00035;PF00074;PF00567;PF01850;PF02170;PF02171;PF03468;PF05240;PF05641;PF05741;PF07533;PF08061;PF08081;PF08210;PF09246;PF10421;PF11977;PF12235;PF13017
8	Biological Proces	GO:0006807	nitrogen compound metabolic process	6	3.85	0.000246	0.000933	PF00035;PF00074;PF00445;PF00567;PF01223;PF02170;PF02171;PF03468;PF03726;PF05240;PF06003;PF06479;PF07528;PF07533;PF08081;PF08210;PF10421;PF12933;PF12934;PF13017
8	Biological Proces	GO:0080090	regulation of primary metabolic process	1	3.64	0.00067	0.00213	PF00035;PF02170;PF02171;PF04845;PF05641;PF05741;PF06479;PF07528;PF07533;PF08061;PF08080;PF08081;PF08210;PF09246;PF11977;PF12235;PF13017
8	Biological Proces	GO:0009889	regulation of biosynthetic process	1	3.6	0.00109	0.00293	PF00035;PF02170;PF02171;PF04845;PF05641;PF05741;PF07528;PF07533;PF08061;PF08081;PF08210;PF09246;PF12235;PF13017
8	Biological Proces	GO:0031323	regulation of cellular metabolic process	1	3.2	0.00238	0.00616	PF00035;PF02170;PF02171;PF04845;PF05641;PF05741;PF07528;PF07533;PF08061;PF08080;PF08081;PF08210;PF09246;PF11977;PF12235;PF13017
8	Biological Proces	GO:0006304	DNA modification	1	13.7	7.65e-11	5.36e-09	PF00567;PF02170;PF02171;PF03468;PF05240;PF08210;PF12933;PF12934;PF13017
8	Biological Proces	GO:0040029	regulation of gene expression, epigenetic	2	10.71	1.59e-09	5.55e-08	PF00035;PF00567;PF02170;PF02171;PF03468;PF05240;PF08210;PF12933;PF12934;PF13017
8	Biological Proces	GO:0010608	posttranscriptional regulation of gene expression	3	6.71	8.53e-06	5.97e-05	PF00035;PF00567;PF02170;PF02171;PF05641;PF05741;PF09246;PF12235
8	Biological Proces	GO:0016458	gene silencing	2	7.21	1.77e-05	0.000112	PF00035;PF00567;PF02170;PF02171;PF03468;PF13017
8	Biological Proces	GO:0007283	spermatogenesis	2	6.27	6.63e-05	0.000332	PF00035;PF00567;PF02170;PF02171;PF05741;PF13017
8	Biological Proces	GO:0051248	negative regulation of protein metabolic process	1	5.61	0.000101	0.000415	PF02170;PF02171;PF05641;PF05741;PF09246;PF11977;PF12235
8	Biological Proces	GO:0007292	female gamete generation	1	5.17	0.000603	0.00211	PF00035;PF00567;PF02170;PF02171;PF07533
8	Biological Proces	GO:0048863	stem cell differentiation	1	5.65	0.000663	0.00213	PF00035;PF02170;PF02171;PF13017
8	Biological Proces	GO:0009615	response to virus	1	5.58	0.000723	0.0022	PF00035;PF02170;PF02171;PF10421
8	Biological Proces	GO:0032259	methylation	1	4.87	0.000904	0.00253	PF00567;PF02170;PF02171;PF03468;PF13017
8	Biological Proces	GO:0017148	negative regulation of translation	3	11.53	1.07e-07	2.5e-06	PF02170;PF02171;PF05641;PF05741;PF09246;PF12235
8	Biological Proces	GO:0035510	DNA dealkylation	1	12.85	1.28e-06	1.28e-05	PF05240;PF08210;PF12933;PF12934
8	Biological Proces	GO:0034587	piRNA metabolic process	1	12.85	1.28e-06	1.28e-05	PF00567;PF02170;PF02171;PF13017
8	Biological Proces	GO:0043046	DNA methylation involved in gamete generation	1	12.22	2e-06	1.75e-05	PF00567;PF02170;PF02171;PF13017
8	Biological Proces	GO:0030718	germ-line stem cell maintenance	1	10.76	5.96e-06	4.63e-05	PF00035;PF02170;PF02171;PF13017
8	Biological Proces	GO:0030423	targeting of mRNA for destruction involved in RNA interference	1	10.11	6.04e-05	0.000325	PF00035;PF02170;PF02171
8	Biological Proces	GO:0050685	positive regulation of mRNA processing	1	10.11	6.04e-05	0.000325	PF02170;PF02171;PF08081
8	Biological Proces	GO:0031054	pre-miRNA processing	1	9.56	8.57e-05	0.000375	PF00035;PF02170;PF02171
8	Biological Proces	GO:0051607	defense response to virus	1	7.68	8.22e-05	0.000375	PF00035;PF02170;PF02171;PF10421
8	Biological Proces	GO:0060968	regulation of gene silencing	1	7.98	0.000253	0.000933	PF00035;PF08210;PF13017
8	Biological Proces	GO:0006379	mRNA cleavage	2	6.55	0.000764	0.00223	PF00035;PF02170;PF02171
8	Cellular Component	GO:0005634	nucleus	5	4.15	5.61e-05	0.000206	PF00035;PF00074;PF02170;PF02295;PF04774;PF04845;PF05641;PF06003;PF07528;PF07533;PF08061;PF08067;PF08080;PF08081;PF08517;PF09162;PF11977;PF12235;PF13017
8	Cellular Component	GO:0030529	ribonucleoprotein complex	6	6.19	3.19e-06	1.76e-05	PF00035;PF00567;PF02170;PF02171;PF05641;PF05741;PF07528;PF08081;PF11627;PF12235;PF13017
8	Cellular Component	GO:0005730	nucleolus	3	4.14	0.00166	0.00456	PF00074;PF07528;PF08061;PF08067;PF08080;PF11977
8	Cellular Component	GO:0043186	P granule	1	12.23	1.88e-06	1.76e-05	PF00567;PF02170;PF02171;PF13017
8	Molecular Function	GO:0003676	nucleic acid binding	7	6.78	2.31e-08	1.5e-07	PF00035;PF00074;PF00567;PF02170;PF02171;PF02295;PF04845;PF05641;PF07528;PF07533;PF08080;PF08081;PF08210;PF09162;PF09412;PF10421;PF12235;PF13017
8	Molecular Function	GO:0003723	RNA binding	7	9.92	8.39e-11	1.09e-09	PF00035;PF00074;PF00567;PF02170;PF02171;PF05641;PF07528;PF08080;PF08081;PF08210;PF09162;PF09412;PF10421;PF12235
8	Molecular Function	GO:0004518	nuclease activity	3	8.93	1.99e-07	8.07e-07	PF00035;PF00074;PF00445;PF01223;PF02170;PF02171;PF06479;PF09412
8	Molecular Function	GO:0004521	endoribonuclease activity	1	12.3	2.48e-07	8.07e-07	PF00035;PF02170;PF02171;PF06479;PF09412
8	Molecular Function	GO:0003725	double-stranded RNA binding	1	9.12	2.13e-05	5.53e-05	PF00035;PF02170;PF07528;PF10421
8	Molecular Function	GO:0019239	deaminase activity	1	9	0.000119	0.000221	PF00035;PF05240;PF08210
8	Molecular Function	GO:0035197	siRNA binding	1	9	0.000119	0.000221	PF00035;PF02170;PF02171
8	Molecular Function	GO:0016893	endonuclease activity, active with either ribo- or deoxyribonucleic acids and producing 5'-phosphomonoesters	1	7.22	0.000435	0.000707	PF00035;PF02170;PF02171
8	Molecular Function	GO:0016814	hydrolase activity, acting on carbon-nitrogen (but not peptide) bonds, in cyclic amidines	1	6.73	0.000641	0.000927	PF00035;PF05240;PF08210
