# Supplementary material for: The mRNA-bound proteome of the human malaria parasite Plasmodium falciparum
Source: Genome Biol. 2016 Jul 5;17:147. doi: 10.1186/s13059-016-1014-0 (PMC4933991; doi:10.1186/s13059-016-1014-0)
Supplement: Additional file 5: — Experimentally captured RNA-binding proteins at the trophozoite and schizont stages, including mass spectrometry data. (XLSX 1361 kb) [file 13059_2016_1014_MOESM5_ESM.xlsx]

## Sheet: Description
Tab	Description
Combined_Results	All Plasmodium proteins detected in any of the four independent experiments, ranked by the number of times the protein was enriched in the capture vs the control sample (fold change > 2 and spectra > 1)
Detailed_Results	Detailed results of all proteomics runs: trophozoite stage experiment replicate 1, trophozoite stage experiment replicate 2, schizont stage experiment replicate 1, and schizont stage experiment replicate 2
Header	Description
Locus	Gene ID, the 199 proteins captured in 2 or more experiments are indicated in red
Highly confident	1 = passes stringent statistical testing for i) protein enrichment in capture vs control experiments (QSPEC) and ii) for the likelihood that the protein is not contamination (Chi-square test); 0 = does not pass these criteria. Total number proteins passing these two stringent tests is 64.
Description	Gene description
Pfam RNA-binding domain	RNA-binding domains found in the protein by HMM searches using a total of 793 RBDs
P	Peptide Count
S	Spectral Count
uS	Unique Spectral Count
uDP	Unique Detected Peptides
sS	Shared Spectral Count
dS	Distributed Spectral Count
SC	Sequence Coverage (%)
dNSAF	Normalized Distributed Spectral Abundance Factor
Fold change capture vs control	Fold change of dNSAF value in the capture vs the control sample
Spectra>1 && FC>2	1 = proteins that are enriched in the capture vs control samples, 0 = proteins that are not enriched
Sum	Number of experiments in which a protein was enriched in the capture vs the control sample
Total n spectra this data set	Spectral counts of all capture experiment combined
Total n spectra Oehring et al.	Spectral counts of all fractions from the Oehring et al. study combined
FC	Enrichment of protein spectral count in all samples combined as compared to all spectral counts observed in Oehring et al. (corrected for the total number of spectra in each data set)
Chi-square p value	p value from Chi-square test for independence, corrected for multiple testing by the Benjamini-Hochberg method
QSPEC log(FC)	Log2 fold change between spectral counts of combined capture and control experiments, as reported by the statistical package QSPEC
QSPEC p value	FDR-corrected p value for higher abundance of the protein in the capture vs the control experiments, as reported by QSPEC (FDRup)
Cells	Description
X	Protein not detected

## Sheet: Combined_Results
				TROPH_rep1						TROPH_rep2						SCHIZONT_rep1						SCHIZONT_rep2
				Capture			Control			Capture			Control			Capture			Control			Capture			Control				Fold change dNSAF capture vs control					Spectra>1 && FC>2						Total n spectra	Total n spectra	FC	Chi-square		QSPEC	QSPEC
Locus	Highly confident	Description	Pfam RNA-binding domain	P	S	dNSAF	P	S	dNSAF	P	S	dNSAF	P	S	dNSAF	P	S	dNSAF	P	S	dNSAF	P	S	dNSAF	P	S	dNSAF		Troph_1	Troph_2	Schizont_1	Schizont_2		Troph_1	Troph_2	Schizont_1	Schizont_2	Sum		this data set	Oehring et al.	Oehring et al.	p value		log(FC)	p value
PF3D7_1230400	1	ATP-dependent protease subunit ClpQ (ClpQ)	-	5	8	0.00084603	X	X	X	4	8	0.00097242	1	1	0.00013205	2	3	0.0003615	1	1	0.00014344	2	11	0.0071264	2	4	0.00078375		infinity	7.36364	2.53147	9.08929		1	1	1	1	4		30	3	6.93776	0.00143268		1.511	0.025979
PF3D7_0912500	1	conserved Plasmodium protein, unknown function	SAP	4	5	0.00038005	X	X	X	8	13	0.00113575	X	X	X	5	10	0.0008661	1	2	0.00020619	3	14	0.00651904	3	5	0.00070415		infinity	infinity	4.20388	9.25994		1	1	1	1	4		42	54	0.539604	0.00979746		1.593	0.006776
PF3D7_1346300	1	DNA/RNA-binding protein Alba 2 (ALBA2)	Alba	18	226	0.0234474	2	4	0.00076474	13	48	0.00572389	5	17	0.00220225	13	76	0.00898446	1	1	0.00014072	3	16	0.0101692	1	1	0.00019222		30.6606	2.59946	63.7163	52.9635		1	1	1	1	4		366	65	3.90649	8.59348e-26		2.778	0
PF3D7_1227100	1	DNA helicase 60 (DH60)	DEAD	14	31	0.00091459	1	1	5.437e-05	15	35	0.00118685	4	7	0.00025787	3	4	0.00013447	X	X	X	1	2	0.00036147	X	X	X		16.8216	4.60078	infinity	infinity		1	1	1	1	4		72	12	4.16266	6.70604e-06		2.045	2e-06
PF3D7_0916700	1	RNA-binding protein musashi, putative (HoMu)	RRM	10	315	0.0177724	5	15	0.00155955	13	249	0.0161473	11	42	0.00295881	12	176	0.0113147	2	4	0.0003061	3	6	0.0020738	3	5	0.00052267		11.3959	5.45691	36.9771	3.96558		1	1	1	1	4		746	28	18.4842	1.66085e-95		2.44	0
PF3D7_1006800	1	RNA-binding protein, putative	RRM	14	491	0.0436933	4	27	0.0042636	12	283	0.0289457	3	11	0.00122224	10	346	0.0350834	4	22	0.00265539	2	17	0.00926748	2	9	0.00148387		10.248	23.6874	13.2139	6.24461		1	1	1	1	4		1137	45	17.5294	8.63329e-144		2.807	0
PF3D7_1360900	0	polyadenylate-binding protein, putative	RRM | RNA_bind	27	265	0.014913	7	18	0.00186664	22	326	0.0210863	22	69	0.00484841	25	237	0.0151971	3	11	0.00083962	3	17	0.00586067	3	7	0.00072985		7.98921	4.34942	18.0917	8.02877		1	1	1	1	4		845	n.d.	Infinity	n.d.		2.077	0
PF3D7_1119800	1	alternative splicing factor ASF-1, putative (ASF1)	RRM	4	10	0.00109456	1	1	0.0002017	3	6	0.00075484	X	X	X	3	6	0.00074831	1	2	0.00029692	1	2	0.00134106	1	2	0.00040559		5.42667	infinity	2.51852	3.30296		1	1	1	1	4		24	5	3.33012	0.0392261		1.436	0.043863
PF3D7_1359400	1	CUGBP Elav-like family member 1 (CELF1)	RRM | RNA_bind	24	312	0.0134185	10	35	0.00277389	16	102	0.00504214	6	8	0.00042961	22	242	0.0118593	8	24	0.00140002	4	48	0.0126465	9	16	0.00127494		4.83744	11.7256	8.47071	9.91922		1	1	1	1	4		704	36	13.5672	2.32852e-85		2.145	0
PF3D7_1409800	1	CUGBP Elav-like family member 2, putative (CELF2)	RRM | RNA_bind	18	370	0.0157582	11	43	0.00337477	18	273	0.0133639	7	34	0.00180807	21	279	0.0135395	6	29	0.00167523	5	27	0.00704447	7	15	0.00118363		4.66941	7.39159	8.08299	5.94932		1	1	1	1	4		949	26	25.3228	2.36347e-126		2.075	0
PF3D7_0814200	1	DNA/RNA-binding protein Alba 1 (ALBA1)	Alba | Rpp20	11	109	0.0096215	4	13	0.00211461	15	77	0.00781217	6	20	0.00220434	9	79	0.00794577	2	7	0.00083808	8	36	0.019467	4	12	0.00196254		4.55001	3.54446	9.4821	9.91696		1	1	1	1	4		301	151	1.38296	0.00438279		1.747	0
PF3D7_1347500	1	DNA/RNA-binding protein Alba 4 (ALBA4)	-	24	142	0.00835629	7	17	0.00184351	24	138	0.00933402	9	27	0.0019839	21	105	0.00704056	6	14	0.00111744	8	27	0.00973349	6	12	0.00130836		4.53282	4.70464	6.30349	7.44113		1	1	1	1	4		412	181	1.5792	2.11547e-06		1.769	0
PF3D7_1006200	1	DNA/RNA-binding protein Alba 3 (ALBA3)	Alba	14	245	0.0501245	6	30	0.0113104	11	100	0.0235152	7	18	0.0045982	12	152	0.035434	3	10	0.00277496	4	28	0.0350931	3	8	0.00303245		4.43174	5.11418	12.769	11.5742		1	1	1	1	4		525	164	2.22093	2.74574e-18		2.089	0
PF3D7_1022400	0	serine/arginine-rich splicing factor 4 (SRSF4)	RRM	3	6	0.00024414	1	1	7.498e-05	3	7	0.00032738	2	3	0.00015242	3	11	0.00051	2	2	0.00011038	2	5	0.00124634	1	4	0.00030155		3.25607	2.15132	4.63636	4.12583		1	1	1	1	4		29	11	1.82905	0.215863		1.096	0.075583
PF3D7_1118200	1	heat shock protein 90, putative	-	35	115	0.00270697	11	20	0.00086753	9	16	0.00043288	3	3	8.817e-05	11	21	0.00056324	2	2	6.385e-05	6	11	0.0015862	6	10	0.00043612		3.12032	4.92045	8.79688	3.63761		1	1	1	1	4		163	38	2.97593	3.42458e-09		1.568	0
PF3D7_1474900	1	trailer hitch homolog, putative (CITH)	LSM14 | FDF | SM-ATX	15	51	0.0034038	5	9	0.0011069	9	26	0.00199449	3	4	0.00033334	13	38	0.00258563	4	6	0.00054315	4	8	0.00327088	1	2	0.00024731		3.07507	5.98799	4.76243	13.2429		1	1	1	1	4		123	11	7.75768	4.0246e-13		1.723	0
PF3D7_0105200	1	RAP protein, putative	RAP	18	72	0.00277493	6	14	0.0009943	18	103	0.00456269	12	34	0.00163618	10	29	0.00127353	1	1	5.227e-05	3	8	0.00188882	2	2	0.00014281		2.79084	2.78912	24.5	13.2098		1	1	1	1	4		212	11	13.371	7.88016e-26		1.452	0
PF3D7_1423700	0	conserved Plasmodium protein, unknown function	-	23	50	0.00070254	5	10	0.00025892	32	101	0.00163112	14	23	0.00040352	13	26	0.00041626	5	10	0.00019058	4	4	0.0003443	3	5	0.00013016		2.71335	4.03713	2.17801	2.64615		1	1	1	1	4		181	117	1.07328	0.778505		1.347	0
PF3D7_1468900	0	conserved Plasmodium protein, unknown function	-	7	13	0.00035004	2	3	0.00014886	14	38	0.00117605	1	2	6.724e-05	5	8	0.00024545	1	2	7.304e-05	1	2	0.0003299	1	1	4.989e-05		2.35147	17.5522	3.35616	6.6		1	1	1	1	4		61	26	1.62771	0.0995231		2.04	5.4e-05
PF3D7_0813400	1	conserved Plasmodium protein, unknown function	-	6	12	0.00039862	1	3	0.00018364	6	8	0.00030545	2	3	0.00012443	5	10	0.00037851	X	X	X	3	3	0.0006105	X	X	X		2.17066	2.45968	infinity	infinity		1	1	1	1	4		33	72	0.317981	1.301e-07		1.43	0.020193
PF3D7_0320900	0	histone H2A variant, putative (H2A.Z)	-	2	57	0.00788144	1	12	X	2	9	0.00105104	4	25	0.00305837	2	30	0.00472596	2	9	0.00056377	1	7	0.0059414	3	6	0.00132019		infinity	0.343689	8.37943	4.50076		1	0	1	1	3		103	76	0.940249	0.902454		1.353	0
PF3D7_1123900	0	splicing factor, putative	Ribosomal_L7Ae	1	10	0.00150973	X	X	X	1	3	0.00052058	1	6	X	1	11	0.00189228	X	X	X	X	X	X	X	X	X		infinity	infinity	infinity	0		1	1	1	0	3		24	17	0.979449	1		1.869	0.02723
PF3D7_0629400	1	RNA-binding protein, putative	RRM	11	41	0.00115069	X	X	X	17	53	0.00170968	5	7	0.0002453	10	14	0.00044771	X	X	X	X	X	X	X	X	X		infinity	6.97959	infinity	0		1	1	1	0	3		108	3	24.9759	1.06854e-14		2.395	0
PF3D7_0807300	0	ras-related protein Rab-18 (RAB18)	GTP_EFTU | MMR_HSR1	3	7	0.00076238	X	X	X	1	3	0.00037554	1	1	0.00013599	3	7	0.00086869	3	3	0.00044317	1	2	0.00133439	1	2	0.00040357		infinity	2.76471	1.96163	3.30198		1	1	0	1	3		19	13	1.01398	1		1.035	0.18683
PF3D7_1030000	0	transcription elongation factor SPT4, putative (SPT4)	Spt4	1	4	0.00065838	X	X	X	1	2	0.00037836	X	X	X	1	3	0.00056264	X	X	X	X	X	X	X	X	X		infinity	infinity	infinity	0		1	1	1	0	3		9	2	3.12199	0.35109		0.97	0.46164
PF3D7_1445700	0	conserved Plasmodium protein, unknown function	-	4	9	0.00056131	X	X	X	5	14	0.00100358	X	X	X	1	3	0.00021319	X	X	X	X	X	X	X	X	X		infinity	infinity	infinity	0		1	1	1	0	3		26	21	0.858961	0.874376		1.997	0.015963
PF3D7_1119000	0	acyl-CoA-binding protein, putative	-	4	9	0.00053105	X	X	X	X	X	X	X	X	X	3	4	0.00026893	X	X	X	2	4	0.00144589	1	1	0.00010932		infinity	0	infinity	13.2661		1	0	1	1	3		17	4	2.94855	0.136578		1.56	0.102852
PF3D7_1445600	0	RNA-binding protein, putative	RRM	1	10	0.0003673	X	X	X	1	5	0.00021108	X	X	X	1	7	0.00029296	X	X	X	X	X	X	X	X	X		infinity	infinity	infinity	0		1	1	1	0	3		22	5	3.05261	0.0675557		1.927	0.040603
PF3D7_0210900	0	conserved Plasmodium protein, unknown function	-	2	4	0.00030833	X	X	X	4	17	0.00150613	1	1	9.625e-05	X	X	X	X	X	X	1	6	0.00283322	1	4	0.00057125		infinity	15.6875	0	4.96147		1	1	0	1	3		27	13	1.44092	0.522402		1.433	0.03095
PF3D7_0703600	0	conserved Plasmodium protein, unknown function	-	1	3	0.00025066	X	X	X	1	2	0.00019207	1	2	0.00020865	3	11	0.00104725	1	3	0.00033999	1	2	0.00102371	1	2	0.00030961		infinity	0.91866	3.07941	3.30323		1	0	1	1	3		18	2	6.24398	0.0253196		0.863	0.307335
PF3D7_1248200	0	RNA-binding protein, putative	RRM | zf-CCCH	2	4	0.00024528	1	2	X	2	4	0.00028192	1	1	7.657e-05	3	3	0.00020961	X	X	X	X	X	X	X	X	X		infinity	3.66234	infinity	0		1	1	1	0	3		11	n.d.	Infinity	n.d.		1.173	0.26382
PF3D7_1118500	0	box C/D snoRNP rRNA 2'-O-methylation factor, putative	Nop | NOP5NT	3	5	0.00018427	X	X	X	3	3	0.00012708	1	1	4.602e-05	2	3	0.00012598	X	X	X	X	X	X	X	X	X		infinity	2.76087	infinity	0		1	1	1	0	3		11	13	0.587041	0.418244		1.231	0.256867
PF3D7_1105700	0	tRNA-splicing ligase RtcB, putative (RTCB)	RtcB	2	3	0.00012979	X	X	X	3	5	0.00024863	2	2	0.00010804	2	2	9.859e-05	X	X	X	X	X	X	X	X	X		infinity	2.30556	infinity	0		1	1	1	0	3		10	2	3.46888	0.268221		0.882	0.455583
PF3D7_0612100	0	eukaryotic translation initiation factor 3 subunit L, putative (EIF3L)	Paf67	2	3	0.00010011	X	X	X	11	30	0.00115067	5	9	0.00037501	3	3	0.00011407	X	X	X	X	X	X	X	X	X		infinity	3.06933	infinity	0		1	1	1	0	3		36	n.d.	Infinity	n.d.		1.136	0.028204
PF3D7_1415400	1	conserved Plasmodium protein, unknown function	-	4	6	8.911e-05	X	X	X	22	40	0.0006828	4	7	0.00012981	1	2	3.384e-05	X	X	X	X	X	X	X	X	X		infinity	5.25385	infinity	0		1	1	1	0	3		48	16	2.08133	0.034745		1.591	0.001067
PF3D7_1019000	1	eukaryotic translation initiation factor subunit eIF2A, putative	eIF2A	5	8	7.282e-05	X	X	X	26	58	0.0006068	9	15	0.00017048	1	1	1.037e-05	1	2	2.469e-05	1	2	0.00011152	X	X	X		infinity	3.57059	0.4	infinity		1	1	0	1	3		69	10	4.78705	3.5173e-06		1.328	6.2e-05
PF3D7_1235300	1	CCR4-NOT transcription complex subunit 4, putative (NOT4)	RRM	3	5	6.586e-05	X	X	X	20	49	0.00074182	3	4	6.579e-05	X	X	X	X	X	X	1	2	0.00016138	X	X	X		infinity	11.2424	0	infinity		1	1	0	1	3		56	4	9.71286	9.32335e-07		2.138	1e-05
PF3D7_0602600	0	conserved Plasmodium protein, unknown function	-	1	3	5.063e-05	X	X	X	1	2	3.88e-05	X	X	X	1	2	3.846e-05	X	X	X	X	X	X	X	X	X		infinity	infinity	infinity	0		1	1	1	0	3		7	2	2.42822	0.58427		0.806	0.57871
PF3D7_0922100	0	ubiquitin-like protein, putative	-	2	3	4.259e-05	X	X	X	4	10	0.00016317	1	1	1.773e-05	1	2	3.235e-05	X	X	X	X	X	X	X	X	X		infinity	9.05556	infinity	0		1	1	1	0	3		15	46	0.226231	6.4707e-07		1.496	0.128882
PF3D7_0627700	0	transportin	IBN_N	1	2	3.817e-05	X	X	X	2	4	8.775e-05	X	X	X	1	3	6.524e-05	X	X	X	X	X	X	X	X	X		infinity	infinity	infinity	0		1	1	1	0	3		9	n.d.	Infinity	n.d.		0.975	0.46164
PF3D7_0105700	1	asparagine-rich antigen Pfa35-2	-	1	3	2.144e-05	X	X	X	12	24	0.00019715	1	1	8.92e-06	2	2	1.629e-05	X	X	X	X	X	X	X	X	X		infinity	21.8889	infinity	0		1	1	1	0	3		29	3	6.7065	0.00192126		2.154	0.012058
PF3D7_1420000	0	splicing factor 3B subunit 4, putative (SF3B4)	RRM | OB_RNB	7	23	0.00104028	1	1	8.335e-05	1	2	0.00010397	X	X	X	5	15	0.00077305	X	X	X	X	X	X	X	X	X		12.4809	infinity	infinity	0		1	1	1	0	3		40	n.d.	Infinity	n.d.		2.335	0.002357
PF3D7_1037700	1	enhancer of rudimentary homolog, putative (ERH)	-	5	18	0.00375276	1	1	0.00038419	3	20	0.00479262	X	X	X	5	14	0.00332583	X	X	X	X	X	X	X	X	X		9.76798	infinity	infinity	0		1	1	1	0	3		52	4	9.01909	3.35904e-06		2.666	0.000141
PF3D7_0935000	1	U2 small nuclear ribonucleoprotein B'', putative	RRM	3	17	0.00192823	1	1	0.00020902	1	3	0.00039111	1	1	0.00014163	3	8	0.00103394	1	1	0.00015384	X	X	X	X	X	X		9.2251	2.75352	6.71429	0		1	1	1	0	3		28	1	19.4257	0.000364748		2.031	0.023907
PF3D7_1360100	1	RNA-binding protein, putative	RRM	4	14	0.00170264	1	1	0.00022411	4	12	0.00167742	X	X	X	3	10	0.00138576	2	2	0.00032991	1	1	0.00074503	1	2	0.00045066		7.59734	infinity	4.2	1.65188		1	1	1	0	3		37	3	8.55657	0.000153736		1.842	0.002708
PF3D7_1236100	1	clustered-asparagine-rich protein	RRM | RNA_bind	19	343	0.0168734	9	27	0.00244761	9	64	0.0036187	12	31	0.00190415	19	185	0.0103698	5	12	0.00080068	3	10	0.00301362	4	12	0.00109373		6.89382	1.90074	12.9463	2.75503		1	0	1	1	3		602	79	5.28675	5.34724e-52		1.992	0
PF3D7_0929200	1	RNA-binding protein, putative	RRM	25	333	0.025224	11	27	0.00376881	20	127	0.011057	13	33	0.00312116	27	244	0.0210597	11	36	0.00369867	5	10	0.00464034	8	24	0.00336823		6.69283	3.54277	5.69343	1.37767		1	1	1	0	3		714	63	7.86279	2.84415e-74		1.774	0
PF3D7_1407100	0	rRNA 2'-O-methyltransferase fibrillarin, putative (NOP1)	Fibrillarin | GCD14	9	24	0.00165216	1	2	0.00025371	5	11	0.00087036	4	5	0.00042978	4	7	0.00054907	1	1	9.337e-05	1	1	0.00042172	2	2	0.00025509		6.512	2.02326	5.90323	1.6549		1	1	1	0	3		43	21	1.42059	0.366032		1.515	0.001832
PF3D7_1139100	0	RNA-binding protein, putative	RRM	8	12	0.00014667	1	1	2.252e-05	10	29	0.00040741	X	X	X	5	9	0.00012535	1	1	1.658e-05	X	X	X	X	X	X		6.51288	infinity	7.35294	0		1	1	1	0	3		50	n.d.	Infinity	n.d.		2.649	0.000152
PF3D7_1239600	0	hydroxyethylthiazole kinase (ThzK)	-	5	10	0.00072487	1	1	0.00013358	6	13	0.0010831	4	5	0.00045255	4	4	0.00033038	X	X	X	X	X	X	X	X	X		5.42649	2.39073	infinity	0		1	1	1	0	3		27	2	9.36598	0.00144523		1.323	0.05918
PF3D7_0907400	1	ATP-dependent protease ATPase subunit ClpY (ClpY)	-	10	20	0.00047486	1	2	8.751e-05	5	10	0.0002729	5	7	0.00020752	4	6	0.00016232	X	X	X	1	5	0.00072726	X	X	X		5.42635	1.3125	infinity	infinity		1	0	1	1	3		41	7	4.06355	0.00132741		1.347	0.006322
PF3D7_0723900	1	conserved Plasmodium protein, unknown function	RRM	4	9	0.00016123	1	1	3.301e-05	11	21	0.00043239	X	X	X	5	6	0.00012247	X	X	X	X	X	X	X	X	X		4.88428	infinity	infinity	0		1	1	1	0	3		36	3	8.32531	0.000211763		2.245	0.005571
PF3D7_0508800	0	single-stranded DNA-binding protein (SSB)	-	10	25	0.00192704	2	3	0.00042613	2	7	0.00062017	1	1	9.625e-05	3	6	0.00052698	1	2	0.0002091	X	X	X	X	X	X		4.52219	6.45833	2.52153	0		1	1	1	0	3		38	28	0.941553	1		1.798	0.008321
PF3D7_1105800	1	conserved Plasmodium protein, unknown function	-	15	119	0.0097934	5	16	0.00242648	2	2	0.00018918	2	3	0.00030828	7	80	0.00750186	5	12	0.00133949	6	12	0.00604989	1	3	0.00045743		4.03605	0.613636	5.60269	13.2385		1	0	1	1	3		213	18	8.20968	8.83646e-23		1.88	0
PF3D7_0528200	1	eukaryotic translation initiation factor 3 subunit E, putative (EIF3E)	eIF3_N	3	7	0.0002964	1	1	7.803e-05	7	22	0.00107069	4	5	0.00026435	1	2	9.649e-05	X	X	X	X	X	X	X	X	X		3.79854	4.05682	infinity	0		1	1	1	0	3		31	8	2.68838	0.0370903		1.447	0.016165
PF3D7_1011800	0	PRE-binding protein (PREBP)	KH_1 | KH_3 | KH_4	19	48	0.00092254	4	7	0.00024792	75	451	0.00996289	28	83	0.00199184	11	31	0.00067889	3	5	0.00013034	3	5	0.0005887	6	9	0.00032048		3.72112	5.00151	5.22308	1.84062		1	1	1	0	3		535	324	1.14559	0.120903		1.643	0
PF3D7_0810600	1	RNA helicase, putative	DEAD	11	20	0.00046527	2	3	0.00012861	26	127	0.00339583	16	40	0.0011619	6	10	0.00026508	1	2	6.311e-05	X	X	X	3	4	0.00017241		3.61768	2.92255	4.20635	0		1	1	1	0	3		157	42	2.5934	1.52289e-07		1.177	0
PF3D7_1015900	0	enolase (ENO)	-	3	6	0.0002945	1	1	9.045e-05	6	14	0.00078982	2	5	0.00030643	1	2	0.00011186	3	4	0.0002663	1	3	0.00090206	2	2	0.00018188		3.25594	2.5817	0.421053	4.95604		1	1	0	1	3		25	148	0.117192	1.49634e-30		0.748	0.298037
PF3D7_1359600	0	conserved Plasmodium protein, unknown function	-	4	6	6.486e-05	1	1	1.992e-05	10	17	0.00021123	2	4	5.399e-05	2	3	3.695e-05	X	X	X	X	X	X	X	X	X		3.25602	3.90741	infinity	0		1	1	1	0	3		26	10	1.80382	0.260754		1.347	0.028534
PF3D7_1110400	1	asparagine-rich antigen	RRM	15	27	0.00039856	4	5	0.00013601	23	68	0.00115372	9	15	0.00027647	11	22	0.00037003	5	9	0.00018019	X	X	X	2	2	5.47e-05		2.93037	4.18116	2.05556	0		1	1	1	0	3		117	156	0.520332	5.69162e-07		1.353	1e-06
PF3D7_1330600	1	elongation factor Tu, putative	GTP_EFTU | GTP_EFTU_D3 | GTP_EFTU_D2 | MMR_HSR1	11	30	0.00130046	3	6	0.00047929	11	28	0.00139508	9	17	0.00092015	4	11	0.00054333	X	X	X	2	3	0.00079667	1	1	8.031e-05		2.71331	1.5163	infinity	9.9625		1	0	1	1	3		72	3	16.6506	1.71603e-09		1.066	0.001142
PF3D7_1007900	0	eukaryotic translation initiation factor 3 subunit D, putative (EIF3D)	eIF-3_zeta	11	20	0.0008063	2	4	0.00029717	13	46	0.00213153	5	21	0.00105711	7	10	0.00045937	3	4	0.00021873	X	X	X	1	4	0.00029878		2.71326	2.01703	2.09589	0		1	1	1	0	3		76	35	1.50649	0.114448		0.841	0.007669
PF3D7_1446200	0	M17 leucyl aminopeptidase (LAP)	-	3	5	0.00018092	1	1	6.668e-05	2	3	0.00012477	1	1	4.518e-05	1	2	8.246e-05	X	X	X	X	X	X	X	X	X		2.71326	2.77778	infinity	0		1	1	1	0	3		10	62	0.111899	2.83119e-13		1.072	0.403065
PF3D7_1367100	0	U1 small nuclear ribonucleoprotein, putative	U1snRNP70_N | RRM	2	4	0.00020701	1	1	9.537e-05	1	6	0.0003569	X	X	X	1	2	0.00011794	X	X	X	X	X	X	X	X	X		2.1706	infinity	infinity	0		1	1	1	0	3		12	n.d.	Infinity	n.d.		1.271	0.244912
PF3D7_1021900	1	conserved Plasmodium protein (10b antigen), unknown function	RNA_GG_bind	35	66	0.00063092	12	17	0.00029947	110	349	0.00383462	51	164	0.00195753	17	31	0.00033767	9	10	0.00012966	4	7	0.00040993	4	6	0.00010627		2.10679	1.95863	2.6	3.86792		1	0	1	1	3		453	104	3.02193	9.69975e-25		0.842	0
PF3D7_1312600	1	2-oxoisovalerate dehydrogenase subunit alpha, mitochondrial, putative (BCKDHA)	-	7	19	0.00096954	2	5	0.00047017	3	6	0.00035191	1	2	0.00012743	3	6	0.00034886	X	X	X	X	X	X	X	X	X		2.06211	2.77165	infinity	0		1	1	1	0	3		31	5	4.30141	0.00555262		1.296	0.022517
PF3D7_0415500	0	nuclear cap-binding protein, putative	RRM	6	13	0.00121617	3	5	0.00086197	5	15	0.0016129	1	2	0.00023362	5	9	0.00095937	2	2	0.00025378	1	2	0.0011462	X	X	X		1.41092	6.89316	3.77559	infinity		0	1	1	1	3		39	n.d.	Infinity	n.d.		1.403	0.008435
PF3D7_1002400.1	0	RNA-binding protein, putative	RRM	3	7	0.00061789	1	3	0.00048799	4	12	0.00121748	1	5	0.00055108	3	5	0.0005029	2	2	0.00023945	2	5	0.00270375	1	2	0.00032709		1.26619	2.20871	2.1046	8.26911		0	1	1	1	3		29	n.d.	Infinity	n.d.		0.913	0.135776
PF3D7_0532100	0	early transcribed membrane protein 5 (ETRAMP5)	-	1	7	0.00084662	3	9	0.00200587	2	4	0.00055605	X	X	X	1	10	0.0013781	1	2	0.00032809	1	3	0.00222275	1	1	0.00022408		0.422071	infinity	4.20122	9.92411		0	1	1	1	3		24	13	1.28082	0.76842		0.637	0.363178
PF3D7_0703500	1	erythrocyte membrane-associated antigen	DEAD	21	40	0.00038088	12	24	0.00042112	83	242	0.00264855	35	77	0.00091549	22	34	0.00036889	3	5	6.458e-05	2	4	0.00023333	2	3	5.293e-05		0.904445	2.89508	5.67692	4.39623		0	1	1	1	3		320	72	3.08345	4.41415e-18		1.081	0
PF3D7_1456800	0	V-type H(%2B)-translocating pyrophosphatase, putative (VP1)	-	X	X	X	X	X	X	2	4	0.00014037	X	X	X	2	5	0.00017394	X	X	X	1	2	0.00037408	1	2	0.00011314		0	infinity	infinity	3.30973		0	1	1	1	3		11	17	0.448914	0.112056		0.961	0.399049
PF3D7_1415300	1	RNA-binding protein Nova-1, putative	KH_1 | KH_3 | KH_2 | KH_5 | KH_4	9	30	0.00194876	X	X	X	7	22	0.00164258	7	23	0.00186551	5	18	0.0013323	1	1	8.811e-05	X	X	X	2	3	0.00036106		infinity	0.880493	15.1364	0		1	0	1	0	2		70	1	48.5643	3.19272e-10		0.941	0.00394
PF3D7_0520300	0	U6 snRNA-associated Sm-like protein LSm2, putative (LSM2)	LSM | SM-ATX	3	4	0.00085014	X	X	X	X	X	X	X	X	X	1	3	0.00072652	X	X	X	X	X	X	X	X	X		infinity	0	infinity	0		1	0	1	0	2		7	4	1.21411	1		0.898	0.503717
PF3D7_0615700	0	RNA and export factor binding protein, putative	RRM	3	6	0.00084197	X	X	X	X	X	X	X	X	X	2	3	0.00047969	X	X	X	X	X	X	X	X	X		infinity	0	infinity	0		1	0	1	0	2		9	n.d.	Infinity	n.d.		1.168	0.31485
PF3D7_1126900	0	small nuclear ribonucleoprotein F, putative (SNRPF)	LSM | SM-ATX	2	3	0.00076364	X	X	X	X	X	X	X	X	X	2	4	0.00116017	X	X	X	X	X	X	X	X	X		infinity	0	infinity	0		1	0	1	0	2		7	3	1.61881	0.864664		0.908	0.523438
PF3D7_1350200	0	small nuclear ribonucleoprotein E, putative (SNRPE)	LSM	1	3	0.00070617	X	X	X	X	X	X	X	X	X	1	3	0.00080464	X	X	X	X	X	X	X	X	X		infinity	0	infinity	0		1	0	1	0	2		6	n.d.	Infinity	n.d.		0.761	0.605837
PF3D7_1243600	0	translation initiation factor SUI1, putative	SUI1	2	3	0.00057107	X	X	X	2	4	0.00087517	1	1	0.00023768	X	X	X	X	X	X	X	X	X	1	2	0.00070537		infinity	3.67647	0	0		1	1	0	0	2		7	24	0.202351	0.00033066		0.659	0.576865
PF3D7_1232200	0	dihydrolipoyl dehydrogenase, mitochondrial (LPD1)	-	4	10	0.00042756	X	X	X	8	16	0.00078629	4	8	0.00042709	1	2	9.744e-05	X	X	X	X	X	X	X	X	X		infinity	1.84075	infinity	0		1	0	1	0	2		28	6	3.23762	0.0252833		1.017	0.075583
PF3D7_1346200	0	nuclear import protein MOG1, putative	-	1	3	0.00039091	X	X	X	X	X	X	X	X	X	1	2	0.00029695	X	X	X	X	X	X	X	X	X		infinity	0	infinity	0		1	0	1	0	2		5	n.d.	Infinity	n.d.		0.565	0.691163
PF3D7_0504600	0	2-oxoisovalerate dehydrogenase subunit beta, mitochondrial, putative (BCKDHB)	-	1	6	0.00034474	X	X	X	1	3	0.00019812	X	X	X	X	X	X	X	X	X	X	X	X	X	X	X		infinity	infinity	0	0		1	1	0	0	2		9	2	3.12199	0.35109		1.09	0.375063
PF3D7_1309500	0	H/ACA ribonucleoprotein complex subunit 1, putative (GAR1)	Gar1	2	3	0.00031423	X	X	X	X	X	X	X	X	X	2	3	0.00035804	X	X	X	X	X	X	X	X	X		infinity	0	infinity	0		1	0	1	0	2		6	1	4.16266	0.444747		0.835	0.561918
PF3D7_1119300	0	splicing factor U2AF small subunit, putative (U2AF1)	zf-CCCH | RRM	3	4	0.00029784	X	X	X	1	2	0.00017117	X	X	X	X	X	X	X	X	X	X	X	X	X	X	X		infinity	infinity	0	0		1	1	0	0	2		6	2	2.08133	0.767392		0.759	0.569426
PF3D7_0213700	0	conserved protein, unknown function	-	1	2	0.0002843	X	X	X	2	4	0.00065354	X	X	X	X	X	X	X	X	X	X	X	X	X	X	X		infinity	infinity	0	0		1	1	0	0	2		6	n.d.	Infinity	n.d.		0.766	0.561915
PF3D7_1360800	0	falcilysin (FLN)	-	7	15	0.00027524	X	X	X	5	14	0.00029527	5	10	0.00022912	1	2	4.182e-05	X	X	X	X	X	X	X	X	X		infinity	1.28821	infinity	0		1	0	1	0	2		31	75	0.286761	8.20581e-09		0.892	0.102853
PF3D7_0624100	0	conserved Plasmodium protein, unknown function	-	2	3	0.00024145	X	X	X	2	5	0.00046252	X	X	X	X	X	X	X	X	X	X	X	X	X	X	X		infinity	infinity	0	0		1	1	0	0	2		8	n.d.	Infinity	n.d.		0.984	0.445478
PF3D7_0621800	0	nascent polypeptide associated complex alpha chain, putative	-	1	2	0.00023795	X	X	X	2	6	0.00082048	X	X	X	X	X	X	X	X	X	X	X	X	X	X	X		infinity	infinity	0	0		1	1	0	0	2		8	28	0.198222	7.2262e-05		0.982	0.477749
PF3D7_0407200	0	peptidyl-tRNA hydrolase 2, putative (PTH2)	PTH2	2	2	0.00023165	X	X	X	1	3	0.00039939	X	X	X	X	X	X	X	X	X	X	X	X	X	X	X		infinity	infinity	0	0		1	1	0	0	2		5	n.d.	Infinity	n.d.		0.584	0.682407
PF3D7_0507600	0	cell differentiation protein, putative (CAF40)	-	4	7	0.00020145	X	X	X	7	18	0.00069464	6	13	0.000545	2	3	0.00011477	X	X	X	X	X	X	X	X	X		infinity	1.27523	infinity	0		1	0	1	0	2		28	5	3.88515	0.0132486		0.585	0.33585
PF3D7_1108400	0	casein kinase 2, alpha subunit (CK2alpha)	-	2	3	0.00019604	X	X	X	7	16	0.00120173	4	10	0.00081593	3	4	0.00029784	X	X	X	X	X	X	X	X	X		infinity	1.47304	infinity	0		1	0	1	0	2		23	47	0.339507	7.00418e-05		0.629	0.359241
PF3D7_0105500	0	conserved Plasmodium protein, unknown function	-	2	3	0.00019091	X	X	X	3	5	0.00036572	X	X	X	X	X	X	X	X	X	X	X	X	X	X	X		infinity	infinity	0	0		1	1	0	0	2		8	n.d.	Infinity	n.d.		1.061	0.407092
PF3D7_1340600	0	RNA lariat debranching enzyme, putative (DBR1)	DBR1	3	5	0.00019036	X	X	X	X	X	X	X	X	X	2	4	0.00017352	X	X	X	X	X	X	X	X	X		infinity	0	infinity	0		1	0	1	0	2		9	7	0.891998	1		1.076	0.367128
PF3D7_1008800	0	nucleolar protein 5, putative (NOP5)	Nop | NOP5NT	3	4	0.0001867	X	X	X	4	6	0.00032189	5	8	0.00046625	1	2	0.00010637	X	X	X	X	X	X	X	X	X		infinity	0.690987	infinity	0		1	0	1	0	2		12	3	2.7751	0.282341		0.195	0.785399
PF3D7_0420400	0	ribosome-recycling factor (RRF2)	RRF	1	2	0.00016459	X	X	X	1	5	0.00047296	X	X	X	X	X	X	X	X	X	X	X	X	X	X	X		infinity	infinity	0	0		1	1	0	0	2		7	1	4.85643	0.33253		0.801	0.552436
PF3D7_1365500	0	glycine cleavage system T protein, putative (GCVT)	-	2	3	0.00016176	X	X	X	4	7	0.00043381	1	1	6.732e-05	X	X	X	X	X	X	X	X	X	X	X	X		infinity	6.47761	0	0		1	1	0	0	2		10	1	6.93776	0.131173		1.166	0.324337
PF3D7_1323700	0	glideosome associated protein with multiple membrane spans 1 (GAPM1)	-	1	2	0.0001445	X	X	X	X	X	X	X	X	X	2	3	0.00024697	1	1	9.799e-05	X	X	X	X	X	X		infinity	0	2.52041	0		1	0	1	0	2		5	n.d.	Infinity	n.d.		0.633	0.673411
PF3D7_0920900	0	U4/U6 snRNA-associated-splicing factor, putative (PRP24)	RRM	1	3	0.00013682	X	X	X	3	4	0.00020968	2	2	0.00011389	2	3	0.0001559	1	1	6.186e-05	X	X	X	X	X	X		infinity	1.84211	2.51613	0		1	0	1	0	2		10	n.d.	Infinity	n.d.		0.855	0.489775
PF3D7_1136500.1	0	casein kinase 1 (CK1)	-	2	2	0.00013555	X	X	X	7	14	0.00109058	3	4	0.0003385	1	2	0.00015445	1	2	0.00018385	X	X	X	1	2	0.00025114		infinity	3.22781	0.836957	0		1	1	0	0	2		18	39	0.320204	0.000197867		0.819	0.305465
PF3D7_1230600	0	sun-family protein, putative	Nol1_Nop2_Fmu | Methyltransf_31 | MTS | Methyltransf_15 | UPF0020 | GCD14	2	2	0.00011644	X	X	X	1	2	0.00013384	X	X	X	X	X	X	X	X	X	X	X	X	X	X	X		infinity	infinity	0	0		1	1	0	0	2		4	n.d.	Infinity	n.d.		0.368	0.770746
PF3D7_1233000	0	elongation factor G (EF-G)	GTP_EFTU | EFG_IV | GTP_EFTU_D2	2	4	0.00010905	X	X	X	8	13	0.00040734	3	4	0.00013616	X	X	X	X	X	X	X	X	X	X	X	X		infinity	2.99265	0	0		1	1	0	0	2		17	n.d.	Infinity	n.d.		1.063	0.140519
PF3D7_1227800	0	histone S-adenosyl methyltransferase, putative	-	3	5	0.00010023	X	X	X	3	7	0.00016129	X	X	X	X	X	X	X	X	X	X	X	X	X	X	X		infinity	infinity	0	0		1	1	0	0	2		12	1	8.32531	0.0698984		1.376	0.23821
PF3D7_1422700	0	conserved Plasmodium protein, unknown function	-	4	5	9.198e-05	X	X	X	X	X	X	X	X	X	1	2	4.192e-05	X	X	X	X	X	X	X	X	X		infinity	0	infinity	0		1	0	1	0	2		7	3	1.61881	0.864664		0.911	0.531243
PF3D7_1134800	0	coatomer subunit delta	-	1	2	8.99e-05	X	X	X	X	X	X	X	X	X	2	3	0.00015366	X	X	X	X	X	X	X	X	X		infinity	0	infinity	0		1	0	1	0	2		5	1	3.46888	0.58427		0.583	0.695449
PF3D7_1226900	0	conserved Plasmodium protein, unknown function	-	1	2	8.845e-05	X	X	X	X	X	X	X	X	X	2	4	0.00020157	X	X	X	X	X	X	X	X	X		infinity	0	infinity	0		1	0	1	0	2		6	11	0.378423	0.159471		0.759	0.602287
PF3D7_1326300	0	RNA-binding protein, putative	RRM	1	2	8.308e-05	X	X	X	X	X	X	X	X	X	2	4	0.00018933	X	X	X	X	X	X	X	X	X		infinity	0	infinity	0		1	0	1	0	2		6	1	4.16266	0.444747		0.754	0.604063
PF3D7_0214000	0	T-complex protein 1 subunit theta (CCT8)	-	1	2	8.078e-05	X	X	X	X	X	X	2	4	0.00020173	1	2	9.204e-05	X	X	X	X	X	X	X	X	X		infinity	0	infinity	0		1	0	1	0	2		4	15	0.185007	0.00555262		-0.137	0.876448
PF3D7_1419900	0	YTH domain-containing protein, putative	YTH	1	2	7.654e-05	X	X	X	2	3	0.00013196	X	X	X	X	X	X	X	X	X	X	X	X	X	X	X		infinity	infinity	0	0		1	1	0	0	2		5	1	3.46888	0.58427		0.605	0.685353
PF3D7_1419000	0	conserved Plasmodium protein, unknown function	-	3	4	7.51e-05	X	X	X	4	7	0.00015105	5	9	0.00021098	X	X	X	X	X	X	3	4	0.00046005	3	5	0.00017392		infinity	0.71564	0	2.64368		1	0	0	1	2		15	13	0.800511	0.857945		-0.014	0.857383
PF3D7_1231600	0	pre-mRNA-splicing factor ATP-dependent RNA helicase PRP2, putative (PRP2)	HA2 | DEAD	2	4	7.497e-05	X	X	X	2	4	8.617e-05	4	9	0.00021062	1	2	4.271e-05	X	X	X	X	X	X	X	X	X		infinity	0.407583	infinity	0		1	0	1	0	2		10	n.d.	Infinity	n.d.		-0.081	0.872064
PF3D7_1025300	0	conserved Plasmodium protein, unknown function	-	3	3	7.123e-05	X	X	X	8	11	0.00030019	X	X	X	X	X	X	X	X	X	X	X	X	X	X	X		infinity	infinity	0	0		1	1	0	0	2		14	n.d.	Infinity	n.d.		1.512	0.169976
PF3D7_1220100	0	pre-mRNA-processing factor 17, putative (PRP17)	-	1	2	7.085e-05	X	X	X	2	4	0.00016286	X	X	X	X	X	X	X	X	X	X	X	X	X	X	X		infinity	infinity	0	0		1	1	0	0	2		6	n.d.	Infinity	n.d.		0.787	0.621535
PF3D7_1110200	0	pre-mRNA-processing factor 6, putative (PRPF6)	PRP1_N	3	4	6.589e-05	X	X	X	4	8	0.00015146	1	3	6.17e-05	1	2	3.754e-05	3	3	6.702e-05	X	X	X	1	6	0.00018311		infinity	2.43548	0.567164	0		1	1	0	0	2		14	n.d.	Infinity	n.d.		0.138	0.80637
PF3D7_0612900	0	nucleolar GTP-binding protein 1, putative	NOG1 | NOGCT | MMR_HSR1	1	2	6.382e-05	X	X	X	2	3	0.00011003	1	1	3.985e-05	X	X	X	X	X	X	X	X	X	X	X	X		infinity	2.75	0	0		1	1	0	0	2		5	n.d.	Infinity	n.d.		0.635	0.664181
PF3D7_1309300	0	U4/U6 small nuclear ribonucleoprotein PRP3, putative (PRPF3)	PRP3	1	2	6.014e-05	X	X	X	1	2	6.912e-05	X	X	X	X	X	X	X	X	X	X	X	X	X	X	X		infinity	infinity	0	0		1	1	0	0	2		4	n.d.	Infinity	n.d.		0.38	0.766621
PF3D7_1314000	0	conserved Plasmodium protein, unknown function	-	2	3	5.45e-05	X	X	X	5	10	0.00020881	X	X	X	X	X	X	X	X	X	X	X	X	X	X	X		infinity	infinity	0	0		1	1	0	0	2		13	2	4.50954	0.116258		1.386	0.178277
PF3D7_0725300	0	conserved Plasmodium protein, unknown function	-	1	2	5.521e-05	X	X	X	1	2	6.346e-05	X	X	X	1	1	3.145e-05	1	1	3.744e-05	X	X	X	X	X	X		infinity	infinity	0.837838	0		1	1	0	0	2		5	3	1.15629	1		0.392	0.768695
PF3D7_0218200	0	conserved Plasmodium protein, unknown function	-	1	2	5.425e-05	X	X	X	6	17	0.00053004	3	5	0.00016935	X	X	X	X	X	X	X	X	X	X	X	X		infinity	3.13609	0	0		1	1	0	0	2		19	n.d.	Infinity	n.d.		0.973	0.17687
PF3D7_0622200	0	radical SAM protein, putative	-	2	2	5.091e-05	X	X	X	1	3	8.777e-05	X	X	X	X	X	X	X	X	X	X	X	X	X	X	X		infinity	infinity	0	0		1	1	0	0	2		5	1	3.46888	0.58427		0.609	0.670361
PF3D7_1030100	0	pre-mRNA-splicing factor ATP-dependent RNA helicase PRP22, putative (PRP22)	HA2 | S1 | DEAD	2	3	5.091e-05	X	X	X	3	5	6.36e-05	1	1	X	X	X	X	X	X	X	X	X	X	X	X	X		infinity	infinity	0	0		1	1	0	0	2		8	n.d.	Infinity	n.d.		0.8	0.582393
PF3D7_1321700	0	splicing factor 1 (SF1)	RRM	1	2	5.067e-05	X	X	X	1	2	5.824e-05	1	1	3.164e-05	1	3	8.661e-05	2	3	0.0001031	2	3	0.00046565	X	X	X		infinity	1.8125	0.84466	infinity		1	0	0	1	2		10	1	6.93776	0.131173		0.548	0.654713
PF3D7_1106600	0	DEAD/DEAH box helicase, putative	DEAD	2	3	5.002e-05	X	X	X	3	3	5.749e-05	X	X	X	X	X	X	X	X	X	X	X	X	X	X	X		infinity	infinity	0	0		1	1	0	0	2		6	n.d.	Infinity	n.d.		0.734	0.618086
PF3D7_0915400	0	6-phosphofructokinase (PFK9)	-	3	3	4.631e-05	X	X	X	10	33	0.00058556	10	27	0.00052046	6	9	0.00015832	2	2	4.188e-05	X	X	X	X	X	X		infinity	1.12692	3.7619	0		1	0	1	0	2		45	101	0.309108	9.6753e-11		0.375	0.455581
PF3D7_0820000	0	Snf2-related CBP activator, putative (SRCAP)	-	3	4	4.206e-05	X	X	X	1	3	3.626e-05	4	8	0.00010503	1	2	2.396e-05	X	X	X	X	X	X	X	X	X		infinity	0.342857	infinity	0		1	0	1	0	2		9	4	1.561	0.816519		-0.101	0.876448
PF3D7_1119600	0	ATP-dependent zinc metalloprotease FTSH, putative	-	1	2	4.162e-05	X	X	X	X	X	X	1	3	7.795e-05	1	2	4.742e-05	X	X	X	X	X	X	X	X	X		infinity	0	infinity	0		1	0	1	0	2		4	2	1.38755	1		-0.072	0.865455
PF3D7_1235900	0	pre-mRNA-splicing factor SYF1, putative (XAB2)	-	1	2	4.247e-05	X	X	X	1	2	4.881e-05	X	X	X	X	X	X	X	X	X	X	X	X	X	X	X		infinity	infinity	0	0		1	1	0	0	2		4	n.d.	Infinity	n.d.		0.471	0.744538
PF3D7_1353400	0	Ran-binding protein, putative	zf-RanBP | RRM	2	2	3.761e-05	X	X	X	2	4	8.646e-05	X	X	X	X	X	X	X	X	X	X	X	X	X	X	X		infinity	infinity	0	0		1	1	0	0	2		6	n.d.	Infinity	n.d.		0.709	0.641736
PF3D7_1128000.1	0	conserved Plasmodium protein, unknown function	-	2	3	3.671e-05	X	X	X	9	16	0.00022503	15	25	0.00038197	3	3	4.183e-05	X	X	X	X	X	X	1	2	4.534e-05		infinity	0.589005	infinity	0		1	0	1	0	2		22	14	1.09022	1		-0.244	0.922554
PF3D7_1231800	1	asparagine-rich protein, putative	-	2	3	3.601e-05	X	X	X	9	26	0.00035866	1	1	1.499e-05	X	X	X	X	X	X	X	X	X	X	X	X		infinity	23.9333	0	0		1	1	0	0	2		29	2	10.0598	0.000745177		2.078	0.011903
PF3D7_1134600	0	zinc finger protein, putative	zf-CCCH	1	2	2.543e-05	X	X	X	7	10	0.00014612	2	3	4.762e-05	X	X	X	X	X	X	X	X	X	X	X	X		infinity	3.04167	0	0		1	1	0	0	2		12	n.d.	Infinity	n.d.		0.881	0.407095
PF3D7_1352700	0	P-loop containing nucleoside triphosphate hydrolase, putative	-	1	2	1.728e-05	X	X	X	2	2	1.987e-05	X	X	X	X	X	X	X	X	X	X	X	X	X	X	X		infinity	infinity	0	0		1	1	0	0	2		4	1	2.7751	0.802637		0.349	0.774777
PF3D7_1306900	0	U1 small nuclear ribonucleoprotein A, putative	RRM	6	17	0.00082884	1	1	8.984e-05	2	3	0.00016812	1	2	0.00012175	2	5	0.00027777	X	X	X	X	X	X	2	4	0.00036133		9.22573	1.37705	infinity	0		1	0	1	0	2		25	3	5.78147	0.00682425		1.192	0.070461
PF3D7_1330800	1	conserved Plasmodium protein, unknown function	RRM	6	93	0.0034159	3	6	0.00040611	2	4	0.00016887	1	2	9.172e-05	4	14	0.00058593	X	X	X	X	X	X	3	4	0.00027221		8.41127	1.83696	infinity	0		1	0	1	0	2		111	38	2.02656	0.000681272		2.215	0
PF3D7_0510100	0	conserved Plasmodium protein, unknown function	-	6	10	8.636e-05	1	1	1.591e-05	16	44	0.00043672	2	3	3.235e-05	1	2	1.968e-05	1	1	1.171e-05	X	X	X	X	X	X		5.42803	13.6562	1.66667	0		1	1	0	0	2		56	22	1.76598	0.0675557		2.344	4.7e-05
PF3D7_0310300	1	phosphoglycerate mutase, putative	-	6	10	0.00018791	1	1	3.463e-05	29	78	0.00168462	2	4	9.385e-05	X	X	X	X	X	X	X	X	X	X	X	X		5.42622	17.9255	0	0		1	1	0	0	2		88	5	12.2105	7.97644e-11		2.549	1e-06
PF3D7_1234900	0	conserved Plasmodium protein, unknown function	-	4	8	0.00115979	1	1	0.00026715	1	3	0.00049989	1	2	0.00036204	2	5	0.00082595	X	X	X	X	X	X	1	4	0.00107441		4.34134	1.38122	infinity	0		1	0	1	0	2		16	26	0.426939	0.024495		0.785	0.351393
PF3D7_1315400	1	zinc finger (CCCH type) protein, putative	-	6	23	0.00120166	2	3	0.00028883	3	7	0.00042036	3	6	0.00039141	4	7	0.00041672	X	X	X	X	X	X	X	X	X		4.16044	1.07417	infinity	0		1	0	1	0	2		37	7	3.6671	0.00415394		1.259	0.016993
PF3D7_1206200	1	eukaryotic translation initiation factor 3 subunit C, putative (EIF3C)	eIF-3c_N	11	22	0.00048944	2	3	0.00012299	16	53	0.00135523	8	12	0.00033334	3	6	0.0001521	5	9	0.00027157	X	X	X	X	X	X		3.97951	4.06907	0.558824	0		1	1	0	0	2		81	19	2.95768	6.14591e-05		1.213	3.8e-05
PF3D7_0822300	0	small nuclear ribonucleoprotein G, putative (SNRPG)	LSM	4	7	0.00184624	1	1	0.00048603	X	X	X	X	X	X	3	4	0.00120211	X	X	X	X	X	X	X	X	X		3.79861	0	infinity	0		1	0	1	0	2		11	n.d.	Infinity	n.d.		1.312	0.279801
PF3D7_0616800	0	malate:quinone oxidoreductase, putative (MQO)	-	3	6	0.00025211	1	1	7.743e-05	2	4	0.00019318	2	4	0.00020986	1	2	9.575e-05	X	X	X	X	X	X	X	X	X		3.25597	0.919048	infinity	0		1	0	1	0	2		12	1	8.32531	0.0698984		0.625	0.576861
PF3D7_1003800	0	U5 small nuclear ribonuclear protein, putative	GTP_EFTU | EFG_IV | GTP_EFTU_D2 | MMR_HSR1	8	17	0.00030134	2	3	9.799e-05	3	7	0.00014261	3	5	0.00011066	1	2	4.039e-05	5	6	0.00014425	1	2	0.00021718	1	3	9.852e-05		3.07521	1.28829	0.277778	2.19192		1	0	0	1	2		28	n.d.	Infinity	n.d.		0.512	0.429295
PF3D7_0812400	0	karyopherin alpha (KARalpha)	-	6	11	0.00044184	1	2	0.00014804	1	3	0.0001385	8	20	0.00100307	6	9	0.00041191	3	5	0.0002724	1	4	0.00098426	2	5	0.0003721		2.9846	0.138584	1.51471	2.64516		1	0	0	1	2		27	26	0.72046	0.444747		-0.171	0.908213
PF3D7_0909800	0	small nuclear ribonucleoprotein Sm D3, putative (SNRPD3)	LSM | SM-ATX | LSM14	6	16	0.00301946	2	3	0.00104328	X	X	X	X	X	X	1	5	0.00107516	2	2	0.00051193	X	X	X	X	X	X		2.8942	0	2.09961	0		1	0	1	0	2		21	4	3.64232	0.0468369		1.28	0.080205
PF3D7_0822800	0	U5 snrnp-specific protein, putative	-	2	5	0.00033783	1	1	0.00012451	X	X	X	X	X	X	2	3	0.00023096	1	1	9.164e-05	X	X	X	X	X	X		2.71328	0	2.51087	0		1	0	1	0	2		8	n.d.	Infinity	n.d.		1.049	0.463655
PF3D7_1470600	0	RAP protein, putative	RAP	5	9	0.00036964	1	2	0.00015137	3	4	0.00018883	2	2	0.00010257	2	4	0.00018719	X	X	X	X	X	X	X	X	X		2.44196	1.83495	infinity	0		1	0	1	0	2		17	2	5.8971	0.0349559		1.15	0.183949
PF3D7_0906600	1	zinc finger protein, putative	-	7	21	0.00054533	2	5	0.00023927	6	26	0.00077603	3	8	0.0002594	X	X	X	X	X	X	X	X	X	X	X	X		2.27914	2.99614	0	0		1	1	0	0	2		47	4	8.15187	1.5972e-05		1.241	0.009022
PF3D7_0723400	0	conserved Plasmodium protein, unknown function	-	3	4	6.158e-05	1	1	2.837e-05	3	4	7.078e-05	1	2	3.844e-05	6	11	0.00019295	1	1	2.088e-05	1	1	9.431e-05	1	2	5.705e-05		2.1706	1.86842	9.19048	1.64912		1	0	1	0	2		20	4	3.46888	0.0620842		1.252	0.1019
PF3D7_1037100	0	pyruvate kinase 2 (PyKII)	-	3	4	0.00011754	1	1	5.415e-05	X	X	X	X	X	X	X	X	X	X	X	X	1	2	0.00036002	X	X	X		2.17064	0	0	infinity		1	0	0	1	2		6	1	4.16266	0.444747		0.741	0.602284
PF3D7_1327800	0	ribose-phosphate pyrophosphokinase, putative	-	6	8	0.00031273	1	2	0.00014407	4	6	0.00026958	X	X	X	X	X	X	1	2	0.00010604	X	X	X	X	X	X		2.17068	infinity	0	0		1	1	0	0	2		14	2	4.85643	0.086642		1.009	0.312962
PF3D7_1361900	0	proliferating cell nuclear antigen 1 (PCNA1)	-	3	8	0.00063916	2	2	0.00029445	1	2	0.00018366	3	10	0.00059855	2	8	0.00072828	2	5	0.00054183	2	4	0.00195775	1	2	0.00029605		2.17069	0.307179	1.34317	6.61486		1	0	0	1	2		22	29	0.526313	0.0688337		0.408	0.59151
PF3D7_0731300	0	Plasmodium exported protein (PHISTb), unknown function (PfG174)	-	2	4	0.00027623	1	1	0.00012726	3	4	0.00031749	1	4	0.00034491	2	3	0.00023606	X	X	X	X	X	X	X	X	X		2.1706	0.918841	infinity	0		1	0	1	0	2		11	19	0.40166	0.0502718		0.585	0.605835
PF3D7_0322000	0	peptidyl-prolyl cis-trans isomerase (CYP19A)	-	1	4	0.00051207	1	1	0.00023591	3	8	0.00117714	2	6	0.00095908	1	2	0.00029174	X	X	X	X	X	X	X	X	X		2.17062	1.22732	infinity	0		1	0	1	0	2		14	34	0.285672	0.000211763		0.539	0.59151
PF3D7_1435700.1	0	ataxin-2 like protein, putative	LsmAD | SM-ATX	3	6	0.00014465	1	2	8.886e-05	6	11	0.00030482	1	1	3.01e-05	2	4	0.00010988	X	X	X	X	X	X	X	X	X		1.62784	10.1667	infinity	0		0	1	1	0	2		21	6	2.42822	0.147495		1.596	0.046324
PF3D7_1345700	0	isocitrate dehydrogenase [NADP], mitochondrial (IDH)	-	8	18	0.00084197	2	6	0.00051718	18	44	0.00236559	11	31	0.00181057	2	4	0.00021319	X	X	X	1	2	0.0005731	1	1	8.666e-05		1.628	1.30646	infinity	6.58621		0	0	1	1	2		68	5	9.43535	5.50642e-08		0.56	0.086713
PF3D7_1431600	0	ATP-specific succinyl-CoA synthetase beta subunit, putative	-	4	6	0.0002843	2	2	0.00017463	2	3	0.00016338	X	X	X	2	3	0.00016197	X	X	X	X	X	X	X	X	X		1.62801	infinity	infinity	0		0	1	1	0	2		12	2	4.16266	0.15549		1.025	0.283407
PF3D7_1004400	1	RNA-binding protein, putative	RRM	9	20	0.00049753	6	7	0.00032089	7	14	0.00040029	X	X	X	5	8	0.00022676	3	3	0.00010122	X	X	X	X	X	X		1.55047	infinity	2.24752	0		0	1	1	0	2		42	81	0.359736	2.51446e-07		1.31	0.003826
PF3D7_0702500	0	Plasmodium exported protein, unknown function	-	9	17	0.00147094	5	6	0.00095669	X	X	X	X	X	X	6	8	0.00078873	X	X	X	2	2	0.00106013	X	X	X		1.53753	0	infinity	infinity		0	0	1	1	2		27	19	0.985892	1		1.143	0.070457
PF3D7_0815600	1	eukaryotic translation initiation factor 3 subunit G, putative (EIF3G)	RRM | eIF3g	8	31	0.00253218	3	12	0.00180628	7	20	0.00178382	4	7	0.00071394	5	14	0.00130303	3	11	0.0012187	2	8	0.00400316	2	5	0.0007567		1.40188	2.4986	1.06891	5.28798		0	1	0	1	2		73	28	1.80877	0.024495		0.734	0.014989
PF3D7_1016300	1	glycophorin binding protein (GBP)	-	5	45	0.00119551	2	36	0.00088122	1	9	0.00027482	2	18	0.0005971	4	64	0.00193737	1	9	0.00032431	4	87	0.0141592	6	56	0.00275644		1.35665	0.460637	5.9784	5.13752		0	0	1	1	2		205	79	1.8003	4.53779e-05		0.717	4e-06
PF3D7_0320800	1	ATP-dependent RNA helicase DDX6 (DOZI)	DEAD	7	10	0.00050557	1	4	0.00037266	16	38	0.00220815	7	17	0.00107315	5	7	0.00040325	X	X	X	X	X	X	X	X	X		1.35665	2.05778	infinity	0		0	1	1	0	2		55	3	12.7192	4.54083e-07		0.895	0.018761
PF3D7_0706500	1	conserved Plasmodium protein, unknown function	-	23	59	0.00075708	9	25	0.00059115	77	299	0.00440986	61	237	0.00379725	14	30	0.00043863	10	12	0.00020885	9	22	0.00172938	4	9	0.00021397		1.28069	1.16144	2.10048	8.07944		0	0	1	1	2		410	38	7.48548	5.50563e-42		0.369	0.000358
PF3D7_0315100	0	eukaryotic translation initiation factor 4E (eIF4E)	IF4E	7	14	0.00135011	2	6	0.00106626	9	23	0.00254938	5	8	0.0009633	6	10	0.00109884	1	2	0.0002616	X	X	X	X	X	X		1.26621	2.64694	4.19466	0		0	1	1	0	2		47	n.d.	Infinity	n.d.		1.062	0.01017
PF3D7_0606600	0	conserved Plasmodium protein, unknown function	-	5	7	6.348e-05	2	3	5.013e-05	5	6	6.254e-05	X	X	X	2	2	2.067e-05	X	X	X	X	X	X	X	X	X		1.26631	infinity	infinity	0		0	1	1	0	2		15	22	0.473029	0.0760634		1.071	0.279799
PF3D7_1107300	1	polyadenylate-binding protein-interacting protein 1, putative (PAIP1)	-	17	29	0.00019041	7	13	0.0001573	59	239	0.0018037	26	69	0.0005657	13	20	0.00014963	3	9	8.015e-05	3	4	0.00016089	2	3	3.65e-05		1.21049	3.18728	1.875	4.35135		0	1	0	1	2		292	77	2.63094	1.22279e-13		1.155	0
PF3D7_0604500	1	conserved Plasmodium protein, unknown function	-	35	57	0.00043417	15	26	0.00036494	57	148	0.00129571	15	30	0.00028532	23	41	0.00035584	14	33	0.00034093	4	6	0.00027997	6	8	0.0001129		1.1897	4.54737	1.04399	2.47788		0	1	0	1	2		252	117	1.49429	0.00140357		0.963	0
PF3D7_1232100	0	60 kDa chaperonin (CPN60)	-	6	15	0.00045734	4	7	0.00039329	1	3	0.00010513	2	5	0.00019035	4	10	0.00034741	1	2	8.271e-05	3	4	0.00074711	3	6	0.00033893		1.16286	0.552632	4.18072	2.20354		0	0	1	1	2		32	98	0.226539	5.37066e-14		0.483	0.393029
PF3D7_1466900	0	rhoptry protein, putative	-	4	6	9.276e-05	2	3	8.547e-05	1	2	3.554e-05	X	X	X	2	2	3.523e-05	X	X	X	X	X	X	X	X	X		1.08529	infinity	infinity	0		0	1	1	0	2		10	4	1.73444	0.682045		0.672	0.57686
PF3D7_0527500	0	Hsc70-interacting protein (HIP)	-	1	2	9.559e-05	1	1	8.808e-05	1	2	0.00010987	X	X	X	2	3	0.00016339	1	2	0.00012966	1	2	0.00058562	X	X	X		1.08526	infinity	1.25385	infinity		0	1	0	1	2		9	30	0.208133	5.2113e-05		0.615	0.633427
PF3D7_0515000	1	pre-mRNA-splicing factor CWC2, putative (CWC2)	RRM	19	49	0.00126493	11	25	0.00118928	18	45	0.00127587	9	17	0.00054796	18	37	0.00108835	8	15	0.00052521	1	1	0.00015814	7	16	0.00076527		1.06361	2.32847	2.07238	0.206536		0	1	1	0	2		132	1	91.5784	2.75775e-19		0.598	0.005043
PF3D7_1366900	1	conserved Plasmodium protein, unknown function	-	12	34	0.00108657	6	19	0.00111893	14	67	0.00246103	7	23	0.00091778	6	22	0.00080111	5	21	0.00091027	4	9	0.00176198	4	8	0.00047368		0.97108	2.68083	0.88022	3.7173		0	1	0	1	2		132	129	0.70991	0.0187364		0.629	0.001347
PF3D7_1320900	0	RNA-binding protein, putative	RRM	2	6	0.00105077	1	7	0.00225905	1	5	0.00100645	X	X	X	1	3	0.00059865	1	1	0.00023754	X	X	X	X	X	X		0.465138	infinity	2.51681	0		0	1	1	0	2		14	n.d.	Infinity	n.d.		0.432	0.651509
PF3D7_1434800	0	mitochondrial acidic protein MAM33, putative	-	5	8	0.00069496	2	5	0.0008004	3	6	0.00059908	2	3	0.0003254	3	5	0.00049491	1	2	0.00023565	5	18	0.00957899	2	4	0.00064379		0.868266	1.84308	2.09746	14.8742		0	0	1	1	2		37	15	1.71131	0.193048		1.032	0.035096
PF3D7_0201800	0	knob associated heat shock protein 40 (KAHsp40)	-	7	11	0.00057198	6	16	0.00153312	1	2	0.00011953	X	X	X	2	3	0.00017775	4	6	0.00042316	1	2	0.00063708	2	2	0.00019268		0.373082	infinity	0.420804	3.30052		0	1	0	1	2		18	16	0.780498	0.769959		-0.333	0.933642
PF3D7_0519700	0	conserved Plasmodium protein, unknown function	-	3	5	0.00057008	1	3	0.00063032	3	13	0.00170363	X	X	X	1	2	0.00025983	X	X	X	X	X	X	X	X	X		0.904429	infinity	infinity	0		0	1	1	0	2		20	16	0.86722	0.957831		1.334	0.064953
PF3D7_0932200	0	profilin, putative (PFN)	-	2	4	0.00051207	3	4	0.00094363	2	7	0.00102999	1	1	0.00015985	3	6	0.00087522	1	1	0.00017364	X	X	X	2	3	0.00071156		0.54266	6.4375	5.02874	0		0	1	1	0	2		17	21	0.561628	0.195586		0.738	0.353348
PF3D7_1419700	1	conserved Plasmodium protein, unknown function	Nop14 | BUD22	7	11	0.00047309	2	8	0.00063403	9	37	0.00173015	5	13	0.00069811	5	13	0.00063707	2	4	0.00023334	X	X	X	X	X	X		0.746163	2.47851	2.73391	0		0	1	1	0	2		61	19	2.22739	0.00784779		0.819	0.021457
PF3D7_0904700	0	bacterial histone-like protein (HU)	-	2	4	0.0004633	2	4	0.00085376	2	2	0.00026626	X	X	X	3	4	0.00052791	1	1	0.0001571	X	X	X	3	3	0.00064379		0.542658	infinity	3.36306	0		0	1	1	0	2		10	59	0.117589	2.007e-12		0.238	0.779689
PF3D7_1211400	0	heat shock protein DNAJ homologue Pfj4 (PfJ4)	-	4	5	0.00044859	2	3	0.00049599	2	3	0.00030936	1	1	0.00011202	3	4	0.00040891	1	3	0.00036507	2	4	0.00219846	2	2	0.00033245		0.904434	2.75893	1.12055	6.62048		0	1	0	1	2		16	27	0.411127	0.0167398		0.624	0.491771
PF3D7_0109600	0	cold-shock protein, putative	CSD | OB_RNB	2	3	0.00043782	1	2	0.00053787	1	2	0.00033548	X	X	X	2	3	0.00049887	1	1	0.00019795	X	X	X	X	X	X		0.813989	infinity	2.5202	0		0	1	1	0	2		8	n.d.	Infinity	n.d.		0.656	0.630056
PF3D7_1036900	1	conserved Plasmodium protein, unknown function	-	18	34	0.00042975	13	24	0.00057595	35	84	0.00125731	10	16	0.00026017	17	31	0.00046	8	13	0.00022962	6	16	0.00127644	5	13	0.00031366		0.746159	4.83462	2	4.06369		0	1	0	1	2		165	231	0.495554	4.43263e-11		0.906	1e-06
PF3D7_0501000	0	Plasmodium exported protein, unknown function	-	3	5	0.00042098	3	5	0.00077577	2	3	0.00029032	1	1	0.00010513	3	6	0.00057562	X	X	X	X	X	X	2	3	0.00046799		0.542661	2.7619	infinity	0		0	1	1	0	2		14	14	0.693776	0.595145		0.435	0.641738
PF3D7_1215000	0	thioredoxin peroxidase 2 (Trx-Px2)	-	2	2	0.0002027	1	2	0.00037352	1	2	0.00023297	X	X	X	2	2	0.00023096	X	X	X	X	X	X	X	X	X		0.542675	infinity	infinity	0		0	1	1	0	2		6	n.d.	Infinity	n.d.		0.351	0.761331
PF3D7_1230800	0	conserved Plasmodium protein, unknown function	-	2	3	0.00011245	1	2	0.00013815	3	9	0.00038776	3	4	0.00018722	2	2	8.542e-05	X	X	X	X	X	X	X	X	X		0.81397	2.07487	infinity	0		0	1	1	0	2		14	3	3.23762	0.169795		0.637	0.525394
PF3D7_0905900	0	coatomer subunit beta, putative (SEC27)	-	3	5	0.00010837	1	4	0.00015976	2	2	4.982e-05	X	X	X	1	2	4.939e-05	X	X	X	X	X	X	X	X	X		0.67833	infinity	infinity	0		0	1	1	0	2		9	3	2.08133	0.573594		0.418	0.714654
PF3D7_0609000	0	conserved Plasmodium protein, unknown function	-	10	15	5.403e-05	9	16	0.00010621	14	22	9.109e-05	10	13	5.847e-05	6	11	4.515e-05	2	4	1.954e-05	2	3	6.62e-05	2	2	1.335e-05		0.508709	1.56897	2.25	5.07692		0	0	1	1	2		51	17	2.08133	0.0279488		0.367	0.43941
PF3D7_1319300	0	N2,N2-dimethylguanosine tRNA methyltransferase, putative	TRM	2	2	5.446e-05	1	2	0.00010035	2	3	9.389e-05	X	X	X	3	5	0.00015512	X	X	X	X	X	X	X	X	X		0.542701	infinity	infinity	0		0	1	1	0	2		10	1	6.93776	0.131173		0.83	0.513613
PF3D7_0526500	0	conserved Plasmodium protein, unknown function	Suf	2	3	4.745e-05	1	5	0.00014574	2	3	5.454e-05	1	1	1.975e-05	2	5	9.011e-05	1	2	4.291e-05	X	X	X	X	X	X		0.32558	2.75	2.09302	0		0	1	1	0	2		11	n.d.	Infinity	n.d.		0.302	0.748009
PF3D7_1419400	0	conserved Plasmodium membrane protein, unknown function	-	2	4	3.978e-05	2	3	5.498e-05	14	22	0.0002515	1	2	2.484e-05	2	3	3.4e-05	1	1	1.349e-05	X	X	X	X	X	X		0.723536	10.04	2.61538	0		0	1	1	0	2		29	n.d.	Infinity	n.d.		1.474	0.019466
PF3D7_0308900	0	splicing factor 3B subunit 1, putative (SF3B1)	SF3b1	2	2	3.159e-05	1	3	8.732e-05	2	6	0.00010892	2	2	3.944e-05	1	2	3.599e-05	X	X	X	X	X	X	X	X	X		0.361773	2.79487	infinity	0		0	1	1	0	2		10	n.d.	Infinity	n.d.		0.444	0.688271
PF3D7_1005500	0	regulator of nonsense transcripts, putative	UPF1_Zn_bind | SRP54	1	2	2.773e-05	1	2	5.11e-05	11	26	0.00041431	4	6	0.00010386	1	2	3.159e-05	X	X	X	X	X	X	X	X	X		0.542661	3.98077	infinity	0		0	1	1	0	2		30	n.d.	Infinity	n.d.		1.136	0.030949
PF3D7_0212400	0	conserved Plasmodium membrane protein, unknown function	-	2	3	1.605e-05	2	4	3.944e-05	4	6	3.69e-05	1	1	6.68e-06	2	3	1.829e-05	1	1	7.26e-06	X	X	X	X	X	X		0.406947	5.28571	2.57143	0		0	1	1	0	2		12	11	0.756847	0.822445		0.667	0.552438
PF3D7_0821400	0	conserved Plasmodium protein, unknown function	-	X	X	X	X	X	X	1	2	0.00040583	X	X	X	X	X	X	X	X	X	2	3	0.0032445	X	X	X		0	infinity	0	infinity		0	1	0	1	2		5	49	0.0707935	4.07759e-12		0.616	0.673413
PF3D7_0728000	0	eukaryotic translation initiation factor 2 alpha subunit, putative	EIF_2_alpha | S1 | EXOSC1	X	X	X	X	X	X	1	2	0.00015296	X	X	X	1	2	0.00015163	X	X	X	X	X	X	X	X	X		0	infinity	infinity	0		0	1	1	0	2		4	12	0.231259	0.0306872		0.505	0.728822
PF3D7_1311400	0	AP-1 complex subunit mu-1 (AP1M1)	-	X	X	X	X	X	X	1	2	0.00011515	X	X	X	1	2	0.00011416	X	X	X	X	X	X	X	X	X		0	infinity	infinity	0		0	1	1	0	2		4	n.d.	Infinity	n.d.		0.509	0.717289
PF3D7_1107200	0	conserved Plasmodium protein, unknown function	-	X	X	X	X	X	X	3	3	0.00010587	X	X	X	X	X	X	X	X	X	1	2	0.00037617	X	X	X		0	infinity	0	infinity		0	1	0	1	2		5	n.d.	Infinity	n.d.		0.617	0.653116
PF3D7_0704100	0	conserved Plasmodium membrane protein, unknown function	-	X	X	X	X	X	X	1	2	1.414e-05	X	X	X	6	10	7.009e-05	2	4	3.337e-05	X	X	X	1	5	5.698e-05		0	infinity	2.12121	0		0	1	1	0	2		12	17	0.489724	0.159471		0.228	0.772773
PF3D7_1118300	0	insulinase, putative	-	X	X	X	X	X	X	3	7	0.00011837	1	1	1.837e-05	2	4	6.705e-05	X	X	X	X	X	X	X	X	X		0	6.55556	infinity	0		0	1	1	0	2		11	7	1.09022	1		1.242	0.270873
PF3D7_0501500	0	rhoptry-associated protein 3 (RAP3)	-	X	X	X	X	X	X	3	6	0.00037742	1	1	6.833e-05	4	8	0.00049887	2	2	0.00014846	X	X	X	X	X	X		0	5.54412	3.37162	0		0	1	1	0	2		14	64	0.151764	5.30428e-12		1.209	0.243222
PF3D7_1103800	1	CCR4-NOT transcription complex subunit 1, putative (NOT1)	Not1	X	X	X	X	X	X	19	42	0.00031349	6	9	7.298e-05	3	4	2.96e-05	X	X	X	X	X	X	X	X	X		0	4.28767	infinity	0		0	1	1	0	2		46	12	2.65947	0.00806665		1.419	0.003553
PF3D7_1439500	0	CCAAT-binding transcription factor, putative	-	X	X	X	X	X	X	2	7	0.00016399	1	2	5.09e-05	X	X	X	1	2	5.529e-05	1	2	0.00024973	1	2	7.553e-05		0	3.21569	0	3.28947		0	1	0	1	2		9	n.d.	Infinity	n.d.		0.482	0.662619
PF3D7_1425800	0	conserved Plasmodium protein, unknown function	-	X	X	X	X	X	X	X	X	X	X	X	X	1	3	7.746e-05	X	X	X	1	3	0.00041648	X	X	X		0	0	infinity	infinity		0	0	1	1	2		6	n.d.	Infinity	n.d.		0.837	0.565678
PF3D7_1466700	0	large ribosomal subunit assembling protein, putative	UPF0113 | PUA	3	9	0.00110067	X	X	X	X	X	X	X	X	X	X	X	X	X	X	X	X	X	X	X	X	X		infinity	0	0	0		1	0	0	0	1		9	n.d.	Infinity	n.d.		1.114	0.307334
PF3D7_0205500	0	DNA-directed RNA polymerase II 16 kDa subunit, putative	RNA_pol_Rpb4	4	6	0.00099505	X	X	X	X	X	X	X	X	X	X	X	X	X	X	X	X	X	X	X	X	X		infinity	0	0	0		1	0	0	0	1		6	3	1.38755	1		0.896	0.540928
PF3D7_1433000	0	H/ACA ribonucleoprotein complex subunit 3, putative (NOP10)	Nop10p	1	2	0.00079604	X	X	X	X	X	X	X	X	X	X	X	X	X	X	X	X	X	X	X	X	X		infinity	0	0	0		1	0	0	0	1		2	n.d.	Infinity	n.d.		0.289	0.802235
PF3D7_0713700	0	conserved Plasmodium protein, unknown function	-	1	6	0.00062845	X	X	X	X	X	X	1	4	0.00052313	2	2	0.0002387	1	2	0.00028413	X	X	X	1	4	0.00077625		infinity	0	0.841549	0		1	0	0	0	1		8	2	2.7751	0.456947		-0.067	0.868547
PF3D7_1012400	0	hypoxanthine-guanine phosphoribosyltransferase (HGPRT)	-	2	6	0.0005686	X	X	X	X	X	X	X	X	X	1	2	0.00021596	1	2	0.00025707	X	X	X	X	X	X		infinity	0	0.840467	0		1	0	0	0	1		8	26	0.21347	0.000232655		0.748	0.515583
PF3D7_1213600	0	dynein light chain 1, putative (DLC8)	-	1	2	0.00047078	X	X	X	X	X	X	X	X	X	X	X	X	X	X	X	X	X	X	1	2	0.00087224		infinity	0	0	0		1	0	0	0	1		2	n.d.	Infinity	n.d.		0.031	0.848175
PF3D7_0703300	0	conserved Plasmodium protein, unknown function	-	1	3	0.00044982	X	X	X	X	X	X	X	X	X	X	X	X	X	X	X	X	X	X	X	X	X		infinity	0	0	0		1	0	0	0	1		3	n.d.	Infinity	n.d.		0.426	0.750291
PF3D7_1006700	0	conserved Plasmodium protein, unknown function	-	5	7	0.0004001	X	X	X	2	2	0.00013139	1	1	7.137e-05	X	X	X	X	X	X	X	X	X	X	X	X		infinity	1.84507	0	0		1	0	0	0	1		9	13	0.480306	0.234993		1.062	0.37109
PF3D7_0304900	0	conserved Plasmodium protein, unknown function	-	2	3	0.00038631	X	X	X	1	1	0.00014801	2	2	0.00032157	X	X	X	X	X	X	X	X	X	X	X	X		infinity	0.459627	0	0		1	0	0	0	1		4	n.d.	Infinity	n.d.		0.21	0.807183
PF3D7_0702400	0	small exported membrane protein 1 (SEMP1)	-	1	2	0.00035595	X	X	X	X	X	X	X	X	X	X	X	X	X	X	X	X	X	X	X	X	X		infinity	0	0	0		1	0	0	0	1		2	7	0.198222	0.116373		0.312	0.797981
PF3D7_1120100	0	phosphoglycerate mutase, putative (PGM1)	-	3	4	0.00035026	X	X	X	2	3	0.00030194	8	14	0.00153069	1	1	9.977e-05	1	2	0.00023754	X	X	X	1	2	0.00032447		infinity	0.197257	0.420168	0		1	0	0	0	1		8	78	0.0711565	5.34022e-19		-0.788	0.944851
PF3D7_1002900	0	conserved Plasmodium protein, unknown function	-	1	2	0.00034474	X	X	X	X	X	X	1	2	0.00043045	2	3	0.00058922	1	2	0.00046759	1	1	0.00105595	1	2	0.00063873		infinity	0	1.25855	1.65258		1	0	0	0	1		6	1	4.16266	0.444747		-0.019	0.856826
PF3D7_1318800	0	translocation protein SEC63 (SEC63)	-	4	10	0.00033627	X	X	X	3	6	0.0002319	4	6	0.00025192	2	4	0.00015326	2	2	9.122e-05	X	X	X	2	3	0.00018691		infinity	0.920635	1.68132	0		1	0	0	0	1		20	14	0.991109	1		0.58	0.49377
PF3D7_1459400	0	conserved Plasmodium protein, unknown function	-	3	5	0.00032193	X	X	X	2	4	0.00029601	4	10	0.00080393	2	2	0.00014673	3	5	0.00043665	X	X	X	2	3	0.00035787		infinity	0.368159	0.336384	0		1	0	0	0	1		11	25	0.305261	0.00321148		-0.452	0.938037
PF3D7_1246400	0	myosin A tail domain interacting protein (MTIP)	-	2	3	0.00032193	X	X	X	1	1	0.00012334	2	5	0.00066995	1	2	0.00024455	3	4	0.0005822	X	X	X	4	9	0.00178937		infinity	0.183582	0.420962	0		1	0	0	0	1		6	3	1.38755	1		-1.061	0.937279
PF3D7_1432100	0	voltage-dependent anion-selective channel protein, putative	-	3	4	0.00030299	X	X	X	X	X	X	X	X	X	X	X	X	X	X	X	X	X	X	X	X	X		infinity	0	0	0		1	0	0	0	1		4	54	0.0513908	3.65345e-14		0.662	0.67189
PF3D7_1451100	0	elongation factor 2 (eEF2)	GTP_EFTU | EFG_IV | GTP_EFTU_D2 | MMR_HSR1	4	11	0.00028943	X	X	X	30	132	0.00399193	42	164	0.00525649	2	4	0.00011992	3	3	0.00010706	1	1	0.00016119	2	2	9.75e-05		infinity	0.759513	1.1215	1.65979		1	0	0	0	1		148	158	0.649866	0.000733838		-0.118	0.931656
PF3D7_1143400	0	translation initiation factor eIF-1A, putative	eIF-1a	1	2	0.00028247	X	X	X	X	X	X	X	X	X	X	X	X	X	X	X	X	X	X	X	X	X		infinity	0	0	0		1	0	0	0	1		2	2	0.693776	1		0.268	0.800548
PF3D7_0211200	0	ras-related protein Rab-5A (RAB5a)	GTP_EFTU | MMR_HSR1	2	3	0.00027946	X	X	X	X	X	X	X	X	X	2	4	0.00042457	4	6	0.0007581	X	X	X	1	2	0.00034518		infinity	0	0.560686	0		1	0	0	0	1		7	n.d.	Infinity	n.d.		-0.1	0.873542
PF3D7_1249500	0	cutA, putative	-	2	2	0.00027536	X	X	X	X	X	X	X	X	X	X	X	X	X	X	X	X	X	X	X	X	X		infinity	0	0	0		1	0	0	0	1		2	n.d.	Infinity	n.d.		0.276	0.802235
PF3D7_1024200	0	RNA-binding protein, putative	RRM	1	2	0.00027364	X	X	X	X	X	X	X	X	X	X	X	X	X	X	X	X	X	X	X	X	X		infinity	0	0	0		1	0	0	0	1		2	n.d.	Infinity	n.d.		0.291	0.792712
PF3D7_0720400	0	ferrodoxin reductase-like protein	-	5	8	0.00027279	X	X	X	6	9	0.00035273	4	5	0.00021288	X	X	X	X	X	X	X	X	X	X	X	X		infinity	1.65728	0	0		1	0	0	0	1		17	n.d.	Infinity	n.d.		0.912	0.263823
PF3D7_0817500	0	protein kinase c inhibitor-like protein, putative	DcpS_C	1	2	0.00023666	X	X	X	X	X	X	X	X	X	X	X	X	X	X	X	X	X	X	X	X	X		infinity	0	0	0		1	0	0	0	1		2	10	0.138755	0.0193729		0.198	0.818849
PF3D7_1125400	0	mitochondrial import inner membrane translocase subunit TIM44, putative (TIM44)	-	3	5	0.00023288	X	X	X	X	X	X	X	X	X	X	X	X	X	X	X	X	X	X	X	X	X		infinity	0	0	0		1	0	0	0	1		5	n.d.	Infinity	n.d.		0.782	0.612871
PF3D7_0814900	0	superoxide dismutase [Fe] (FeSOD)	-	1	2	0.00022112	X	X	X	X	X	X	X	X	X	X	X	X	X	X	X	X	X	X	X	X	X		infinity	0	0	0		1	0	0	0	1		2	10	0.138755	0.0193729		0.259	0.801394
PF3D7_1313900	0	conserved Plasmodium protein, unknown function	-	2	4	0.00021891	X	X	X	X	X	X	X	X	X	X	X	X	X	X	X	X	X	X	X	X	X		infinity	0	0	0		1	0	0	0	1		4	n.d.	Infinity	n.d.		0.585	0.673412
PF3D7_0526900	0	transmembrane emp24 domain-containing protein, putative	-	1	2	0.00020459	X	X	X	X	X	X	1	2	0.00025546	X	X	X	X	X	X	X	X	X	X	X	X		infinity	0	0	0		1	0	0	0	1		2	2	0.693776	1		-0.011	0.854576
PF3D7_1010600	0	eukaryotic translation initiation factor 2 beta subunit, putative	eIF-5_eIF-2B	1	2	0.00019722	X	X	X	1	1	0.00011334	1	3	0.00036938	X	X	X	X	X	X	X	X	X	X	X	X		infinity	0.306233	0	0		1	0	0	0	1		3	7	0.297333	0.222984		-0.23	0.888326
PF3D7_0934500	0	V-type proton ATPase subunit E, putative	-	1	2	0.00018631	X	X	X	1	1	0.00010707	1	2	0.00023263	X	X	X	X	X	X	X	X	X	X	X	X		infinity	0.459227	0	0		1	0	0	0	1		3	4	0.520332	0.803792		0.055	0.843311
PF3D7_0208800	0	conserved Plasmodium protein, unknown function	-	1	2	0.00018631	X	X	X	X	X	X	X	X	X	X	X	X	X	X	X	1	1	0.00057066	1	1	0.00017259		infinity	0	0	3.30058		1	0	0	0	1		3	7	0.297333	0.222984		0.206	0.816593
PF3D7_1323500	0	plasmepsin V (PMV)	-	2	5	0.00018552	X	X	X	X	X	X	X	X	X	X	X	X	X	X	X	X	X	X	X	X	X		infinity	0	0	0		1	0	0	0	1		5	2	1.73444	0.935528		0.76	0.605835
PF3D7_0201600	0	PHISTb domain-containing RESA-like protein 1 (RLP1)	-	2	4	0.00018055	X	X	X	X	X	X	X	X	X	X	X	X	X	X	X	X	X	X	X	X	X		infinity	0	0	0		1	0	0	0	1		4	3	0.925035	1		0.556	0.698274
PF3D7_0315800	0	zinc finger protein, putative	-	1	3	0.00017993	X	X	X	X	X	X	1	2	0.00014977	1	1	6.834e-05	1	1	8.135e-05	X	X	X	1	2	0.00022224		infinity	0	0.839506	0		1	0	0	0	1		4	8	0.346888	0.233181		-0.004	0.853435
PF3D7_1135400	0	conserved Plasmodium protein, unknown function	-	1	2	0.0001787	X	X	X	X	X	X	X	X	X	X	X	X	X	X	X	X	X	X	1	2	0.00033109		infinity	0	0	0		1	0	0	0	1		2	28	0.0495554	1.301e-07		0.008	0.851706
PF3D7_1359200	0	high mobility group protein B4, putative (HMGB4)	-	1	2	0.00017374	X	X	X	X	X	X	1	2	0.00021693	1	1	9.898e-05	1	2	0.00023565	X	X	X	X	X	X		infinity	0	0.419492	0		1	0	0	0	1		3	n.d.	Infinity	n.d.		-0.208	0.885238
PF3D7_1435500	0	conserved Plasmodium protein, unknown function	-	2	2	0.00017237	X	X	X	X	X	X	X	X	X	1	1	9.82e-05	1	2	0.0002338	X	X	X	X	X	X		infinity	0	0.418803	0		1	0	0	0	1		3	4	0.520332	0.803792		-0.015	0.855142
PF3D7_0707900	0	ribosomal protein S8e, putative	Ribosomal_S8e	1	2	0.00016904	X	X	X	X	X	X	X	X	X	X	X	X	X	X	X	X	X	X	X	X	X		infinity	0	0	0		1	0	0	0	1		2	n.d.	Infinity	n.d.		0.261	0.807183
PF3D7_1357800	0	T-complex protein 1 subunit delta (CCT4)	-	2	4	0.00016553	X	X	X	8	20	0.00095128	8	23	0.00118842	2	3	0.00014146	4	7	0.0003929	X	X	X	2	2	0.00015334		infinity	0.800505	0.358779	0		1	0	0	0	1		27	33	0.567635	0.0832196		-0.166	0.909642
PF3D7_0913200	0	elongation factor 1-beta (EF-1beta)	EF1_GNE	1	2	0.00015863	X	X	X	X	X	X	X	X	X	1	1	9.038e-05	1	2	0.00021516	X	X	X	X	X	X		infinity	0	0.418605	0		1	0	0	0	1		3	67	0.0310646	1.01146e-18		-0.024	0.856826
PF3D7_0204200	0	conserved Plasmodium protein, unknown function	-	1	2	0.00015863	X	X	X	1	2	0.00018233	1	1	9.904e-05	X	X	X	1	2	0.00021516	X	X	X	X	X	X		infinity	1.83838	0	0		1	0	0	0	1		4	6	0.462517	0.537849		0.166	0.817349
PF3D7_0808400	0	coatomer subunit epsilon, putative (SEC28)	-	2	2	0.00015749	X	X	X	1	1	9.051e-05	1	1	9.832e-05	X	X	X	X	X	X	X	X	X	X	X	X		infinity	0.928571	0	0		1	0	0	0	1		3	n.d.	Infinity	n.d.		0.33	0.789098
PF3D7_1474500	0	splicing factor 3A subunit 1, putative (SF3A1)	Surp | PRP21_like_P	3	5	0.00015614	X	X	X	1	2	7.179e-05	1	2	7.799e-05	X	X	X	X	X	X	X	X	X	X	X	X		infinity	0.923077	0	0		1	0	0	0	1		7	1	4.85643	0.33253		0.629	0.640088
PF3D7_0309800	0	YTH domain-containing protein, putative	YTH	1	2	0.00015637	X	X	X	1	1	8.986e-05	1	2	0.00019524	1	2	0.00017817	1	2	0.00021209	X	X	X	X	X	X		infinity	0.461538	0.839623	0		1	0	0	0	1		5	n.d.	Infinity	n.d.		-0.01	0.854576
PF3D7_1332000	0	syntaxin, Qa-SNARE family (SYN5)	-	1	2	0.00015581	X	X	X	X	X	X	X	X	X	3	3	0.0002663	2	5	0.00052833	X	X	X	X	X	X		infinity	0	0.503788	0		1	0	0	0	1		5	n.d.	Infinity	n.d.		-0.148	0.882528
PF3D7_1025000	0	formin 2, putative	-	3	7	0.00015637	X	X	X	1	2	5.135e-05	1	2	5.578e-05	4	7	0.00017817	1	3	9.089e-05	X	X	X	X	X	X		infinity	0.910714	1.95604	0		1	0	0	0	1		16	19	0.584232	0.263638		0.956	0.276213
PF3D7_1330400.1	0	ER lumen protein retaining receptor 1, putative	-	1	2	0.00015416	X	X	X	X	X	X	1	3	0.00028874	X	X	X	X	X	X	X	X	X	X	X	X		infinity	0	0	0		1	0	0	0	1		2	2	0.693776	1		-0.234	0.888326
PF3D7_1353100	0	Plasmodium exported protein, unknown function	-	1	2	0.00015362	X	X	X	X	X	X	X	X	X	X	X	X	X	X	X	X	X	X	X	X	X		infinity	0	0	0		1	0	0	0	1		2	19	0.0730291	5.40078e-05		0.296	0.797115
PF3D7_1247400	0	FK506-binding protein (FKBP)-type peptidyl-prolyl isomerase (FKBP35)	-	1	2	0.00014402	X	X	X	X	X	X	X	X	X	X	X	X	X	X	X	X	X	X	X	X	X		infinity	0	0	0		1	0	0	0	1		2	29	0.0478466	6.62317e-08		0.264	0.803071
PF3D7_1017900	0	26S proteasome regulatory subunit p55, putative (RPN5)	-	1	3	0.00014063	X	X	X	3	7	0.00037715	2	6	0.00035118	X	X	X	X	X	X	X	X	X	X	X	X		infinity	1.07407	0	0		1	0	0	0	1		10	2	3.46888	0.268221		0.302	0.743368
PF3D7_1020000	0	large subunit rRNA processing RRM protein, putative	RRM	1	2	0.00013597	X	X	X	X	X	X	X	X	X	X	X	X	X	X	X	X	X	X	X	X	X		infinity	0	0	0		1	0	0	0	1		2	n.d.	Infinity	n.d.		0.257	0.80473
PF3D7_0821600	0	clp1-related protein, putative	Clp1	3	4	0.00012992	X	X	X	X	X	X	X	X	X	X	X	X	X	X	X	X	X	X	X	X	X		infinity	0	0	0		1	0	0	0	1		4	n.d.	Infinity	n.d.		0.699	0.638429
PF3D7_0520200	0	conserved Plasmodium protein, unknown function	-	2	4	0.00012563	X	X	X	X	X	X	1	2	7.843e-05	1	1	3.579e-05	1	1	4.26e-05	X	X	X	X	X	X		infinity	0	0.837209	0		1	0	0	0	1		5	n.d.	Infinity	n.d.		0.376	0.755888
PF3D7_1439400	0	ubiquinol-cytochrome c reductase iron-sulfur subunit, putative	-	1	2	0.00012333	X	X	X	X	X	X	1	2	0.00015399	X	X	X	X	X	X	X	X	X	X	X	X		infinity	0	0	0		1	0	0	0	1		2	3	0.462517	0.84934		-0.011	0.854576
PF3D7_1136800	0	DnaJ protein, putative	-	1	2	0.00011865	X	X	X	2	3	0.00020456	1	2	0.00014815	1	1	6.76e-05	1	1	8.047e-05	X	X	X	X	X	X		infinity	1.38514	0.85	0		1	0	0	0	1		6	6	0.693776	0.892236		0.364	0.76133
PF3D7_0617000	0	mitochondrial import receptor subunit TOM40, putative (TOM40)	-	1	2	0.00011613	X	X	X	X	X	X	X	X	X	X	X	X	X	X	X	X	X	X	X	X	X		infinity	0	0	0		1	0	0	0	1		2	10	0.138755	0.0193729		0.294	0.797981
PF3D7_0422100	0	transmembrane emp24 domain-containing protein, putative	-	2	2	0.00011372	X	X	X	X	X	X	X	X	X	1	2	0.00012958	2	5	0.00038561	X	X	X	X	X	X		infinity	0	0.336788	0		1	0	0	0	1		4	4	0.693776	1		-0.285	0.898738
PF3D7_0812500	0	RNA-binding protein, putative	RRM	4	5	0.00011425	X	X	X	1	1	2.626e-05	1	2	5.706e-05	2	2	5.207e-05	1	1	3.099e-05	X	X	X	X	X	X		infinity	0.45614	1.67742	0		1	0	0	0	1		8	33	0.168188	3.70435e-06		0.655	0.619814
PF3D7_1224000	0	GTP cyclohydrolase I (GCH1)	-	1	2	0.00011255	X	X	X	4	7	0.00045277	2	4	0.00028107	X	X	X	X	X	X	X	X	X	X	X	X		infinity	1.6121	0	0		1	0	0	0	1		9	14	0.445999	0.163255		0.478	0.691163
PF3D7_0322100	0	RNA triphosphatase (Prt1)	mRNA_triPase	2	3	0.00011112	X	X	X	X	X	X	X	X	X	X	X	X	X	X	X	X	X	X	X	X	X		infinity	0	0	0		1	0	0	0	1		3	n.d.	Infinity	n.d.		0.454	0.749153
PF3D7_0501600	0	rhoptry-associated protein 2 (RAP2)	-	1	2	0.00011001	X	X	X	5	12	0.00075863	5	10	0.00068678	7	21	0.00131612	5	11	0.00082063	X	X	X	3	6	0.00061144		infinity	1.1048	1.60292	0		1	0	0	0	1		35	70	0.346888	9.99191e-07		0.259	0.648276
PF3D7_0722600	0	U3 small nucleolar RNA-associated protein 7, putative (UTP7)	-	1	3	0.00010909	X	X	X	X	X	X	X	X	X	X	X	X	X	X	X	X	X	X	X	X	X		infinity	0	0	0		1	0	0	0	1		3	n.d.	Infinity	n.d.		0.429	0.759172
PF3D7_1317100	0	DNA replication licensing factor MCM4 (MCM4)	-	3	5	0.00010891	X	X	X	3	5	0.00012518	5	8	0.00021758	6	9	0.00022338	7	11	0.00032499	X	X	X	X	X	X		infinity	0.573394	0.686154	0		1	0	0	0	1		19	9	1.46464	0.613658		-0.053	0.870568
PF3D7_1456700	0	conserved Plasmodium protein, unknown function	-	2	3	9.601e-05	X	X	X	5	13	0.00047821	2	6	0.00023977	X	X	X	X	X	X	X	X	X	X	X	X		infinity	1.99167	0	0		1	0	0	0	1		16	n.d.	Infinity	n.d.		0.709	0.393022
PF3D7_0202400	0	gamete antigen 27/25, putative	-	3	5	9.183e-05	X	X	X	1	4	8.443e-05	1	4	9.172e-05	X	X	X	X	X	X	X	X	X	X	X	X		infinity	0.913043	0	0		1	0	0	0	1		9	72	0.086722	1.07672e-16		0.498	0.653114
PF3D7_1305900	0	conserved Plasmodium protein, unknown function	-	1	2	9.217e-05	X	X	X	X	X	X	X	X	X	X	X	X	X	X	X	X	X	X	X	X	X		infinity	0	0	0		1	0	0	0	1		2	n.d.	Infinity	n.d.		0.238	0.807991
PF3D7_1028400	0	nucleolar preribosomal assembly protein, putative	Brix	1	2	9.065e-05	X	X	X	X	X	X	X	X	X	X	X	X	X	X	X	X	X	X	X	X	X		infinity	0	0	0		1	0	0	0	1		2	3	0.462517	0.84934		0.298	0.798841
PF3D7_1475600	0	bromodomain protein, putative	-	1	3	9.009e-05	X	X	X	3	4	0.00013806	7	12	0.00044994	X	X	X	1	2	8.146e-05	X	X	X	2	3	0.00016691		infinity	0.306667	0	0		1	0	0	0	1		7	5	0.971286	1		-0.736	0.945894
PF3D7_0706000	0	importin-7, putative	IBN_N	3	5	8.906e-05	X	X	X	3	5	0.00010236	5	11	0.00024465	2	7	0.00014207	2	3	7.248e-05	X	X	X	X	X	X		infinity	0.416327	1.97222	0		1	0	0	0	1		17	6	1.9657	0.351009		0.128	0.801394
PF3D7_1454000	0	RNA-binding protein, putative	G-patch | RRM	2	2	8.568e-05	X	X	X	X	X	X	X	X	X	1	2	9.763e-05	1	2	0.00011621	X	X	X	X	X	X		infinity	0	0.844828	0		1	0	0	0	1		4	n.d.	Infinity	n.d.		0.237	0.802235
PF3D7_1334200	0	chaperone binding protein, putative	-	1	2	8.355e-05	X	X	X	X	X	X	X	X	X	X	X	X	X	X	X	X	X	X	X	X	X		infinity	0	0	0		1	0	0	0	1		2	10	0.138755	0.0193729		0.29	0.798841
PF3D7_0934700	0	UBX domain, putative	-	1	2	8.245e-05	X	X	X	X	X	X	X	X	X	X	X	X	X	X	X	X	X	X	X	X	X		infinity	0	0	0		1	0	0	0	1		2	n.d.	Infinity	n.d.		0.222	0.813525
PF3D7_1342600	0	myosin A (MyoA)	-	2	3	8.029e-05	X	X	X	11	20	0.00061519	15	42	0.00140345	2	3	9.148e-05	6	14	0.00050818	X	X	X	4	9	0.00044625		infinity	0.438346	0.179134	0		1	0	0	0	1		26	4	4.50954	0.0113595		-0.905	0.902494
PF3D7_1314700	0	conserved Plasmodium protein, unknown function	-	1	2	7.903e-05	X	X	X	X	X	X	X	X	X	X	X	X	X	X	X	X	X	X	X	X	X		infinity	0	0	0		1	0	0	0	1		2	2	0.693776	1		0.243	0.808795
PF3D7_1122400	0	conserved Plasmodium protein, unknown function	-	2	3	7.717e-05	X	X	X	X	X	X	X	X	X	X	X	X	X	X	X	X	X	X	X	X	X		infinity	0	0	0		1	0	0	0	1		3	n.d.	Infinity	n.d.		0.367	0.762401
PF3D7_0603300	0	dihydroorotate dehydrogenase (DHODH)	-	1	2	7.695e-05	X	X	X	X	X	X	X	X	X	X	X	X	X	X	X	X	X	X	X	X	X		infinity	0	0	0		1	0	0	0	1		2	1	1.38755	1		0.254	0.803903
PF3D7_0935400	0	gametocyte development protein 1 (GDV1)	-	1	2	7.309e-05	X	X	X	1	2	8.401e-05	1	2	9.126e-05	X	X	X	X	X	X	X	X	X	X	X	X		infinity	0.923077	0	0		1	0	0	0	1		4	n.d.	Infinity	n.d.		0.215	0.809594
PF3D7_0625600	0	poly(A) polymerase PAP, putative	PAP_RNA-bind	1	2	6.939e-05	X	X	X	X	X	X	X	X	X	X	X	X	X	X	X	X	X	X	X	X	X		infinity	0	0	0		1	0	0	0	1		2	n.d.	Infinity	n.d.		0.244	0.807991
PF3D7_1107700	0	pescadillo homolog (PES)	Pescadillo_N	1	2	6.809e-05	X	X	X	X	X	X	X	X	X	X	X	X	X	X	X	X	X	X	X	X	X		infinity	0	0	0		1	0	0	0	1		2	3	0.462517	0.84934		0.252	0.80637
PF3D7_0715600	0	GTP-binding translation elongation factor tu family protein, putative	GTP_EFTU | GTP_EFTU_D2 | MMR_HSR1	1	2	5.807e-05	X	X	X	2	2	6.674e-05	2	2	7.25e-05	X	X	X	X	X	X	X	X	X	X	X	X		infinity	0.917808	0	0		1	0	0	0	1		4	2	1.38755	1		0.191	0.812748
PF3D7_1466300	0	26S proteasome regulatory subunit RPN2, putative (RPN2)	-	2	3	5.604e-05	X	X	X	1	4	8.587e-05	5	9	0.0002099	X	X	X	X	X	X	X	X	X	X	X	X		infinity	0.409524	0	0		1	0	0	0	1		7	19	0.255602	0.00558839		-0.293	0.909996
PF3D7_1140800	0	conserved Plasmodium protein, unknown function	-	2	2	5.452e-05	X	X	X	4	5	0.00015667	2	5	0.0001702	3	4	0.00012425	2	3	0.00011093	X	X	X	X	X	X		infinity	0.923529	1.11712	0		1	0	0	0	1		11	9	0.847948	1		0.184	0.797981
PF3D7_0304000	0	inner membrane complex protein 1a, putative (IMC1a)	-	1	2	5.085e-05	X	X	X	X	X	X	X	X	X	X	X	X	X	X	X	X	X	X	X	X	X		infinity	0	0	0		1	0	0	0	1		2	n.d.	Infinity	n.d.		0.192	0.816592
PF3D7_1438500	0	cleavage and polyadenylation specificity factor, putative	CPSF73-100_C | Beta-Casp | Lactamase_B | RMMBL	1	2	4.998e-05	X	X	X	1	1	2.872e-05	1	2	6.241e-05	X	X	X	X	X	X	X	X	X	X	X	X		infinity	0.467742	0	0		1	0	0	0	1		3	1	2.08133	1		-0.016	0.855706
PF3D7_1309400	0	HORMA domain protein, putative	-	3	3	4.949e-05	X	X	X	X	X	X	X	X	X	X	X	X	X	X	X	X	X	X	X	X	X		infinity	0	0	0		1	0	0	0	1		3	4	0.520332	0.803792		0.439	0.750292
PF3D7_1456000	0	transcription factor with AP2 domain(s) (ApiAP2)	-	1	3	4.78e-05	X	X	X	2	2	3.662e-05	3	3	5.968e-05	X	X	X	X	X	X	X	X	X	X	X	X		infinity	0.616667	0	0		1	0	0	0	1		5	4	0.86722	1		0.123	0.82611
PF3D7_1215100	0	conserved Plasmodium protein, unknown function	-	1	2	4.594e-05	X	X	X	X	X	X	X	X	X	X	X	X	X	X	X	X	X	X	X	X	X		infinity	0	0	0		1	0	0	0	1		2	n.d.	Infinity	n.d.		0.166	0.824689
PF3D7_0527000	0	DNA replication licensing factor MCM3, putative (MCM3)	Nop14 | Nop53	1	2	4.551e-05	X	X	X	7	12	0.00031386	10	17	0.00048303	5	8	0.00020743	8	13	0.00040124	X	X	X	3	3	0.00012648		infinity	0.650104	0.516209	0		1	0	0	0	1		22	25	0.610523	0.220703		-0.398	0.944326
PF3D7_1343300	0	conserved Plasmodium protein, unknown function	-	1	2	4.458e-05	X	X	X	10	23	0.00058932	15	27	0.00075154	2	2	5.08e-05	2	2	6.047e-05	X	X	X	X	X	X		infinity	0.783245	0.85	0		1	0	0	0	1		27	11	1.7029	0.306291		-0.097	0.888326
PF3D7_1447800	0	calponin homology domain-containing protein, putative	-	2	4	4.409e-05	X	X	X	2	2	2.534e-05	1	2	2.753e-05	1	1	1.256e-05	1	1	1.495e-05	X	X	X	X	X	X		infinity	0.892857	0.866667	0		1	0	0	0	1		7	n.d.	Infinity	n.d.		0.551	0.674929
PF3D7_1019700	0	conserved Plasmodium protein, unknown function	-	2	2	4.077e-05	X	X	X	1	2	4.686e-05	1	1	2.545e-05	X	X	X	X	X	X	X	X	X	X	X	X		infinity	1.88	0	0		1	0	0	0	1		4	1	2.7751	0.802637		0.439	0.754781
PF3D7_0518500	0	ATP-dependent RNA helicase DDX23, putative (DDX23)	DEAD	1	2	3.899e-05	X	X	X	3	5	0.00011203	4	8	0.00019472	X	X	X	X	X	X	X	X	X	X	X	X		infinity	0.574359	0	0		1	0	0	0	1		7	1	4.85643	0.33253		-0.185	0.893024
PF3D7_0811200	0	ER membrane protein complex subunit 1, putative (EMC1)	-	1	2	3.864e-05	X	X	X	2	3	6.662e-05	2	2	4.825e-05	X	X	X	X	X	X	X	X	X	X	X	X		infinity	1.39583	0	0		1	0	0	0	1		5	14	0.247777	0.0207062		0.374	0.754782
PF3D7_1225800	0	ubiquitin-activating enzyme E1 (UBA1)	-	1	2	3.841e-05	X	X	X	2	6	0.00013243	4	9	0.00021579	1	1	2.188e-05	1	2	5.209e-05	X	X	X	X	X	X		infinity	0.611111	0.423077	0		1	0	0	0	1		9	35	0.1784	2.75488e-06		-0.25	0.90491
PF3D7_0711000	0	AAA family ATPase, CDC48 subfamily (Cdc48)	RNA_helicase	2	4	3.681e-05	2	4	X	X	X	X	X	X	X	X	X	X	X	X	X	X	X	X	X	X	X		infinity	0	0	0		1	0	0	0	1		4	33	0.0840941	5.75382e-08		0.192	0.816593
PF3D7_0803100	0	U3 small nucleolar RNA-associated protein 14, putative (UTP14)	-	1	2	3.517e-05	X	X	X	X	X	X	X	X	X	X	X	X	X	X	X	X	X	X	X	X	X		infinity	0	0	0		1	0	0	0	1		2	1	1.38755	1		0.205	0.815067
PF3D7_1362700	0	conserved Plasmodium protein, unknown function	-	2	3	3.221e-05	X	X	X	X	X	X	X	X	X	1	2	2.447e-05	3	5	7.281e-05	X	X	X	X	X	X		infinity	0	0.328767	0		1	0	0	0	1		5	2	1.73444	0.935528		-0.109	0.874031
PF3D7_1429800	0	coatamer beta subunit, putative	-	1	2	3.196e-05	X	X	X	3	4	7.346e-05	2	5	9.976e-05	X	X	X	X	X	X	X	X	X	X	X	X		infinity	0.73	0	0		1	0	0	0	1		6	2	2.08133	0.767392		0.008	0.851124
PF3D7_0303500	0	spindle pole body protein, putative	-	1	2	1.967e-05	X	X	X	X	X	X	X	X	X	1	1	1.121e-05	1	1	1.334e-05	X	X	X	X	X	X		infinity	0	0.846154	0		1	0	0	0	1		3	5	0.416266	0.548741		0.249	0.807183
PF3D7_1112100	0	conserved Plasmodium protein, unknown function	-	1	2	1.78e-05	X	X	X	X	X	X	X	X	X	X	X	X	X	X	X	X	X	X	X	X	X		infinity	0	0	0		1	0	0	0	1		2	4	0.346888	0.553025		0.193	0.816592
PF3D7_0827800	0	SET domain protein, putative (SET3)	-	2	2	9.13e-06	X	X	X	1	1	1.049e-05	1	1	1.139e-05	X	X	X	1	2	2.475e-05	X	X	X	X	X	X		infinity	0.909091	0	0		1	0	0	0	1		3	1	2.08133	1		-0.201	0.881611
PF3D7_1433400	0	conserved Plasmodium membrane protein, unknown function	-	1	2	7.61e-06	X	X	X	9	17	7.43e-05	19	36	0.00017093	X	X	X	X	X	X	1	1	2.329e-05	1	1	7.05e-06		infinity	0.432749	0	3.28571		1	0	0	0	1		20	24	0.578147	0.178801		-0.621	0.940835
PF3D7_0402000	1	Plasmodium exported protein (PHISTa), unknown function	-	4	28	0.00143213	1	2	0.00018851	1	1	5.879e-05	1	3	0.00019159	1	3	0.00017484	2	3	0.00020812	X	X	X	1	2	0.00018953		7.5971	0.307292	0.841346	0		1	0	0	0	1		32	94	0.236179	5.243e-13		1.248	0.018081
PF3D7_1445900	0	ATP-dependent RNA helicase DDX5, putative (DDX5)	DEAD | ResIII	10	26	0.00108002	2	3	0.00022964	20	47	0.00224398	15	42	0.0021784	8	14	0.00066264	4	7	0.00039439	1	2	0.00050894	3	7	0.00053874		4.7031	1.0303	1.68274	0.944341		1	0	0	0	1		89	33	1.87109	0.00751853		0.406	0.15286
PF3D7_1249800	0	THO complex subunit 2, putative (THO2)	Tho2 | Thoc2	6	8	6.186e-05	1	1	1.425e-05	6	12	0.00010665	4	9	8.69e-05	2	3	2.643e-05	1	2	2.098e-05	X	X	X	X	X	X		4.34105	1.22989	1.2381	0		1	0	0	0	1		23	5	3.19137	0.0512782		0.627	0.363176
PF3D7_0523100	0	mitochondrial processing peptidase alpha subunit, putative	-	4	7	0.00028696	1	1	7.554e-05	5	9	0.00042407	3	8	0.00040949	X	X	X	X	X	X	X	X	X	X	X	X		3.79878	1.03667	0	0		1	0	0	0	1		16	n.d.	Infinity	n.d.		0.559	0.481763
PF3D7_1443900	0	heat shock protein 90, putative (HSP90)	-	5	7	0.00016531	1	1	4.352e-05	X	X	X	X	X	X	X	X	X	X	X	X	X	X	X	X	X	X		3.79848	0	0	0		1	0	0	0	1		7	7	0.693776	0.84934		0.965	0.46769
PF3D7_0410900	0	conserved Plasmodium protein, unknown function	-	6	13	0.00029128	1	2	8.258e-05	3	5	0.00012877	6	10	0.00027977	1	5	0.00012765	2	3	9.117e-05	X	X	X	X	X	X		3.52725	0.460714	1.40659	0		1	0	0	0	1		23	6	2.65947	0.0916615		0.419	0.56568
PF3D7_0212500	0	conserved Plasmodium protein, unknown function	-	3	6	3.292e-05	1	1	1.011e-05	4	6	3.784e-05	7	12	8.221e-05	1	1	6.25e-06	1	1	7.44e-06	1	1	3.361e-05	1	1	1.017e-05		3.25618	0.463415	0.857143	3.4		1	0	0	0	1		14	20	0.485643	0.109933		-0.099	0.878821
PF3D7_0809500	0	histone acetyltransferase subunit NuA4, putative	-	3	5	0.00105246	1	1	0.00038789	X	X	X	X	X	X	X	X	X	X	X	X	X	X	X	X	X	X		2.7133	0	0	0		1	0	0	0	1		5	n.d.	Infinity	n.d.		0.757	0.591513
PF3D7_0314100.1	0	vesicle transport v-SNARE protein, putative	-	3	5	0.00055281	1	1	0.00020374	X	X	X	X	X	X	2	2	0.00025196	2	6	0.00089976	X	X	X	X	X	X		2.71331	0	0.28	0		1	0	0	0	1		7	n.d.	Infinity	n.d.		0.002	0.852285
PF3D7_0816600	0	chaperone protein ClpB1 (ClpB1)	RNA_helicase	3	5	0.00010229	1	1	3.77e-05	3	9	0.00021164	3	5	0.00012773	X	X	X	X	X	X	X	X	X	X	X	X		2.71326	1.65625	0	0		1	0	0	0	1		14	1	9.71286	0.0366821		0.693	0.427276
PF3D7_0524000	0	karyopherin beta (KASbeta)	RIX1	13	29	0.00056531	4	6	0.00021553	11	30	0.00067216	18	48	0.00116832	22	63	0.00139933	13	35	0.0009254	X	X	X	13	24	0.0008668		2.62288	0.575342	1.51243	0		1	0	0	0	1		122	72	1.17556	0.464301		0.091	0.744538
PF3D7_0918300	0	eukaryotic translation initiation factor 3 subunit F, putative (EIF3F)	-	4	9	0.00061569	1	2	0.00025213	1	2	0.00015726	1	4	0.00034167	2	4	0.0003118	1	2	0.00018558	X	X	X	X	X	X		2.44195	0.459064	1.67742	0		1	0	0	0	1		15	15	0.693776	0.579677		0.602	0.53513
PF3D7_0616200	0	kinetochore protein NDC80, putative (NDC80)	-	9	18	0.00066673	1	4	0.00027303	1	2	8.515e-05	6	12	0.000555	8	14	0.00059088	3	6	0.00030144	1	1	0.00022691	5	7	0.00048039		2.44197	0.153153	1.96346	0.472917		1	0	0	0	1		35	9	2.69802	0.0239413		0.188	0.728822
PF3D7_1108500	0	succinyl-CoA synthetase alpha subunit, putative	-	2	4	0.00026778	1	1	0.00012336	2	4	0.00030778	1	2	0.00016718	X	X	X	X	X	X	X	X	X	X	X	X		2.17072	1.84431	0	0		1	0	0	0	1		8	3	1.85007	0.722609		0.767	0.535131
PF3D7_1416100	0	protein SEY1, putative (SEY1)	MMR_HSR1	5	8	0.0001869	2	2	8.611e-05	6	12	0.00032224	9	14	0.00035006	2	3	7.986e-05	2	2	6.338e-05	X	X	X	X	X	X		2.17048	0.92	1.26984	0		1	0	0	0	1		23	15	1.06379	1		0.369	0.61112
PF3D7_0804800	0	peptidyl-prolyl cis-trans isomerase (CYP24)	-	2	4	0.00040352	1	1	0.0001859	X	X	X	X	X	X	2	3	0.00034484	1	2	0.00027366	X	X	X	X	X	X		2.17063	0	1.25912	0		1	0	0	0	1		7	n.d.	Infinity	n.d.		0.65	0.636769
PF3D7_1421500	0	mitochondrial import inner membrane translocase subunit TIM8, putative (TIM8)	-	2	4	0.00077491	1	1	0.00035699	X	X	X	X	X	X	X	X	X	X	X	X	X	X	X	X	X	X		2.17068	0	0	0		1	0	0	0	1		4	12	0.231259	0.0306872		0.629	0.685352
PF3D7_1334500	0	MSP7-like protein (MSRP6)	-	2	4	0.00014146	1	1	6.517e-05	X	X	X	X	X	X	1	1	4.03e-05	1	2	9.594e-05	X	X	X	X	X	X		2.17063	0	0.416667	0		1	0	0	0	1		5	28	0.123889	4.41885e-06		0.364	0.759172
PF3D7_1137400	0	UVB-resistance protein UVR8 homologue	-	3	4	0.00020603	1	1	9.492e-05	X	X	X	X	X	X	X	X	X	X	X	X	X	X	X	X	X	X		2.17056	0	0	0		1	0	0	0	1		4	4	0.693776	1		0.631	0.673413
PF3D7_0807800	0	26S proteasome regulatory subunit RPN10, putative (RPN10)	-	3	4	0.00018205	1	1	8.387e-05	X	X	X	X	X	X	1	1	5.186e-05	2	4	0.00024692	X	X	X	X	X	X		2.17062	0	0.210526	0		1	0	0	0	1		5	16	0.216805	0.00683282		0.022	0.848175
PF3D7_0106800	0	ras-related protein Rab-5C (RAB5c)	MMR_HSR1 | GTP_EFTU	3	4	0.00040918	1	1	0.00018851	X	X	X	X	X	X	4	13	0.00151527	4	17	0.00235872	X	X	X	5	9	0.00170575		2.1706	0	0.642221	0		1	0	0	0	1		17	n.d.	Infinity	n.d.		-0.397	0.941686
PF3D7_1448300	0	conserved Plasmodium protein, unknown function	-	3	4	5.336e-05	1	1	2.458e-05	X	X	X	X	X	X	X	X	X	1	3	5.428e-05	X	X	X	3	3	7.415e-05		2.17087	0	0	0		1	0	0	0	1		4	2	1.38755	1		-0.121	0.875969
PF3D7_0933600	0	mitochondrial-processing peptidase subunit beta, putative (MAS1)	-	6	11	0.00049753	1	3	0.00025004	5	9	0.00046787	3	5	0.00028237	2	3	0.00015461	X	X	X	X	X	X	X	X	X		1.9898	1.65957	infinity	0		0	0	1	0	1		23	1	15.9568	0.00189908		0.89	0.183948
PF3D7_0503300	0	serine/arginine-rich splicing factor 12 (SRSF12)	RRM	5	11	0.00078183	1	3	0.00039292	2	8	0.00065354	1	1	8.875e-05	2	5	0.00040493	2	4	0.00038561	X	X	X	X	X	X		1.98979	7.34831	1.04922	0		0	1	0	0	1		24	18	0.925035	1		1.062	0.100952
PF3D7_1369500	0	conserved Plasmodium protein, unknown function	-	5	7	0.00013855	1	2	7.295e-05	3	10	0.0002275	X	X	X	X	X	X	X	X	X	X	X	X	X	X	X		1.89925	infinity	0	0		0	1	0	0	1		17	n.d.	Infinity	n.d.		1.392	0.160613
PF3D7_1470700	0	conserved Plasmodium protein, unknown function	-	5	7	0.0002642	1	2	0.0001391	4	7	0.00030367	2	2	9.425e-05	X	X	X	X	X	X	X	X	X	X	X	X		1.89935	3.23404	0	0		0	1	0	0	1		14	3	3.23762	0.169795		1.053	0.218694
PF3D7_0823200	1	RNA-binding protein, putative	RRM | RNA_bind | DUF1866	11	123	0.00941471	6	37	0.00521884	10	84	0.00739002	7	41	0.00391848	12	230	0.0200596	5	36	0.00373746	3	13	0.00609572	5	29	0.00411263		1.80399	1.88617	5.36794	1.48213		0	0	1	0	1		450	104	3.00192	2.04005e-24		1.137	0
PF3D7_0405400	0	pre-mRNA-processing-splicing factor 8, putative (PRPF8)	PROCN | PRP8_domainIV | U6-snRNA_bdg | PRO8NT | U5_2-snRNA_bdg | PROCT | RRM	6	10	6.981e-05	3	3	3.859e-05	8	21	0.00016849	3	5	4.358e-05	3	6	4.772e-05	4	8	7.575e-05	1	1	4.276e-05	2	2	2.587e-05		1.80902	3.81818	0.631579	1.65385		0	1	0	0	1		38	1	26.3635	1.3114e-05		0.762	0.119015
PF3D7_0606500	0	polypyrimidine tract binding protein, putative	RRM	5	13	0.00042924	1	4	0.00024338	5	15	0.00056926	1	7	0.00028859	2	4	0.00015049	1	1	4.478e-05	X	X	X	X	X	X		1.76366	1.96886	3.33333	0		0	0	1	0	1		32	n.d.	Infinity	n.d.		0.968	0.085048
PF3D7_0302800	1	conserved Plasmodium protein, unknown function	KH_1	6	22	0.00114941	2	7	0.00067394	3	16	0.00096081	3	6	0.00039141	4	10	0.00059531	2	6	0.00042518	X	X	X	X	X	X		1.70551	2.4578	1.4	0		0	1	0	0	1		48	7	4.75732	0.000167846		0.891	0.028536
PF3D7_1333600	0	U3 small nucleolar RNA-associated protein 4, putative (UTP4)	-	2	3	4.919e-05	1	1	3.022e-05	1	2	3.769e-05	X	X	X	X	X	X	X	X	X	X	X	X	X	X	X		1.62773	infinity	0	0		0	1	0	0	1		5	n.d.	Infinity	n.d.		0.555	0.696864
PF3D7_0501100.1	0	heat shock protein 40, type II (HSP40)	-	4	12	0.00065347	2	4	0.0004014	1	2	0.00012518	X	X	X	2	3	0.00018615	3	5	0.0003693	X	X	X	2	4	0.00040357		1.62798	infinity	0.504065	0		0	1	0	0	1		17	1	11.7942	0.0140485		0.293	0.721194
PF3D7_1129100	0	parasitophorous vacuolar protein 1 (PV1)	-	5	9	0.00043589	2	3	0.00026775	1	2	0.00011133	1	1	6.047e-05	3	4	0.00022074	4	4	0.00026276	3	6	0.00178017	1	2	0.00017946		1.62797	1.85	0.840304	9.94413		0	0	0	1	1		21	64	0.227645	2.62199e-09		0.79	0.269103
PF3D7_0521700	0	DEAD/DEAH box ATP-dependent RNA helicase, putative	DEAD	2	3	7.809e-05	1	1	4.797e-05	11	37	0.00110698	2	9	0.00029251	1	2	5.932e-05	1	1	3.531e-05	X	X	X	X	X	X		1.62789	3.77816	1.68571	0		0	1	0	0	1		42	n.d.	Infinity	n.d.		1.264	0.01058
PF3D7_1330300	0	DnaJ protein, putative	-	1	3	0.00019841	1	1	0.00012187	2	6	0.0004561	1	1	8.258e-05	X	X	X	X	X	X	X	X	X	X	X	X		1.62805	5.49398	0	0		0	1	0	0	1		9	n.d.	Infinity	n.d.		1.201	0.35727
PF3D7_0606700	0	coatomer alpha subunit, putative	-	2	3	4.343e-05	1	1	2.668e-05	2	3	4.992e-05	2	3	5.423e-05	1	2	3.299e-05	X	X	X	X	X	X	X	X	X		1.62781	0.925926	infinity	0		0	0	1	0	1		8	8	0.693776	0.807529		0.476	0.701071
PF3D7_1105600	0	translocon component PTEX88 (PTEX88)	-	6	14	0.00039443	1	5	0.00025959	1	2	6.477e-05	2	3	0.00010554	1	2	6.421e-05	X	X	X	X	X	X	2	3	0.0001566		1.51943	0.613208	infinity	0		0	0	1	0	1		18	22	0.567635	0.190054		0.492	0.575011
PF3D7_1124700	0	GrpE protein homolog, mitochondrial, putative (MGE1)	-	10	19	0.00138183	4	7	0.00093815	5	11	0.00091951	3	8	0.00072648	3	5	0.00041435	X	X	X	X	X	X	X	X	X		1.47293	1.26722	infinity	0		0	0	1	0	1		35	9	2.69802	0.0239413		0.774	0.120078
PF3D7_0731600	0	acyl-CoA synthetase (ACS5)	-	3	5	0.00013496	1	2	9.948e-05	2	3	9.307e-05	X	X	X	1	2	6.151e-05	1	1	3.661e-05	X	X	X	X	X	X		1.35665	infinity	1.67568	0		0	1	0	0	1		10	31	0.223799	6.39968e-05		0.911	0.445475
PF3D7_1366300	0	conserved Plasmodium protein, unknown function	-	4	10	5.293e-05	2	4	3.901e-05	4	6	3.65e-05	4	7	4.626e-05	2	3	1.809e-05	1	1	7.18e-06	X	X	X	X	X	X		1.35683	0.804348	2.57143	0		0	0	1	0	1		19	3	4.39391	0.0412176		0.419	0.609363
PF3D7_0917600	0	pre-mRNA-splicing factor ATP-dependent RNA helicase PRP43, putative (PRP43)	HA2 | DEAD | SRP54	4	5	0.00013348	1	2	9.839e-05	11	22	0.00066705	5	9	0.0003	X	X	X	X	X	X	X	X	X	X	X	X		1.35664	2.22333	0	0		0	1	0	0	1		27	2	9.36598	0.00144523		0.822	0.185387
PF3D7_0819900	0	U6 snRNA-associated Sm-like protein LSm3, putative (LSM3)	LSM	2	5	0.00120281	1	2	0.0008866	1	2	0.00055299	X	X	X	1	2	0.00054821	1	3	0.00097886	X	X	X	1	2	0.00089141		1.35665	infinity	0.559755	0		0	1	0	0	1		9	2	3.12199	0.35109		0.225	0.788181
PF3D7_1032100	0	mRNA-decapping enzyme subunit 1, putative (DCP1)	DCP1	5	10	0.00018396	2	4	0.0001356	4	13	0.00027487	1	1	2.297e-05	3	4	8.384e-05	1	2	4.99e-05	X	X	X	X	X	X		1.35664	11.9565	1.68	0		0	1	0	0	1		27	10	1.8732	0.220703		1.289	0.049428
PF3D7_1329500	0	conserved Plasmodium protein, unknown function	-	2	5	5.936e-05	1	2	4.375e-05	2	4	5.458e-05	X	X	X	X	X	X	X	X	X	X	X	X	X	X	X		1.3568	infinity	0	0		0	1	0	0	1		9	12	0.520332	0.331662		0.876	0.46164
PF3D7_0108300	1	conserved Plasmodium protein, unknown function	-	22	37	0.00035483	8	15	0.00027245	40	108	0.00122351	16	40	0.00049228	13	21	0.00023585	9	15	0.00020053	1	1	6.038e-05	1	1	1.826e-05		1.30237	2.4878	1.17413	3.33333		0	1	0	0	1		167	79	1.46659	0.01686		0.856	3e-06
PF3D7_0517700	0	eukaryotic translation initiation factor 3 subunit B, putative (EIF3B)	eIF2A | RRM	5	12	0.00036689	3	5	0.00028171	12	28	0.00098396	3	6	0.00022905	1	1	3.484e-05	1	3	0.00012441	X	X	X	X	X	X		1.30237	4.29694	0.282258	0		0	1	0	0	1		41	27	1.05351	1		1.046	0.025073
PF3D7_1235700	0	ATP synthase subunit beta, mitochondrial	-	13	37	0.00150305	9	16	0.00120644	7	15	0.00070546	9	12	0.00061309	9	33	0.00064725	3	6	0.00029137	X	X	X	3	6	0.00045487		1.24586	1.15008	2.22337	0		0	0	1	0	1		85	12	4.91425	1.50674e-07		0.566	0.074834
PF3D7_1120000	1	conserved Plasmodium protein, unknown function	-	2	20	0.00040918	1	9	0.00033931	9	46	0.0010817	7	32	0.00081746	1	18	0.00041961	X	X	X	X	X	X	X	X	X		1.20592	1.32436	infinity	0		0	0	1	0	1		84	185	0.315012	1.00626e-18		0.672	0.011006
PF3D7_0106300	0	calcium-transporting ATPase (ATP6)	-	7	11	0.00019609	3	5	0.00016425	11	29	0.00053273	13	32	0.00071228	4	6	0.00012187	6	8	0.00019343	4	8	0.00087365	2	2	6.606e-05		1.19385	0.748596	0.632124	13.2424		0	0	0	1	1		54	30	1.2488	0.553025		0.077	0.800547
PF3D7_0626800	0	pyruvate kinase (PyrK)	-	4	13	0.00055692	3	6	0.00047366	22	89	0.00438229	30	134	0.00716776	2	6	0.00029288	2	2	0.00011621	X	X	X	2	5	0.00039686		1.17578	0.611328	2.52586	0		0	0	1	0	1		108	96	0.780498	0.172897		-0.316	0.932674
PF3D7_1234800	0	splicing factor 3B subunit 3, putative (SF3B3)	CPSF_A	10	17	0.00028002	4	8	0.00024283	7	11	0.00018932	7	11	0.00022624	8	11	0.00020646	X	X	X	X	X	X	X	X	X		1.15315	0.836283	infinity	0		0	0	1	0	1		39	4	6.76432	0.000208874		0.644	0.22834
PF3D7_1318400	0	chromosome segregation protein, putative	-	1	2	3.595e-05	1	1	3.312e-05	8	13	0.00026855	10	17	0.00038151	2	2	4.096e-05	X	X	X	X	X	X	X	X	X		1.08545	0.704188	infinity	0		0	0	1	0	1		17	4	2.94855	0.136578		-0.103	0.882983
PF3D7_0218000	0	replication factor C subunit 2, putative (RFC2)	DEAD | RNA_helicase	2	2	0.00013267	1	1	0.00012224	4	8	0.00060997	8	22	0.00182225	2	3	0.00022676	X	X	X	X	X	X	X	X	X		1.08532	0.334797	infinity	0		0	0	1	0	1		13	5	1.80382	0.540246		-0.569	0.945793
PF3D7_1472000	0	pre-mRNA-splicing factor ISY1, putative	Isy1	2	4	0.00043564	1	2	0.0004014	2	3	0.00037554	X	X	X	1	2	0.0002482	1	1	0.00014772	X	X	X	X	X	X		1.0853	infinity	1.67568	0		0	1	0	0	1		9	n.d.	Infinity	n.d.		0.747	0.542858
PF3D7_1453700	0	co-chaperone p23 (P23)	-	5	6	0.00047762	2	3	0.00044008	3	4	0.00036598	X	X	X	2	3	0.00027211	1	2	0.00021594	X	X	X	X	X	X		1.0853	infinity	1.25926	0		0	1	0	0	1		13	25	0.360764	0.00962663		0.696	0.487774
PF3D7_0610400	0	histone H3 (H3)	-	2	6	0.00097294	2	4	0.00089645	2	5	0.0009319	3	10	0.00202472	4	6	0.0010347	3	16	0.00349318	4	9	0.0089404	5	12	0.00352513		1.08533	0.460247	0.296307	2.53617		0	0	0	1	1		26	38	0.474689	0.012144		-0.44	0.945805
PF3D7_1222700	0	glideosome-associated protein 45 (GAP45)	-	1	2	0.00021462	1	1	0.00019775	X	X	X	1	3	0.00040197	2	8	0.00097818	2	14	0.00203769	1	4	0.00262953	2	6	0.00119291		1.08531	0	0.479882	2.20453		0	0	0	1	1		14	1	9.71286	0.0366821		-0.489	0.943682
PF3D7_0315400	0	conserved Plasmodium protein, unknown function	-	1	4	0.00034205	1	2	0.00031516	X	X	X	X	X	X	1	2	0.00019487	X	X	X	X	X	X	X	X	X		1.08532	0	infinity	0		0	0	1	0	1		6	1	4.16266	0.444747		0.518	0.699675
PF3D7_1370300	0	membrane associated histidine-rich protein (MAHRP1)	-	5	14	0.00123083	3	7	0.00113406	X	X	X	X	X	X	3	11	0.00110193	2	2	0.00023849	X	X	X	X	X	X		1.08533	0	4.63025	0		0	0	1	0	1		25	26	0.667092	0.318853		0.888	0.220288
PF3D7_1351100	0	conserved protein, unknown function	-	1	2	0.00028066	1	1	0.00025859	1	2	0.00032258	1	2	0.00035043	1	2	0.00031979	X	X	X	X	X	X	X	X	X		1.08535	0.922857	infinity	0		0	0	1	0	1		6	n.d.	Infinity	n.d.		0.355	0.766621
PF3D7_1301700	0	Plasmodium exported protein (hyp8), unknown function (GEXP07)	-	1	2	0.0001787	1	1	0.00016465	X	X	X	X	X	X	1	2	0.00020362	X	X	X	X	X	X	X	X	X		1.08533	0	infinity	0		0	0	1	0	1		4	23	0.120657	3.84008e-05		0.494	0.745701
PF3D7_0709000	0	chloroquine resistance transporter (CRT)	-	1	2	0.00010326	1	1	9.514e-05	1	2	0.00011869	X	X	X	X	X	X	X	X	X	X	X	X	X	X	X		1.08535	infinity	0	0		0	1	0	0	1		4	2	1.38755	1		0.545	0.722481
PF3D7_1428300	0	proliferation-associated protein 2g4, putative	-	1	2	0.00011613	1	1	0.000107	3	5	0.0003337	3	7	0.00050752	1	2	0.00013233	X	X	X	X	X	X	X	X	X		1.08533	0.65748	infinity	0		0	0	1	0	1		9	60	0.104066	3.34519e-13		-0.005	0.854007
PF3D7_1410700	0	conserved Plasmodium protein, unknown function	-	3	4	0.00026217	2	2	0.00024156	2	2	0.00015067	X	X	X	X	X	X	2	4	0.00035559	X	X	X	X	X	X		1.08532	infinity	0	0		0	1	0	0	1		6	27	0.154172	2.22846e-05		0.025	0.847577
PF3D7_0708400	0	heat shock protein 90 (HSP90)	-	23	66	0.00193935	15	34	0.00184103	20	66	0.00222905	25	94	0.00337545	22	56	0.00187496	17	34	0.00135507	6	18	0.00324014	11	18	0.00097995		1.0534	0.660444	1.38376	3.30612		0	0	0	1	1		206	230	0.621382	4.59313e-06		0.152	0.501733
PF3D7_0422700	0	eukaryotic initiation factor, putative	DEAD | ResIII	8	13	0.00069977	4	7	0.00066495	9	20	0.00129032	5	7	0.00049061	4	8	0.00046903	3	4	0.00030453	X	X	X	X	X	X		1.05236	2.62729	1.5377	0		0	1	0	0	1		41	3	9.48161	4.25058e-05		0.807	0.060423
PF3D7_0827900	0	protein disulfide isomerase (PDI8)	-	14	66	0.00299133	9	35	0.00292321	8	31	0.00161491	12	60	0.0033955	15	54	0.00278874	6	21	0.00129096	1	5	0.00138826	8	21	0.00176344		1.0233	0.475559	2.16034	0.787294		0	0	1	0	1		156	121	0.894455	0.5569		0.152	0.569426
PF3D7_1121600	0	exported protein 1 (EXP1)	-	10	36	0.00486469	5	22	0.00547831	1	1	0.00015532	3	5	0.00084363	6	21	0.00323344	2	8	0.00146627	1	2	0.00165563	4	14	0.0035051		0.887991	0.183649	2.20532	0.472468		0	0	1	0	1		60	80	0.520332	0.000558809		0.202	0.659478
PF3D7_1439800	0	vesicle-associated membrane protein, putative	-	14	50	0.00454173	11	31	0.005189	3	4	0.00041761	5	7	0.00079393	11	30	0.00310502	9	22	0.00271048	2	19	0.0105727	8	22	0.00370249		0.875261	0.526448	1.14576	2.85602		0	0	0	1	1		103	26	2.74842	1.3114e-05		0.233	0.449521
PF3D7_1134000	0	heat shock protein 70 (HSP70-3)	-	32	117	0.00386314	24	90	0.00547605	17	48	0.00182163	13	43	0.00177278	19	50	0.00188112	13	26	0.00116439	11	34	0.00687723	18	43	0.00263053		0.705461	1.02764	1.61598	2.61384		0	0	0	1	1		249	111	1.55631	0.000484187		0.211	0.194145
PF3D7_0813300	0	conserved Plasmodium protein, unknown function	-	12	48	0.00333579	8	42	0.0053787	5	23	0.00183717	6	24	0.00208257	7	47	0.00372176	7	35	0.00329912	6	25	0.0106433	8	28	0.00360525		0.620185	0.881901	1.12822	2.95229		0	0	0	1	1		143	101	0.982277	1		0.112	0.67036
PF3D7_1015600	0	heat shock protein 60 (HSP60)	-	22	54	0.00203814	20	54	0.00375582	12	26	0.00112792	6	15	0.00070691	14	29	0.00124718	8	14	0.00071671	7	24	0.00554921	10	22	0.00153845		0.542662	1.59547	1.73919	3.60793		0	0	0	1	1		133	52	1.77447	0.00180503		0.238	0.387024
PF3D7_0209800	0	ATP-dependent RNA helicase UAP56 (UAP56)	DEAD | CMS1 | ResIII	13	42	0.00201188	8	27	0.00238334	13	44	0.00242253	13	41	0.00245226	8	21	0.00114621	4	8	0.00051977	X	X	X	6	11	0.00097626		0.844143	0.988173	2.20385	0		0	0	1	0	1		107	44	1.68714	0.0121432		0.22	0.457603
PF3D7_1125500	0	small nuclear ribonucleoprotein Sm D1, putative (SNRPD1)	LSM | SM-ATX	3	11	0.00191113	2	11	0.00352177	2	6	0.00119816	1	1	0.00021693	3	6	0.00118779	1	6	0.00141391	X	X	X	X	X	X		0.542662	5.52074	0.84017	0		0	1	0	0	1		23	2	7.97842	0.00533632		0.191	0.759172
PF3D7_1027700.1	0	centrin-3 (CEN3)	-	8	15	0.00183445	4	14	0.0031551	2	3	0.0004217	X	X	X	9	13	0.00181155	5	12	0.00199053	X	X	X	7	21	0.00475833		0.581424	infinity	0.910095	0		0	1	0	0	1		31	34	0.63256	0.162542		-0.401	0.945894
PF3D7_0210000	0	secretory complex protein 61 gamma subunit (Sec61-gamma)	-	1	6	0.00162156	1	5	0.00249014	X	X	X	1	2	0.00067491	1	3	0.00092384	X	X	X	X	X	X	X	X	X		0.651192	0	infinity	0		0	0	1	0	1		9	1	6.24398	0.181171		0.157	0.808795
PF3D7_0503400	0	actin-depolymerizing factor 1 (ADF1)	-	4	8	0.00143548	2	8	0.00264526	3	7	0.00144368	4	15	0.00336071	3	12	0.00245348	1	3	0.00073013	X	X	X	2	3	0.00099735		0.542661	0.429634	3.36027	0		0	0	1	0	1		27	18	1.04066	1		-0.029	0.864407
PF3D7_1414800	0	small nuclear ribonucleoprotein-associated protein B, putative (SMB1)	LSM	4	13	0.00141584	2	9	0.00180628	X	X	X	1	2	0.00027198	3	7	0.00086869	X	X	X	1	1	0.00066719	1	2	0.00040357		0.783843	0	infinity	1.65099		0	0	1	0	1		21	11	1.32448	0.754333		0.493	0.531243
PF3D7_1314500	0	cop-coated vesicle membrane protein p24 precursor, putative	-	3	12	0.00127521	1	8	0.00156661	1	6	0.00073285	1	3	0.00039806	2	12	0.00145303	3	15	0.00216204	1	2	0.001302	1	1	0.00019689		0.813993	1.84171	0.672063	6.60914		0	0	0	1	1		32	4	5.55021	0.00181853		0.193	0.736212
PF3D7_1362200	0	RuvB-like helicase 3 (RUVB3)	-	6	20	0.00089891	7	25	0.00205818	4	7	0.00036466	12	34	0.00192412	6	11	0.00055332	5	13	0.00077282	2	7	0.00194356	4	8	0.00067179		0.43675	0.189709	0.715395	2.89286		0	0	0	1	1		45	8	3.90249	0.000850484		-0.583	0.921906
PF3D7_0316500	0	kinetochore protein NUF2, putative (NUF2)	-	9	18	0.00085475	7	14	0.00122508	3	7	0.00038206	7	18	0.00106726	10	25	0.00135269	8	16	0.00103053	2	4	0.00116361	3	4	0.00035192		0.69771	0.358013	1.31232	3.30682		0	0	0	1	1		54	15	2.49759	0.00570565		0.052	0.818849
PF3D7_0716300	0	conserved Plasmodium protein, unknown function	-	8	19	0.0007968	8	22	0.00170016	2	3	0.0001446	1	1	5.236e-05	7	11	0.00052563	5	19	0.00108075	2	4	0.00102763	3	11	0.00085469		0.468662	2.78846	0.486586	1.20234		0	1	0	0	1		37	18	1.4261	0.420143		-0.363	0.945618
PF3D7_0903700	0	alpha tubulin 1	-	9	16	0.0007732	6	14	0.00124672	6	17	0.00094424	7	17	0.0010137	10	24	0.00090982	3	6	0.00015731	X	X	X	2	3	0.00019399		0.620187	0.930966	5.79618	0		0	0	1	0	1		57	12	3.29544	0.000461774		0.397	0.379036
PF3D7_0517300	0	serine/arginine-rich splicing factor 1 (SR1)	RRM	3	10	0.0007346	2	8	0.00108296	5	15	0.00126651	2	6	0.00055034	2	9	0.00075333	2	6	0.00059783	X	X	X	1	2	0.00027221		0.678326	2.30364	1.2592	0		0	1	0	0	1		34	12	1.9657	0.117536		0.496	0.31674
PF3D7_0505200	0	actin-like protein, putative (ALP2b)	-	9	18	0.00069742	6	14	0.00099958	5	12	0.0005344	6	8	0.00038703	4	7	0.00030904	2	2	0.0001051	X	X	X	6	14	0.001005		0.697713	1.37984	2.94286	0		0	0	1	0	1		37	15	1.71131	0.193048		0.001	0.852862
PF3D7_1242900	0	mitochondrial import inner membrane translocase subunit TIM13, putative (TIM13)	-	1	3	0.0006913	1	4	0.00169854	1	2	0.00052971	X	X	X	X	X	X	X	X	X	X	X	X	X	X	X		0.406997	infinity	0	0		0	1	0	0	1		5	1	3.46888	0.58427		-0.014	0.855706
PF3D7_0416800	0	small GTP-binding protein sar1 (SAR1)	MMR_HSR1 | GTP_EFTU	2	5	0.00057008	2	3	0.00063032	2	4	0.00052419	4	8	0.00113891	1	3	0.00038975	1	3	0.00046394	1	3	0.00209541	1	1	0.00021125		0.904429	0.460053	0.840517	9.92891		0	0	0	1	1		15	29	0.35885	0.0043352		0.034	0.842066
PF3D7_1002100	0	EMP1-trafficking protein (PTP5)	-	1	16	0.00055508	3	26	0.0016622	1	8	0.000319	1	8	0.00034655	1	16	0.00063249	2	32	0.00150578	1	32	0.00680093	2	32	0.00205688		0.333943	0.919308	0.419655	3.30627		0	0	0	1	1		72	12	4.16266	6.70604e-06		-0.306	0.942987
PF3D7_1304900	0	DNA-directed RNA polymerase 2, putative	RNA_pol_L_2	1	3	0.00052122	1	2	0.00064032	2	4	0.00079877	2	5	0.00108467	2	4	0.00079186	X	X	X	X	X	X	1	3	0.00096569		0.813999	0.736406	infinity	0		0	0	1	0	1		11	5	1.52631	0.778505		0.105	0.822528
PF3D7_1107000	0	U6 snRNA-associated Sm-like protein LSm4, putative (LSM4)	LSM	1	3	0.00052122	1	2	0.00064032	2	4	0.00079877	X	X	X	X	X	X	X	X	X	X	X	X	1	4	0.00128759		0.813999	infinity	0	0		0	1	0	0	1		7	1	4.85643	0.33253		0.141	0.818849
PF3D7_1220900	0	heterochromatin protein 1 (HP1)	-	3	6	0.00049378	2	6	0.00090993	2	2	0.00018918	5	14	0.00143862	1	2	0.00018755	2	6	0.00066975	2	8	0.00403326	2	3	0.00045743		0.542657	0.131341	0.280597	8.82495		0	0	0	1	1		18	92	0.135739	5.50399e-18		-0.491	0.945519
PF3D7_0616300	0	conserved Plasmodium protein, unknown function	-	3	5	0.00048218	2	4	0.00071084	X	X	X	1	3	0.00036124	1	3	0.00032965	X	X	X	X	X	X	X	X	X		0.678324	0	infinity	0		0	0	1	0	1		8	n.d.	Infinity	n.d.		0.13	0.816592
PF3D7_0812700	0	RNA-binding protein (U1 snRNP-like), putative	zf-U1 | zf-C2H2_jaz	3	5	0.00046577	1	6	0.00102996	3	6	0.00064242	1	1	0.00011631	2	4	0.00042457	1	2	0.0002527	X	X	X	X	X	X		0.452221	5.53448	1.67984	0		0	1	0	0	1		15	1	10.4066	0.0266753		0.496	0.580556
PF3D7_0605100	0	RNA-binding protein, putative	KH_1 | KH_3 | KH_2 | KH_4	7	16	0.00046392	6	17	0.00090832	16	57	0.00189959	13	25	0.00090509	7	11	0.00036342	2	6	0.00023596	1	1	0.00017762	6	9	0.00048349		0.510745	2.09945	1.53814	0.36853		0	1	0	0	1		85	21	2.80814	7.10457e-05		0.393	0.212401
PF3D7_0310900	0	conserved Plasmodium protein, unknown function	-	8	16	0.00044562	5	19	0.00097515	X	X	X	2	2	3.478e-05	5	12	0.00038082	2	4	0.0001511	X	X	X	3	3	0.00015481		0.456976	0	2.52318	0		0	0	1	0	1		28	4	4.85643	0.00623841		0.117	0.789098
PF3D7_0505800	0	small ubiquitin-related modifier (SUMO)	-	1	2	0.00043782	2	3	0.00121021	3	4	0.00100645	3	13	0.00355339	1	2	0.00049887	X	X	X	1	4	0.00536424	2	8	0.00324472		0.361772	0.283141	infinity	1.653		0	0	1	0	1		12	13	0.640409	0.527818		-0.778	0.941319
PF3D7_0831700	0	heat shock protein 70 (HSP70-x)	-	10	18	0.00043392	8	23	0.00077255	5	12	0.00011861	6	17	0.00028781	13	29	0.00065428	8	10	0.00026727	6	28	0.00133593	12	29	0.0010251		0.561672	0.413194	2.44944	1.30341		0	0	1	0	1		87	140	0.431132	3.67545e-09		-0.059	0.88115
PF3D7_1343000	0	phosphoethanolamine N-methyltransferase (PMT)	Methyltransf_31 | MTS | RrnaAD	4	5	0.00041149	6	14	0.00212317	10	26	0.00245937	14	45	0.00462413	6	12	0.00112528	8	17	0.00189761	2	5	0.00252079	6	7	0.00106734		0.193809	0.531791	0.592729	2.3627		0	0	0	1	1		48	110	0.302739	6.28856e-12		-0.56	0.917579
PF3D7_0803700	0	tubulin gamma chain (g-tub)	-	6	8	0.00038745	4	11	0.00098173	3	5	0.00027833	X	X	X	7	12	0.00066222	6	18	0.00118243	1	1	0.00029669	5	14	0.00125625		0.39466	infinity	0.560068	0.236465		0	1	0	0	1		26	5	3.60764	0.0230121		-0.54	0.942406
PF3D7_1203700	0	nucleosome assembly protein (NAPL)	-	4	6	0.00037852	4	8	0.00093003	2	5	0.00036255	5	8	0.00063017	9	31	0.0022284	3	7	0.00059898	X	X	X	3	7	0.00081819		0.406998	0.57619	3.71953	0		0	0	1	0	1		42	84	0.346888	6.62317e-08		0.355	0.483767
PF3D7_0310600.1	0	eukaryotic translation initiation factor 3 subunit K, putative (EIF3K)	-	2	4	0.00037261	1	5	0.0008583	4	7	0.00074948	1	2	0.00023263	1	1	0.00010614	1	1	0.00012635	X	X	X	1	2	0.00034518		0.434126	3.21459	0.84127	0		0	1	0	0	1		12	n.d.	Infinity	n.d.		0.247	0.760254
PF3D7_1010300	0	succinate dehydrogenase subunit 4, putative (SDH4)	-	1	2	0.00037104	1	2	0.00068373	1	2	0.00042646	X	X	X	1	1	0.00021139	1	1	0.00025163	X	X	X	1	2	0.00068744		0.54267	infinity	0.837302	0		0	1	0	0	1		5	13	0.266837	0.035555		-0.025	0.857383
PF3D7_0303700	0	lipoamide acyltransferase component of branched-chain alpha-keto acid dehydrogenase complex (BCKDH-E2)	-	4	7	0.00034205	3	8	0.00072036	1	2	0.00011233	X	X	X	X	X	X	X	X	X	X	X	X	X	X	X		0.474832	infinity	0	0		0	1	0	0	1		9	5	1.2488	1		0.015	0.849363
PF3D7_0617900	0	histone H3 variant, putative (H3.3)	-	1	2	0.00032431	2	4	0.00089645	1	2	0.00037276	1	2	0.00040494	2	3	0.00025868	2	3	0.00046576	2	5	0.00496689	2	5	0.00128187		0.361771	0.920988	0.555794	3.87441		0	0	0	1	1		12	6	1.38755	0.84934		-0.11	0.876448
PF3D7_1353200	0	membrane associated histidine-rich protein (MAHRP2)	-	1	2	0.00031958	1	2	0.00058891	1	1	0.00018366	1	2	0.00039903	1	2	0.00036414	X	X	X	X	X	X	X	X	X		0.542664	0.461153	infinity	0		0	0	1	0	1		5	20	0.173444	0.000642559		-0.042	0.860673
PF3D7_1451500	0	pre-mRNA-splicing factor CWF18, putative	cwf18	1	2	0.00029784	1	2	0.00054885	X	X	X	X	X	X	1	2	0.00033937	X	X	X	X	X	X	X	X	X		0.542662	0	infinity	0		0	0	1	0	1		4	1	2.7751	0.802637		0.216	0.807991
PF3D7_1460600	0	inner membrane complex sub-compartment protein 3 (ISP3)	-	1	2	0.00029583	2	3	0.00081771	X	X	X	X	X	X	5	8	0.00134831	4	9	0.0018056	2	6	0.00543673	2	4	0.00109619		0.361779	0	0.746401	4.96077		0	0	0	1	1		16	n.d.	Infinity	n.d.		0.017	0.846976
PF3D7_1311500	0	26S protease regulatory subunit 7, putative (RPT1)	-	3	5	0.00026061	2	5	0.00048024	2	2	0.00011982	2	6	0.00039048	5	6	0.00035634	2	5	0.00035348	1	2	0.0006386	1	1	9.657e-05		0.542666	0.307692	1.0085	6.58763		0	0	0	1	1		15	13	0.800511	0.857945		-0.122	0.885238
PF3D7_0910400	0	selenide water dikinase, putative	-	5	14	0.00025689	4	12	0.00040577	5	11	0.000232	X	X	X	4	7	0.00014636	3	5	0.00012444	X	X	X	X	X	X		0.633093	infinity	1.17742	0		0	1	0	0	1		32	2	11.1004	0.000285775		0.558	0.287039
PF3D7_1436300	0	translocon component PTEX150 (PTEX150)	-	4	10	0.00022045	4	11	0.00044687	X	X	X	2	3	8.258e-05	4	8	0.00020096	3	5	0.00014951	1	4	0.00054021	2	4	0.00016338		0.49332	0	1.34	3.31288		0	0	0	1	1		22	84	0.181703	4.51571e-14		-0.004	0.854576
PF3D7_1311900	0	V-type proton ATPase catalytic subunit A (vapA)	-	4	6	0.00021497	3	7	0.00046216	3	11	0.00045299	6	18	0.00080525	1	1	4.082e-05	6	14	0.00068034	1	2	0.00043897	2	2	0.00013276		0.465142	0.562733	0.0602941	3.30075		0	0	0	1	1		20	25	0.555021	0.1321		-0.738	0.931794
PF3D7_1303200.1	0	SNARE protein, putative (VAMP8)	-	1	2	0.00021049	1	6	0.00116366	1	2	0.00024194	X	X	X	1	2	0.00023984	1	4	0.000571	X	X	X	X	X	X		0.180886	infinity	0.420315	0		0	1	0	0	1		6	n.d.	Infinity	n.d.		-0.567	0.935084
PF3D7_0514900	0	conserved Plasmodium protein, unknown function	SR-25	2	4	0.00019992	3	4	0.0003684	1	2	0.00011489	1	3	0.00018722	1	2	0.0001139	3	4	0.00027116	1	2	0.00061236	1	1	9.26e-05		0.542671	0.614973	0.420664	6.58065		0	0	0	1	1		10	6	1.15629	1		-0.203	0.895918
PF3D7_1249300	0	protein phosphatase PPM4, putative (PPM4)	-	3	9	0.00019184	3	5	0.0001964	4	8	0.000196	5	8	0.00021292	2	4	9.715e-05	1	1	2.891e-05	X	X	X	3	6	0.00023696		0.976782	0.920188	3.34483	0		0	0	1	0	1		21	n.d.	Infinity	n.d.		0.07	0.824689
PF3D7_1024800	0	conserved Plasmodium protein, unknown function	-	2	12	0.00017944	2	15	0.00041332	1	5	8.593e-05	X	X	X	3	16	0.00027261	2	20	0.00040563	X	X	X	1	10	0.00027704		0.434143	infinity	0.672414	0		0	1	0	0	1		33	4	5.72365	0.00135772		-0.298	0.942162
PF3D7_0323800	1	conserved Plasmodium protein, unknown function	-	5	8	0.00017925	3	6	0.00024774	12	26	0.00066959	X	X	X	X	X	X	X	X	X	X	X	X	X	X	X		0.723541	infinity	0	0		0	1	0	0	1		34	8	2.94855	0.017833		1.383	0.004625
PF3D7_0620500	0	cleavage stimulation factor subunit 1, putative	-	4	5	0.00016839	3	5	0.00031031	4	6	0.00023226	X	X	X	5	7	0.00026862	3	5	0.0002284	1	1	0.00020632	4	5	0.00031199		0.542651	infinity	1.17982	0.660256		0	1	0	0	1		19	n.d.	Infinity	n.d.		0.174	0.777742
PF3D7_0518200	0	SWIB/MDM2 domain-containing protein, putative	-	1	1	0.00016711	2	3	0.00092382	X	X	X	X	X	X	1	4	0.00076164	X	X	X	X	X	X	X	X	X		0.18089	0	infinity	0		0	0	1	0	1		5	n.d.	Infinity	n.d.		0.199	0.80637
PF3D7_1226600	0	proliferating cell nuclear antigen 2 (PCNA2)	-	1	2	0.00016584	1	3	0.00045841	1	3	0.00028592	3	8	0.0008283	X	X	X	3	5	0.00056235	3	4	0.00203191	3	5	0.00076816		0.361772	0.345411	0	2.64583		0	0	0	1	1		9	3	2.08133	0.573594		-0.792	0.944799
PF3D7_0807600	0	conserved Plasmodium protein, unknown function	-	9	10	0.0001641	4	7	0.00021168	5	10	0.00018862	3	4	8.196e-05	X	X	X	2	5	0.00011129	X	X	X	X	X	X		0.775227	2.30488	0	0		0	1	0	0	1		20	31	0.447597	0.017613		0.267	0.713325
PF3D7_1320800	0	dihydrolipoyllysine-residue succinyltransferase component of 2-oxoglutarate dehydrogenase complex	-	2	3	0.00015599	1	3	0.00028746	1	2	0.00011953	X	X	X	X	X	X	X	X	X	X	X	X	X	X	X		0.542649	infinity	0	0		0	1	0	0	1		5	n.d.	Infinity	n.d.		0.157	0.818101
PF3D7_1004300	0	E3 ubiquitin-protein ligase, putative	-	5	8	0.00015498	5	7	0.0002499	1	2	4.453e-05	X	X	X	1	2	4.415e-05	2	4	0.0001051	X	X	X	X	X	X		0.620168	infinity	0.419048	0		0	1	0	0	1		12	1	8.32531	0.0698984		0.025	0.845766
PF3D7_1446500	0	conserved Plasmodium protein, unknown function	-	12	21	0.00015319	15	33	0.00044359	3	6	5.031e-05	4	10	9.108e-05	13	30	0.00024935	11	24	0.00023746	7	16	0.00071499	12	19	0.00025679		0.345341	0.549451	1.05063	2.7821		0	0	0	1	1		73	34	1.48958	0.133467		-0.148	0.928527
PF3D7_1033400	0	haloacid dehalogenase-like hydrolase (HAD1)	-	1	2	0.00015202	1	2	0.00028014	2	4	0.00034946	2	7	0.00066436	2	5	0.00043305	X	X	X	X	X	X	X	X	X		0.542657	0.525602	infinity	0		0	0	1	0	1		11	40	0.190788	8.06535e-07		0.105	0.821068
PF3D7_0617200	0	conserved Plasmodium protein, unknown function	-	2	3	0.00014725	1	3	0.00027135	16	31	0.00174888	4	14	0.00085801	2	3	0.00016778	1	2	0.00013315	1	1	0.00030069	1	4	0.00036376		0.542657	2.03846	1.26316	0.826923		0	1	0	0	1		38	161	0.163748	3.19986e-28		0.503	0.307335
PF3D7_0722200	0	rhoptry-associated leucine zipper-like protein 1 (RALP1)	-	2	5	0.00014614	3	3	0.00016158	5	14	0.0004703	4	10	0.00036494	11	29	0.00096578	9	27	0.00107034	2	8	0.00143237	6	13	0.00070396		0.904444	1.28767	0.902804	2.03409		0	0	0	1	1		56	40	0.971286	1		0.062	0.811966
PF3D7_1104200	0	chromatin remodeling protein (SNF2L)	DEAD	6	9	0.00013816	9	13	0.00036776	15	42	0.00074108	29	90	0.00172513	3	5	8.746e-05	9	16	0.00033315	5	12	0.00112852	7	10	0.00028443		0.37568	0.429565	0.261261	3.97535		0	0	0	1	1		68	71	0.664462	0.0467355		-0.635	0.895052
PF3D7_0923000	0	DNA-directed RNA polymerase II subunit RPB3, putative (RPB3)	RNA_pol_A_bac | RNA_pol_L	1	2	0.00013069	1	2	0.00024084	1	4	0.00030043	X	X	X	1	2	0.00014892	1	2	0.00017727	1	2	0.00080063	2	6	0.00072643		0.542642	infinity	0.841808	1.10331		0	1	0	0	1		10	11	0.630705	0.567839		-0.037	0.862287
PF3D7_1353700	0	reactive oxygen species modulator 1, putative (ROMO1)	-	1	1	0.0001303	1	1	0.00024012	X	X	X	X	X	X	3	4	0.0005939	1	1	0.00017674	X	X	X	X	X	X		0.542645	0	3.35593	0		0	0	1	0	1		5	1	3.46888	0.58427		0.555	0.7093
PF3D7_0710200	0	conserved Plasmodium protein, unknown function	-	12	17	0.00012789	15	35	0.00048519	16	24	0.00020752	41	84	0.00078902	7	9	7.715e-05	12	25	0.00025509	3	5	0.00023042	6	6	8.363e-05		0.263587	0.263625	0.301961	2.7381		0	0	0	1	1		55	29	1.31578	0.429027		-1.003	0.884532
PF3D7_1312900	0	eukaryotic translation initation factor 4 gamma (EIF4G)	-	4	7	0.0001221	1	6	0.00019286	12	34	0.00068166	4	13	0.00028314	4	7	0.00013913	1	3	7.098e-05	X	X	X	1	2	6.464e-05		0.633102	2.40989	1.95775	0		0	1	0	0	1		48	25	1.33205	0.446115		0.736	0.071173
PF3D7_0111500	0	UMP-CMP kinase, putative	-	1	2	0.00011801	1	2	0.00021747	2	4	0.00027128	1	1	7.368e-05	X	X	X	X	X	X	X	X	X	X	X	X		0.54265	3.66216	0	0		0	1	0	0	1		6	14	0.297333	0.0387968		0.468	0.705216
PF3D7_1464700	0	ATP synthase (C/AC39) subunit, putative	-	1	2	0.00011461	1	3	0.00031681	1	2	0.00013173	X	X	X	3	6	0.00039179	4	9	0.00069955	1	1	0.00035106	1	1	0.00010618		0.361763	infinity	0.56	3.31132		0	1	0	0	1		11	1	7.63154	0.0966245		-0.242	0.90676
PF3D7_1238500	0	conserved Plasmodium protein, unknown function	-	5	9	0.00010873	8	14	0.00031168	1	1	1.389e-05	1	2	3.017e-05	2	2	2.753e-05	3	5	8.193e-05	2	6	0.00044406	4	6	0.0001343		0.348851	0.466667	0.341463	3.31343		0	0	0	1	1		18	4	3.12199	0.107752		-0.415	0.94282
PF3D7_1134100	0	protein disulfide isomerase (PDI-11)	-	2	2	0.0001035	1	2	0.00019073	1	2	0.00011897	4	6	0.00038771	1	2	0.00011794	X	X	X	X	X	X	X	X	X		0.542652	0.306701	infinity	0		0	0	1	0	1		6	14	0.297333	0.0387968		-0.378	0.914117
PF3D7_0422500	0	pre-mRNA-splicing helicase BRR2, putative (BRR2)	DEAD	9	13	9.902e-05	4	8	0.00011229	1	4	3.502e-05	X	X	X	4	6	5.207e-05	2	5	5.166e-05	1	1	4.666e-05	1	1	1.411e-05		0.881824	infinity	1	3.35714		0	1	0	0	1		24	n.d.	Infinity	n.d.		0.482	0.513609
PF3D7_1241900	0	tetratricopeptide repeat protein, putative	-	2	3	9.715e-05	1	2	0.00011935	X	X	X	X	X	X	2	5	0.00018449	1	1	4.392e-05	X	X	X	X	X	X		0.813992	0	4.18182	0		0	0	1	0	1		8	n.d.	Infinity	n.d.		0.766	0.50966
PF3D7_0815800	0	vacuolar protein sorting-associated protein 9, putative (VPS9)	-	4	8	9.554e-05	2	7	0.00015405	2	5	6.863e-05	X	X	X	6	15	0.00020412	10	20	0.00032397	X	X	X	5	10	0.00022127		0.620188	infinity	0.62963	0		0	1	0	0	1		28	16	1.21411	0.816519		-0.241	0.926185
PF3D7_1212700	0	eukaryotic translation initiation factor 3 subunit A, putative (EIF3A)	-	4	6	9.539e-05	5	8	0.00023437	25	64	0.00116944	11	26	0.00051611	2	4	7.246e-05	4	6	0.00012938	X	X	X	X	X	X		0.407006	2.2655	0.55814	0		0	1	0	0	1		74	47	1.09233	0.865873		0.597	0.040603
PF3D7_0108700	0	secreted ookinete protein, putative (PSOP24)	-	4	5	9.501e-05	2	5	0.00017509	X	X	X	X	X	X	5	8	0.00017322	3	4	0.0001031	1	2	0.00023282	X	X	X		0.542635	0	1.67961	infinity		0	0	0	1	1		15	10	1.04066	1		0.385	0.659475
PF3D7_1410600	0	eukaryotic translation initiation factor 2 gamma subunit, putative	GTP_EFTU | eIF2_C | GTP_EFTU_D2 | MMR_HSR1	2	2	9.416e-05	1	4	0.00034701	2	5	0.00027055	3	12	0.00070539	X	X	X	2	6	0.00038312	2	3	0.0008652	3	4	0.0003489		0.271347	0.384397	0	2.47851		0	0	0	1	1		10	30	0.231259	0.000113807		-0.902	0.934411
PF3D7_0110400	0	DNA-directed RNA polymerase 2, putative	RNA_POL_M_15KD	1	1	8.792e-05	4	5	0.00081005	2	3	0.00030315	2	3	0.00032932	4	5	0.00050088	X	X	X	X	X	X	X	X	X		0.108537	0.920973	infinity	0		0	0	1	0	1		9	2	3.12199	0.35109		-0.006	0.854576
PF3D7_1440500	0	allantoicase, putative	-	1	2	7.917e-05	1	2	0.0001459	2	4	0.000182	1	1	4.943e-05	1	1	4.511e-05	1	2	0.00010739	X	X	X	X	X	X		0.542632	3.71429	0.420561	0		0	1	0	0	1		7	1	4.85643	0.33253		0.314	0.768695
PF3D7_1307800	0	fork head domain protein, putative	-	1	2	7.804e-05	1	4	0.00028763	1	2	8.97e-05	X	X	X	1	2	8.893e-05	1	1	5.293e-05	X	X	X	X	X	X		0.271321	infinity	1.67925	0		0	1	0	0	1		6	2	2.08133	0.767392		0.028	0.846976
PF3D7_0707300	0	rhoptry-associated membrane antigen (RAMA)	-	2	3	7.628e-05	2	3	0.00014056	3	5	0.00014612	1	1	3.175e-05	8	16	0.00046353	9	34	0.00117251	1	2	0.00031151	8	27	0.00127189		0.542686	4.5625	0.395567	0.245283		0	1	0	0	1		26	31	0.581877	0.113743		-0.922	0.903915
PF3D7_0220000	0	liver stage antigen 3 (LSA3)	PNPase	3	5	7.025e-05	4	6	0.00015535	X	X	X	X	X	X	X	X	X	X	X	X	2	3	0.00025823	1	4	0.00010413		0.452205	0	0	2.48077		0	0	0	1	1		8	47	0.11809	5.45977e-10		-0.2	0.896325
PF3D7_0811300	0	CCR4-associated factor 1 (CAF1)	CAF1	3	5	6.17e-05	5	8	0.00018192	13	35	0.00049642	8	15	0.00023112	1	2	2.812e-05	2	2	3.347e-05	X	X	X	X	X	X		0.33916	2.14719	0.848485	0		0	1	0	0	1		42	2	14.5693	1.06388e-05		0.518	0.253421
PF3D7_1364200	0	conserved Plasmodium protein, unknown function	-	2	5	6.037e-05	5	9	0.00020025	3	5	6.939e-05	3	4	6.031e-05	6	12	0.0001651	3	4	6.551e-05	X	X	X	6	12	0.00026845		0.301473	1.15	2.5	0		0	0	1	0	1		22	6	2.54385	0.116373		-0.246	0.924266
PF3D7_1239700	0	ATP-dependent zinc metalloprotease FTSH 1 (FTSH1)	-	2	2	4.975e-05	2	3	0.00013752	1	2	5.718e-05	1	1	3.106e-05	1	3	8.504e-05	1	1	3.374e-05	X	X	X	X	X	X		0.361766	1.83871	2.5	0		0	0	1	0	1		7	9	0.539604	0.481258		0.317	0.766621
PF3D7_1138500	0	protein phosphatase 2C (PPM2)	-	2	2	4.738e-05	3	5	0.00021829	1	1	2.723e-05	2	5	0.00014791	5	8	0.00021596	2	2	6.427e-05	X	X	X	X	X	X		0.217051	0.182432	3.375	0		0	0	1	0	1		11	11	0.693776	0.698322		-0.091	0.875487
PF3D7_0505700	0	conserved Plasmodium membrane protein, unknown function	-	1	2	4.738e-05	1	2	8.732e-05	X	X	X	X	X	X	X	X	X	X	X	X	2	3	0.00043541	1	1	4.39e-05		0.542602	0	0	9.88636		0	0	0	1	1		5	17	0.204052	0.00387129		0.354	0.764523
PF3D7_0218700	0	pre-mRNA-processing protein 45, putative (PRP45)	-	1	1	4.542e-05	1	2	0.00016739	1	3	0.00015661	X	X	X	X	X	X	1	2	0.0001232	X	X	X	X	X	X		0.271342	infinity	0	0		0	1	0	0	1		4	n.d.	Infinity	n.d.		0.044	0.844544
PF3D7_0217500	0	calcium-dependent protein kinase 1 (CDPK1)	-	1	1	4.178e-05	3	5	0.00038493	3	11	0.00052819	2	3	0.00015649	3	7	0.00033322	2	4	0.00022666	X	X	X	2	2	0.00015481		0.108539	3.38462	1.46696	0		0	1	0	0	1		19	4	3.29544	0.0819649		0.393	0.621538
PF3D7_0306800	0	T-complex protein 1 subunit beta (CCT2)	-	1	1	4.107e-05	2	3	0.00022706	6	13	0.00061369	6	17	0.00087181	5	5	0.00023399	2	2	0.00011141	X	X	X	X	X	X		0.180877	0.704128	2.10811	0		0	0	1	0	1		19	42	0.313851	8.0124e-05		-0.155	0.897538
PF3D7_1229500	0	T-complex protein 1 subunit gamma (CCT3)	-	1	1	4.039e-05	1	2	0.00014886	6	9	0.00041781	5	6	0.00030259	1	2	9.204e-05	X	X	X	X	X	X	X	X	X		0.271329	1.37954	infinity	0		0	0	1	0	1		12	44	0.189212	1.79634e-07		0.302	0.731312
PF3D7_1013600	0	conserved Plasmodium protein, unknown function	-	2	4	3.913e-05	2	3	5.408e-05	5	8	8.994e-05	5	8	9.771e-05	3	3	3.344e-05	1	1	1.327e-05	X	X	X	X	X	X		0.723558	0.918367	2.53846	0		0	0	1	0	1		15	8	1.30083	0.861525		0.207	0.774778
PF3D7_1034400	0	flavoprotein subunit of succinate dehydrogenase (SDHA)	-	1	1	3.469e-05	1	2	0.00012786	2	10	0.00039875	1	1	4.332e-05	X	X	X	X	X	X	X	X	X	X	X	X		0.271312	9.27907	0	0		0	1	0	0	1		11	n.d.	Infinity	n.d.		1.034	0.316741
PF3D7_1461600	0	splicing factor 3B subunit 2, putative (SF3B2)	DUF382	1	1	3.234e-05	1	2	0.00011917	3	5	0.00018583	X	X	X	2	4	0.00014738	1	2	8.772e-05	X	X	X	X	X	X		0.271377	infinity	1.67045	0		0	1	0	0	1		10	8	0.86722	1		0.699	0.561918
PF3D7_0933000	0	mRNA processing protein, putative	RRM	1	1	2.877e-05	1	4	0.00021204	3	5	0.00016532	1	1	3.592e-05	1	3	9.833e-05	1	2	7.803e-05	X	X	X	1	2	0.00010659		0.135682	4.58333	1.25641	0		0	1	0	0	1		9	1	6.24398	0.181171		0.145	0.813526
PF3D7_1221000	0	histone-lysine N-methyltransferase, H3 lysine-4 specific (SET10)	-	2	3	2.82e-05	5	7	0.00012125	6	10	0.00010803	10	23	0.00026993	1	2	2.142e-05	X	X	X	X	X	X	4	5	8.707e-05		0.232577	0.4	infinity	0		0	0	1	0	1		15	3	3.46888	0.1284		-0.835	0.927487
PF3D7_0207600	0	serine repeat antigen 5 (SERA5)	-	1	1	2.196e-05	3	4	0.00016185	2	3	7.571e-05	1	1	2.742e-05	11	18	0.00045034	9	18	0.00053607	2	5	0.00067255	7	11	0.00044749		0.135681	2.81481	0.839552	1.50559		0	1	0	0	1		27	56	0.334499	8.84366e-06		-0.23	0.925373
PF3D7_0513600	0	deoxyribodipyrimidine photo-lyase, putative	-	1	1	1.967e-05	1	1	3.624e-05	13	28	0.00063299	14	30	0.00073676	X	X	X	X	X	X	1	2	0.00024098	1	1	3.644e-05		0.54277	0.858887	0	6.69444		0	0	0	1	1		31	33	0.651729	0.20658		-0.014	0.859038
PF3D7_0201900	0	erythrocyte membrane protein 3 (EMP3)	-	1	2	1.794e-05	2	14	0.00023137	4	9	9.277e-05	1	2	2.24e-05	4	15	0.00015328	2	11	0.0001338	X	X	X	4	43	0.00071448		0.0775381	4.22727	1.14179	0		0	1	0	0	1		26	26	0.693776	0.373351		-0.969	0.89838
PF3D7_0214100	0	protein transport protein SEC31 (SEC31)	-	1	1	1.488e-05	1	1	2.742e-05	8	17	0.00029078	6	13	0.00024156	5	7	0.0001187	X	X	X	X	X	X	X	X	X		0.54267	1.20248	infinity	0		0	0	1	0	1		25	31	0.559497	0.0878564		0.509	0.457603
PF3D7_0826100	0	E3 ubiquitin-protein ligase, putative	-	2	2	5.1e-06	1	4	1.878e-05	X	X	X	X	X	X	1	2	5.81e-06	X	X	X	X	X	X	2	3	1.416e-05		0.271565	0	infinity	0		0	0	1	0	1		4	5	0.555021	0.76842		-0.418	0.917697
PF3D7_0504800	0	conserved Plasmodium protein, unknown function	-	1	1	3.88e-06	3	4	2.862e-05	X	X	X	X	X	X	3	5	2.212e-05	1	1	5.27e-06	X	X	X	X	X	X		0.13557	0	4.4	0		0	0	1	0	1		6	7	0.594665	0.687119		0.166	0.813526
PF3D7_1104100	0	syntaxin, Qa-SNARE family (SYN13)	-	X	X	X	1	4	0.00046502	X	X	X	X	X	X	2	3	0.00021565	2	5	0.00042784	2	4	0.00154589	2	3	0.00035065		0	0	0.504673	4.40456		0	0	0	1	1		7	1	4.85643	0.33253		-0.423	0.923985
PF3D7_0317800	0	proteasome regulatory protein, putative	-	X	X	X	1	2	0.00035858	1	2	0.00022366	X	X	X	X	X	X	X	X	X	X	X	X	X	X	X		0	infinity	0	0		0	1	0	0	1		2	n.d.	Infinity	n.d.		0.039	0.846373
PF3D7_0502100	0	HCNGP-like protein	-	X	X	X	1	2	0.00034479	1	2	0.00021505	X	X	X	X	X	X	X	X	X	X	X	X	X	X	X		0	infinity	0	0		0	1	0	0	1		2	n.d.	Infinity	n.d.		-0.018	0.855706
PF3D7_1128100	0	cochaperone prefoldin complex subunit, putative	-	X	X	X	1	2	0.00032532	X	X	X	X	X	X	2	2	0.00020116	X	X	X	X	X	X	X	X	X		0	0	infinity	0		0	0	1	0	1		2	6	0.231259	0.20658		-0.009	0.854576
PF3D7_1011400	0	proteasome subunit beta type-5	-	X	X	X	1	2	0.00029771	X	X	X	X	X	X	1	4	0.00036817	X	X	X	X	X	X	X	X	X		0	0	infinity	0		0	0	1	0	1		4	8	0.346888	0.233181		0.32	0.775772
PF3D7_1211900	0	non-SERCA-type Ca2%2B -transporting P-ATPase (ATP4)	-	X	X	X	2	4	0.00012766	1	1	X	2	3	6.487e-05	2	3	5.92e-05	7	11	0.0002584	2	4	0.00042439	2	4	0.00012835		0	0	0.228682	3.3125		0	0	0	1	1		8	13	0.426939	0.163255		-0.939	0.940131
PF3D7_0416400	0	histone acetyltransferase, putative (HAT1)	-	X	X	X	1	4	0.00012817	3	8	0.00015988	7	19	0.0004125	2	2	3.962e-05	2	4	9.434e-05	2	4	0.00042607	3	6	0.00019329		0	0.387409	0.425532	2.20725		0	0	0	1	1		14	2	4.85643	0.086642		-0.801	0.928754
PF3D7_0323700	0	U4/U6.U5 tri-snRNP-associated protein 1, putative (SART1)	SART-1	X	X	X	1	2	0.00011642	2	3	0.00010892	X	X	X	1	1	3.599e-05	1	4	0.00017138	X	X	X	X	X	X		0	infinity	0.210526	0		0	1	0	0	1		4	n.d.	Infinity	n.d.		-0.308	0.902257
PF3D7_0405900	0	apical sushi protein (ASP)	-	X	X	X	1	2	0.00011037	1	2	6.884e-05	2	3	0.00011218	11	21	0.00071658	9	19	0.00077175	5	15	0.00275183	10	20	0.00110969		0	0.616071	0.928756	2.47928		0	0	0	1	1		38	4	6.59087	0.000285775		-0.121	0.902257
PF3D7_1459000	0	ATP-dependent RNA helicase DBP5 (DBP5)	DEAD	X	X	X	1	2	0.00010888	4	9	0.0003056	1	1	3.689e-05	X	X	X	X	X	X	X	X	X	X	X	X		0	8.27027	0	0		0	1	0	0	1		9	20	0.312199	0.0118289		0.896	0.407095
PF3D7_1146600	0	CCAAT-box DNA binding protein subunit B (NFYB)	-	X	X	X	1	3	9.302e-05	1	3	5.802e-05	1	1	2.101e-05	2	6	0.00011504	2	4	9.129e-05	X	X	X	3	6	0.00018705		0	2.7619	1.26374	0		0	1	0	0	1		9	3	2.08133	0.573594		-0.236	0.906025
PF3D7_1429900	0	ADP-dependent DNA helicase RecQ (WRN)	DEAD | HRDC	X	X	X	1	2	5.603e-05	2	2	3.495e-05	X	X	X	X	X	X	X	X	X	X	X	X	X	X	X		0	infinity	0	0		0	1	0	0	1		2	n.d.	Infinity	n.d.		0.004	0.852285
PF3D7_0904600	0	ubiquitin specific protease, putative	-	X	X	X	2	2	4.558e-05	1	2	2.843e-05	X	X	X	X	X	X	X	X	X	X	X	X	X	X	X		0	infinity	0	0		0	1	0	0	1		2	n.d.	Infinity	n.d.		-0.021	0.856268
PF3D7_1339700	0	conserved Plasmodium protein, unknown function	-	X	X	X	1	2	4.167e-05	1	2	2.599e-05	X	X	X	1	2	2.577e-05	1	5	7.668e-05	X	X	X	X	X	X		0	infinity	0.337662	0		0	1	0	0	1		4	1	2.7751	0.802637		-0.465	0.923702
PF3D7_1417600	0	conserved Plasmodium protein, unknown function	-	X	X	X	1	2	1.731e-05	2	3	1.619e-05	1	1	5.86e-06	X	X	X	X	X	X	X	X	X	2	2	1.74e-05		0	2.66667	0	0		0	1	0	0	1		3	n.d.	Infinity	n.d.		-0.009	0.854576
PF3D7_1136300	0	tudor staphylococcal nuclease (TSN)	SNase | TUDOR | Agenet	X	X	X	X	X	X	30	81	0.00185616	X	X	X	X	X	X	X	X	X	X	X	X	X	X	X		0	infinity	0	0		0	1	0	0	1		81	52	1.08069	0.891421		3.238	0
PF3D7_1313000	0	ubiquitin-like protein nedd8 homologue, putative (Nedd8)	-	X	X	X	X	X	X	1	2	0.00066214	X	X	X	X	X	X	X	X	X	X	X	X	X	X	X		0	infinity	0	0		0	1	0	0	1		2	n.d.	Infinity	n.d.		0.269	0.803071
PF3D7_1309800	0	conserved Plasmodium protein, unknown function	-	X	X	X	X	X	X	4	8	0.00065997	X	X	X	X	X	X	X	X	X	X	X	X	X	X	X		0	infinity	0	0		0	1	0	0	1		8	n.d.	Infinity	n.d.		1.126	0.345543
PF3D7_0618200	0	conserved Plasmodium protein, unknown function	-	X	X	X	X	X	X	2	4	0.00050575	X	X	X	X	X	X	X	X	X	X	X	X	X	X	X		0	infinity	0	0		0	1	0	0	1		4	1	2.7751	0.802637		0.628	0.671891
PF3D7_1209200	0	U6 snRNA-associated Sm-like protein LSm7, putative (LSM7)	LSM	X	X	X	X	X	X	1	2	0.00046595	X	X	X	1	1	0.00023096	1	1	0.00027493	X	X	X	1	2	0.00075109		0	infinity	0.84	0		0	1	0	0	1		3	4	0.520332	0.803792		0.052	0.844545
PF3D7_1029800	0	RAP protein, putative	RAP	X	X	X	X	X	X	4	7	0.00040304	X	X	X	X	X	X	X	X	X	X	X	X	X	X	X		0	infinity	0	0		0	1	0	0	1		7	n.d.	Infinity	n.d.		1.029	0.423233
PF3D7_1348500	0	TBC domain protein, putative	-	X	X	X	X	X	X	3	5	0.00036255	X	X	X	X	X	X	X	X	X	X	X	X	X	X	X		0	infinity	0	0		0	1	0	0	1		5	n.d.	Infinity	n.d.		0.729	0.609365
PF3D7_1121700	0	protein GCN20 (GCN20)	SRP54 | RNA_helicase | MMR_HSR1	X	X	X	X	X	X	6	11	0.0003396	X	X	X	X	X	X	X	X	X	X	X	X	X	X	X		0	infinity	0	0		0	1	0	0	1		11	3	2.54385	0.357143		1.294	0.241548
PF3D7_1117600.1	0	peptidyl-tRNA hydrolase ICT1, putative (ICT1)	RF-1 | MRP-S28	X	X	X	X	X	X	1	2	0.00032891	X	X	X	X	X	X	X	X	X	X	X	X	X	X	X		0	infinity	0	0		0	1	0	0	1		2	n.d.	Infinity	n.d.		0.24	0.807991
PF3D7_0720600	0	conserved Plasmodium protein, unknown function	-	X	X	X	X	X	X	2	3	0.00031985	X	X	X	X	X	X	X	X	X	X	X	X	X	X	X		0	infinity	0	0		0	1	0	0	1		3	n.d.	Infinity	n.d.		0.466	0.741008
PF3D7_0529500	0	cell cycle regulator protein, putative	PUA	X	X	X	X	X	X	1	2	0.00028113	X	X	X	X	X	X	X	X	X	X	X	X	X	X	X		0	infinity	0	0		0	1	0	0	1		2	5	0.27751	0.34286		0.199	0.816592
PF3D7_1129700	0	conserved Plasmodium protein, unknown function	-	X	X	X	X	X	X	1	2	0.00027957	X	X	X	X	X	X	X	X	X	X	X	X	X	X	X		0	infinity	0	0		0	1	0	0	1		2	n.d.	Infinity	n.d.		0.208	0.816592
PF3D7_1012100	0	conserved Plasmodium protein, unknown function	-	X	X	X	X	X	X	2	4	0.00026006	X	X	X	X	X	X	X	X	X	X	X	X	X	X	X		0	infinity	0	0		0	1	0	0	1		4	n.d.	Infinity	n.d.		0.66	0.66262
PF3D7_1238600	0	sphingomyelin phosphodiesterase, putative	Exo_endo_phos	X	X	X	X	X	X	2	4	0.00025609	X	X	X	X	X	X	X	X	X	X	X	X	X	X	X		0	infinity	0	0		0	1	0	0	1		4	4	0.693776	1		0.645	0.659476
PF3D7_0417500	0	memo-like protein	-	X	X	X	X	X	X	2	3	0.00025501	X	X	X	X	X	X	X	X	X	X	X	X	X	X	X		0	infinity	0	0		0	1	0	0	1		3	n.d.	Infinity	n.d.		0.443	0.753669
PF3D7_1412800	0	glycylpeptide N-tetradecanoyltransferase (NMT)	-	X	X	X	X	X	X	2	4	0.00024548	X	X	X	X	X	X	X	X	X	X	X	X	X	X	X		0	infinity	0	0		0	1	0	0	1		4	2	1.38755	1		0.626	0.665737
PF3D7_1361000	0	protein arginine N-methyltransferase 5, putative (PRMT5)	Methyltransf_31 | MTS | MRP-L46	X	X	X	X	X	X	2	7	0.00024327	X	X	X	X	X	X	X	X	X	X	X	X	X	X	X		0	infinity	0	0		0	1	0	0	1		7	n.d.	Infinity	n.d.		1.041	0.453562
PF3D7_1452200	0	aminomethyltransferase, putative	-	X	X	X	X	X	X	2	5	0.00024009	X	X	X	X	X	X	X	X	X	X	X	X	X	X	X		0	infinity	0	0		0	1	0	0	1		5	1	3.46888	0.58427		0.788	0.591513
PF3D7_1320600	0	ras-related protein Rab-11A (RAB11a)	MMR_HSR1 | GTP_EFTU	X	X	X	X	X	X	1	2	0.00023297	X	X	X	X	X	X	X	X	X	1	1	0.00062086	1	1	0.00018777		0	infinity	0	3.30319		0	1	0	0	1		3	9	0.231259	0.0788064		0.255	0.803071
PF3D7_0606900	0	glutaredoxin-like protein (GLP2)	-	X	X	X	X	X	X	1	2	0.00022978	X	X	X	X	X	X	X	X	X	X	X	X	X	X	X		0	infinity	0	0		0	1	0	0	1		2	5	0.27751	0.34286		0.19	0.819593
PF3D7_1432700	0	protein-L-isoaspartate(D-aspartate) O-methyltransferase, putative	Methyltransf_31 | GidB | MTS	X	X	X	X	X	X	1	2	0.00022465	X	X	X	X	X	X	X	X	X	X	X	X	X	X	X		0	infinity	0	0		0	1	0	0	1		2	2	0.693776	1		0.298	0.800548
PF3D7_1202400	0	peptidyl-prolyl cis-trans isomerase (CYP26)	-	X	X	X	X	X	X	1	2	0.00022267	X	X	X	X	X	X	X	X	X	X	X	X	X	X	X		0	infinity	0	0		0	1	0	0	1		2	n.d.	Infinity	n.d.		0.212	0.816592
PF3D7_1314300	0	conserved Plasmodium protein, unknown function	-	X	X	X	X	X	X	2	4	0.00021691	X	X	X	X	X	X	X	X	X	X	X	X	X	X	X		0	infinity	0	0		0	1	0	0	1		4	n.d.	Infinity	n.d.		0.626	0.680925
PF3D7_1443200	0	conserved Plasmodium protein, unknown function	-	X	X	X	X	X	X	3	5	0.00021108	X	X	X	X	X	X	X	X	X	X	X	X	X	X	X		0	infinity	0	0		0	1	0	0	1		5	1	3.46888	0.58427		0.757	0.605837
PF3D7_0524400	0	cytosolic preribosomal GTP-binding protein, putative	MMR_HSR1 | GTP_EFTU	X	X	X	X	X	X	3	3	0.0002068	X	X	X	X	X	X	X	X	X	X	X	X	X	X	X		0	infinity	0	0		0	1	0	0	1		3	4	0.520332	0.803792		0.411	0.752549
PF3D7_1434600	0	methionine aminopeptidase 2 (METAP2)	-	X	X	X	X	X	X	3	5	0.00020033	X	X	X	X	X	X	X	X	X	X	X	X	X	X	X		0	infinity	0	0		0	1	0	0	1		5	20	0.173444	0.000642559		0.735	0.596924
PF3D7_1249100	0	conserved Plasmodium protein, unknown function	-	X	X	X	X	X	X	2	3	0.00019256	X	X	X	X	X	X	X	X	X	X	X	X	X	X	X		0	infinity	0	0		0	1	0	0	1		3	7	0.297333	0.222984		0.485	0.743368
PF3D7_0621700	0	conserved Plasmodium protein, unknown function	-	X	X	X	X	X	X	7	12	0.00018684	X	X	X	X	X	X	X	X	X	X	X	X	X	X	X		0	infinity	0	0		0	1	0	0	1		12	n.d.	Infinity	n.d.		1.479	0.167265
PF3D7_1228500	0	RNA pseudouridylate synthase, putative	S4 | PseudoU_synth_2	X	X	X	X	X	X	2	3	0.00018456	X	X	X	X	X	X	X	X	X	X	X	X	X	X	X		0	infinity	0	0		0	1	0	0	1		3	n.d.	Infinity	n.d.		0.486	0.736212
PF3D7_1448800	0	Appr-1-p processing domain protein	-	X	X	X	X	X	X	1	2	0.00018501	X	X	X	X	X	X	X	X	X	X	X	X	X	X	X		0	infinity	0	0		0	1	0	0	1		2	n.d.	Infinity	n.d.		0.253	0.808795
PF3D7_1314600	0	lipoate-protein ligase 1 (LipL1)	-	X	X	X	X	X	X	1	3	0.00018501	X	X	X	X	X	X	X	X	X	X	X	X	X	X	X		0	infinity	0	0		0	1	0	0	1		3	n.d.	Infinity	n.d.		0.377	0.769724
PF3D7_1417100	0	conserved Plasmodium protein, unknown function	HRDC	X	X	X	X	X	X	1	2	0.00018433	X	X	X	X	X	X	X	X	X	X	X	X	X	X	X		0	infinity	0	0		0	1	0	0	1		2	n.d.	Infinity	n.d.		0.124	0.830285
PF3D7_1347900	0	conserved Plasmodium protein, unknown function	-	X	X	X	X	X	X	5	13	0.0001771	X	X	X	X	X	X	X	X	X	X	X	X	X	X	X		0	infinity	0	0		0	1	0	0	1		13	1	9.01909	0.0506149		1.452	0.1593
PF3D7_0623900	0	ribonuclease H2 subunit A, putative	RNase_HII	X	X	X	X	X	X	1	2	0.00017473	X	X	X	X	X	X	X	X	X	X	X	X	X	X	X		0	infinity	0	0		0	1	0	0	1		2	n.d.	Infinity	n.d.		0.241	0.807183
PF3D7_1471300	0	conserved Plasmodium protein, unknown function	RAP	X	X	X	X	X	X	1	4	0.00017323	X	X	X	X	X	X	X	X	X	X	X	X	X	X	X		0	infinity	0	0		0	1	0	0	1		4	n.d.	Infinity	n.d.		0.68	0.66418
PF3D7_1401800	0	choline kinase (CK)	-	X	X	X	X	X	X	2	3	0.00017155	X	X	X	X	X	X	X	X	X	X	X	X	X	X	X		0	infinity	0	0		0	1	0	0	1		3	n.d.	Infinity	n.d.		0.442	0.744537
PF3D7_1250300	0	vacuolar protein sorting-associated protein 26, putative (VPS26)	-	X	X	X	X	X	X	1	2	0.00016944	X	X	X	1	1	8.399e-05	1	1	9.997e-05	X	X	X	X	X	X		0	infinity	0.84	0		0	1	0	0	1		3	n.d.	Infinity	n.d.		0.243	0.807183
PF3D7_1242800	0	rab specific GDP dissociation inhibitor (rabGDI)	-	X	X	X	X	X	X	2	3	0.00016445	X	X	X	X	X	X	X	X	X	X	X	X	X	X	X		0	infinity	0	0		0	1	0	0	1		3	32	0.0650415	3.24658e-08		0.48	0.739819
PF3D7_1456100	0	serine hydroxymethyltransferase, putative (SHMT)	-	X	X	X	X	X	X	1	3	0.00016338	X	X	X	X	X	X	X	X	X	X	X	X	X	X	X		0	infinity	0	0		0	1	0	0	1		3	n.d.	Infinity	n.d.		0.392	0.766621
PF3D7_0404300	0	conserved Plasmodium protein, unknown function	-	X	X	X	X	X	X	3	4	0.0001595	X	X	X	1	1	3.953e-05	1	3	0.00014117	X	X	X	X	X	X		0	infinity	0.283688	0		0	1	0	0	1		5	n.d.	Infinity	n.d.		0.131	0.824689
PF3D7_0321400	0	protein kinase, putative	-	X	X	X	X	X	X	1	2	0.00015775	X	X	X	2	2	0.00015639	1	1	9.308e-05	X	X	X	X	X	X		0	infinity	1.67742	0		0	1	0	0	1		4	1	2.7751	0.802637		0.433	0.753669
PF3D7_0915200	0	ribonuclease H2 subunit C, putative	RNase_H2_suC	X	X	X	X	X	X	2	2	0.00015628	X	X	X	X	X	X	X	X	X	X	X	X	X	X	X		0	infinity	0	0		0	1	0	0	1		2	n.d.	Infinity	n.d.		0.262	0.800547
PF3D7_0912900	0	26S proteasome regulatory subunit RPN8, putative (RPN8)	-	X	X	X	X	X	X	1	2	0.00014888	X	X	X	X	X	X	X	X	X	X	X	X	X	X	X		0	infinity	0	0		0	1	0	0	1		2	10	0.138755	0.0193729		0.209	0.818101
PF3D7_0526200.1	0	ADP-ribosylation factor GTPase-activating protein, putative (ARF-GAP)	-	X	X	X	X	X	X	1	3	0.00014918	X	X	X	X	X	X	X	X	X	X	X	X	X	X	X		0	infinity	0	0		0	1	0	0	1		3	20	0.104066	8.85839e-05		0.462	0.749153
PF3D7_1135500	0	conserved Plasmodium protein, unknown function	-	X	X	X	X	X	X	1	2	0.00014017	X	X	X	X	X	X	X	X	X	X	X	X	X	X	X		0	infinity	0	0		0	1	0	0	1		2	n.d.	Infinity	n.d.		0.247	0.807991
PF3D7_0727200	0	cysteine desulfurase, putative (NFS)	-	X	X	X	X	X	X	2	3	0.0001365	X	X	X	X	X	X	X	X	X	X	X	X	X	X	X		0	infinity	0	0		0	1	0	0	1		3	1	2.08133	1		0.413	0.751423
PF3D7_1358900	0	GTP-binding protein, putative	MMR_HSR1	X	X	X	X	X	X	1	2	0.00013712	X	X	X	X	X	X	X	X	X	X	X	X	X	X	X		0	infinity	0	0		0	1	0	0	1		2	n.d.	Infinity	n.d.		0.237	0.809595
PF3D7_1428800.1	0	transcription initiation TFIID-like, putative	-	X	X	X	X	X	X	1	2	0.00013712	X	X	X	X	X	X	X	X	X	X	X	X	X	X	X		0	infinity	0	0		0	1	0	0	1		2	n.d.	Infinity	n.d.		0.81	0.11
PF3D7_0318100	0	stomatin-like protein	-	X	X	X	X	X	X	1	2	0.00013455	X	X	X	X	X	X	X	X	X	X	X	X	X	X	X		0	infinity	0	0		0	1	0	0	1		2	1	1.38755	1		0.287	0.795369
PF3D7_1323900	0	protein BCP1, putative	-	X	X	X	X	X	X	1	2	0.00013384	X	X	X	X	X	X	X	X	X	X	X	X	X	X	X		0	infinity	0	0		0	1	0	0	1		2	n.d.	Infinity	n.d.		0.3	0.792712
PF3D7_1143000	0	alpha/beta hydrolase, putative	-	X	X	X	X	X	X	1	2	0.00013173	X	X	X	X	X	X	X	X	X	X	X	X	X	X	X		0	infinity	0	0		0	1	0	0	1		2	n.d.	Infinity	n.d.		0.249	0.806369
PF3D7_0416000	0	RNA-binding protein, putative	RRM	X	X	X	X	X	X	2	3	0.00013037	X	X	X	X	X	X	X	X	X	X	X	X	X	X	X		0	infinity	0	0		0	1	0	0	1		3	n.d.	Infinity	n.d.		0.501	0.723762
PF3D7_1329300	0	chromatin assembly factor 1 subunit, putative	-	X	X	X	X	X	X	2	3	0.0001297	X	X	X	X	X	X	3	5	0.00025509	1	1	0.00023042	1	1	6.969e-05		0	infinity	0	3.28571		0	1	0	0	1		4	5	0.555021	0.76842		-0.31	0.903022
PF3D7_1308900	0	mRNA-decapping enzyme 2, putative (DCP2)	DCP2	X	X	X	X	X	X	3	6	0.0001287	X	X	X	X	X	X	X	X	X	X	X	X	X	X	X		0	infinity	0	0		0	1	0	0	1		6	1	4.16266	0.444747		0.901	0.519513
PF3D7_1114800	0	glycerol-3-phosphate dehydrogenase, putative (G3PDH)	-	X	X	X	X	X	X	1	2	0.00012772	X	X	X	X	X	X	X	X	X	X	X	X	X	X	X		0	infinity	0	0		0	1	0	0	1		2	n.d.	Infinity	n.d.		0.272	0.802235
PF3D7_0704200	0	tRNA m5C-methyltransferase, putative	Nol1_Nop2_Fmu	X	X	X	X	X	X	4	6	0.00012654	X	X	X	X	X	X	X	X	X	X	X	X	X	X	X		0	infinity	0	0		0	1	0	0	1		6	n.d.	Infinity	n.d.		0.885	0.513611
PF3D7_0924300	0	thiamine pyrophosphokinase (TPK)	-	X	X	X	X	X	X	1	2	0.00012581	X	X	X	X	X	X	X	X	X	X	X	X	X	X	X		0	infinity	0	0		0	1	0	0	1		2	n.d.	Infinity	n.d.		0.207	0.813526
PF3D7_1218300	0	AP-2 complex subunit mu, putative (AP2-MU)	-	X	X	X	X	X	X	1	3	0.00012155	X	X	X	X	X	X	X	X	X	X	X	X	X	X	X		0	infinity	0	0		0	1	0	0	1		3	4	0.520332	0.803792		0.445	0.751424
PF3D7_0825500	0	protein KRI1, putative (KRI1)	-	X	X	X	X	X	X	1	3	0.00011982	X	X	X	X	X	X	X	X	X	X	X	X	X	X	X		0	infinity	0	0		0	1	0	0	1		3	n.d.	Infinity	n.d.		0.405	0.765575
PF3D7_0518700	0	mRNA-binding protein PUF1 (PUF1)	PUF	X	X	X	X	X	X	3	9	0.00011956	X	X	X	X	X	X	X	X	X	X	X	X	X	X	X		0	infinity	0	0		0	1	0	0	1		9	n.d.	Infinity	n.d.		1.138	0.34749
PF3D7_1324500	0	DEAD box helicase, putative	DEAD | ResIII	X	X	X	X	X	X	3	5	0.00011447	X	X	X	X	X	X	X	X	X	X	X	X	X	X	X		0	infinity	0	0		0	1	0	0	1		5	n.d.	Infinity	n.d.		0.756	0.593322
PF3D7_0803000	0	peptidyl-prolyl cis-trans isomerase (CYP81)	SYF2	X	X	X	X	X	X	3	3	0.0001115	X	X	X	X	X	X	X	X	X	X	X	X	X	X	X		0	infinity	0	0		0	1	0	0	1		3	1	2.08133	1		0.452	0.756989
PF3D7_1426700	0	phosphoenolpyruvate carboxylase (PEPC)	-	X	X	X	X	X	X	3	5	0.00010959	X	X	X	X	X	X	X	X	X	X	X	X	X	X	X		0	infinity	0	0		0	1	0	0	1		5	4	0.86722	1		0.712	0.591511
PF3D7_1450400	0	zinc finger protein, putative	-	X	X	X	X	X	X	6	8	0.00010916	X	X	X	X	X	X	X	X	X	X	X	X	X	X	X		0	infinity	0	0		0	1	0	0	1		8	2	2.7751	0.456947		1.096	0.377051
PF3D7_1417500	0	H/ACA ribonucleoprotein complex subunit 4, putative (CBF5)	DKCLD | TruB_N | PUA	X	X	X	X	X	X	1	2	0.00010799	X	X	X	X	X	X	1	2	0.00012743	X	X	X	1	2	0.00017407		0	infinity	0	0		0	1	0	0	1		2	9	0.154172	0.0358983		-0.248	0.891337
PF3D7_0603200	0	mitochondrial chaperone BCS1, putative	RNA_helicase	X	X	X	X	X	X	1	2	0.00010684	X	X	X	X	X	X	X	X	X	X	X	X	X	X	X		0	infinity	0	0		0	1	0	0	1		2	n.d.	Infinity	n.d.		0.205	0.815067
PF3D7_1216900	0	DNA-binding chaperone, putative	-	X	X	X	X	X	X	3	4	0.00010718	X	X	X	X	X	X	X	X	X	X	X	X	X	X	X		0	infinity	0	0		0	1	0	0	1		4	10	0.27751	0.0886769		0.586	0.688271
PF3D7_0810200	0	ABC1 family, putative (ABCK1)	-	X	X	X	X	X	X	2	4	0.00010707	X	X	X	X	X	X	X	X	X	X	X	X	X	X	X		0	infinity	0	0		0	1	0	0	1		4	n.d.	Infinity	n.d.		0.632	0.659478
PF3D7_0915300	0	conserved Plasmodium protein, unknown function	-	X	X	X	X	X	X	2	3	0.00010469	X	X	X	X	X	X	X	X	X	X	X	X	X	X	X		0	infinity	0	0		0	1	0	0	1		3	n.d.	Infinity	n.d.		0.499	0.734997
PF3D7_1472200	0	histone deacetylase, putative (HDA1)	-	X	X	X	X	X	X	6	9	0.0001006	X	X	X	X	X	X	X	X	X	X	X	X	X	X	X		0	infinity	0	0		0	1	0	0	1		9	2	3.12199	0.35109		1.173	0.333918
PF3D7_0925800	0	conserved Plasmodium protein, unknown function	-	X	X	X	X	X	X	4	7	0.00010042	X	X	X	X	X	X	X	X	X	X	X	X	X	X	X		0	infinity	0	0		0	1	0	0	1		7	n.d.	Infinity	n.d.		0.973	0.47373
PF3D7_1409600	0	conserved Plasmodium protein, unknown function	-	X	X	X	X	X	X	2	3	9.829e-05	X	X	X	X	X	X	X	X	X	X	X	X	X	X	X		0	infinity	0	0		0	1	0	0	1		3	5	0.416266	0.548741		0.448	0.746858
PF3D7_0813500	0	conserved Plasmodium protein, unknown function	-	X	X	X	X	X	X	1	2	9.771e-05	X	X	X	X	X	X	X	X	X	X	X	X	X	X	X		0	infinity	0	0		0	1	0	0	1		2	n.d.	Infinity	n.d.		0.234	0.807183
PF3D7_1459100	0	GTP-binding protein, putative	MMR_HSR1	X	X	X	X	X	X	2	3	9.471e-05	X	X	X	X	X	X	X	X	X	X	X	X	X	X	X		0	infinity	0	0		0	1	0	0	1		3	n.d.	Infinity	n.d.		0.491	0.746858
PF3D7_1318600	0	conserved Plasmodium protein, unknown function	-	X	X	X	X	X	X	1	2	9.441e-05	X	X	X	X	X	X	X	X	X	X	X	X	X	X	X		0	infinity	0	0		0	1	0	0	1		2	n.d.	Infinity	n.d.		0.22	0.81118
PF3D7_1302900	0	conserved Plasmodium protein, unknown function	-	X	X	X	X	X	X	2	3	9.435e-05	X	X	X	X	X	X	X	X	X	X	X	X	X	X	X		0	infinity	0	0		0	1	0	0	1		3	n.d.	Infinity	n.d.		0.501	0.737421
PF3D7_0810300	0	protein phosphatase PPM5, putative (PPM5)	-	X	X	X	X	X	X	1	2	9.15e-05	X	X	X	X	X	X	X	X	X	X	X	X	X	X	X		0	infinity	0	0		0	1	0	0	1		2	1	1.38755	1		0.253	0.808795
PF3D7_0804600	0	U2 snRNA/tRNA pseudouridine synthase, putative	PseudoU_synth_1	X	X	X	X	X	X	1	2	9.051e-05	X	X	X	X	X	X	X	X	X	X	X	X	X	X	X		0	infinity	0	0		0	1	0	0	1		2	n.d.	Infinity	n.d.		0.221	0.811966
PF3D7_1221500	0	conserved Plasmodium protein, unknown function	-	X	X	X	X	X	X	2	3	8.965e-05	X	X	X	X	X	X	X	X	X	X	X	X	X	X	X		0	infinity	0	0		0	1	0	0	1		3	n.d.	Infinity	n.d.		0.388	0.767661
PF3D7_0619600	0	conserved Plasmodium protein, unknown function	-	X	X	X	X	X	X	3	3	8.666e-05	X	X	X	X	X	X	X	X	X	X	X	X	X	X	X		0	infinity	0	0		0	1	0	0	1		3	n.d.	Infinity	n.d.		0.413	0.750292
PF3D7_1437600	0	conserved Plasmodium protein, unknown function	-	X	X	X	X	X	X	1	2	8.587e-05	X	X	X	X	X	X	X	X	X	X	X	X	X	X	X		0	infinity	0	0		0	1	0	0	1		2	n.d.	Infinity	n.d.		0.262	0.807183
PF3D7_1026200	0	conserved Plasmodium protein, unknown function	UPF0020	X	X	X	X	X	X	1	2	8.558e-05	X	X	X	X	X	X	X	X	X	X	X	X	X	X	X		0	infinity	0	0		0	1	0	0	1		2	n.d.	Infinity	n.d.		0.267	0.802235
PF3D7_1450600	0	S-adenosylmethionine-dependent methyltransferase, putative	-	X	X	X	X	X	X	1	2	8.573e-05	X	X	X	X	X	X	X	X	X	X	X	X	X	X	X		0	infinity	0	0		0	1	0	0	1		2	n.d.	Infinity	n.d.		0.348	0.781615
PF3D7_0924700	0	splicing factor 3A subunit 3, putative (SF3A3)	SF3a60_bindingd	X	X	X	X	X	X	1	2	8.544e-05	X	X	X	X	X	X	X	X	X	X	X	X	X	X	X		0	infinity	0	0		0	1	0	0	1		2	n.d.	Infinity	n.d.		0.258	0.803903
PF3D7_0910100	0	Ran-binding protein, putative	-	X	X	X	X	X	X	2	4	8.401e-05	X	X	X	X	X	X	X	X	X	X	X	X	X	X	X		0	infinity	0	0		0	1	0	0	1		4	3	0.925035	1		0.628	0.68827
PF3D7_0930400.1	0	conserved Plasmodium protein, unknown function	-	X	X	X	X	X	X	2	3	8.25e-05	X	X	X	X	X	X	X	X	X	X	X	X	X	X	X		0	infinity	0	0		0	1	0	0	1		3	1	2.08133	1		0.454	0.738623
PF3D7_0727900	0	conserved Plasmodium protein, unknown function	-	X	X	X	X	X	X	5	6	7.851e-05	X	X	X	X	X	X	X	X	X	X	X	X	X	X	X		0	infinity	0	0		0	1	0	0	1		6	n.d.	Infinity	n.d.		0.776	0.548618
PF3D7_0913300	0	conserved Plasmodium protein, unknown function	-	X	X	X	X	X	X	1	2	7.79e-05	X	X	X	X	X	X	X	X	X	X	X	X	X	X	X		0	infinity	0	0		0	1	0	0	1		2	n.d.	Infinity	n.d.		0.197	0.814298
PF3D7_1334100	0	conserved Plasmodium protein, unknown function	-	X	X	X	X	X	X	2	3	7.679e-05	X	X	X	X	X	X	X	X	X	X	X	X	X	X	X		0	infinity	0	0		0	1	0	0	1		3	1	2.08133	1		0.396	0.764523
PF3D7_1402700	0	U2 snRNP-associated SURP motif-containing protein, putative (SR140)	Surp | RRM	X	X	X	X	X	X	1	2	7.706e-05	X	X	X	X	X	X	X	X	X	X	X	X	X	X	X		0	infinity	0	0		0	1	0	0	1		2	n.d.	Infinity	n.d.		0.277	0.803903
PF3D7_1011600	0	conserved Plasmodium protein, unknown function	-	X	X	X	X	X	X	1	2	7.706e-05	X	X	X	X	X	X	X	X	X	X	X	X	X	X	X		0	infinity	0	0		0	1	0	0	1		2	n.d.	Infinity	n.d.		0.313	0.794488
PF3D7_0418300	0	conserved Plasmodium protein, unknown function	-	X	X	X	X	X	X	1	3	7.609e-05	X	X	X	X	X	X	X	X	X	X	X	X	X	X	X		0	infinity	0	0		0	1	0	0	1		3	2	1.04066	1		0.451	0.728822
PF3D7_1237000	0	SUMO-activating enzyme subunit 2 (UBA2)	-	X	X	X	X	X	X	1	2	7.336e-05	X	X	X	X	X	X	X	X	X	X	X	X	X	X	X		0	infinity	0	0		0	1	0	0	1		2	n.d.	Infinity	n.d.		0.268	0.807183
PF3D7_0317900	0	conserved Plasmodium protein, unknown function	-	X	X	X	X	X	X	1	2	7.304e-05	X	X	X	X	X	X	X	X	X	X	X	X	X	X	X		0	infinity	0	0		0	1	0	0	1		2	n.d.	Infinity	n.d.		0.259	0.803903
PF3D7_1021200	0	conserved Plasmodium protein, unknown function	-	X	X	X	X	X	X	1	2	7.304e-05	X	X	X	X	X	X	X	X	X	X	X	X	X	X	X		0	infinity	0	0		0	1	0	0	1		2	n.d.	Infinity	n.d.		0.291	0.797115
PF3D7_1464900	0	ATP-dependent zinc metalloprotease FTSH, putative	-	X	X	X	X	X	X	2	2	7.128e-05	X	X	X	X	X	X	X	X	X	X	X	X	X	X	X		0	infinity	0	0		0	1	0	0	1		2	9	0.154172	0.0358983		0.216	0.811966
PF3D7_0924200	0	conserved Plasmodium protein, unknown function	-	X	X	X	X	X	X	1	3	7.121e-05	X	X	X	X	X	X	X	X	X	X	X	X	X	X	X		0	infinity	0	0		0	1	0	0	1		3	n.d.	Infinity	n.d.		0.533	0.719899
PF3D7_0625300	0	DNA polymerase 1, putative	-	X	X	X	X	X	X	2	4	6.97e-05	X	X	X	X	X	X	X	X	X	X	X	X	X	X	X		0	infinity	0	0		0	1	0	0	1		4	n.d.	Infinity	n.d.		0.563	0.691162
PF3D7_0516000	0	RAP protein, putative	RAP	X	X	X	X	X	X	1	3	6.963e-05	X	X	X	X	X	X	X	X	X	X	X	X	X	X	X		0	infinity	0	0		0	1	0	0	1		3	n.d.	Infinity	n.d.		0.487	0.73131
PF3D7_0918600	0	ATP-dependent DNA helicase Q1 (RECQ1)	DEAD	X	X	X	X	X	X	1	2	6.912e-05	X	X	X	X	X	X	X	X	X	X	X	X	X	X	X		0	infinity	0	0		0	1	0	0	1		2	n.d.	Infinity	n.d.		0.222	0.812748
PF3D7_1414100	0	conserved Plasmodium protein, unknown function	zf-CCHC_2	X	X	X	X	X	X	1	2	6.773e-05	X	X	X	X	X	X	X	X	X	X	X	X	X	X	X		0	infinity	0	0		0	1	0	0	1		2	n.d.	Infinity	n.d.		0.201	0.817349
PF3D7_1001600	0	alpha/beta hydrolase, putative	-	X	X	X	X	X	X	1	2	6.595e-05	X	X	X	X	X	X	X	X	X	X	X	X	X	X	X		0	infinity	0	0		0	1	0	0	1		2	n.d.	Infinity	n.d.		0.215	0.81118
PF3D7_1408400	0	DNA repair helicase, putative	DEAD	X	X	X	X	X	X	2	3	6.507e-05	X	X	X	X	X	X	X	X	X	X	X	X	X	X	X		0	infinity	0	0		0	1	0	0	1		3	1	2.08133	1		0.461	0.739819
PF3D7_1235400	0	tetQ family GTPase, putative	GTP_EFTU | MMR_HSR1	X	X	X	X	X	X	1	3	6.502e-05	X	X	X	X	X	X	X	X	X	X	X	X	X	X	X		0	infinity	0	0		0	1	0	0	1		3	n.d.	Infinity	n.d.		0.418	0.751424
PF3D7_0512500	0	conserved Plasmodium protein, unknown function	-	X	X	X	X	X	X	1	2	6.159e-05	X	X	X	X	X	X	X	X	X	X	X	X	X	X	X		0	infinity	0	0		0	1	0	0	1		2	n.d.	Infinity	n.d.		0.194	0.818101
PF3D7_1025100	0	glutamine--fructose-6-phosphate aminotransferase [isomerizing], putative (GFPT)	-	X	X	X	X	X	X	1	2	6.07e-05	X	X	X	X	X	X	X	X	X	X	X	X	X	X	X		0	infinity	0	0		0	1	0	0	1		2	n.d.	Infinity	n.d.		0.299	0.794489
PF3D7_1207100	0	small subunit rRNA processing factor, putative	NUC153	X	X	X	X	X	X	1	2	5.991e-05	X	X	X	X	X	X	1	2	7.07e-05	X	X	X	X	X	X		0	infinity	0	0		0	1	0	0	1		2	n.d.	Infinity	n.d.		-0.011	0.854576
PF3D7_0413900	0	ubiquitin carboxyl-terminal hydrolase 13, putative (USP13)	-	X	X	X	X	X	X	1	2	5.899e-05	X	X	X	X	X	X	X	X	X	X	X	X	X	X	X		0	infinity	0	0		0	1	0	0	1		2	2	0.693776	1		0.26	0.809595
PF3D7_1409700	0	conserved Plasmodium protein, unknown function	-	X	X	X	X	X	X	1	2	5.934e-05	X	X	X	X	X	X	X	X	X	X	X	X	X	X	X		0	infinity	0	0		0	1	0	0	1		2	n.d.	Infinity	n.d.		0.296	0.790916
PF3D7_0906000	0	exoribonuclease II (RNaseII)	RNB	X	X	X	X	X	X	3	4	5.601e-05	X	X	X	X	X	X	X	X	X	X	X	X	X	X	X		0	infinity	0	0		0	1	0	0	1		4	n.d.	Infinity	n.d.		0.617	0.686814
PF3D7_1342100	0	aconitate hydratase (IRP)	Aconitase | Aconitase_C	X	X	X	X	X	X	2	2	5.536e-05	X	X	X	X	X	X	X	X	X	X	X	X	X	X	X		0	infinity	0	0		0	1	0	0	1		2	n.d.	Infinity	n.d.		0.271	0.80473
PF3D7_0815100	0	RAP protein, putative	RAP	X	X	X	X	X	X	1	2	5.161e-05	X	X	X	X	X	X	X	X	X	X	X	X	X	X	X		0	infinity	0	0		0	1	0	0	1		2	n.d.	Infinity	n.d.		0.307	0.793603
PF3D7_0817600	0	conserved Plasmodium protein, unknown function	-	X	X	X	X	X	X	1	2	5.231e-05	X	X	X	1	1	2.593e-05	1	1	3.086e-05	X	X	X	X	X	X		0	infinity	0.83871	0		0	1	0	0	1		3	1	2.08133	1		0.224	0.812748
PF3D7_0404600	0	conserved Plasmodium membrane protein, unknown function	-	X	X	X	X	X	X	6	8	4.864e-05	X	X	X	X	X	X	X	X	X	X	X	X	X	X	X		0	infinity	0	0		0	1	0	0	1		8	n.d.	Infinity	n.d.		1.018	0.417175
PF3D7_0820700	0	2-oxoglutarate dehydrogenase E1 component (KDH)	-	X	X	X	X	X	X	1	2	4.848e-05	X	X	X	X	X	X	X	X	X	X	X	X	X	X	X		0	infinity	0	0		0	1	0	0	1		2	1	1.38755	1		0.271	0.803071
PF3D7_1110500	0	vacuolar protein sorting-associated protein 35, putative (VPS35)	-	X	X	X	X	X	X	1	2	4.793e-05	X	X	X	X	X	X	X	X	X	X	X	X	X	X	X		0	infinity	0	0		0	1	0	0	1		2	2	0.693776	1		0.222	0.812748
PF3D7_0919800	0	TLD domain-containing protein	-	X	X	X	X	X	X	1	2	4.668e-05	X	X	X	X	X	X	X	X	X	X	X	X	X	X	X		0	infinity	0	0		0	1	0	0	1		2	1	1.38755	1		0.161	0.825402
PF3D7_1470800	0	conserved Plasmodium protein, unknown function	-	X	X	X	X	X	X	1	2	4.596e-05	X	X	X	X	X	X	X	X	X	X	X	X	X	X	X		0	infinity	0	0		0	1	0	0	1		2	n.d.	Infinity	n.d.		0.237	0.809595
PF3D7_1405900	0	RNA-binding protein, putative	RRM	X	X	X	X	X	X	2	2	4.538e-05	X	X	X	X	X	X	X	X	X	X	X	X	X	X	X		0	infinity	0	0		0	1	0	0	1		2	n.d.	Infinity	n.d.		0.26	0.800548
PF3D7_1217200	0	snoRNA-associated small subunit rRNA processing protein, putative	RRM	X	X	X	X	X	X	2	2	4.497e-05	X	X	X	X	X	X	X	X	X	X	X	X	X	X	X		0	infinity	0	0		0	1	0	0	1		2	n.d.	Infinity	n.d.		0.273	0.799697
PF3D7_1364300	0	pre-mRNA-splicing factor ATP-dependent RNA helicase PRP16 (PRP16)	HA2 | DEAD | SRP54	X	X	X	X	X	X	2	2	4.372e-05	X	X	X	X	X	X	X	X	X	X	X	X	X	X	X		0	infinity	0	0		0	1	0	0	1		2	n.d.	Infinity	n.d.		0.297	0.796244
PF3D7_0727000	0	vacuolar protein sorting-associated protein 53, putative (VPS53)	-	X	X	X	X	X	X	1	2	4.331e-05	X	X	X	X	X	X	X	X	X	X	X	X	X	X	X		0	infinity	0	0		0	1	0	0	1		2	n.d.	Infinity	n.d.		0.152	0.828214
PF3D7_1203000	0	origin recognition complex subunit 1 (ORC1)	-	X	X	X	X	X	X	2	2	4.232e-05	X	X	X	X	X	X	X	X	X	X	X	X	X	X	X		0	infinity	0	0		0	1	0	0	1		2	5	0.27751	0.34286		0.239	0.811966
PF3D7_1205500	0	zinc finger protein, putative	-	X	X	X	X	X	X	2	3	4.229e-05	X	X	X	X	X	X	X	X	X	X	X	X	X	X	X		0	infinity	0	0		0	1	0	0	1		3	n.d.	Infinity	n.d.		0.489	0.739818
PF3D7_0725000	0	exonuclease I, putative	-	X	X	X	X	X	X	2	2	3.736e-05	X	X	X	X	X	X	X	X	X	X	X	X	X	X	X		0	infinity	0	0		0	1	0	0	1		2	n.d.	Infinity	n.d.		0.178	0.818101
PF3D7_0621100	0	conserved Plasmodium protein, unknown function	-	X	X	X	X	X	X	1	2	3.717e-05	X	X	X	X	X	X	X	X	X	X	X	X	X	X	X		0	infinity	0	0		0	1	0	0	1		2	n.d.	Infinity	n.d.		0.239	0.809595
PF3D7_1302500	0	conserved Plasmodium protein, unknown function	-	X	X	X	X	X	X	2	4	3.669e-05	X	X	X	X	X	X	X	X	X	X	X	X	X	X	X		0	infinity	0	0		0	1	0	0	1		4	n.d.	Infinity	n.d.		0.602	0.694027
PF3D7_1349500	0	conserved Plasmodium protein, unknown function	-	X	X	X	X	X	X	2	5	3.721e-05	X	X	X	X	X	X	X	X	X	X	X	X	X	X	X		0	infinity	0	0		0	1	0	0	1		5	n.d.	Infinity	n.d.		0.77	0.578712
PF3D7_1405400	0	DNA mismatch repair protein, putative	-	X	X	X	X	X	X	2	2	3.322e-05	X	X	X	X	X	X	X	X	X	X	X	X	X	X	X		0	infinity	0	0		0	1	0	0	1		2	n.d.	Infinity	n.d.		0.327	0.787259
PF3D7_0628200	0	protein kinase PK4 (PK4)	-	X	X	X	X	X	X	3	4	3.276e-05	X	X	X	X	X	X	X	X	X	X	X	X	X	X	X		0	infinity	0	0		0	1	0	0	1		4	1	2.7751	0.802637		0.619	0.674929
PF3D7_0112200	0	multidrug resistance-associated protein 1 (MRP1)	MMR_HSR1	X	X	X	X	X	X	1	2	2.762e-05	1	1	X	X	X	X	X	X	X	X	X	X	X	X	X		0	infinity	0	0		0	1	0	0	1		2	n.d.	Infinity	n.d.		0.242	0.807991
PF3D7_0208100.1	0	conserved Plasmodium protein, unknown function	-	X	X	X	X	X	X	2	2	2.813e-05	X	X	X	X	X	X	1	2	3.319e-05	X	X	X	X	X	X		0	infinity	0	0		0	1	0	0	1		2	1	1.38755	1		-0.021	0.856267
PF3D7_1237100	0	conserved Plasmodium protein, unknown function	-	X	X	X	X	X	X	2	3	2.704e-05	X	X	X	X	X	X	X	X	X	X	X	X	X	X	X		0	infinity	0	0		0	1	0	0	1		3	n.d.	Infinity	n.d.		0.462	0.73742
PF3D7_1229100	0	multidrug resistance-associated protein 2 (MRP2)	-	X	X	X	X	X	X	1	2	2.387e-05	X	X	X	X	X	X	X	X	X	X	X	X	X	X	X		0	infinity	0	0		0	1	0	0	1		2	n.d.	Infinity	n.d.		0.248	0.805552
PF3D7_0707200	0	conserved Plasmodium protein, unknown function	-	X	X	X	X	X	X	1	2	2.364e-05	X	X	X	X	X	X	X	X	X	X	X	X	X	X	X		0	infinity	0	0		0	1	0	0	1		2	n.d.	Infinity	n.d.		0.323	0.790916
PF3D7_1436200	0	conserved Plasmodium protein, unknown function	-	X	X	X	X	X	X	1	2	2.218e-05	X	X	X	3	4	4.397e-05	2	5	6.543e-05	X	X	X	5	7	0.00012513		0	infinity	0.676923	0		0	1	0	0	1		6	n.d.	Infinity	n.d.		-0.592	0.941563
PF3D7_1014300	0	conserved protein, unknown function	-	X	X	X	X	X	X	1	2	2.115e-05	X	X	X	X	X	X	X	X	X	X	X	X	X	X	X		0	infinity	0	0		0	1	0	0	1		2	n.d.	Infinity	n.d.		0.252	0.807183
PF3D7_1312800	0	conserved Plasmodium protein, unknown function	-	X	X	X	X	X	X	1	2	2.131e-05	X	X	X	X	X	X	X	X	X	X	X	X	X	X	X		0	infinity	0	0		0	1	0	0	1		2	n.d.	Infinity	n.d.		0.23	0.811966
PF3D7_0416900	0	conserved Plasmodium protein, unknown function	-	X	X	X	X	X	X	1	2	2.078e-05	X	X	X	X	X	X	X	X	X	X	X	X	X	X	X		0	infinity	0	0		0	1	0	0	1		2	n.d.	Infinity	n.d.		0.275	0.798841
PF3D7_1305300	0	conserved Plasmodium protein, unknown function	-	X	X	X	X	X	X	1	3	2.141e-05	X	X	X	X	X	X	X	X	X	X	X	X	X	X	X		0	infinity	0	0		0	1	0	0	1		3	4	0.520332	0.803792		0.461	0.752549
PF3D7_1439100	0	DEAD/DEAH box helicase, putative	DEAD | ResIII	X	X	X	X	X	X	1	2	2.036e-05	X	X	X	X	X	X	X	X	X	X	X	X	X	X	X		0	infinity	0	0		0	1	0	0	1		2	n.d.	Infinity	n.d.		0.317	0.791816
PF3D7_0705500	0	inositol-phosphate phosphatase, putative	-	X	X	X	X	X	X	1	2	1.788e-05	X	X	X	X	X	X	X	X	X	X	X	X	X	X	X		0	infinity	0	0		0	1	0	0	1		2	n.d.	Infinity	n.d.		0.258	0.80473
PF3D7_0926100	0	protein kinase, putative	-	X	X	X	X	X	X	1	2	1.583e-05	X	X	X	X	X	X	X	X	X	X	X	X	X	X	X		0	infinity	0	0		0	1	0	0	1		2	n.d.	Infinity	n.d.		0.218	0.81118
PF3D7_1448500	0	conserved Plasmodium protein, unknown function	-	X	X	X	X	X	X	1	2	1.359e-05	X	X	X	X	X	X	X	X	X	X	X	X	X	X	X		0	infinity	0	0		0	1	0	0	1		2	1	1.38755	1		0.216	0.813525
PF3D7_1359700	0	conserved Plasmodium protein, unknown function	-	X	X	X	X	X	X	1	2	1.361e-05	X	X	X	X	X	X	X	X	X	X	X	X	X	X	X		0	infinity	0	0		0	1	0	0	1		2	n.d.	Infinity	n.d.		0.33	0.790916
PF3D7_0305500	0	conserved Plasmodium protein, unknown function	-	X	X	X	X	X	X	1	2	1.279e-05	X	X	X	X	X	X	X	X	X	X	X	X	X	X	X		0	infinity	0	0		0	1	0	0	1		2	23	0.0603283	3.70435e-06		0.212	0.813526
PF3D7_0628100	0	HECT-domain (ubiquitin-transferase), putative	-	X	X	X	X	X	X	2	2	4.89e-06	X	X	X	X	X	X	X	X	X	X	X	X	X	X	X		0	infinity	0	0		0	1	0	0	1		2	n.d.	Infinity	n.d.		0.245	0.807183
PF3D7_1022000	1	RNA-binding protein, putative	RRM	X	X	X	X	X	X	10	19	0.00033525	1	1	1.917e-05	X	X	X	X	X	X	X	X	X	X	X	X		0	17.6316	0	0		0	1	0	0	1		19	2	6.59087	0.0189401		1.797	0.047851
PF3D7_0927300	0	fumarate hydratase, putative (FH)	-	X	X	X	X	X	X	7	14	0.00051727	1	1	4.014e-05	X	X	X	X	X	X	X	X	X	X	X	X		0	12.925	0	0		0	1	0	0	1		14	n.d.	Infinity	n.d.		1.569	0.103809
PF3D7_0511500	1	RNA pseudouridylate synthase, putative	PseudoU_synth_2	X	X	X	X	X	X	15	24	6.002e-05	2	2	5.43e-06	X	X	X	X	X	X	X	X	X	X	X	X		0	12	0	0		0	1	0	0	1		24	4	4.16266	0.0201081		1.695	0.02044
PF3D7_1355300	0	histone-lysine N-methyltransferase, putative (SET6)	-	X	X	X	X	X	X	7	19	0.00093922	1	2	0.0001074	X	X	X	X	X	X	X	X	X	X	X	X		0	8.7757	0	0		0	1	0	0	1		19	n.d.	Infinity	n.d.		1.419	0.079421
PF3D7_1417200	1	NOT family protein, putative	Not1	X	X	X	X	X	X	18	42	0.00023663	3	5	3.06e-05	X	X	X	X	X	X	X	X	X	X	X	X		0	7.64516	0	0		0	1	0	0	1		42	6	4.85643	0.000455019		1.743	0.002469
PF3D7_1142100	0	conserved Plasmodium protein, unknown function	-	X	X	X	X	X	X	4	8	7.352e-05	1	1	9.98e-06	2	2	1.822e-05	3	4	4.338e-05	1	1	4.898e-05	1	2	2.963e-05		0	7.4	0.418605	1.63333		0	1	0	0	1		11	31	0.246179	0.000136143		0.45	0.67036
PF3D7_1128200	0	multiprotein bridging factor type 1, putative (MBF1)	-	X	X	X	X	X	X	4	8	0.00148007	1	1	0.00020098	X	X	X	X	X	X	X	X	X	X	X	X		0	7.36318	0	0		0	1	0	0	1		8	31	0.179039	1.22368e-05		1.017	0.389019
PF3D7_0512200	0	glutathione synthetase (GS)	-	X	X	X	X	X	X	5	19	0.00072987	2	3	0.00012519	X	X	X	X	X	X	X	X	X	X	X	X		0	5.84	0	0		0	1	0	0	1		19	n.d.	Infinity	n.d.		1.383	0.1019
PF3D7_0621900	0	signal recognition particle subunit SRP68, putative (SRP68)	-	X	X	X	X	X	X	4	6	0.00019455	1	1	3.522e-05	X	X	X	X	X	X	X	X	X	X	X	X		0	5.57143	0	0		0	1	0	0	1		6	3	1.38755	1		0.909	0.477749
PF3D7_0304200	0	EH (Eps15 homology) protein (PAST1)	MMR_HSR1 | GTP_EFTU	X	X	X	X	X	X	2	6	0.00028324	1	1	5.128e-05	X	X	X	X	X	X	X	X	X	X	X	X		0	5.54902	0	0		0	1	0	0	1		6	n.d.	Infinity	n.d.		0.88	0.535131
PF3D7_0519500	0	carbon catabolite repressor protein 4, putative (CCR4)	Exo_endo_phos	X	X	X	X	X	X	4	6	6.068e-05	1	1	1.099e-05	X	X	X	X	X	X	X	X	X	X	X	X		0	5.54545	0	0		0	1	0	0	1		6	n.d.	Infinity	n.d.		0.896	0.53513
PF3D7_0903400	0	DEAD/DEAH box helicase, putative	DEAD	X	X	X	X	X	X	4	6	5.953e-05	1	1	1.078e-05	X	X	X	X	X	X	X	X	X	X	X	X		0	5.45455	0	0		0	1	0	0	1		6	31	0.134279	1.89312e-06		0.849	0.558138
PF3D7_0607700	0	conserved Plasmodium protein, unknown function	-	X	X	X	X	X	X	8	16	0.00014629	2	3	2.98e-05	X	X	X	X	X	X	X	X	X	X	X	X		0	4.86667	0	0		0	1	0	0	1		16	n.d.	Infinity	n.d.		1.263	0.100951
PF3D7_1107100	0	nucleic acid binding protein, putative	RRM	X	X	X	X	X	X	6	10	0.00042791	2	2	9.297e-05	X	X	X	X	X	X	X	X	X	X	X	X		0	4.60215	0	0		0	1	0	0	1		10	n.d.	Infinity	n.d.		0.992	0.377049
PF3D7_1216200	0	glycerol-3-phosphate dehydrogenase, putative	-	X	X	X	X	X	X	5	9	0.00061703	2	2	0.00014896	X	X	X	X	X	X	X	X	X	X	X	X		0	4.14094	0	0		0	1	0	0	1		9	27	0.231259	0.000286703		0.926	0.425256
PF3D7_1324100	0	conserved Plasmodium membrane protein, unknown function	-	X	X	X	X	X	X	2	4	0.00019619	1	1	5.328e-05	X	X	X	X	X	X	X	X	X	X	X	X		0	3.69811	0	0		0	1	0	0	1		4	n.d.	Infinity	n.d.		0.692	0.643382
PF3D7_1314900	0	general transcription factor IIH subunit 2 (P44)	-	X	X	X	X	X	X	2	4	0.00025099	1	1	6.816e-05	1	1	6.22e-05	1	1	7.405e-05	X	X	X	X	X	X		0	3.69118	0.837838	0		0	1	0	0	1		5	n.d.	Infinity	n.d.		0.611	0.674929
PF3D7_1032800	0	leucine-rich repeat protein (LRR1)	-	X	X	X	X	X	X	3	11	0.00089571	1	3	0.00026538	X	X	X	X	X	X	X	X	X	X	X	X		0	3.38113	0	0		0	1	0	0	1		11	n.d.	Infinity	n.d.		0.907	0.407094
PF3D7_0605800	0	DNA repair protein RAD50, putative (RAD50)	-	X	X	X	X	X	X	7	11	0.00012378	2	3	3.667e-05	2	2	2.231e-05	2	3	3.984e-05	X	X	X	X	X	X		0	3.35135	0.55	0		0	1	0	0	1		13	1	9.01909	0.0506149		0.67	0.497751
PF3D7_0811600	0	conserved Plasmodium protein, unknown function	-	X	X	X	X	X	X	5	7	0.00014556	1	2	4.518e-05	X	X	X	2	3	7.362e-05	X	X	X	X	X	X		0	3.24444	0	0		0	1	0	0	1		7	45	0.107921	6.61433e-10		0.344	0.750292
PF3D7_0630300	0	DNA polymerase epsilon, catalytic subunit a, putative	-	X	X	X	X	X	X	5	14	0.00012118	2	4	3.761e-05	1	1	8.58e-06	1	2	2.043e-05	X	X	X	X	X	X		0	3.18421	0.45	0		0	1	0	0	1		15	n.d.	Infinity	n.d.		0.827	0.32434
PF3D7_0909400	0	exoribonuclease, putative	XRN_N	X	X	X	X	X	X	7	13	0.0002495	3	4	8.34e-05	X	X	X	X	X	X	X	X	X	X	X	X		0	3	0	0		0	1	0	0	1		13	31	0.290938	0.000518337		0.856	0.343598
PF3D7_1133800	0	RNA (uracil-5-)methyltransferase, putative	tRNA_U5-meth_tr | Methyltransf_31 | MTS	X	X	X	X	X	X	5	13	0.00038168	1	4	0.00012758	X	X	X	X	X	X	X	X	X	X	X	X		0	2.98438	0	0		0	1	0	0	1		13	n.d.	Infinity	n.d.		0.873	0.341655
PF3D7_1367700	0	alanine--tRNA ligase (AlaRS)	tRNA-synt_2c | tRNA_SAD	X	X	X	X	X	X	1	3	5.361e-05	1	1	1.941e-05	X	X	X	X	X	X	X	X	X	X	X	X		0	2.84211	0	0		0	1	0	0	1		3	18	0.115629	0.000328478		0.407	0.76133
PF3D7_1332900	0	isoleucine--tRNA ligase, putative	tRNA-synt_1 | Anticodon_1 | tRNA-synt_1g	X	X	X	X	X	X	2	3	5.934e-05	1	1	2.149e-05	X	X	X	X	X	X	X	X	X	X	X	X		0	2.80952	0	0		0	1	0	0	1		3	28	0.0743331	4.57329e-07		0.448	0.750292
PF3D7_1315900	0	exportin-1, putative	Xpo1	X	X	X	X	X	X	1	3	6.127e-05	1	1	2.219e-05	X	X	X	X	X	X	X	X	X	X	X	X		0	2.77273	0	0		0	1	0	0	1		3	1	2.08133	1		0.416	0.758083
PF3D7_1125100	0	vacuolar membrane protein-related, putative	-	X	X	X	X	X	X	2	3	0.00015219	1	1	5.511e-05	X	X	X	X	X	X	X	X	X	X	X	X		0	2.76364	0	0		0	1	0	0	1		3	1	2.08133	1		0.483	0.728822
PF3D7_0907600	0	translation initiation factor SUI1, putative	SUI1	X	X	X	X	X	X	2	6	0.00018456	1	2	6.683e-05	X	X	X	X	X	X	X	X	X	X	X	X		0	2.76119	0	0		0	1	0	0	1		6	6	0.693776	0.892236		0.654	0.621535
PF3D7_0405600	0	conserved Plasmodium membrane protein, unknown function	-	X	X	X	X	X	X	2	3	0.00023963	1	1	8.677e-05	X	X	X	1	2	0.00018852	X	X	X	X	X	X		0	2.75862	0	0		0	1	0	0	1		3	2	1.04066	1		0.186	0.815832
PF3D7_1472900	0	dihydroorotase, putative	-	X	X	X	X	X	X	3	6	0.0004217	1	2	0.0001527	X	X	X	X	X	X	X	X	X	X	X	X		0	2.75817	0	0		0	1	0	0	1		6	5	0.832531	1		0.656	0.631744
PF3D7_0509000	0	SNAP protein (soluble N-ethylmaleimide-sensitive factor attachment protein), putative	-	X	X	X	X	X	X	1	3	0.0002533	1	1	9.172e-05	2	2	0.00016741	1	4	0.00039855	X	X	X	X	X	X		0	2.75	0.418546	0		0	1	0	0	1		5	n.d.	Infinity	n.d.		-0.033	0.859586
PF3D7_1457300	0	conserved Plasmodium protein, unknown function	MA3	X	X	X	X	X	X	2	3	0.00011813	1	1	4.278e-05	X	X	X	X	X	X	X	X	X	X	X	X		0	2.74419	0	0		0	1	0	0	1		3	15	0.138755	0.0021903		0.429	0.748009
PF3D7_1346400	0	conserved Plasmodium protein, unknown function	-	X	X	X	X	X	X	2	3	1.261e-05	1	1	4.56e-06	X	X	X	X	X	X	X	X	X	X	X	X		0	2.6	0	0		0	1	0	0	1		3	n.d.	Infinity	n.d.		0.373	0.768696
PF3D7_0932800	0	conserved Plasmodium protein, unknown function	-	X	X	X	X	X	X	4	8	0.00014999	2	3	6.11e-05	X	X	X	X	X	X	X	X	X	X	X	X		0	2.45902	0	0		0	1	0	0	1		8	4	1.38755	0.96755		0.637	0.571292
PF3D7_0726500	0	ubiquitin carboxyl-terminal hydrolase, putative	-	X	X	X	X	X	X	2	5	3.952e-05	1	2	1.717e-05	X	X	X	X	X	X	X	X	X	X	X	X		0	2.35294	0	0		0	1	0	0	1		5	2	1.73444	0.935528		0.528	0.702459
PF3D7_1463300	0	DNA polymerase alpha subunit, putative	-	X	X	X	X	X	X	3	5	0.00023341	1	2	0.00010142	X	X	X	X	X	X	X	X	X	X	X	X		0	2.30693	0	0		0	1	0	0	1		5	n.d.	Infinity	n.d.		0.553	0.685353
PF3D7_0316300.1	0	inorganic pyrophosphatase, putative	-	X	X	X	X	X	X	4	12	0.00079457	3	5	0.00035965	X	X	X	X	X	X	X	X	X	X	X	X		0	2.20833	0	0		0	1	0	0	1		12	14	0.594665	0.400582		0.665	0.48777
PF3D7_1252100	0	rhoptry neck protein 3 (RON3)	-	X	X	X	X	X	X	6	11	0.00012495	3	5	6.17e-05	8	13	0.0001464	10	17	0.00022788	X	X	X	4	5	9.156e-05		0	2.01613	0.640351	0		0	1	0	0	1		24	113	0.147351	3.87896e-21		-0.082	0.881611
PF3D7_1119700	0	conserved Plasmodium protein, unknown function	-	X	X	X	X	X	X	1	4	0.00028592	1	2	0.00015531	1	2	0.00014173	X	X	X	X	X	X	X	X	X		0	1.84516	infinity	0		0	0	1	0	1		6	n.d.	Infinity	n.d.		0.541	0.677941
PF3D7_0714200	0	conserved Plasmodium protein, unknown function	-	X	X	X	X	X	X	2	5	9.244e-05	1	3	6.025e-05	1	2	3.665e-05	X	X	X	X	X	X	X	X	X		0	1.53333	infinity	0		0	0	1	0	1		7	8	0.607054	0.64798		0.406	0.726306
PF3D7_1037500	0	dynamin-like protein (DYN2)	MMR_HSR1	X	X	X	X	X	X	3	3	0.00010647	2	2	7.711e-05	3	5	0.00017591	2	2	8.376e-05	X	X	X	X	X	X		0	1.37662	2.09524	0		0	0	1	0	1		8	n.d.	Infinity	n.d.		0.524	0.670362
PF3D7_0507500	0	subtilisin-like protease 1 (SUB1)	-	X	X	X	X	X	X	1	1	3.657e-05	1	1	3.973e-05	1	4	0.00014502	X	X	X	X	X	X	X	X	X		0	0.925	infinity	0		0	0	1	0	1		5	2	1.73444	0.935528		0.557	0.70246
PF3D7_0802100	0	transcription factor with AP2 domain(s) (ApiAP2)	-	X	X	X	X	X	X	4	7	6.835e-05	5	7	7.425e-05	1	2	1.936e-05	X	X	X	X	X	X	1	2	3.148e-05		0	0.918919	infinity	0		0	0	1	0	1		9	4	1.561	0.816519		-0.011	0.855706
PF3D7_0219400.1	0	ribosome associated membrane protein RAMP4, putative	-	X	X	X	X	X	X	1	1	0.00024912	1	1	0.00027063	1	2	0.00049393	1	1	0.00029398	1	3	0.00398334	1	1	0.00040157		0	0.918819	1.68027	9.90796		0	0	0	1	1		6	6	0.693776	0.892236		0.634	0.677941
PF3D7_0904900	0	copper-transporting ATPase (CuTP)	-	X	X	X	X	X	X	1	1	9.82e-06	1	1	1.066e-05	1	6	5.839e-05	X	X	X	X	X	X	X	X	X		0	0.909091	infinity	0		0	0	1	0	1		7	1	4.85643	0.33253		0.85	0.5467
PF3D7_1458300	0	conserved Plasmodium protein, unknown function	-	X	X	X	X	X	X	1	1	1.647e-05	1	1	1.789e-05	1	2	3.265e-05	X	X	X	X	X	X	X	X	X		0	0.888889	infinity	0		0	0	1	0	1		3	n.d.	Infinity	n.d.		0.201	0.817349
PF3D7_1368400	0	conserved Plasmodium protein, unknown function	Ribosomal_L1	X	X	X	X	X	X	2	4	0.00031452	2	7	0.00059793	2	2	0.0001559	X	X	X	X	X	X	X	X	X		0	0.526756	infinity	0		0	0	1	0	1		6	n.d.	Infinity	n.d.		-0.236	0.89794
PF3D7_1014100	0	conserved Plasmodium protein, unknown function	-	X	X	X	X	X	X	1	2	3.459e-05	1	4	7.514e-05	2	2	3.429e-05	X	X	X	X	X	X	X	X	X		0	0.466667	infinity	0		0	0	1	0	1		4	7	0.396443	0.352649		-0.162	0.88115
PF3D7_0619900	0	splicing factor 3A subunit 2, putative (SF3A2)	zf-met	X	X	X	X	X	X	1	1	0.00010799	1	2	0.00023462	2	3	0.00032116	X	X	X	X	X	X	X	X	X		0	0.459574	infinity	0		0	0	1	0	1		4	n.d.	Infinity	n.d.		0.171	0.820332
PF3D7_1251200	0	coronin	-	X	X	X	X	X	X	1	1	4.18e-05	3	3	0.00013621	1	2	8.287e-05	X	X	X	X	X	X	X	X	X		0	0.308824	infinity	0		0	0	1	0	1		3	8	0.260166	0.132673		-0.179	0.88207
PF3D7_0423500	0	glideosome associated protein with multiple membrane spans 2 (GAPM2)	-	X	X	X	X	X	X	1	1	6.764e-05	3	5	0.00036739	4	8	0.00053642	3	10	0.00079817	3	9	0.0032445	5	13	0.00141739		0	0.185286	0.671679	2.29005		0	0	0	1	1		18	11	1.13527	1		-0.43	0.943221
PF3D7_0214900	0	rhoptry neck protein 6 (RON6)	-	X	X	X	X	X	X	1	1	2.649e-05	3	5	0.00014386	7	12	0.00031508	3	12	0.00037506	2	5	0.00070582	3	6	0.00025616		0	0.180556	0.84	2.75781		0	0	0	1	1		18	11	1.13527	1		-0.263	0.920782
PF3D7_0305600	0	AP endonuclease (DNA-[apurinic or apyrimidinic site] lyase), putative	Exo_endo_phos	X	X	X	X	X	X	1	1	4.078e-05	5	10	0.00044301	2	4	0.00016171	1	1	4.812e-05	1	1	0.00021735	2	3	0.00019721		0	0.0925508	3.375	1.10152		0	0	1	0	1		6	13	0.320204	0.063684		-0.792	0.945909
PF3D7_0917000	0	conserved Plasmodium protein, unknown function	-	X	X	X	X	X	X	X	X	X	2	2	2.994e-05	3	3	4.098e-05	X	X	X	X	X	X	X	X	X		0	0	infinity	0		0	0	1	0	1		3	n.d.	Infinity	n.d.		0.26	0.797981
PF3D7_1140400	0	conserved Plasmodium protein, unknown function	-	X	X	X	X	X	X	X	X	X	2	4	0.0006547	2	12	0.00179236	3	12	0.00213356	2	11	0.00883332	3	9	0.00218582		0	0	0.839738	4.04071		0	0	0	1	1		23	5	3.19137	0.0512782		-0.047	0.870066
PF3D7_1310700	0	RNA-binding protein, putative	RRM	X	X	X	X	X	X	X	X	X	2	5	0.00095573	2	6	0.00104659	3	17	0.00352983	3	9	0.00844023	2	8	0.00226904		0	0	0.296601	3.7197		0	0	0	1	1		15	15	0.693776	0.579677		-0.605	0.943813
PF3D7_0530900	0	formin 1	-	X	X	X	X	X	X	X	X	X	2	2	2.044e-05	2	3	2.797e-05	X	X	X	X	X	X	X	X	X		0	0	infinity	0		0	0	1	0	1		3	1	2.08133	1		0.188	0.814298
PF3D7_1128400	0	geranylgeranyl pyrophosphate synthase, putative (GGPPS)	-	X	X	X	X	X	X	X	X	X	2	2	0.00014539	1	2	0.00013268	X	X	X	X	X	X	X	X	X		0	0	infinity	0		0	0	1	0	1		2	n.d.	Infinity	n.d.		0.05	0.843929
PF3D7_0506900	0	rhomboid protease ROM4 (ROM4)	-	X	X	X	X	X	X	X	X	X	1	2	7.203e-05	4	7	0.00023005	3	4	0.00015648	1	3	0.00053006	1	3	0.00016031		0	0	1.47436	3.3125		0	0	0	1	1		10	13	0.533674	0.322167		0.157	0.805552
PF3D7_1432900	0	SF-assemblin, putative	-	X	X	X	X	X	X	X	X	X	1	2	0.00020323	1	3	0.00027818	2	3	0.00033114	1	3	0.00149561	1	2	0.00030155		0	0	0.839879	4.95364		0	0	0	1	1		6	n.d.	Infinity	n.d.		0.01	0.85054
PF3D7_1437300	0	conserved Plasmodium protein, unknown function	-	X	X	X	X	X	X	X	X	X	X	X	X	2	4	0.00047064	X	X	X	X	X	X	X	X	X		0	0	infinity	0		0	0	1	0	1		4	n.d.	Infinity	n.d.		0.587	0.695449
PF3D7_1038000.1	0	antigen UB05	-	X	X	X	X	X	X	X	X	X	X	X	X	2	2	0.00041922	X	X	X	X	X	X	X	X	X		0	0	infinity	0		0	0	1	0	1		2	n.d.	Infinity	n.d.		0.286	0.798841
PF3D7_1310200	0	conserved Plasmodium protein, unknown function	-	X	X	X	X	X	X	X	X	X	X	X	X	1	2	0.00034644	X	X	X	X	X	X	X	X	X		0	0	infinity	0		0	0	1	0	1		2	n.d.	Infinity	n.d.		0.189	0.818101
PF3D7_0907500	0	conserved Plasmodium protein, unknown function	-	X	X	X	X	X	X	X	X	X	X	X	X	1	2	0.00030235	X	X	X	X	X	X	X	X	X		0	0	infinity	0		0	0	1	0	1		2	n.d.	Infinity	n.d.		0.217	0.812748
PF3D7_0802800	0	serine/threonine protein phosphatase 2B catalytic subunit A (CNA)	-	X	X	X	X	X	X	X	X	X	X	X	X	1	4	0.00016519	X	X	X	X	X	X	X	X	X		0	0	infinity	0		0	0	1	0	1		4	3	0.925035	1		0.592	0.68972
PF3D7_1243800	0	WD repeat-containing protein 82, putative (WDR82)	-	X	X	X	X	X	X	X	X	X	X	X	X	1	2	0.00013483	X	X	X	X	X	X	X	X	X		0	0	infinity	0		0	0	1	0	1		2	n.d.	Infinity	n.d.		0.213	0.813525
PF3D7_1468400	0	zinc finger protein, putative (D13)	-	X	X	X	X	X	X	X	X	X	X	X	X	3	4	0.00011575	X	X	X	X	X	X	X	X	X		0	0	infinity	0		0	0	1	0	1		4	n.d.	Infinity	n.d.		0.626	0.659478
PF3D7_1117100	0	deubiquinating/deneddylating enzyme (UCH54)	-	X	X	X	X	X	X	X	X	X	X	X	X	1	2	0.00010728	X	X	X	X	X	X	X	X	X		0	0	infinity	0		0	0	1	0	1		2	2	0.693776	1		0.269	0.797981
PF3D7_0104400	0	4-hydroxy-3-methylbut-2-enyl diphosphate reductase (LytB)	-	X	X	X	X	X	X	X	X	X	X	X	X	1	2	9.325e-05	X	X	X	X	X	X	X	X	X		0	0	infinity	0		0	0	1	0	1		2	n.d.	Infinity	n.d.		0.263	0.805552
PF3D7_1025900	0	conserved Plasmodium protein, unknown function	-	X	X	X	X	X	X	X	X	X	X	X	X	2	4	7.496e-05	X	X	X	X	X	X	1	2	6.095e-05		0	0	infinity	0		0	0	1	0	1		4	1	2.7751	0.802637		0.371	0.763464
PF3D7_1035300	0	glutamate-rich protein (GLURP)	-	X	X	X	X	X	X	X	X	X	X	X	X	2	3	6.069e-05	X	X	X	X	X	X	1	4	0.00013158		0	0	infinity	0		0	0	1	0	1		3	7	0.297333	0.222984		-0.151	0.877877
PF3D7_1430400	0	autophagy protein 5, putative (ATG5)	-	X	X	X	X	X	X	X	X	X	X	X	X	1	2	5.781e-05	X	X	X	X	X	X	X	X	X		0	0	infinity	0		0	0	1	0	1		2	n.d.	Infinity	n.d.		0.183	0.820333
PF3D7_0404700	0	dipeptidyl aminopeptidase 3 (DPAP3)	-	X	X	X	X	X	X	X	X	X	X	X	X	2	2	5.313e-05	X	X	X	X	X	X	X	X	X		0	0	infinity	0		0	0	1	0	1		2	n.d.	Infinity	n.d.		0.276	0.802235
PF3D7_0529800	0	conserved Plasmodium protein, unknown function	-	X	X	X	X	X	X	X	X	X	X	X	X	2	2	2.617e-05	X	X	X	X	X	X	X	X	X		0	0	infinity	0		0	0	1	0	1		2	3	0.462517	0.84934		0.195	0.818849
PF3D7_1028700	0	merozoite TRAP-like protein (MTRAP)	-	X	X	X	X	X	X	X	X	X	X	X	X	2	5	0.00025044	1	1	5.962e-05	X	X	X	X	X	X		0	0	4.16667	0		0	0	1	0	1		5	6	0.578147	0.727729		0.724	0.636768
PF3D7_1463900	0	conserved Plasmodium membrane protein, unknown function	-	X	X	X	X	X	X	X	X	X	X	X	X	6	9	0.00020961	1	2	5.545e-05	X	X	X	1	2	7.574e-05		0	0	3.81818	0		0	0	1	0	1		9	9	0.693776	0.776511		0.746	0.52539
PF3D7_0517900	0	zinc finger protein, putative	PARP	X	X	X	X	X	X	X	X	X	X	X	X	3	4	0.00017817	1	1	5.302e-05	X	X	X	X	X	X		0	0	3.35849	0		0	0	1	0	1		4	n.d.	Infinity	n.d.		0.619	0.689719
PF3D7_0606000	0	conserved Plasmodium protein, unknown function	-	X	X	X	X	X	X	X	X	X	X	X	X	4	8	0.00018772	3	8	0.00022346	1	2	0.00025232	2	2	7.631e-05		0	0	0.843049	3.31579		0	0	0	1	1		10	1	6.93776	0.131173		0.013	0.849363
PF3D7_1332200	0	conserved Plasmodium protein, unknown function	-	X	X	X	X	X	X	X	X	X	X	X	X	5	7	0.00017443	3	7	0.00020764	1	3	0.00040192	1	2	8.104e-05		0	0	0.836538	4.96296		0	0	0	1	1		10	3	2.31259	0.456947		0.096	0.825401
PF3D7_1334800	0	MSP7-like protein (MSRP2)	-	X	X	X	X	X	X	X	X	X	X	X	X	1	1	8.877e-05	2	5	0.00052833	2	3	0.00143174	X	X	X		0	0	0.168561	infinity		0	0	0	1	1		4	10	0.27751	0.0886769		-0.318	0.90676
PF3D7_0813100	0	conserved Plasmodium protein, unknown function	-	X	X	X	X	X	X	X	X	X	X	X	X	1	2	7.536e-05	1	2	8.97e-05	1	2	0.00040515	1	2	0.00012253		0	0	0.833333	3.29268		0	0	0	1	1		4	5	0.555021	0.76842		-0.079	0.867525
PF3D7_1126700	0	autophagy-related protein 23, putative (ATG23)	-	X	X	X	X	X	X	X	X	X	X	X	X	2	2	5.387e-05	3	7	0.00022445	1	3	0.00043447	1	1	4.38e-05		0	0	0.241071	9.86364		0	0	0	1	1		5	n.d.	Infinity	n.d.		-0.369	0.914117
PF3D7_1116000	0	rhoptry neck protein 4 (RON4)	-	X	X	X	X	X	X	X	X	X	X	X	X	X	X	X	2	5	0.00012361	1	2	0.00022332	2	2	6.754e-05		0	0	0	3.27941		0	0	0	1	1		2	33	0.042047	4.25731e-09		-0.623	0.934681
PF3D7_1345100	0	thioredoxin 2 (TRX2)	-	X	X	X	X	X	X	X	X	X	X	X	X	X	X	X	X	X	X	1	2	0.00170836	X	X	X		0	0	0	infinity		0	0	0	1	1		2	1	1.38755	1		0.225	0.809594
PF3D7_1457200	0	thioredoxin 1 (TRX1)	-	X	X	X	X	X	X	X	X	X	X	X	X	X	X	X	X	X	X	1	4	0.00515792	1	1	0.00038999		0	0	0	13.2256		0	0	0	1	1		4	18	0.154172	0.000873691		0.577	0.696865
PF3D7_1218500	0	conserved Plasmodium protein, unknown function	-	7	14	0.00028886	4	4	0.00015208	7	12	0.00028458	7	16	0.0004122	7	12	0.00028212	6	12	0.00033582	1	1	0.0001264	3	5	0.00019114		1.8994	0.691748	0.839286	0.659686		0	0	0	0	0		39	39	0.693776	0.236813		0.043	0.830285
PF3D7_1446600	0	centrin-2 (CEN2)	-	3	7	0.00091213	2	2	0.00048024	1	2	0.00029954	1	1	0.0001627	5	17	0.00252406	6	23	0.00406499	1	2	0.0015965	4	8	0.00193138		1.89932	1.84049	0.62091	0.827033		0	0	0	0	0		28	7	2.7751	0.0453277		-0.189	0.915112
PF3D7_1361800	0	conserved Plasmodium protein, unknown function	-	2	3	2.521e-05	1	1	1.549e-05	15	28	0.00027045	23	41	0.00043021	2	2	1.915e-05	2	2	2.28e-05	X	X	X	X	X	X		1.6275	0.627907	0.826087	0		0	0	0	0	0		33	16	1.43091	0.452395		-0.279	0.94105
PF3D7_0801500	0	nucleolar protein 10, putative (NOL10)	-	1	3	0.00011962	1	1	7.348e-05	X	X	X	2	3	0.00014936	X	X	X	X	X	X	X	X	X	X	X	X		1.62793	0	0	0		0	0	0	0	0		3	n.d.	Infinity	n.d.		-0.086	0.868037
PF3D7_1127000	0	protein phosphatase, putative	-	2	3	0.00022883	1	1	0.00014056	X	X	X	X	X	X	1	2	0.00017382	1	2	0.00020691	X	X	X	X	X	X		1.62799	0	0.84058	0		0	0	0	0	0		5	10	0.346888	0.15444		0.403	0.739819
PF3D7_1417700	0	conserved Plasmodium protein, unknown function	-	2	3	0.0002843	1	1	0.00017463	1	1	0.00010892	2	3	0.00035498	X	X	X	X	X	X	X	X	X	X	X	X		1.62801	0.307042	0	0		0	0	0	0	0		4	17	0.163241	0.00164111		0.011	0.851124
PF3D7_1332600	0	apurinic/apyrimidinic endonuclease Apn1, putative (APN1)	-	2	3	0.00011001	1	1	6.757e-05	3	7	0.00029502	5	12	0.00054942	1	1	4.178e-05	1	2	9.947e-05	X	X	X	3	4	0.00027175		1.62809	0.537341	0.424242	0		0	0	0	0	0		11	26	0.293521	0.00189908		-0.496	0.94131
PF3D7_0826700	0	receptor for activated c kinase (RACK)	-	11	62	0.00420201	8	22	0.00274763	8	47	0.00366124	10	41	0.00346961	10	22	0.00169895	9	19	0.00174659	X	X	X	5	12	0.00150684		1.52932	1.05504	0.972524	0		0	0	0	0	0		131	37	2.45634	5.38822e-06		0.333	0.155418
PF3D7_0532400	0	lysine-rich membrane-associated PHISTb protein (LyMP)	-	12	38	0.0015755	6	14	0.00106963	15	53	0.00252566	9	31	0.00160482	4	17	0.00080311	6	14	0.00078729	1	3	0.00076197	6	12	0.0009218		1.47294	1.57383	1.02033	0.826464		0	0	0	0	0		111	88	0.875104	0.554927		0.458	0.048899
PF3D7_1473200	0	DnaJ protein, putative	-	6	16	0.00077149	4	6	0.00053313	1	5	0.00027711	8	13	0.00078268	5	10	0.00054942	8	20	0.00130802	1	1	0.00029539	3	3	0.00026801		1.4471	0.353768	0.419725	1.10075		0	0	0	0	0		32	138	0.160876	1.56351e-24		-0.279	0.93662
PF3D7_0905800	0	conserved Plasmodium protein, unknown function	-	4	8	0.00014631	2	3	0.0001011	5	8	0.00016816	3	8	0.00018268	X	X	X	2	3	7.442e-05	X	X	X	1	2	6.777e-05		1.44718	0.918033	0	0		0	0	0	0	0		16	11	1.00913	1		0.133	0.802235
PF3D7_1241700	0	replication factor C subunit 4, putative (RFC4)	DEAD	7	13	0.00084698	3	5	0.0006003	10	26	0.001947	13	32	0.00260322	3	3	0.00022271	4	10	0.00088369	1	1	0.00039912	5	7	0.00084498		1.41093	0.747983	0.252262	0.472189		0	0	0	0	0		43	4	7.45809	5.81323e-05		-0.242	0.936058
PF3D7_0907700	0	subunit of proteaseome activator complex, putative	-	6	13	0.00102002	2	5	0.00072294	2	4	0.00036073	2	9	0.00088173	2	3	0.00026821	4	10	0.00106423	X	X	X	1	4	0.00058149		1.41093	0.409297	0.25188	0		0	0	0	0	0		20	6	2.31259	0.186414		-0.296	0.931656
PF3D7_0102200	0	ring-infected erythrocyte surface antigen (RESA)	-	9	24	0.00047212	4	9	0.00033462	4	7	0.00015653	6	9	0.00022169	1	2	4.598e-05	1	2	5.473e-05	X	X	X	X	X	X		1.41091	0.707207	0.836364	0		0	0	0	0	0		33	88	0.260166	3.17071e-11		0.454	0.431315
PF3D7_0936800	0	Plasmodium exported protein (PHISTc), unknown function	-	6	10	0.00057157	2	4	0.00042131	X	X	X	X	X	X	1	2	0.00013025	1	1	7.752e-05	X	X	X	X	X	X		1.35665	0	1.66667	0		0	0	0	0	0		12	48	0.173444	1.6653e-08		0.755	0.501732
PF3D7_1204300	0	eukaryotic translation initiation factor 5A (EIF5A)	eIF-5a	3	5	0.00067985	1	2	0.00050112	3	5	0.00078141	5	14	0.00237685	1	4	0.00061972	2	5	0.00092211	X	X	X	1	3	0.00075576		1.35666	0.328565	0.672451	0		0	0	0	0	0		14	45	0.215841	5.20472e-07		-0.502	0.944734
PF3D7_0708800	0	heat shock protein 110 (HSP110c)	-	5	10	0.00025076	2	4	0.00018484	5	11	0.00031704	9	22	0.00068882	6	10	0.00028572	7	15	0.00051017	2	3	0.00046085	4	6	0.00027876		1.35663	0.460087	0.560784	1.65233		0	0	0	0	0		34	85	0.27751	3.14392e-10		-0.338	0.945026
PF3D7_0603400	0	trophozoite exported protein 1 (TEX1)	-	4	5	9.923e-05	1	2	7.315e-05	1	1	2.281e-05	2	5	0.00012391	2	2	4.523e-05	1	1	2.692e-05	X	X	X	X	X	X		1.35653	0.185484	1.66667	0		0	0	0	0	0		8	n.d.	Infinity	n.d.		-0.004	0.854007
PF3D7_1032700	0	conserved Plasmodium protein, unknown function	-	3	5	0.00019793	1	2	0.0001459	X	X	X	1	2	9.886e-05	X	X	X	X	X	X	X	X	X	X	X	X		1.35661	0	0	0		0	0	0	0	0		5	4	0.86722	1		0.305	0.779689
PF3D7_0413600	0	26S protease regulatory subunit 6B, putative (RPT3)	RNA_helicase	3	5	0.00027922	2	2	0.00020582	3	6	0.00038512	3	4	0.00027892	3	4	0.00025453	4	12	0.00090894	X	X	X	3	5	0.00051733		1.35662	1.37993	0.280528	0		0	0	0	0	0		15	21	0.495554	0.108775		-0.371	0.934681
PF3D7_0929400	0	high molecular weight rhoptry protein 2 (RhopH2)	-	3	5	7.943e-05	1	2	5.855e-05	25	64	0.00116859	30	81	0.0016067	13	21	0.00038013	13	24	0.00051713	2	5	0.0004866	7	15	0.0004415		1.35662	0.727442	0.73501	1.10181		0	0	0	0	0		95	369	0.178614	5.14559e-61		-0.256	0.944952
PF3D7_1414400	0	serine/threonine protein phosphatase PP1 (PP1)	-	6	11	0.0007021	2	4	0.00053079	1	2	0.00016553	2	5	0.00044957	4	11	0.00090257	3	11	0.00107438	X	X	X	1	2	0.00026684		1.32275	0.368889	0.840782	0		0	0	0	0	0		24	n.d.	Infinity	n.d.		0.151	0.783518
PF3D7_0523000	0	multidrug resistance protein 1 (MDR1)	RNA_helicase | MMR_HSR1	6	12	0.00018513	2	5	0.00014214	4	7	0.00010639	5	9	0.00017336	1	2	3.516e-05	1	2	4.185e-05	X	X	X	2	4	0.00011433		1.30245	0.612717	0.833333	0		0	0	0	0	0		21	93	0.156659	6.36175e-17		0.037	0.838899
PF3D7_1012900	0	autophagy-related protein 18, putative (ATG18)	-	3	7	0.00040326	1	3	0.00031848	4	7	0.0004635	3	7	0.00050352	1	1	6.564e-05	1	1	7.814e-05	X	X	X	X	X	X		1.2662	0.918651	0.846154	0		0	0	0	0	0		15	3	3.46888	0.1284		0.292	0.73007
PF3D7_1133200	0	conserved Plasmodium protein, unknown function	-	6	13	0.00013735	3	6	0.00011682	6	10	0.00012143	19	35	0.00046172	1	1	1.204e-05	5	7	0.00010031	2	3	0.00019417	6	12	0.0002349		1.17574	0.261905	0.12	0.825532		0	0	0	0	0		27	32	0.585374	0.11038		-0.807	0.907391
PF3D7_0627800	0	acetyl-CoA synthetase, putative (ACS)	-	1	2	4.391e-05	1	1	4.046e-05	8	16	0.00040379	6	14	0.00038382	X	X	X	X	X	X	X	X	X	X	X	X		1.08527	1.05208	0	0		0	0	0	0	0		18	8	1.561	0.5569		0.176	0.775771
PF3D7_1227700	0	conserved Plasmodium protein, unknown function	-	1	2	5.679e-05	1	1	5.232e-05	X	X	X	X	X	X	2	2	6.47e-05	3	5	0.00019256	X	X	X	X	X	X		1.08544	0	0.336788	0		0	0	0	0	0		4	8	0.346888	0.233181		-0.283	0.89794
PF3D7_1351000	0	phosphatidylinositol transfer protein, putative	-	2	2	2.354e-05	1	1	2.169e-05	X	X	X	X	X	X	X	X	X	1	2	3.193e-05	X	X	X	X	X	X		1.08529	0	0	0		0	0	0	0	0		2	n.d.	Infinity	n.d.		-0.063	0.86282
PF3D7_0520900	0	S-adenosyl-L-homocysteine hydrolase (SAHH)	-	2	4	0.00018281	1	2	0.00016844	3	4	0.00021011	5	12	0.00068477	2	2	0.00010415	2	5	0.00030994	X	X	X	X	X	X		1.08531	0.306569	0.335484	0		0	0	0	0	0		10	45	0.154172	1.62801e-08		-0.593	0.944914
PF3D7_0603500	0	cation/H%2B antiporter (CAX)	-	1	2	9.928e-05	1	1	9.147e-05	X	X	X	X	X	X	X	X	X	1	2	0.00013466	X	X	X	X	X	X		1.08538	0	0	0		0	0	0	0	0		2	n.d.	Infinity	n.d.		-0.072	0.86388
PF3D7_1124400	0	U6 snRNA-associated Sm-like protein LSm1, putative (LSM1)	LSM	1	2	0.00029784	1	1	0.00027442	X	X	X	X	X	X	X	X	X	X	X	X	X	X	X	X	X	X		1.08534	0	0	0		0	0	0	0	0		2	1	1.38755	1		0.234	0.80637
PF3D7_0501200	0	parasite-infected erythrocyte surface protein (PIESP2)	-	3	4	0.00021462	1	2	0.00019775	1	2	0.00012334	1	4	0.00026798	1	1	6.114e-05	1	4	0.0002911	X	X	X	1	2	0.00019882		1.08531	0.458955	0.209622	0		0	0	0	0	0		7	132	0.0367912	6.5604e-36		-0.42	0.924266
PF3D7_0103900	0	parasite-infected erythrocyte surface protein (PIEPS15)	-	4	4	0.00015229	2	2	0.00014031	2	4	0.00017503	2	4	0.00019015	2	3	0.00013014	1	3	0.00015492	X	X	X	3	5	0.00035269		1.08538	0.921053	0.83871	0		0	0	0	0	0		11	2	3.81577	0.206844		-0.172	0.893859
PF3D7_1027400	0	DNA-directed RNA polymerase II, putative	SHS2_Rpb7-N | S1	2	4	0.00049471	2	2	0.00045582	X	X	X	X	X	X	X	X	X	X	X	X	X	X	X	X	X	X		1.08532	0	0	0		0	0	0	0	0		4	3	0.925035	1		0.391	0.746858
PF3D7_1463200	0	replication factor C subunit 3, putative (RFC3)	ResIII | DEAD	1	2	0.00012727	1	1	0.00011727	2	2	0.00014629	2	3	0.00023838	1	1	7.251e-05	2	3	0.00025894	X	X	X	1	3	0.00035371		1.08527	0.613445	0.281853	0		0	0	0	0	0		5	1	3.46888	0.58427		-0.58	0.932778
PF3D7_1311800	0	M1-family alanyl aminopeptidase (M1AAP)	-	6	12	0.00024211	3	6	0.00022308	1	1	2.319e-05	1	1	2.519e-05	2	2	4.598e-05	2	4	0.00010946	X	X	X	1	2	7.476e-05		1.08531	0.92	0.422018	0		0	0	0	0	0		15	160	0.0650415	1.63611e-39		0.19	0.781615
PF3D7_1210100	0	syntaxin, Qa-SNARE family (SYN2)	-	3	4	0.00028247	1	2	0.00026026	X	X	X	X	X	X	4	6	0.00048278	2	4	0.00038312	X	X	X	X	X	X		1.08534	0	1.2611	0		0	0	0	0	0		10	n.d.	Infinity	n.d.		0.41	0.694027
PF3D7_0914400	0	conserved Plasmodium protein, unknown function	-	2	6	0.0005275	2	3	0.00048603	1	1	0.00010105	3	9	0.00098797	8	36	0.00360632	9	41	0.00488905	X	X	X	8	22	0.00358353		1.08532	0.102227	0.737574	0		0	0	0	0	0		43	31	0.962334	1		-0.538	0.924353
PF3D7_0512600	0	ras-related protein Rab-1B (RAB1b)	MMR_HSR1 | GTP_EFTU	2	2	0.00021891	1	1	0.0002017	1	1	0.00012581	1	4	0.00054668	2	2	0.00024944	2	4	0.00059384	X	X	X	X	X	X		1.08532	0.230347	0.419192	0		0	0	0	0	0		5	3	1.15629	1		-0.539	0.932997
PF3D7_0509100	0	chromosome condensation protein, putative	-	2	2	2.563e-05	1	1	2.362e-05	8	13	0.00019151	9	20	0.00032007	X	X	X	2	3	5.215e-05	X	X	X	X	X	X		1.0851	0.6	0	0		0	0	0	0	0		15	7	1.48666	0.690794		-0.363	0.934477
PF3D7_0905400	0	high molecular weight rhoptry protein 3 (RhopH3)	-	4	8	0.00019524	3	4	0.00017989	15	39	0.00109397	17	42	0.00127984	8	18	0.00050054	9	23	0.00076134	2	3	0.00044851	9	19	0.00085911		1.08533	0.854687	0.658344	0.522701		0	0	0	0	0		68	196	0.240698	4.92114e-26		-0.257	0.944796
PF3D7_1003600	0	inner membrane complex protein 1c, putative (IMC1c)	-	1	2	0.00015581	1	1	0.00014356	2	3	0.00026863	4	12	0.00116728	8	22	0.00195289	8	20	0.00211331	1	5	0.00238623	7	17	0.00245375		1.08533	0.230506	0.924278	0.97229		0	0	0	0	0		32	19	1.16846	0.857945		-0.459	0.94232
PF3D7_0919900	0	regulator of chromosome condensation, putative	-	1	2	1.295e-05	1	1	1.193e-05	X	X	X	X	X	X	9	17	0.00012542	5	12	0.00010538	X	X	X	3	4	4.798e-05		1.0855	0	1.19048	0		0	0	0	0	0		19	22	0.59917	0.240541		0.192	0.771762
PF3D7_1323600	0	conserved Plasmodium protein, unknown function	-	2	4	0.00020948	1	2	0.00019302	X	X	X	X	X	X	X	X	X	X	X	X	X	X	X	X	X	X		1.08528	0	0	0		0	0	0	0	0		4	n.d.	Infinity	n.d.		0.368	0.768696
PF3D7_1149400	0	Plasmodium exported protein, unknown function	-	1	2	0.00020948	1	1	0.00019302	X	X	X	X	X	X	X	X	X	X	X	X	X	X	X	X	X	X		1.08528	0	0	0		0	0	0	0	0		2	6	0.231259	0.20658		0.192	0.816592
PF3D7_0715900	0	zinc transporter, putative	-	2	2	7.875e-05	1	1	7.255e-05	X	X	X	X	X	X	X	X	X	X	X	X	X	X	X	X	X	X		1.08546	0	0	0		0	0	0	0	0		2	n.d.	Infinity	n.d.		0.206	0.815067
PF3D7_1474800	0	proteasome subunit alpha type-1, putative	-	1	2	0.00017237	1	1	0.00015882	X	X	X	X	X	X	1	2	0.00019641	1	1	0.0001169	X	X	X	X	X	X		1.08532	0	1.67521	0		0	0	0	0	0		4	10	0.27751	0.0886769		0.472	0.745701
PF3D7_0104200	0	StAR-related lipid transfer protein	-	2	2	9.395e-05	1	1	8.657e-05	X	X	X	X	X	X	3	5	0.00026764	2	5	0.00031858	X	X	X	1	3	0.00026111		1.08525	0	0.840125	0		0	0	0	0	0		7	6	0.809405	1		-0.078	0.870066
PF3D7_0319400	0	kinesin-8, putative	-	1	2	3.212e-05	1	1	2.96e-05	5	6	0.00011076	5	8	0.00016043	X	X	X	X	X	X	X	X	X	X	X	X		1.08514	0.69375	0	0		0	0	0	0	0		8	n.d.	Infinity	n.d.		-0.063	0.867525
PF3D7_1462300	0	conserved Plasmodium protein, unknown function	-	17	58	0.00093566	12	31	0.00092155	9	28	0.00051917	22	60	0.00120857	9	24	0.00044116	8	14	0.00030633	1	2	0.00019765	11	24	0.00071733		1.01531	0.42928	1.44118	0.276151		0	0	0	0	0		112	58	1.33971	0.162542		-0.143	0.937866
PF3D7_1473700	0	nucleoporin NUP116/NSP116, putative (NUP116)	-	8	13	0.00022712	5	7	0.00022536	X	X	X	X	X	X	5	11	0.00021898	7	10	0.00023697	X	X	X	X	X	X		1.00781	0	0.924051	0		0	0	0	0	0		24	15	1.11004	1		0.335	0.631746
PF3D7_1014600	0	transcriptional coactivator ADA2 (ADA2)	-	14	24	0.0002038	8	14	0.00020342	9	21	0.00020496	30	77	0.00081641	5	7	6.773e-05	7	13	0.00014973	1	1	5.202e-05	8	17	0.00026746		1.00187	0.251225	0.453333	0.194757		0	0	0	0	0		53	43	0.855119	0.689375		-0.813	0.893069
PF3D7_0500800	0	mature parasite-infected erythrocyte surface antigen (MESA)	-	188	1434	0.0218911	121	1144	0.0321822	44	114	0.00200027	48	148	0.00282106	125	645	0.0112194	83	614	0.0127133	36	93	0.00869725	79	474	0.0134065		0.680225	0.708968	0.882482	0.648691		0	0	0	0	0		2286	401	3.95504	3.21124e-157		-0.041	0.942276
PF3D7_1105000	0	histone H4 (H4)	-	13	102	0.0218911	12	63	0.024916	7	39	0.00962048	16	118	0.0316214	13	82	0.0197518	10	154	0.044721	1	3	0.00394429	14	89	0.0351263		0.878595	0.304228	0.441672	0.112282		0	0	0	0	0		226	182	0.861502	0.259142		-0.64	0.882483
PF3D7_1105100	0	histone H2B (H2B)	-	12	115	0.0217024	12	271	0.0942432	10	73	0.0157543	10	90	0.0212072	14	145	0.0311395	12	633	0.162027	X	X	X	12	363	0.126922		0.230281	0.742868	0.19219	0		0	0	0	0	0		333	235	0.983095	1		-1.406	0.880168
PF3D7_0923900	0	RNA-binding protein, putative	RRM	10	133	0.0144135	9	158	0.0315533	10	94	0.0117087	7	78	0.0105546	9	87	0.0107431	8	205	0.030133	2	23	0.0152695	7	67	0.0134528		0.456798	1.10933	0.356519	1.13499		0	0	0	0	0		337	29	8.06216	1.50613e-35		-0.412	0.887377
PF3D7_1224300	0	polyadenylate-binding protein, putative (PABP)	RRM | PABP	44	407	0.0101825	37	356	0.0164127	45	636	0.0182886	65	584	0.0182433	43	358	0.0102055	32	300	0.0101801	14	75	0.0114948	33	226	0.0104295		0.620403	1.00252	1.00255	1.10221		0	0	0	0	0		1476	325	3.15081	1.15174e-82		0.005	0.835653
PF3D7_0714000	0	histone H2B variant (H2B.Z)	-	8	44	0.00789516	9	57	0.0188475	6	41	0.00832196	8	42	0.00940999	9	30	0.00596274	7	73	0.0177666	X	X	X	6	35	0.0116358		0.418897	0.884378	0.335622	0		0	0	0	0	0		115	123	0.648652	0.00335686		-0.592	0.891051
PF3D7_0113000	0	glutamic acid-rich protein (GARP)	-	20	240	0.00780664	19	290	0.0173829	17	78	0.00291616	25	162	0.0065796	21	195	0.00722737	13	212	0.00935322	4	24	0.00478238	20	153	0.00922071		0.4491	0.443161	0.772693	0.518599		0	0	0	0	0		537	60	6.2093	1.21099e-50		-0.421	0.881792
PF3D7_0202000	0	knob-associated histidine-rich protein (KAHRP)	-	29	160	0.00535563	18	139	0.00857385	6	24	0.00092335	14	51	0.00213153	24	84	0.00320378	15	123	0.00558429	2	4	0.00082022	11	49	0.00303883		0.624647	0.432927	0.573782	0.269826		0	0	0	0	0		272	146	1.29251	0.0358983		-0.292	0.906079
PF3D7_0917900	0	heat shock protein 70 (HSP70-2)	-	36	150	0.0050363	31	97	0.00600154	25	81	0.00312586	34	121	0.00507268	39	149	0.00570032	23	111	0.00505494	8	42	0.00863873	31	126	0.0078381		0.839168	0.616203	1.1276	1.10219		0	0	0	0	0		422	394	0.74308	0.000126238		-0.07	0.932557
PF3D7_0817900	0	high mobility group protein B2 (HMGB2)	-	6	22	0.00486469	3	14	0.00570468	2	6	0.00152493	3	9	0.00248489	4	17	0.00428326	5	67	0.0200946	X	X	X	5	23	0.00942281		0.852754	0.613682	0.213138	0		0	0	0	0	0		45	54	0.578147	0.0220857		-0.908	0.890082
PF3D7_0818200	0	14-3-3 protein (14-3-3I)	-	11	50	0.00417769	7	53	0.00816043	9	46	0.00441763	13	54	0.00542502	14	65	0.00616224	7	38	0.00430648	3	4	0.00204742	7	24	0.00371533		0.511945	0.814378	1.43103	0.551009		0	0	0	0	0		165	108	1.05994	0.851262		-0.012	0.864932
PF3D7_1246200	0	actin I (ACT1)	-	15	60	0.00316153	19	68	0.00650504	20	74	0.00451254	23	125	0.00895307	20	47	0.00277266	16	65	0.00468756	6	23	0.00820329	17	56	0.00587649		0.486012	0.504077	0.59151	1.39602		0	0	0	0	0		204	106	1.33519	0.0444533		-0.474	0.889924
PF3D7_0716800	0	eukaryotic translation initiation factor 3 subunit I, putative (EIF3I)	-	14	47	0.00314643	9	27	0.00333085	7	13	0.00100029	7	15	0.00125384	10	33	0.00251725	7	25	0.00227004	X	X	X	4	10	0.00124034		0.944633	0.797448	1.10881	0		0	0	0	0	0		93	61	1.05772	0.956503		0.207	0.537069
PF3D7_0818900	0	heat shock protein 70 (HSP70)	-	29	98	0.00312062	30	99	0.00558847	29	97	0.00358994	38	144	0.00580093	31	99	0.0034818	30	132	0.00570165	22	85	0.0153498	32	137	0.00802007		0.558403	0.618859	0.610663	1.91397		0	0	0	0	0		379	358	0.734472	0.000153799		-0.315	0.89739
PF3D7_1202900	0	high mobility group protein B1 (HMGB1)	-	2	11	0.0024825	5	11	0.00457467	2	6	0.00155637	3	7	0.00197254	3	13	0.00334297	3	11	0.00336714	1	2	0.00276507	3	22	0.00919896		0.542662	0.788647	0.992872	0.300576		0	0	0	0	0		32	77	0.288323	5.55646e-09		-0.489	0.940637
PF3D7_1357100	0	elongation factor 1-alpha	GTP_EFTU | GTP_EFTU_D3 | GTP_EFTU_D2 | MMR_HSR1	16	45	0.00220222	11	45	0.00401104	15	118	0.0067021	31	235	0.0144998	17	80	0.00449875	13	38	0.00251072	1	4	0.00060544	13	48	0.00438001		0.54904	0.462207	1.79172	0.138128		0	0	0	0	0		247	530	0.323326	7.67434e-51		-0.407	0.892312
PF3D7_0520400	0	conserved Plasmodium protein, unknown function	-	10	26	0.00189093	10	25	0.00335052	5	15	0.00125388	4	15	0.00136215	5	13	0.0010773	5	10	0.00098645	X	X	X	5	16	0.00215596		0.564369	0.920705	1.09229	0		0	0	0	0	0		54	28	1.338	0.397826		-0.178	0.928527
PF3D7_1441400	0	FACT complex subunit SSRP1, putative (FACT-S)	-	12	36	0.00155747	13	44	0.00350785	6	13	0.00064644	15	50	0.00270097	12	25	0.0012324	12	27	0.00158436	2	14	0.00371044	13	33	0.00264516		0.443996	0.239171	0.777778	1.40265		0	0	0	0	0		88	71	0.859891	0.553025		-0.558	0.899338
PF3D7_0619400	0	cell division cycle protein 48 homologue, putative	RNA_helicase | ResIII	16	59	0.00155723	20	62	0.00301734	14	41	0.00124591	18	52	0.00171661	25	56	0.00167455	18	65	0.00232635	4	7	0.00113375	11	23	0.00112664		0.516094	0.725684	0.72012	1.00621		0	0	0	0	0		163	91	1.2427	0.20658		-0.208	0.944798
PF3D7_1108600	0	endoplasmic reticulum-resident calcium binding protein (ERC)	-	9	24	0.00153174	19	53	0.00623333	4	8	0.00058685	4	7	0.00055783	11	25	0.00181805	13	42	0.00363576	4	9	0.00351881	17	42	0.00496642		0.245734	1.05197	0.5	0.708619		0	0	0	0	0		66	108	0.423974	1.86954e-07		-0.783	0.890618
PF3D7_0107000	0	centrin-1 (CEN1)	-	6	11	0.00143335	5	16	0.00384193	X	X	X	X	X	X	6	9	0.00133627	9	23	0.00406499	X	X	X	2	4	0.00096569		0.373081	0	0.328659	0		0	0	0	0	0		20	n.d.	Infinity	n.d.		-0.706	0.926604
PF3D7_1462800	0	glyceraldehyde-3-phosphate dehydrogenase (GAPDH)	-	7	21	0.00136414	5	14	0.00167586	15	84	0.00627165	25	193	0.0156541	7	20	0.00148034	8	32	0.00281942	1	1	0.00039794	3	12	0.00144424		0.813994	0.400664	0.525009	0.275623		0	0	0	0	0		126	188	0.464978	1.88222e-10		-0.69	0.885463
PF3D7_1033700	0	bromodomain protein 1 (BDP1)	-	12	30	0.00134577	14	59	0.0048772	6	23	0.00118588	12	43	0.00240851	8	19	0.00097117	9	23	0.00139942	2	4	0.00109923	12	24	0.00199471		0.275931	0.49232	0.694067	0.550877		0	0	0	0	0		76	57	0.925035	0.886099		-0.679	0.893813
PF3D7_1117700	0	GTP-binding nuclear protein RAN/TC4 (RAN)	MMR_HSR1 | RNA_helicase | GTP_EFTU	7	13	0.00132983	7	21	0.00395862	8	22	0.00258667	12	32	0.00408729	10	18	0.00196094	10	25	0.0034687	3	12	0.00751996	8	22	0.00416962		0.335933	0.632983	0.565293	1.80336		0	0	0	0	0		65	n.d.	Infinity	n.d.		-0.451	0.923982
PF3D7_1008700	0	tubulin beta chain	-	15	27	0.00132823	11	16	0.00144477	9	15	0.00084813	18	43	0.00263337	13	33	0.00177619	14	29	0.00193499	1	3	0.00090408	9	20	0.00182288		0.919337	0.322066	0.917829	0.495886		0	0	0	0	0		78	76	0.712033	0.0914255		-0.338	0.939819
PF3D7_1008900	0	adenylate kinase (AK1)	-	5	14	0.00126643	4	14	0.00233373	6	30	0.00311916	5	20	0.00225899	2	2	0.00020615	2	13	0.00159503	X	X	X	4	6	0.0010056		0.542663	1.3807	0.129154	0		0	0	0	0	0		46	73	0.437174	4.74827e-05		-0.122	0.906025
PF3D7_1020900	0	ADP-ribosylation factor (ARF1)	MMR_HSR1 | GTP_EFTU	4	10	0.00118258	4	6	0.00133725	2	7	0.00097309	6	18	0.00271828	6	9	0.00113005	3	5	0.00082022	1	2	0.00148183	4	13	0.00209144		0.884337	0.357984	1.37805	0.708752		0	0	0	0	0		28	28	0.693776	0.351009		-0.467	0.944401
PF3D7_0532300	0	Plasmodium exported protein (PHISTb), unknown function	-	9	26	0.00111821	9	24	0.00190209	3	7	0.00034603	6	8	0.00042961	4	12	0.00058806	5	11	0.00064168	1	3	0.00079041	6	13	0.00103589		0.587885	0.804651	0.915888	0.762548		0	0	0	0	0		48	90	0.370014	9.8601e-08		-0.142	0.915441
PF3D7_1325100	0	phosphoribosylpyrophosphate synthetase	-	12	22	0.00110207	7	15	0.00138468	14	34	0.00195763	12	34	0.00212665	6	14	0.00079911	3	9	0.00061151	1	2	0.00061376	3	5	0.00046406		0.795902	0.920545	1.30556	1.32328		0	0	0	0	0		72	109	0.458274	1.4236e-06		0.142	0.71065
PF3D7_1352500	0	thioredoxin-related protein, putative	-	3	10	0.00105246	2	8	0.00155155	4	9	0.00108871	6	13	0.00170836	2	6	0.00071953	2	11	0.00157025	X	X	X	2	7	0.00136497		0.678328	0.637588	0.458599	0		0	0	0	0	0		25	66	0.262794	1.67826e-08		-0.42	0.945882
PF3D7_0922500	0	phosphoglycerate kinase (PGK)	-	8	20	0.00105246	8	14	0.0013576	15	41	0.00247984	19	66	0.00433661	7	14	0.00083945	9	22	0.00157025	X	X	X	10	25	0.00243744		0.775236	0.571824	0.534395	0		0	0	0	0	0		75	123	0.423034	2.08392e-08		-0.524	0.913668
PF3D7_1468700	0	eukaryotic initiation factor 4A (eIF4A)	DEAD | CMS1 | tRNA-synt_1b | ResIII	8	19	0.00104505	7	17	0.00172308	13	35	0.00221267	20	74	0.00508216	6	9	0.00056405	4	9	0.00067143	X	X	X	5	8	0.00081526		0.606501	0.435458	0.840537	0		0	0	0	0	0		63	106	0.412339	1.19922e-07		-0.528	0.919182
PF3D7_0627500	0	protein DJ-1 (DJ1)	-	6	9	0.00104243	5	9	0.00192096	6	12	0.00159754	6	16	0.00231397	3	6	0.00079186	3	5	0.0007855	X	X	X	3	3	0.00064379		0.542661	0.690579	1.00892	0		0	0	0	0	0		27	26	0.72046	0.444747		-0.177	0.909996
PF3D7_1324900	0	L-lactate dehydrogenase (LDH)	-	8	15	0.00103914	4	10	0.00127659	11	86	0.00684769	12	56	0.00484396	5	7	0.00055255	3	9	0.00084566	1	2	0.00084877	6	15	0.00192527		0.813997	1.41371	0.653664	0.441039		0	0	0	0	0		110	145	0.526313	2.28426e-06		0.212	0.503715
PF3D7_1231100	0	ras-related protein Rab-2 (RAB2)	MMR_HSR1 | GTP_EFTU	5	10	0.00102775	2	7	0.00132574	2	4	0.00047251	3	3	0.00038498	3	4	0.00046843	3	12	0.00167279	1	1	0.00062961	2	4	0.00076167		0.775227	1.22857	0.279737	0.826772		0	0	0	0	0		19	4	3.29544	0.0819649		-0.328	0.932997
PF3D7_0711500	0	regulator of chromosome condensation, putative	-	15	31	0.00098637	16	57	0.00334214	8	21	0.00069486	13	31	0.00123161	9	19	0.00068885	11	27	0.00116524	X	X	X	12	20	0.00117904		0.295131	0.564123	0.591416	0		0	0	0	0	0		71	100	0.492581	2.4458e-05		-0.653	0.897913
PF3D7_1446700	0	conserved Plasmodium protein, unknown function	-	5	16	0.00098111	6	13	0.00146897	4	8	0.00056384	5	13	0.00099535	10	31	0.00216598	9	23	0.00191293	3	3	0.00112694	5	19	0.00215861		0.66789	0.566834	1.13225	0.522001		0	0	0	0	0		58	1	40.239	1.79832e-08		-0.175	0.929522
PF3D7_1004500	0	conserved Plasmodium protein, unknown function	-	3	9	0.00097535	4	8	0.00159763	2	4	0.00049824	2	6	0.00081189	4	9	0.00111135	5	16	0.00235185	X	X	X	5	12	0.00240945		0.610498	0.6133	0.472364	0		0	0	0	0	0		22	1	15.2631	0.00267566		-0.602	0.935986
PF3D7_0918000	0	glideosome-associated protein 50 (GAP50)	-	8	17	0.00093977	7	20	0.00203739	5	11	0.00069892	8	25	0.00172562	12	44	0.00277152	11	71	0.00532358	3	5	0.00169326	8	35	0.00358477		0.461262	0.404983	0.520661	0.472245		0	0	0	0	0		77	70	0.763154	0.220703		-0.677	0.894649
PF3D7_0401800	0	Plasmodium exported protein (PHISTb), unknown function (PfD80)	-	8	24	0.00093819	11	41	0.00295348	2	5	0.00022465	4	6	0.00029286	5	12	0.00053451	5	30	0.00159065	2	2	0.00047895	3	10	0.00072427		0.317656	0.767918	0.336266	0.661602		0	0	0	0	0		43	98	0.304412	1.26602e-10		-0.706	0.906424
PF3D7_0913400	0	conserved Plasmodium protein, unknown function	-	3	7	0.00091213	2	5	0.0012006	3	5	0.00074885	2	3	0.0004881	2	4	0.0005939	2	3	0.00053022	X	X	X	X	X	X		0.759728	1.53484	1.12075	0		0	0	0	0	0		16	n.d.	Infinity	n.d.		0.37	0.654716
PF3D7_0919000	0	nucleosome assembly protein (NAPS)	-	4	11	0.00089518	7	10	0.00149964	2	5	0.00046768	8	18	0.00182903	11	26	0.00241091	10	25	0.00275949	1	1	0.00049854	6	11	0.00165855		0.59693	0.255878	0.873867	0.300784		0	0	0	0	0		43	107	0.278807	1.168e-12		-0.412	0.941414
PF3D7_0621200	0	pyridoxine biosynthesis protein PDX1 (PDX1)	-	7	12	0.00087274	5	8	0.00107217	7	12	0.00100311	9	14	0.00127134	6	15	0.00124304	6	15	0.00147967	X	X	X	4	6	0.00080849		0.813994	0.789142	0.839865	0		0	0	0	0	0		39	33	0.819917	0.641634		-0.074	0.885684
PF3D7_0903500	0	conserved Plasmodium protein, unknown function	-	21	54	0.00085413	22	52	0.00151567	6	10	0.0001818	9	11	0.00021725	21	55	0.00099126	21	38	0.00081524	7	13	0.00125967	21	36	0.001055		0.563533	0.83871	1.21595	1.19431		0	0	0	0	0		132	23	3.98167	7.17757e-10		-0.037	0.884341
PF3D7_1407800	0	plasmepsin IV (PM4)	-	6	16	0.00078008	4	12	0.00107814	3	4	0.00022415	3	6	0.00036526	5	9	0.00049998	5	15	0.00099194	X	X	X	4	9	0.00081299		0.723542	0.613699	0.504032	0		0	0	0	0	0		29	59	0.341009	6.5969e-06		-0.352	0.943593
PF3D7_0903200	0	ras-related protein RAB7 (RAB7)	MMR_HSR1 | GTP_EFTU	5	7	0.00074387	4	8	0.00156661	3	5	0.00061071	2	5	0.00066344	8	17	0.00205846	5	21	0.00302686	1	4	0.001302	6	18	0.00342914		0.474828	0.921569	0.679881	0.379703		0	0	0	0	0		33	3	7.63154	0.000543957		-0.504	0.937852
PF3D7_0420600	0	conserved Plasmodium protein, unknown function	-	10	20	0.00073832	5	17	0.00115647	5	16	0.00067889	10	33	0.0015211	9	23	0.00096746	8	29	0.00145206	3	5	0.00113074	7	23	0.00157312		0.638426	0.446417	0.665978	0.719008		0	0	0	0	0		64	n.d.	Infinity	n.d.		-0.471	0.921906
PF3D7_1201000	0	Plasmodium exported protein (PHISTb), unknown function	-	9	22	0.00073753	7	18	0.00111198	2	6	0.00023119	1	4	0.00016744	5	10	0.00038199	6	20	0.0009094	X	X	X	2	4	0.00024845		0.663258	1.38323	0.420242	0		0	0	0	0	0		38	35	0.753243	0.426362		-0.166	0.914782
PF3D7_1222300	0	endoplasmin, putative (GRP94)	-	13	27	0.00071993	12	31	0.0015232	14	44	0.00134847	18	66	0.00219736	12	29	0.00088108	13	29	0.00104881	2	4	0.00065338	10	25	0.00123505		0.472643	0.613564	0.839847	0.528745		0	0	0	0	0		104	197	0.366257	2.4043e-16		-0.373	0.92423
PF3D7_0721100	0	conserved Plasmodium protein, unknown function	-	4	8	0.00071774	5	7	0.0011573	2	3	0.00030936	3	3	0.00033607	2	2	0.00020446	4	9	0.0010952	2	3	0.00164884	3	6	0.00099735		0.620185	0.919643	0.186301	1.65396		0	0	0	0	0		16	77	0.144161	1.0831e-14		-0.459	0.943593
PF3D7_1129000	0	spermidine synthase (SpdSyn)	Methyltransf_31	4	10	0.00068197	3	8	0.00100536	2	3	0.00023515	1	2	0.0001703	4	6	0.00046624	2	3	0.0002775	X	X	X	1	4	0.00050541		0.678334	1.38235	1.67626	0		0	0	0	0	0		19	48	0.27462	3.78481e-06		0.172	0.781615
PF3D7_1312500	0	conserved Plasmodium protein, unknown function	-	1	2	0.00067357	1	2	0.00124124	X	X	X	X	X	X	1	2	0.0007675	1	2	0.0009136	X	X	X	1	3	0.00187196		0.542659	0	0.839168	0		0	0	0	0	0		4	n.d.	Infinity	n.d.		-0.314	0.904159
PF3D7_0519200	0	V-type proton ATPase 16 kDa proteolipid subunit	-	3	5	0.00066337	2	4	0.00097795	X	X	X	X	X	X	2	4	0.0006047	2	2	0.0003599	X	X	X	2	2	0.00049162		0.678327	0	1.68056	0		0	0	0	0	0		9	n.d.	Infinity	n.d.		0.213	0.796245
PF3D7_0218500	0	small nuclear ribonucleoprotein Sm D2, putative (SNRPD2)	LSM	2	3	0.00065023	2	2	0.00079882	X	X	X	X	X	X	2	2	0.00049393	1	2	0.00058796	X	X	X	X	X	X		0.813988	0	0.840136	0		0	0	0	0	0		5	n.d.	Infinity	n.d.		0.153	0.819593
PF3D7_1130400	0	26S protease regulatory subunit 6A, putative (RPT5)	-	6	13	0.00064826	9	21	0.0019093	4	11	0.00063046	6	10	0.00062264	7	14	0.00079547	7	26	0.00175853	X	X	X	9	20	0.00184779		0.339528	1.01124	0.451961	0		0	0	0	0	0		38	38	0.693776	0.243613		-0.686	0.917579
PF3D7_1106000	0	RuvB-like helicase 2 (RUVB2)	-	8	14	0.00064521	7	11	0.0009342	9	17	0.00090051	13	25	0.00143862	5	7	0.00036759	3	5	0.00031255	X	X	X	4	6	0.00051232		0.690655	0.626129	1.17572	0		0	0	0	0	0		38	8	3.29544	0.00612866		-0.206	0.930009
PF3D7_1212000	0	glutathione peroxidase-like thioredoxin peroxidase (TPx(Gl))	-	3	6	0.00064072	2	8	0.00157425	3	10	0.00122738	2	7	0.00093335	X	X	X	3	3	0.00043452	X	X	X	2	4	0.0007914		0.407	1.31511	0	0		0	0	0	0	0		16	6	1.85007	0.429027		-0.22	0.912084
PF3D7_0424600	0	Plasmodium exported protein (PHISTb), unknown function	-	4	9	0.00063761	4	11	0.00143606	2	3	0.00024428	2	3	0.00026538	X	X	X	1	2	0.00019218	X	X	X	X	X	X		0.444	0.920755	0	0		0	0	0	0	0		12	44	0.189212	1.79634e-07		-0.179	0.89794
PF3D7_0517400	0	FACT complex subunit SPT16, putative (FACT-L)	-	16	33	0.00063313	15	41	0.00144956	14	49	0.00108055	26	85	0.00203626	8	14	0.00030606	13	29	0.00075466	3	5	0.00058767	12	27	0.00095977		0.436774	0.530943	0.405298	0.6125		0	0	0	0	0		101	71	0.986921	1		-0.579	0.894143
PF3D7_1412500	0	actin II (ACT2)	-	6	19	0.00061991	5	24	0.00120464	4	17	0.00022563	6	17	0.00061745	3	14	0.00048521	5	21	0.000796	X	X	X	3	7	0.00011753		0.514602	0.366288	0.609296	0		0	0	0	0	0		50	25	1.38755	0.352649		-0.338	0.936435
PF3D7_0608800	0	ornithine aminotransferase (OAT)	-	7	12	0.00058165	5	9	0.00087696	14	29	0.0017625	10	32	0.00211275	4	7	0.00042175	4	9	0.00064548	1	2	0.00064785	4	7	0.00068578		0.663257	0.834359	0.654264	0.944606		0	0	0	0	0		50	126	0.275308	5.85279e-15		-0.157	0.919874
PF3D7_0303300	0	DNA-directed RNA polymerase subunit I, putative	RNA_pol_Rpb6	1	4	0.00057232	3	6	0.00158197	X	X	X	X	X	X	X	X	X	X	X	X	X	X	X	4	9	0.00238583		0.361777	0	0	0		0	0	0	0	0		4	n.d.	Infinity	n.d.		-0.945	0.942492
PF3D7_1033200	0	early transcribed membrane protein 10.2 (ETRAMP10.2)	-	5	9	0.00055499	6	11	0.00124998	1	1	7.088e-05	4	8	0.00061597	5	9	0.00063238	7	17	0.00142187	3	3	0.00113329	6	21	0.00239927		0.443999	0.11526	0.444444	0.47228		0	0	0	0	0		22	131	0.116512	4.1103e-27		-0.951	0.90757
PF3D7_1139900	0	conserved protein, unknown function	-	2	5	0.00055281	1	4	0.00081495	X	X	X	X	X	X	X	X	X	1	3	0.00044988	X	X	X	X	X	X		0.678336	0	0	0		0	0	0	0	0		5	n.d.	Infinity	n.d.		-0.148	0.88115
PF3D7_0922200	0	S-adenosylmethionine synthetase (SAMS)	-	6	10	0.00054456	5	10	0.00100349	6	13	0.00081367	7	22	0.00149588	5	10	0.00062049	4	7	0.00051703	X	X	X	2	6	0.00060536		0.542666	0.544118	1.19923	0		0	0	0	0	0		33	104	0.22014	3.99705e-15		-0.286	0.940367
PF3D7_1451800	0	sortilin	-	10	22	0.00053811	10	26	0.0011719	2	3	8.434e-05	3	4	0.00012216	14	31	0.00086397	12	25	0.00082939	1	12	0.00179807	13	30	0.00135952		0.459177	0.688525	1.04222	1.32206		0	0	0	0	0		68	9	5.24186	2.11547e-06		-0.221	0.941181
PF3D7_0513800	0	ras-related protein Rab-1A (RAB1a)	MMR_HSR1 | GTP_EFTU	2	5	0.00052877	2	4	0.00077952	1	1	0.00012155	1	1	0.00013205	2	2	0.000241	5	14	0.00200816	X	X	X	1	2	0.00039187		0.678328	0.924242	0.12002	0		0	0	0	0	0		8	1	5.55021	0.243613		-0.894	0.937048
PF3D7_0501300	0	skeleton-binding protein 1 (SBP1)	-	4	8	0.00051967	4	12	0.00143645	2	9	0.00067196	1	7	0.00056776	3	7	0.00051812	2	6	0.00052864	X	X	X	5	9	0.00108318		0.361774	1.1831	0.979206	0		0	0	0	0	0		24	16	1.04066	1		-0.286	0.932778
PF3D7_1466400	0	transcription factor with AP2 domain(s) (ApiAP2)	-	10	19	0.0005116	8	14	0.00069467	3	13	0.00040233	9	26	0.00087414	3	6	0.00018409	4	11	0.00040174	X	X	X	7	18	0.00089799		0.736465	0.459954	0.457711	0		0	0	0	0	0		38	27	0.976426	1		-0.574	0.923982
PF3D7_1355800	0	splicing factor 3B subunit 5, putative (SF3B5)	SF3b10	2	2	0.0005091	2	5	0.00234536	X	X	X	1	2	0.00063567	1	2	0.00058009	1	1	0.00034526	X	X	X	X	X	X		0.217067	0	1.68116	0		0	0	0	0	0		4	n.d.	Infinity	n.d.		-0.394	0.913446
PF3D7_1237500	0	conserved Plasmodium protein, unknown function	-	20	39	0.00050788	23	52	0.00124788	9	25	0.0003742	11	23	0.00037399	14	28	0.00041548	17	51	0.00090083	1	1	7.978e-05	18	35	0.00084448		0.406994	1	0.460599	0.0947867		0	0	0	0	0		93	16	4.03257	3.06439e-07		-0.552	0.901506
PF3D7_0925900	0	conserved Plasmodium protein, unknown function	-	3	5	0.0005044	2	9	0.0016731	1	2	0.0002319	1	2	0.00025192	4	10	0.00114948	3	14	0.00191562	X	X	X	2	7	0.00130836		0.301476	0.920635	0.599687	0		0	0	0	0	0		17	20	0.58971	0.255155		-0.569	0.945096
PF3D7_0801000	0	Plasmodium exported protein (PHISTc), unknown function	-	14	27	0.00048487	10	25	0.00082732	2	3	6.192e-05	2	4	8.969e-05	11	21	0.00042971	7	14	0.00034101	X	X	X	6	10	0.00033272		0.586073	0.688889	1.261	0		0	0	0	0	0		51	28	1.26366	0.548741		-0.021	0.86388
PF3D7_1441100	0	conserved Plasmodium protein, unknown function	-	1	5	0.00048218	2	12	0.00213252	1	2	0.00022169	1	3	0.00036124	1	2	0.00021977	2	3	0.00039241	1	2	0.00118155	3	9	0.00160807		0.226108	0.614958	0.561224	0.735075		0	0	0	0	0		11	25	0.305261	0.00321148		-0.921	0.935022
PF3D7_0308600	0	pre-mRNA-processing factor 19, putative (PRPF19)	Prp19	7	11	0.00045264	3	7	0.00053079	2	13	0.00061484	1	8	0.00041103	3	5	0.00023443	1	5	0.00027906	X	X	X	3	5	0.00038119		0.852767	1.49635	0.83871	0		0	0	0	0	0		29	7	2.87421	0.0356516		0.202	0.73007
PF3D7_1407900	0	plasmepsin I (PMI)	-	9	10	0.00044706	4	9	0.00072886	2	4	0.00022267	1	2	0.00012095	3	4	0.00015452	4	9	0.00032845	X	X	X	2	2	0.00017946		0.613369	1.84298	0.472561	0		0	0	0	0	0		18	29	0.43062	0.0172982		0.011	0.849363
PF3D7_0406100	0	V-type proton ATPase subunit B	-	6	10	0.00044314	4	7	0.00057162	4	10	0.00050934	5	9	0.00049798	5	6	0.00030296	7	12	0.00072126	X	X	X	2	2	0.00016421		0.775235	1.02209	0.42025	0		0	0	0	0	0		26	26	0.693776	0.373351		-0.109	0.891761
PF3D7_0925700	0	histone deacetylase 1 (HDAC1)	-	4	9	0.0004388	5	13	0.00116798	6	27	0.001457	4	19	0.00115666	3	5	0.00027777	4	8	0.00052903	X	X	X	2	2	0.00018066		0.375691	1.25929	0.52552	0		0	0	0	0	0		41	3	9.48161	4.25058e-05		-0.015	0.859585
PF3D7_0614400	0	conserved protein, unknown function	-	3	5	0.00042924	3	5	0.00079099	X	X	X	X	X	X	X	X	X	X	X	X	X	X	X	X	X	X		0.542662	0	0	0		0	0	0	0	0		5	1	3.46888	0.58427		-0.006	0.854007
PF3D7_1317400	0	conserved Plasmodium protein, unknown function	zf-RanBP	1	4	0.00042714	2	7	0.00137747	2	8	0.0009819	5	10	0.00133335	2	4	0.00048671	2	5	0.0007242	1	2	0.00130835	3	7	0.00138494		0.31009	0.736684	0.672652	0.944404		0	0	0	0	0		18	21	0.594665	0.247361		-0.499	0.945618
PF3D7_0629200	0	DnaJ protein, putative	-	5	7	0.00040326	4	8	0.00084927	1	1	6.621e-05	4	5	0.00035965	4	6	0.00039385	2	6	0.00046882	X	X	X	4	7	0.00074714		0.474831	0.183333	0.840085	0		0	0	0	0	0		14	27	0.359736	0.00645663		-0.576	0.945885
PF3D7_1007700	0	transcription factor with AP2 domain(s) (ApiAP2)	-	9	29	0.00039752	18	48	0.00121248	16	44	0.00069323	25	71	0.00121521	9	22	0.00034362	13	33	0.00061355	3	6	0.00050384	10	25	0.00063493		0.327857	0.57037	0.560261	0.793701		0	0	0	0	0		101	63	1.11224	0.750851		-0.557	0.895824
PF3D7_1468100	0	conserved Plasmodium protein, unknown function	-	19	46	0.00039366	20	44	0.00069389	41	143	0.00140659	66	242	0.00258592	18	31	0.00030229	22	39	0.00045269	4	8	0.00041941	17	30	0.00047567		0.567323	0.544084	0.666667	0.880252		0	0	0	0	0		228	134	1.18045	0.249282		-0.444	0.88651
PF3D7_0215700	0	DNA-directed RNA polymerase II subunit RPB2, putative (RPB2)	RNA_pol_Rpb2_6 | RNA_pol_Rpb2_1 | RNA_pol_Rpb2_2 | RNA_pol_Rpb2_7 | RNA_pol_Rpb2_3 | RNA_pol_Rpb2_4 | RNA_pol_Rpb2_5	14	24	0.00039208	8	15	0.00045157	21	35	0.0006572	23	60	0.0012239	8	15	0.00027922	4	8	0.00017727	2	3	0.00030024	7	10	0.00030268		0.86826	0.536765	1.57627	0.990099		0	0	0	0	0		77	25	2.13683	0.00350184		-0.191	0.941182
PF3D7_1027300	0	peroxiredoxin (nPrx)	-	4	7	0.00038992	4	12	0.00123176	8	23	0.00147254	11	35	0.0024343	8	16	0.00101552	7	34	0.00256878	1	10	0.00341236	6	28	0.0028897		0.316555	0.605177	0.395485	1.18062		0	0	0	0	0		56	170	0.228538	1.01121e-23		-0.663	0.902649
PF3D7_1120900	0	heat shock factor-binding protein 1 (HSBP)	-	1	2	0.00038745	1	2	0.00071399	1	1	0.00022267	1	1	0.00024189	2	2	0.00044148	1	1	0.00026276	X	X	X	X	X	X		0.542655	0.921488	1.67681	0		0	0	0	0	0		5	n.d.	Infinity	n.d.		0.143	0.826815
PF3D7_0306100	0	conserved Plasmodium protein, unknown function	-	5	11	0.00038344	10	21	0.00134896	6	13	0.00052085	16	36	0.0015669	6	13	0.00051635	4	7	0.00033096	X	X	X	3	6	0.00038751		0.284249	0.332482	1.55891	0		0	0	0	0	0		37	8	3.20871	0.00795137		-0.61	0.917918
PF3D7_0611400	0	SWI/SNF-related matrix-associated actin-dependent regulator of chromatin	-	6	14	0.00036925	7	18	0.00087485	10	29	0.00087913	15	36	0.00118556	5	11	0.00033058	5	8	0.00028619	X	X	X	3	6	0.0002932		0.422072	0.741147	1.15734	0		0	0	0	0	0		54	2	18.732	2.07957e-07		-0.215	0.936804
PF3D7_0904800	0	replication protein A1, small fragment (RPA1)	tRNA_anti-codon	3	8	0.00036184	4	8	0.00066678	5	15	0.00077979	5	26	0.00146834	5	13	0.00066998	5	14	0.00085886	4	4	0.00110831	6	17	0.0014246		0.542668	0.531335	0.779977	0.777544		0	0	0	0	0		40	44	0.630705	0.0946927		-0.5	0.935386
PF3D7_0524500	0	conserved Plasmodium protein, unknown function	-	1	2	0.00035595	3	8	0.00262376	X	X	X	X	X	X	2	3	0.00060838	3	6	0.00144839	1	1	0.00109029	4	6	0.00197849		0.135664	0	0.41989	0.551062		0	0	0	0	0		6	1	4.16266	0.444747		-1.163	0.93053
PF3D7_1449500	0	transcription factor with AP2 domain(s), putative (ApiAP2)	-	4	11	0.00033679	6	13	0.00073346	9	23	0.00080938	8	25	0.00095573	3	7	0.0002442	2	5	0.00020764	1	2	0.00037512	1	4	0.0002269		0.45918	0.846234	1.17308	1.65198		0	0	0	0	0		43	19	1.57012	0.232413		-0.092	0.893859
PF3D7_0410800	0	conserved Plasmodium protein, unknown function	-	12	20	0.00033731	12	21	0.00065265	17	27	0.00052339	17	41	0.00086339	14	32	0.00061494	15	26	0.00059476	5	13	0.00134313	19	35	0.00109366		0.516831	0.606025	1.03361	1.22761		0	0	0	0	0		92	28	2.27955	0.000506052		-0.301	0.939503
PF3D7_0911200	0	conserved Plasmodium protein, unknown function	-	2	3	0.00033337	1	2	0.00040955	1	2	0.00025544	2	3	0.00041625	3	5	0.00063309	2	3	0.00045216	X	X	X	2	2	0.00041177		0.813991	0.612981	1.40044	0		0	0	0	0	0		10	n.d.	Infinity	n.d.		0.132	0.816592
PF3D7_0623100	0	nuclear polyadenylated RNA-binding protein NAB2, putative (NAB2)	zf-CCCH_2 | PWI	5	11	0.00030636	7	18	0.00092382	2	6	0.00019207	3	9	0.00031298	2	3	9.52e-05	3	5	0.00018888	X	X	X	7	15	0.00077403		0.331623	0.613419	0.502646	0		0	0	0	0	0		20	17	0.816207	0.828745		-0.829	0.917241
PF3D7_1404900	0	conserved Plasmodium protein, unknown function	-	3	4	0.00029483	5	9	0.00122243	1	1	8.472e-05	1	2	0.00018407	X	X	X	2	3	0.00029992	1	1	0.00045154	1	2	0.00027312		0.241184	0.461957	0	1.65568		0	0	0	0	0		6	15	0.27751	0.0237298		-0.87	0.945461
PF3D7_1010700	0	dolichyl-phosphate-mannose protein mannosyltransferase, putative	-	2	3	0.0002945	1	2	0.0003618	X	X	X	X	X	X	1	2	0.00022371	1	2	0.0002663	X	X	X	2	3	0.00054564		0.813986	0	0.842105	0		0	0	0	0	0		5	27	0.128477	8.21776e-06		-0.128	0.87835
PF3D7_1008400	0	26S protease regulatory subunit 4, putative (RPT2)	RNA_helicase	4	6	0.00029318	2	6	0.00054027	3	12	0.00067396	3	10	0.00061013	3	6	0.00033407	4	7	0.00046394	X	X	X	2	4	0.00036213		0.542655	1.10492	0.719828	0		0	0	0	0	0		24	18	0.925035	1		-0.09	0.884341
PF3D7_1149100.1	0	Plasmodium exported protein, unknown function	-	1	6	0.00029188	2	9	0.00080681	X	X	X	2	4	0.00024297	X	X	X	X	X	X	X	X	X	X	X	X		0.36177	0	0	0		0	0	0	0	0		6	n.d.	Infinity	n.d.		-0.5	0.935674
PF3D7_0415600	0	GTP:AMP phosphotransferase (GAK)	-	2	3	0.00028678	1	2	0.00035232	2	4	0.0004395	1	2	0.00023872	X	X	X	X	X	X	X	X	X	X	X	X		0.813976	1.841	0	0		0	0	0	0	0		7	n.d.	Infinity	n.d.		0.357	0.742191
PF3D7_1349600	0	conserved Plasmodium protein, unknown function	-	1	4	0.00028523	2	4	0.00052561	1	2	0.00016392	1	2	0.00017807	1	4	0.000325	1	3	0.00029015	X	X	X	2	4	0.00052846		0.542665	0.921348	1.12069	0		0	0	0	0	0		10	2	3.46888	0.268221		-0.173	0.892184
PF3D7_0624600	0	SNF2 helicase, putative (ISWI)	DEAD	15	35	0.00028179	16	52	0.00077149	32	84	0.00077732	58	197	0.00193015	10	22	0.00020182	15	31	0.00033853	3	4	0.00019729	20	40	0.00059668		0.365254	0.402591	0.59587	0.329983		0	0	0	0	0		145	173	0.581489	8.53999e-06		-0.781	0.881178
PF3D7_0730900	0	EMP1-trafficking protein (PTP4)	-	6	27	0.00028012	3	37	0.00070739	5	29	0.00034582	2	27	0.00034977	6	35	0.00041376	3	28	0.00039402	1	6	0.00038134	2	18	0.000346		0.395991	0.988571	1.05076	1.10116		0	0	0	0	0		97	17	3.9586	2.07302e-07		-0.115	0.920782
PF3D7_1408000	0	plasmepsin II	-	5	7	0.0002788	3	7	0.00051947	X	X	X	2	2	0.00012068	3	5	0.00023127	6	12	0.00065545	X	X	X	2	4	0.00035814		0.536701	0	0.352672	0		0	0	0	0	0		12	48	0.173444	1.6653e-08		-0.595	0.945864
PF3D7_1023900	0	chromodomain-helicase-DNA-binding protein 1 homolog, putative (CHD1)	DEAD	23	42	0.00027627	32	54	0.00064244	36	86	0.0006502	64	188	0.0015441	9	15	0.00011243	21	33	0.00029442	3	8	0.00032237	19	38	0.00046311		0.430032	0.420984	0.380952	0.695464		0	0	0	0	0		151	92	1.1387	0.529538		-0.738	0.882189
PF3D7_1202100.1	0	conserved protein, unknown function	-	3	5	0.00027296	3	6	0.00060359	X	X	X	X	X	X	5	11	0.00068424	4	12	0.00088854	1	2	0.00066886	4	20	0.0020229		0.452228	0	0.769404	0.330697		0	0	0	0	0		18	1	12.488	0.0100679		-0.74	0.933547
PF3D7_1343700	0	kelch protein K13 (K13)	-	5	9	0.00027138	4	8	0.00044452	3	6	0.00020794	5	9	0.00033885	4	5	0.00017179	7	18	0.00073617	X	X	X	4	11	0.00061453		0.610501	0.613569	0.233696	0		0	0	0	0	0		20	11	1.26141	0.838689		-0.811	0.918032
PF3D7_1338300	0	elongation factor 1-gamma, putative	EF1G	3	5	0.00026632	3	5	0.00049076	4	8	0.00048976	7	16	0.00106409	2	4	0.00024276	2	2	0.00014449	X	X	X	X	X	X		0.542669	0.460526	1.6875	0		0	0	0	0	0		17	62	0.190229	3.09557e-10		-0.28	0.922843
PF3D7_0318200	0	DNA-directed RNA polymerase II subunit RPB1 (RPB1)	RNA_pol_Rpb1_1 | RNA_pol_Rpb1_5 | RNA_pol_Rpb1_2 | RNA_pol_Rpb1_3 | RNA_pol_Rpb1_4 | RNA_pol_Rpb1_6 | RNA_pol_Rpb1_7 | RNA_pol_Rpb1_R	13	29	0.00025838	14	22	0.00036121	17	39	0.00039939	24	62	0.00065637	1	1	1.015e-05	6	7	8.459e-05	1	1	5.458e-05	5	8	0.00013206		0.715318	0.608232	0.117647	0.416667		0	0	0	0	0		70	59	0.823124	0.465361		-0.318	0.943599
PF3D7_0727400	0	proteasome subunit alpha type-5, putative	-	2	3	0.00025654	2	4	0.00063032	X	X	X	X	X	X	X	X	X	1	3	0.00034795	X	X	X	X	X	X		0.407	0	0	0		0	0	0	0	0		3	17	0.122431	0.000617845		-0.41	0.917697
PF3D7_1105500	0	centrin-4 (CEN4)	-	2	2	0.00025604	1	2	0.00047182	X	X	X	X	X	X	2	4	0.00058348	3	8	0.0013891	X	X	X	X	X	X		0.542665	0	0.419726	0		0	0	0	0	0		6	n.d.	Infinity	n.d.		-0.418	0.927244
PF3D7_1333000	0	20 kDa chaperonin (CPN20)	-	2	3	0.00025455	1	2	0.00031272	X	X	X	X	X	X	3	3	0.00029004	2	3	0.00034526	X	X	X	X	X	X		0.813987	0	0.84058	0		0	0	0	0	0		6	5	0.832531	1		0.12	0.824689
PF3D7_0317300	0	conserved Plasmodium protein, unknown function	-	22	39	0.00025155	17	45	0.00053486	13	27	0.00020016	20	39	0.00031409	10	14	0.00010289	7	9	7.874e-05	2	3	0.00011854	11	19	0.00022705		0.47031	0.636943	1.3038	0.524229		0	0	0	0	0		83	15	3.83889	2.65836e-06		-0.304	0.941319
PF3D7_0529400.1	0	conserved Plasmodium protein, unknown function	-	12	18	0.00024908	12	27	0.00068849	22	51	0.00081114	31	79	0.00136496	16	33	0.00052032	16	33	0.00061937	1	1	8.477e-05	9	20	0.00051276		0.361777	0.594139	0.840065	0.165692		0	0	0	0	0		103	62	1.15256	0.58427		-0.445	0.913668
PF3D7_0729100	0	conserved Plasmodium protein, unknown function	-	17	29	0.00024606	15	29	0.00045344	5	9	8.777e-05	4	12	0.00012713	10	19	0.00018369	15	25	0.00028771	X	X	X	9	17	0.00026725		0.542652	0.692913	0.638889	0		0	0	0	0	0		57	8	4.94315	2.48221e-05		-0.357	0.943146
PF3D7_0108500	0	conserved Plasmodium protein, unknown function	-	1	2	0.00024459	1	2	0.00045073	X	X	X	X	X	X	1	2	0.0002787	2	6	0.00099526	X	X	X	2	3	0.00067976		0.542653	0	0.280402	0		0	0	0	0	0		4	11	0.252282	0.0519236		-0.735	0.943854
PF3D7_1248700	0	conserved Plasmodium protein, unknown function	-	14	23	0.00024213	18	34	0.00068958	19	54	0.00064516	28	70	0.00096197	7	11	0.00013795	11	25	0.0003732	7	27	0.00182044	21	47	0.00095841		0.351127	0.670478	0.369973	1.89979		0	0	0	0	0		115	46	1.73444	0.00588473		-0.47	0.903754
PF3D7_1440100	0	conserved Plasmodium protein, unknown function	-	7	11	0.00023748	11	19	0.00075588	4	5	0.00012407	6	16	0.0004313	3	7	0.0001722	7	16	0.00046851	X	X	X	4	7	0.00027999		0.314177	0.287703	0.366738	0		0	0	0	0	0		23	5	3.19137	0.0512782		-0.887	0.909878
PF3D7_1149000	0	antigen 332, DBL-like protein (Pf332)	-	33	66	0.00023713	31	62	0.00041049	X	X	X	X	X	X	10	24	9.825e-05	13	25	0.00012183	2	3	6.603e-05	10	19	0.00012648		0.577675	0	0.803279	0.52381		0	0	0	0	0		93	176	0.366598	1.18293e-14		-0.119	0.925098
PF3D7_1427300	0	conserved Plasmodium protein, unknown function	-	6	15	0.00022232	4	14	0.00038237	8	16	0.00027257	5	9	0.00016656	3	5	8.444e-05	5	10	0.00020103	X	X	X	2	3	8.238e-05		0.581426	1.63473	0.41791	0		0	0	0	0	0		36	6	4.16266	0.00267566		0.038	0.833666
PF3D7_0905100	0	nucleoporin NUP100/NSP100, putative (NUP100)	-	10	21	0.00021767	8	16	0.00030561	8	14	0.00016679	7	17	0.00022002	11	16	0.00018897	8	14	0.00019682	X	X	X	9	16	0.00030727		0.712248	0.759091	0.959391	0		0	0	0	0	0		51	26	1.36087	0.383387		-0.202	0.931194
PF3D7_1224900	0	splicing factor 3B subunit 6, putative (SF3B6)	RRM	1	1	0.00020652	1	2	0.00076114	X	X	X	X	X	X	X	X	X	X	X	X	X	X	X	X	X	X		0.27133	0	0	0		0	0	0	0	0		1	n.d.	Infinity	n.d.		-0.168	0.876926
PF3D7_1108700	0	heat shock protein DnaJ homologue Pfj2	-	2	5	0.0002027	2	4	0.00029882	5	13	0.00060573	3	8	0.00040494	1	2	9.238e-05	2	7	0.0003849	X	X	X	X	X	X		0.678335	1.4963	0.238961	0		0	0	0	0	0		20	35	0.396443	0.0034583		0.044	0.835653
PF3D7_1420700	0	surface protein P113 (P113)	-	5	9	0.00020332	3	7	0.00029142	X	X	X	X	X	X	2	2	5.148e-05	1	1	3.064e-05	X	X	X	3	3	0.00012557		0.697687	0	1.64516	0		0	0	0	0	0		11	36	0.211987	8.0779e-06		0.095	0.823973
PF3D7_1113100	0	protein tyrosine phosphatase (PRL)	-	1	2	0.00020084	1	2	0.00037009	1	2	0.00023084	1	3	0.00037615	1	2	0.00022884	1	2	0.0002724	X	X	X	X	X	X		0.542679	0.614362	0.841912	0		0	0	0	0	0		6	1	4.16266	0.444747		-0.182	0.884341
PF3D7_1223100	0	cAMP-dependent protein kinase regulatory subunit (PKAr)	-	3	4	0.00019856	2	3	0.00027442	8	15	0.00085583	12	19	0.00117765	2	4	0.00022625	2	3	0.00020199	X	X	X	1	2	0.00018394		0.723562	0.726655	1.11881	0		0	0	0	0	0		23	36	0.443246	0.0081954		-0.138	0.901872
PF3D7_0519800	0	conserved protein, unknown function	-	2	6	0.00019663	4	8	0.00048312	5	9	0.000339	7	21	0.0008593	2	3	0.00011202	2	3	0.00013335	X	X	X	2	3	0.00018215		0.407	0.394645	0.842105	0		0	0	0	0	0		18	15	0.832531	0.891421		-0.62	0.939397
PF3D7_0603100	0	conserved Plasmodium protein, unknown function	RRM	3	4	0.00019373	2	5	0.00044624	1	3	0.000167	5	9	0.00054426	4	9	0.00049667	3	8	0.00052552	X	X	X	4	7	0.00062813		0.434139	0.306985	0.944867	0		0	0	0	0	0		16	n.d.	Infinity	n.d.		-0.545	0.945821
PF3D7_1408100	0	plasmepsin III (HAP)	-	3	4	0.00019416	2	3	0.00026834	1	2	0.00011158	1	1	6.061e-05	1	2	0.00011062	2	6	0.00039502	X	X	X	1	2	0.00017986		0.72356	1.83607	0.281013	0		0	0	0	0	0		8	57	0.0973721	7.52084e-13		-0.331	0.91445
PF3D7_1238100	0	calcyclin binding protein, putative	-	2	2	0.00019203	1	3	0.00053079	3	26	0.00286927	5	16	0.00191816	X	X	X	X	X	X	X	X	X	2	2	0.00035578		0.361781	1.49583	0	0		0	0	0	0	0		28	68	0.285672	4.47519e-08		0.308	0.626668
PF3D7_1239200	0	transcription factor with AP2 domain(s) (ApiAP2)	-	12	22	0.00018689	21	42	0.00065747	27	64	0.00062488	52	143	0.00151677	5	9	8.711e-05	12	22	0.00025348	3	5	0.0002602	14	21	0.00033052		0.284256	0.411997	0.343874	0.785498		0	0	0	0	0		100	100	0.693776	0.030151		-0.828	0.883265
PF3D7_1315300	0	conserved Plasmodium protein, unknown function	-	3	4	0.00018357	3	8	0.00067657	X	X	X	2	2	0.00011461	14	24	0.00125503	7	33	0.00205417	X	X	X	9	21	0.00178562		0.271324	0	0.611003	0		0	0	0	0	0		28	1	19.4257	0.000364748		-0.745	0.916021
PF3D7_0212100	0	conserved Plasmodium protein, unknown function	-	9	15	0.00017807	8	16	0.00035002	10	22	0.00030019	14	25	0.00035575	6	10	0.00013527	8	12	0.00019322	X	X	X	7	10	0.00021995		0.508742	0.842697	0.699482	0		0	0	0	0	0		47	20	1.63037	0.164731		-0.237	0.936985
PF3D7_1113400	0	ubiquitin domain-containing protein DSK2, putative (DSK2)	-	2	3	0.00016926	1	2	0.00020794	1	2	0.0001297	2	2	0.0001409	1	1	6.429e-05	1	2	0.00015305	X	X	X	X	X	X		0.813985	0.921986	0.418301	0		0	0	0	0	0		6	18	0.231259	0.00474224		-0.01	0.855142
PF3D7_0803800	0	proteasome subunit beta type-4	-	1	2	0.00016522	1	2	0.00030445	X	X	X	X	X	X	X	X	X	X	X	X	X	X	X	X	X	X		0.542684	0	0	0		0	0	0	0	0		2	23	0.0603283	3.70435e-06		0.044	0.845157
PF3D7_0930300	0	merozoite surface protein 1 (MSP1)	-	8	13	0.00016546	5	9	0.00021108	17	47	0.00068755	33	93	0.00147793	31	91	0.0013197	23	53	0.00091493	9	24	0.00187125	26	65	0.00153276		0.783873	0.465494	1.44262	1.22048		0	0	0	0	0		175	279	0.435164	3.16244e-17		-0.225	0.940233
PF3D7_1219100	0	clathrin heavy chain, putative	-	9	15	0.00016443	6	13	0.00026261	6	8	0.0001008	4	5	5.475e-05	16	31	0.0003856	12	27	0.00040145	X	X	X	5	7	0.00014217		0.626138	1.83636	0.962594	0		0	0	0	0	0		54	18	2.08133	0.0227769		0.083	0.793603
PF3D7_1147300	0	conserved Plasmodium protein, unknown function	-	6	10	0.00016085	7	13	0.00038532	10	19	0.00035126	24	71	0.00142593	4	7	0.00012829	5	12	0.0002618	2	3	0.0002956	8	15	0.00044701		0.417445	0.246143	0.48855	0.662192		0	0	0	0	0		39	46	0.588201	0.0448005		-1.054	0.886875
PF3D7_1437000	0	N-acetyltransferase, putative	-	2	4	0.00016096	2	3	0.00022246	2	2	9.25e-05	2	6	0.00030148	4	7	0.00032097	2	3	0.00016374	X	X	X	X	X	X		0.723546	0.305648	1.95732	0		0	0	0	0	0		13	7	1.28844	0.911587		0.096	0.821068
PF3D7_0111400	0	conserved Plasmodium protein, unknown function (GEXP19)	-	2	5	0.00015245	3	6	0.00033711	5	7	0.0002453	7	17	0.00064718	2	3	0.00010422	1	3	0.00012406	X	X	X	X	X	X		0.452226	0.378671	0.83871	0		0	0	0	0	0		15	n.d.	Infinity	n.d.		-0.544	0.945722
PF3D7_1213700	0	RNA polymerase subunit 8c, putative	RNA_pol_Rpb8	1	1	0.00015097	1	1	0.00027821	X	X	X	X	X	X	X	X	X	X	X	X	X	X	X	X	X	X		0.542648	0	0	0		0	0	0	0	0		1	1	0.693776	1		-0.002	0.853436
PF3D7_0723800	0	conserved Plasmodium protein, unknown function	-	7	15	0.00014994	16	39	0.00071839	5	10	0.00011489	13	23	0.00028707	20	43	0.00048976	22	51	0.00069146	4	10	0.00061236	20	35	0.0006482		0.208717	0.400697	0.709117	0.944444		0	0	0	0	0		78	54	1.00212	1		-0.648	0.895228
PF3D7_0414000	0	chromosome associated protein, putative	-	5	8	0.0001468	5	12	0.00040577	11	27	0.00052727	17	38	0.00087065	5	9	0.00018818	8	16	0.00039822	X	X	X	4	6	0.00020399		0.361781	0.605052	0.472362	0		0	0	0	0	0		44	9	3.39179	0.00223414		-0.537	0.927235
PF3D7_1358700	0	HVA22-like protein, putative	-	1	1	0.00014308	1	1	0.00026366	X	X	X	1	4	0.00071461	1	1	0.00016303	1	3	0.0005822	X	X	X	1	2	0.00053018		0.542669	0	0.280069	0		0	0	0	0	0		2	7	0.198222	0.116373		-0.997	0.945703
PF3D7_1352400	0	conserved Plasmodium protein, unknown function	-	4	10	0.00013733	6	12	0.00030369	4	8	0.00012628	3	5	8.574e-05	4	6	9.389e-05	5	14	0.00026078	X	X	X	4	6	0.00015267		0.452205	1.46512	0.360153	0		0	0	0	0	0		24	18	0.925035	1		-0.395	0.944398
PF3D7_0307700	0	conserved Plasmodium protein, unknown function	-	6	11	0.00013187	9	20	0.00044184	10	13	0.00017913	8	15	0.00022454	14	21	0.00028687	6	12	0.00019513	1	1	7.344e-05	11	21	0.00046645		0.298456	0.795556	1.47179	0.156652		0	0	0	0	0		46	23	1.38755	0.383733		-0.386	0.943067
PF3D7_1328300	0	conserved Plasmodium protein, unknown function	-	1	2	0.00013187	2	2	0.00024301	1	1	7.579e-05	1	1	8.233e-05	2	2	0.00015026	1	2	0.00017887	X	X	X	X	X	X		0.542653	0.926829	0.837989	0		0	0	0	0	0		5	4	0.86722	1		-0.011	0.855142
PF3D7_1303400	0	conserved Plasmodium protein, unknown function	-	4	6	0.00012852	5	13	0.00051313	2	4	9.848e-05	3	5	0.00013373	2	3	7.322e-05	2	7	0.00020337	X	X	X	X	X	X		0.250463	0.731343	0.359606	0		0	0	0	0	0		13	3	3.00636	0.221838		-0.641	0.945001
PF3D7_1021800	0	schizont egress antigen-1 (SEA1)	-	8	14	0.00012666	6	13	0.00025286	3	8	9.705e-05	7	18	0.00023723	7	13	0.00015635	11	20	0.00028633	X	X	X	5	6	0.00011734		0.50091	0.409283	0.545455	0		0	0	0	0	0		35	3	8.09405	0.000289378		-0.533	0.935507
PF3D7_1335100	0	merozoite surface protein 7 (MSP7)	-	1	2	0.00012474	1	2	0.00022986	1	1	7.168e-05	1	1	7.787e-05	6	13	0.00092384	8	17	0.00143808	1	2	0.00076414	5	12	0.00138663		0.542678	0.923077	0.642559	0.550829		0	0	0	0	0		18	46	0.271478	5.57616e-06		-0.598	0.94452
PF3D7_0501800	0	chromosome assembly factor 1 (CAF1)	-	5	6	0.00012207	3	6	0.00022495	2	3	7.015e-05	5	8	0.00020323	1	1	2.318e-05	1	1	2.759e-05	X	X	X	X	X	X		0.542654	0.344828	0.821429	0		0	0	0	0	0		10	19	0.365145	0.0318901		-0.37	0.927244
PF3D7_0823300	0	histone acetyltransferase GCN5 (GCN5)	-	4	8	0.00011954	4	5	0.00013768	11	26	0.00044655	18	44	0.00082095	4	5	8.513e-05	2	3	6.08e-05	1	1	9.154e-05	2	7	0.0001938		0.868245	0.544458	1.39344	0.474227		0	0	0	0	0		40	46	0.603283	0.0568506		-0.397	0.945722
PF3D7_1344200	0	heat shock protein 110, putative (HSP110)	-	3	5	0.00011744	2	4	0.00017313	1	2	5.399e-05	1	3	8.798e-05	X	X	X	X	X	X	X	X	X	2	3	0.00013055		0.678334	0.613636	0	0		0	0	0	0	0		7	53	0.0916308	3.31354e-12		-0.21	0.896325
PF3D7_1451200	0	conserved Plasmodium protein, unknown function	-	3	8	0.00011644	5	6	0.00016093	3	3	5.019e-05	6	14	0.00025444	X	X	X	2	3	5.923e-05	X	X	X	1	2	5.393e-05		0.723544	0.19685	0	0		0	0	0	0	0		11	10	0.763154	0.857945		-0.665	0.94469
PF3D7_1410400	0	rhoptry-associated protein 1 (RAP1)	-	2	4	0.00011198	2	10	0.00051586	20	49	0.0015766	21	52	0.00181759	20	44	0.00140348	21	74	0.00280974	4	18	0.00308684	20	64	0.00331941		0.217074	0.867437	0.499288	0.930099		0	0	0	0	0		115	291	0.274173	5.36821e-34		-0.555	0.891595
PF3D7_1115600	0	peptidyl-prolyl cis-trans isomerase (CYP19B)	-	2	2	0.00011226	1	1	0.00020687	X	X	X	X	X	X	3	4	0.00051167	3	5	0.00076134	X	X	X	2	4	0.00083198		0.54266	0	0.672799	0		0	0	0	0	0		6	31	0.134279	1.89312e-06		-0.501	0.932557
PF3D7_1455300	0	conserved Plasmodium protein, unknown function	-	1	3	0.00010766	1	7	0.00046292	3	7	0.00028874	3	10	0.00044809	4	14	0.00057248	4	13	0.00058411	X	X	X	6	17	0.00113033		0.232567	0.645089	0.979452	0		0	0	0	0	0		24	9	1.85007	0.267737		-0.616	0.934534
PF3D7_1144900	0	ras-related protein Rab-6 (RAB6)	GTP_EFTU | MMR_HSR1	1	1	0.00010575	2	3	0.00058464	2	4	0.00048621	2	2	0.00026409	3	5	0.0006025	3	8	0.00114752	1	2	0.00129571	4	8	0.0015675		0.180881	1.84091	0.52439	0.826531		0	0	0	0	0		12	n.d.	Infinity	n.d.		-0.6	0.945804
PF3D7_0302900	0	exportin-1, putative	CRM1_C | Xpo1 | IBN_N	4	6	0.00010474	3	8	0.00025735	6	11	0.00022071	5	13	0.00028336	2	4	7.957e-05	3	6	0.00014207	X	X	X	2	4	0.00012937		0.406994	0.780919	0.56338	0		0	0	0	0	0		21	10	1.45693	0.58427		-0.364	0.940225
PF3D7_1145400	0	dynamin-like protein (DYN1)	MMR_HSR1	2	4	0.00010462	3	3	0.00014459	13	45	0.00135276	13	47	0.00153487	6	9	0.00026821	8	14	0.00049664	X	X	X	2	2	9.692e-05		0.723563	0.881433	0.539235	0		0	0	0	0	0		58	55	0.731618	0.215863		-0.112	0.907126
PF3D7_1437900	0	HSP40, subfamily A, putative (ERdj3)	-	1	2	0.00010326	1	2	0.00019028	13	20	0.00118685	17	40	0.00257866	4	5	0.00029415	2	3	0.00021009	1	1	0.00031629	1	1	9.566e-05		0.542674	0.460256	1.4	3.29167		0	0	0	0	0		28	115	0.168919	6.07746e-20		-0.502	0.944691
PF3D7_1345900	0	kinetochore protein SPC25, putative (SPC25)	-	1	1	0.00010135	1	7	0.00130732	1	2	0.00023297	1	4	0.00050618	4	6	0.00069288	2	3	0.00041239	X	X	X	X	X	X		0.077525	0.460474	1.68204	0		0	0	0	0	0		9	4	1.561	0.816519		-0.429	0.933214
PF3D7_0823800	0	DnaJ protein, putative	-	2	3	0.00010026	1	2	0.00012318	5	15	0.00057621	5	20	0.00083462	2	3	0.00011425	4	8	0.00036265	2	5	0.00102371	8	17	0.00105268		0.813931	0.68982	0.31405	0.97246		0	0	0	0	0		26	67	0.269227	1.94444e-08		-0.588	0.936343
PF3D7_1107800	0	transcription factor with AP2 domain(s) (ApiAP2)	-	6	8	9.58e-05	7	14	0.00030895	18	31	0.0004267	20	47	0.00070278	4	5	6.823e-05	7	14	0.0002274	3	7	0.00051353	9	18	0.00039938		0.310083	0.607397	0.299559	1.28822		0	0	0	0	0		51	24	1.47427	0.252826		-0.598	0.911531
PF3D7_0110500	0	bromodomain protein, putative	-	5	10	9.58e-05	5	8	0.00014124	4	5	5.506e-05	9	14	0.00016747	X	X	X	3	3	3.898e-05	1	1	5.869e-05	2	3	5.325e-05		0.678278	0.329341	0	1.11321		0	0	0	0	0		16	10	1.11004	1		-0.512	0.945703
PF3D7_1130700	0	structural maintenance of chromosome protein, putative	-	4	8	9.633e-05	3	6	0.00013314	9	15	0.0002076	21	52	0.00078182	3	5	6.86e-05	2	3	4.9e-05	X	X	X	2	4	8.924e-05		0.723524	0.265985	1.40816	0		0	0	0	0	0		28	30	0.647524	0.228383		-0.795	0.914087
PF3D7_1460500	0	conserved Plasmodium protein, unknown function	-	4	7	9.39e-05	4	6	0.00014831	19	35	0.00053961	31	77	0.00128964	4	5	7.642e-05	6	11	0.00020013	X	X	X	3	5	0.00012426		0.633133	0.418605	0.38	0		0	0	0	0	0		47	4	8.15187	1.5972e-05		-0.726	0.901882
PF3D7_1464000	0	YL1 nuclear protein, putative	-	2	3	9.315e-05	1	2	0.00011444	X	X	X	X	X	X	1	1	3.538e-05	2	2	8.423e-05	X	X	X	X	X	X		0.813964	0	0.416667	0		0	0	0	0	0		4	7	0.396443	0.352649		-0.013	0.855142
PF3D7_1008100	0	conserved Plasmodium protein, unknown function	-	11	16	9.091e-05	12	18	0.00018846	27	52	0.00033958	35	101	0.00071651	5	6	3.884e-05	5	9	6.936e-05	X	X	X	8	12	0.00012632		0.482384	0.474198	0.565217	0		0	0	0	0	0		74	24	2.13914	0.0043352		-0.64	0.897585
PF3D7_0907900	0	peptide deformylase (PDF)	-	1	1	9.083e-05	1	1	0.00016739	X	X	X	X	X	X	1	1	0.0001035	2	4	0.00049281	X	X	X	2	2	0.00033659		0.542625	0	0.208925	0		0	0	0	0	0		2	n.d.	Infinity	n.d.		-0.747	0.93886
PF3D7_0624000	0	hexokinase (HK)	-	1	2	8.881e-05	1	2	0.00016365	9	26	0.00132696	11	28	0.00155242	2	5	0.00025298	1	4	0.00024091	X	X	X	2	4	0.00032908		0.542683	0.855026	1.04979	0		0	0	0	0	0		33	50	0.457892	0.00189908		-0.113	0.89794
PF3D7_1447900	0	multidrug resistance protein 2 (MDR2)	-	2	4	8.551e-05	1	3	0.00011818	3	8	0.00019657	2	4	0.00010677	1	2	4.872e-05	1	3	8.699e-05	X	X	X	X	X	X		0.723557	1.84112	0.563218	0		0	0	0	0	0		14	20	0.485643	0.109933		0.313	0.721194
PF3D7_1027100	0	U3 small nucleolar ribonucleoprotein protein MPP10, putative (MPP10)	Mpp10	1	3	8.507e-05	1	2	0.00010451	X	X	X	X	X	X	X	X	X	X	X	X	X	X	X	X	X	X		0.813989	0	0	0		0	0	0	0	0		3	n.d.	Infinity	n.d.		0.203	0.815832
PF3D7_1422800	0	actin-related protein, putative (ARP4a)	-	2	2	8.387e-05	3	4	0.00030912	X	X	X	3	4	0.00020945	X	X	X	X	X	X	X	X	X	X	X	X		0.271319	0	0	0		0	0	0	0	0		2	1	1.38755	1		-0.714	0.939486
PF3D7_1207000	0	conserved Plasmodium protein, unknown function	-	7	10	8.381e-05	6	13	0.00020077	3	4	3.853e-05	6	10	0.00010465	7	14	0.0001337	10	14	0.00015915	2	4	0.00020537	11	17	0.00026398		0.417443	0.371429	0.842767	0.776515		0	0	0	0	0		32	15	1.48006	0.415942		-0.518	0.935986
PF3D7_1124300	0	conserved Plasmodium protein, unknown function	-	1	2	8.339e-05	1	2	0.00015368	5	7	0.00033548	3	7	0.00036445	X	X	X	1	2	0.00011311	X	X	X	2	3	0.00023177		0.542621	0.92033	0	0		0	0	0	0	0		9	19	0.328631	0.0192261		-0.26	0.908931
PF3D7_1329100	0	myosin C (MyoC)	-	4	8	8.108e-05	6	19	0.00035484	5	9	0.00010484	6	15	0.00018982	5	10	0.00011548	4	11	0.00015121	X	X	X	X	X	X		0.228497	0.552632	0.761589	0		0	0	0	0	0		27	n.d.	Infinity	n.d.		-0.496	0.941876
PF3D7_0608700	0	T-complex protein 1 subunit zeta (CCT6)	-	1	2	8.063e-05	1	2	0.00014858	2	4	0.00018535	2	3	0.00015102	X	X	X	X	X	X	X	X	X	2	2	0.00014939		0.542671	1.22517	0	0		0	0	0	0	0		6	32	0.130083	9.92283e-07		-0.02	0.856826
PF3D7_0310500	0	DEAD box helicase, putative	DEAD | HA2	3	8	7.718e-05	1	5	8.889e-05	19	46	0.0005101	6	23	0.00027707	3	5	5.497e-05	3	6	7.852e-05	1	1	5.91e-05	2	8	0.000143		0.868264	1.84116	0.696203	0.412587		0	0	0	0	0		60	n.d.	Infinity	n.d.		0.374	0.359239
PF3D7_1443100	0	conserved Plasmodium protein, unknown function	-	2	2	7.628e-05	1	4	0.00028112	1	2	8.767e-05	6	16	0.00076192	1	2	8.691e-05	1	5	0.00025864	X	X	X	1	4	0.00028264		0.271343	0.115486	0.335907	0		0	0	0	0	0		6	14	0.297333	0.0387968		-1.468	0.912231
PF3D7_0724600	0	protein kinase, putative	-	4	7	7.508e-05	6	11	0.00021741	X	X	X	X	X	X	2	5	6.111e-05	5	9	0.00013093	X	X	X	7	8	0.00015898		0.345338	0	0.465649	0		0	0	0	0	0		12	6	1.38755	0.84934		-0.79	0.936106
PF3D7_1444300	0	1-acyl-sn-glycerol-3-phosphate acyltransferase, putative (LPAAT)	-	1	1	7.497e-05	1	1	0.00013815	X	X	X	X	X	X	X	X	X	2	3	0.00030506	X	X	X	X	X	X		0.542671	0	0	0		0	0	0	0	0		1	12	0.0578147	0.00176763		-0.474	0.912427
PF3D7_0824400	0	nucleoside transporter 2 (NT2)	-	1	2	7.484e-05	1	2	0.00013792	1	2	8.602e-05	1	1	4.672e-05	X	X	X	1	2	0.00010151	X	X	X	X	X	X		0.542633	1.82979	0	0		0	0	0	0	0		4	3	0.925035	1		-0.018	0.856267
PF3D7_1139300	0	transcription factor with AP2 domain(s) (ApiAP2)	-	6	9	7.426e-05	2	5	7.603e-05	4	6	5.69e-05	5	12	0.00012364	X	X	X	X	X	X	X	X	X	X	X	X		0.97672	0.459677	0	0		0	0	0	0	0		15	10	1.04066	1		-0.087	0.87929
PF3D7_1037300	0	ADP/ATP transporter on adenylate translocase (ADT)	-	1	1	7.273e-05	1	3	0.00040206	2	3	0.00025078	3	5	0.00045405	X	X	X	X	X	X	X	X	X	X	X	X		0.180893	0.552863	0	0		0	0	0	0	0		4	31	0.0895195	2.07302e-07		-0.533	0.931884
PF3D7_0302000	0	pre-mRNA-splicing factor PRP46, putative (PRP46)	-	1	2	7.297e-05	1	4	0.00026894	X	X	X	X	X	X	X	X	X	X	X	X	X	X	X	X	X	X		0.271324	0	0	0		0	0	0	0	0		2	n.d.	Infinity	n.d.		-0.381	0.909287
PF3D7_1033600	0	myb2 transcription factor, putative (Myb2)	Myb_Cef	3	4	7.177e-05	2	5	0.00022044	1	6	0.00016499	2	5	0.00014936	2	4	0.00010904	2	5	0.00016225	X	X	X	X	X	X		0.325576	1.10738	0.67284	0		0	0	0	0	0		14	1	9.71286	0.0366821		-0.158	0.891761
PF3D7_0528100	0	AP-1 complex subunit beta, putative	-	2	3	7.069e-05	2	4	0.00017369	3	9	0.00024376	4	5	0.00014711	3	7	0.00018795	2	5	0.00015981	X	X	X	1	2	8.732e-05		0.406989	1.65986	1.175	0		0	0	0	0	0		19	7	1.88311	0.34286		0.229	0.746858
PF3D7_0107800	0	double-strand break repair protein MRE11 (MRE11)	-	3	4	7.102e-05	4	4	0.00013087	X	X	X	X	X	X	X	X	X	X	X	X	X	X	X	X	X	X		0.542676	0	0	0		0	0	0	0	0		4	n.d.	Infinity	n.d.		0.058	0.840809
PF3D7_0309300	0	N2227-like protein, putative	-	2	3	6.877e-05	1	2	8.448e-05	X	X	X	X	X	X	1	3	7.836e-05	2	2	6.218e-05	X	X	X	X	X	X		0.814039	0	1.25806	0		0	0	0	0	0		6	n.d.	Infinity	n.d.		0.309	0.770746
PF3D7_0817300	0	asparagine-rich antigen	-	4	7	6.856e-05	4	4	7.22e-05	1	4	4.503e-05	6	10	0.0001223	X	X	X	X	X	X	X	X	X	X	X	X		0.949584	0.368852	0	0		0	0	0	0	0		11	29	0.263156	0.000401725		-0.179	0.89794
PF3D7_1417800	0	DNA replication licensing factor MCM2 (MCM2)	-	2	3	6.763e-05	2	5	0.00020773	4	6	0.00015548	4	5	0.00014075	X	X	X	6	14	0.0004281	X	X	X	4	6	0.00025062		0.325567	1.09929	0	0		0	0	0	0	0		9	12	0.520332	0.331662		-1.064	0.921785
PF3D7_0423600	0	conserved Plasmodium protein, unknown function	-	4	5	6.79e-05	3	3	7.507e-05	2	3	4.683e-05	2	2	3.391e-05	1	1	1.547e-05	1	2	3.684e-05	X	X	X	X	X	X		0.904489	1.38235	0.405405	0		0	0	0	0	0		9	n.d.	Infinity	n.d.		0.239	0.782569
PF3D7_0213100	0	protein SIS1 (SIS1)	-	1	1	6.674e-05	1	1	0.00012299	4	8	0.00061369	8	23	0.0019167	X	X	X	2	3	0.00027157	X	X	X	2	2	0.00024731		0.542646	0.320292	0	0		0	0	0	0	0		9	63	0.0991109	4.56613e-14		-1.034	0.924353
PF3D7_1215900	0	serpentine receptor, putative (SR10)	-	2	2	6.684e-05	1	2	0.00012318	X	X	X	X	X	X	3	6	0.00022849	2	7	0.00031732	X	X	X	X	X	X		0.542621	0	0.719243	0		0	0	0	0	0		8	n.d.	Infinity	n.d.		-0.081	0.870066
PF3D7_1034000	0	Sec1 family protein, putative	-	2	2	6.604e-05	2	4	0.00024338	X	X	X	X	X	X	X	X	X	2	3	0.00013435	X	X	X	X	X	X		0.271345	0	0	0		0	0	0	0	0		2	1	1.38755	1		-0.623	0.931884
PF3D7_0825000	0	conserved Plasmodium protein, unknown function	-	3	5	6.578e-05	3	9	0.00021819	X	X	X	1	2	3.285e-05	3	6	8.994e-05	2	3	5.353e-05	X	X	X	1	2	4.875e-05		0.30148	0	1.66667	0		0	0	0	0	0		11	1	7.63154	0.0966245		-0.221	0.90749
PF3D7_1229300	0	conserved Plasmodium protein, unknown function	-	2	3	6.634e-05	3	5	0.00020374	3	7	0.00017791	4	6	0.00016566	15	31	0.00078107	11	23	0.00068982	1	1	0.00013546	5	10	0.00040969		0.325611	1.07229	1.13188	0.329268		0	0	0	0	0		42	39	0.747143	0.364266		-0.058	0.878821
PF3D7_1326100	0	WD repeat-containing protein, putative	-	1	1	6.515e-05	1	1	0.00012006	X	X	X	X	X	X	X	X	X	X	X	X	X	X	X	X	X	X		0.542645	0	0	0		0	0	0	0	0		1	n.d.	Infinity	n.d.		0.043	0.846373
PF3D7_0409400	0	heat shock protein 40 (DnaJ)	-	1	2	6.515e-05	2	2	0.00012006	5	8	0.00029954	3	6	0.00024405	X	X	X	X	X	X	X	X	X	X	X	X		0.542645	1.22951	0	0		0	0	0	0	0		10	14	0.495554	0.232372		0.2	0.789098
PF3D7_1239800	0	conserved Plasmodium protein, unknown function	-	10	17	6.453e-05	9	15	0.00010493	5	6	2.618e-05	10	17	8.057e-05	10	14	6.055e-05	6	13	6.693e-05	X	X	X	4	4	2.813e-05		0.614981	0.320988	0.910448	0		0	0	0	0	0		37	16	1.60436	0.254453		-0.255	0.938037
PF3D7_1304000	0	chromosome condensation protein, putative	-	2	3	6.413e-05	4	6	0.00023637	3	5	0.00012286	2	4	0.00010677	4	7	0.00017051	4	7	0.00020297	1	1	0.00013096	1	2	7.922e-05		0.271312	1.14953	0.842365	1.65823		0	0	0	0	0		16	1	11.1004	0.0193729		-0.187	0.900708
PF3D7_0803200	0	filament assembling protein, putative	-	1	2	6.014e-05	3	5	0.00027706	2	9	0.00031106	4	10	0.00037546	8	25	0.00085658	3	15	0.00061179	1	1	0.00018421	3	8	0.0004457		0.217065	0.829333	1.40033	0.412556		0	0	0	0	0		37	13	1.97459	0.0966225		-0.029	0.865975
PF3D7_1425900	0	conserved Plasmodium protein, unknown function	-	1	1	5.949e-05	1	3	0.00032886	1	2	0.00013675	2	4	0.00029711	X	X	X	X	X	X	X	X	X	X	X	X		0.180898	0.461279	0	0		0	0	0	0	0		3	2	1.04066	1		-0.638	0.934681
PF3D7_1342400	0	casein kinase II beta chain (CK2beta2)	-	1	1	5.686e-05	2	2	0.00020956	1	2	0.00013071	1	3	0.00021299	1	2	0.00012958	1	1	7.712e-05	X	X	X	X	X	X		0.27133	0.615023	1.68831	0		0	0	0	0	0		5	n.d.	Infinity	n.d.		-0.19	0.88389
PF3D7_0409600	0	replication protein A1, large subunit (RPA1)	tRNA_anti-codon	2	3	5.736e-05	1	2	7.046e-05	9	16	0.0003516	12	28	0.00066842	3	5	0.00010892	3	6	0.00015559	1	2	0.00023425	9	13	0.0004605		0.814079	0.526946	0.698718	0.507592		0	0	0	0	0		26	17	1.06107	1		-0.645	0.928374
PF3D7_0714500	0	transcription elongation factor s-II, putative	-	1	1	5.432e-05	2	2	0.0002002	2	4	0.00024974	2	4	0.0002713	X	X	X	X	X	X	1	1	0.00033277	1	2	0.00020129		0.271329	0.922509	0	1.65672		0	0	0	0	0		6	8	0.520332	0.499487		-0.232	0.895509
PF3D7_0705400	0	DNA replication licensing factor MCM7 (MCM7)	-	2	2	5.333e-05	2	2	9.827e-05	1	2	6.129e-05	5	8	0.00026635	2	3	9.115e-05	1	2	7.233e-05	X	X	X	1	2	9.88e-05		0.542689	0.229323	1.26389	0		0	0	0	0	0		7	2	2.42822	0.58427		-0.57	0.940225
PF3D7_1149200	0	ring-infected erythrocyte surface antigen	-	4	8	5.222e-05	1	2	7.402e-05	3	3	5.194e-05	3	3	5.517e-05	X	X	X	X	X	X	X	X	X	X	X	X		0.705485	0.945455	0	0		0	0	0	0	0		11	33	0.231259	4.52568e-05		0.151	0.821069
PF3D7_0815200	0	importin beta, putative	IBN_N	1	2	4.992e-05	1	4	0.00018399	1	2	5.738e-05	4	5	0.00015584	1	1	2.844e-05	1	1	3.386e-05	X	X	X	X	X	X		0.271319	0.365385	0.823529	0		0	0	0	0	0		5	4	0.86722	1		-0.647	0.939935
PF3D7_1248900	0	26S protease regulatory subunit 8, putative (RPT6)	RNA_helicase	1	1	5.032e-05	1	1	9.274e-05	4	5	0.00028921	4	6	0.00037702	X	X	X	2	2	6.826e-05	X	X	X	1	2	0.00018648		0.542592	0.766578	0	0		0	0	0	0	0		6	14	0.297333	0.0387968		-0.224	0.895509
PF3D7_0912400	0	alkaline phosphatase, putative	-	1	1	4.908e-05	2	2	0.0001809	1	2	0.00011283	1	2	0.00012257	2	2	0.00011186	1	2	0.00013315	X	X	X	X	X	X		0.27131	0.918699	0.842105	0		0	0	0	0	0		5	18	0.192716	0.00212319		-0.198	0.884341
PF3D7_1205800	0	high mobility group protein B3, putative (HMGB3)	-	3	5	4.792e-05	3	6	0.00010597	11	21	0.00023134	22	65	0.00077789	2	4	4.368e-05	3	4	5.2e-05	2	3	0.00017615	6	7	0.00012431		0.452203	0.296915	0.846154	1.41935		0	0	0	0	0		33	6	3.81577	0.0064128		-0.916	0.89752
PF3D7_1116500	0	folate transporter 2 (FT2)	-	1	1	4.811e-05	1	1	8.866e-05	X	X	X	X	X	X	1	2	0.00010964	1	2	0.00013051	X	X	X	X	X	X		0.542635	0	0.839695	0		0	0	0	0	0		3	n.d.	Infinity	n.d.		-0.089	0.866494
PF3D7_1453000	0	conserved Plasmodium protein, unknown function	-	2	2	4.703e-05	1	3	0.00012999	X	X	X	X	X	X	X	X	X	X	X	X	X	X	X	1	2	8.713e-05		0.361797	0	0	0		0	0	0	0	0		2	n.d.	Infinity	n.d.		-0.335	0.905283
PF3D7_1012700	0	NLI interacting factor-like phosphatase, putative (NIF4)	-	2	3	4.567e-05	2	2	5.611e-05	2	3	5.249e-05	3	4	7.603e-05	1	2	3.469e-05	1	1	2.065e-05	1	1	9.326e-05	1	1	2.821e-05		0.813937	0.684211	1.66667	3.32143		0	0	0	0	0		9	2	3.12199	0.35109		0.165	0.812748
PF3D7_1433500	0	DNA topoisomerase 2 (TOP2)	-	2	3	4.462e-05	3	5	0.00013703	7	16	0.00027349	9	25	0.00046423	3	4	6.778e-05	5	6	0.00012103	X	X	X	2	3	8.266e-05		0.325622	0.588362	0.561983	0		0	0	0	0	0		23	58	0.275118	2.87375e-07		-0.478	0.944799
PF3D7_1116400	0	guanine nucleotide-exchange factor SEC12 (SEC12)	-	1	1	4.514e-05	1	1	8.318e-05	X	X	X	X	X	X	1	2	0.00010286	2	4	0.00024488	X	X	X	X	X	X		0.542679	0	0.420408	0		0	0	0	0	0		3	n.d.	Infinity	n.d.		-0.448	0.915441
PF3D7_1103600	0	actin-like protein, putative (ALP2a)	-	1	1	4.387e-05	1	2	0.00016168	3	4	0.00020169	2	4	0.00021911	2	3	0.00014996	1	2	0.00011901	X	X	X	X	X	X		0.271338	0.922374	1.2605	0		0	0	0	0	0		8	1	5.55021	0.243613		-0.039	0.861213
PF3D7_0821000	0	conserved Plasmodium protein, unknown function	MMR_HSR1 | GTP_EFTU	1	1	4.259e-05	2	5	0.00039241	1	1	4.895e-05	1	2	0.00010636	1	2	9.706e-05	2	3	0.0001733	X	X	X	3	8	0.00063127		0.108534	0.462264	0.560694	0		0	0	0	0	0		4	19	0.146058	0.000475501		-1.354	0.932172
PF3D7_0308200	0	T-complex protein 1 subunit eta (CCT7)	-	1	1	4.061e-05	3	6	0.00044906	4	12	0.00056018	3	9	0.00045641	2	4	0.00018511	3	10	0.00055087	X	X	X	2	6	0.00045149		0.0904333	1.22807	0.335753	0		0	0	0	0	0		17	27	0.436822	0.0247387		-0.516	0.945914
PF3D7_1227600	0	cyclin related protein, putative	-	1	2	3.927e-05	5	7	0.00025326	3	4	9.026e-05	9	13	0.00031869	1	3	6.711e-05	3	6	0.00015978	1	2	0.00024055	4	9	0.00032738		0.155058	0.282132	0.41875	0.737003		0	0	0	0	0		11	23	0.331806	0.00840871		-1.2	0.913459
PF3D7_0813000	0	conserved Plasmodium protein, unknown function	-	1	1	3.655e-05	3	7	0.00047142	X	X	X	X	X	X	X	X	X	2	3	0.00014871	X	X	X	1	2	0.00013542		0.0775317	0	0	0		0	0	0	0	0		1	4	0.173444	0.314735		-1.279	0.941601
PF3D7_1225200	0	conserved Plasmodium protein, unknown function	-	1	2	3.688e-05	5	7	0.0002379	6	13	0.00027557	18	42	0.00096716	1	1	2.101e-05	2	2	5.003e-05	X	X	X	2	4	0.00013668		0.155023	0.285419	0.42	0		0	0	0	0	0		16	11	1.00913	1		-1.19	0.901506
PF3D7_0927600	0	conserved Plasmodium protein, unknown function	SLBP_RNA_bind	1	1	3.679e-05	1	2	0.0001356	2	6	0.00025373	6	14	0.00064315	2	2	8.384e-05	2	4	0.00019961	X	X	X	X	X	X		0.271313	0.395023	0.42	0		0	0	0	0	0		9	35	0.1784	2.75488e-06		-0.772	0.94415
PF3D7_1138800	0	WD repeat-containing protein, putative	-	3	3	3.42e-05	4	7	0.00014707	6	12	0.00015726	7	10	0.00014236	1	1	1.299e-05	2	3	4.639e-05	X	X	X	2	3	6.337e-05		0.232542	1.10563	0.282609	0		0	0	0	0	0		16	5	2.22008	0.287589		-0.327	0.93025
PF3D7_0407800	0	conserved Plasmodium protein, unknown function	-	3	3	3.351e-05	2	2	4.116e-05	4	4	5.135e-05	2	2	2.789e-05	18	38	0.0004836	18	47	0.000712	1	4	0.00027369	15	30	0.0006208		0.81414	1.82143	0.679775	0.441224		0	0	0	0	0		49	15	2.26634	0.0182079		-0.504	0.926101
PF3D7_1122500	0	conserved Plasmodium protein, unknown function	-	2	3	3.358e-05	2	2	4.125e-05	X	X	X	X	X	X	2	3	3.826e-05	7	12	0.00018216	X	X	X	1	2	4.147e-05		0.814061	0	0.208791	0		0	0	0	0	0		6	4	1.04066	1		-0.781	0.945766
PF3D7_1123500	0	conserved Plasmodium protein, unknown function	-	1	2	3.277e-05	2	3	9.058e-05	2	2	3.767e-05	1	1	2.046e-05	3	4	7.468e-05	2	3	6.667e-05	X	X	X	X	X	X		0.36178	1.9	1.1194	0		0	0	0	0	0		8	24	0.231259	0.000719312		0.088	0.832324
PF3D7_1473500	0	conserved Plasmodium protein, unknown function	-	1	1	3.243e-05	2	7	0.00041834	X	X	X	X	X	X	1	2	7.391e-05	2	4	0.00017595	X	X	X	2	2	0.00012017		0.0775207	0	0.420455	0		0	0	0	0	0		3	n.d.	Infinity	n.d.		-1.091	0.944578
PF3D7_1116700	0	dipeptidyl aminopeptidase 1 (DPAP1)	-	1	1	3.127e-05	1	1	5.763e-05	X	X	X	X	X	X	X	X	X	2	2	8.483e-05	X	X	X	X	X	X		0.542599	0	0	0		0	0	0	0	0		1	33	0.0210235	9.90004e-10		-0.196	0.87929
PF3D7_1228600	0	merozoite surface protein 9 (MSP9)	-	1	1	2.946e-05	1	2	0.00010859	1	4	0.00013546	3	5	0.00018394	4	8	0.00026857	10	22	0.00087917	X	X	X	2	5	0.00027294		0.271296	0.733696	0.30603	0		0	0	0	0	0		13	37	0.243759	2.13134e-05		-0.901	0.930784
PF3D7_1211700	0	DNA replication licensing factor MCM5, putative (MCM5)	-	1	1	2.888e-05	1	1	5.322e-05	2	4	0.00013278	5	10	0.0003606	1	3	9.872e-05	4	7	0.0002742	1	1	0.00017692	1	2	0.00010702		0.542653	0.368421	0.361314	1.65421		0	0	0	0	0		9	10	0.624398	0.58427		-0.844	0.942907
PF3D7_0516800	0	transcription factor with AP2 domain(s) (ApiAP2)	-	2	3	2.762e-05	2	4	6.786e-05	8	15	0.00015871	17	34	0.00039081	2	3	3.147e-05	1	2	2.497e-05	1	1	5.639e-05	4	4	6.822e-05		0.407014	0.40665	1.24	0.823529		0	0	0	0	0		22	6	2.54385	0.116373		-0.711	0.931542
PF3D7_1322200	0	conserved Plasmodium protein, unknown function	-	3	4	2.547e-05	3	8	9.387e-05	10	19	0.00013905	12	18	0.00014311	2	3	2.177e-05	4	8	6.909e-05	1	1	3.901e-05	3	4	4.719e-05		0.271333	0.972028	0.318841	0.829787		0	0	0	0	0		27	1	18.732	0.000506052		-0.318	0.937866
PF3D7_1361200	0	conserved Plasmodium protein, unknown function	-	2	2	2.443e-05	1	2	4.502e-05	2	2	2.808e-05	6	7	0.00010677	1	1	1.392e-05	1	1	1.657e-05	X	X	X	X	X	X		0.542648	0.261682	0.823529	0		0	0	0	0	0		5	1	3.46888	0.58427		-0.677	0.936804
PF3D7_1361100	0	protein transport protein Sec24A (SEC24A)	-	1	1	2.329e-05	1	3	0.00012875	3	7	0.00018737	2	4	0.00011631	X	X	X	1	2	6.317e-05	X	X	X	X	X	X		0.180893	1.61207	0	0		0	0	0	0	0		8	6	0.925035	1		-0.008	0.854576
PF3D7_1316900	0	conserved Plasmodium protein, unknown function	-	1	1	2.285e-05	1	2	8.422e-05	X	X	X	3	4	0.00011413	X	X	X	1	2	6.199e-05	X	X	X	2	2	8.467e-05		0.271313	0	0	0		0	0	0	0	0		1	2	0.346888	0.909267		-0.927	0.944971
PF3D7_1406200	0	conserved Plasmodium protein, unknown function	-	2	3	2.329e-05	4	5	7.153e-05	10	16	0.00014276	8	11	0.00010662	X	X	X	X	X	X	X	X	X	X	X	X		0.325598	1.33645	0	0		0	0	0	0	0		19	11	1.19834	0.930809		0.17	0.781614
PF3D7_1145100	0	coatomer subunit gamma, putative (SEC21)	-	1	1	2.05e-05	1	1	3.777e-05	3	4	9.424e-05	4	6	0.00012797	1	2	4.671e-05	1	2	5.56e-05	X	X	X	X	X	X		0.542759	0.734375	0.839286	0		0	0	0	0	0		7	11	0.441494	0.239475		-0.123	0.877877
PF3D7_0806800	0	vacuolar proton translocating ATPase subunit A, putative	-	1	1	2.079e-05	1	1	3.831e-05	2	4	9.558e-05	4	7	0.00018171	2	5	0.00011844	2	3	8.459e-05	X	X	X	3	4	0.00015407		0.542678	0.527473	1.38824	0		0	0	0	0	0		10	17	0.408104	0.07468		-0.308	0.917697
PF3D7_0709400	0	Cg7 protein	-	1	1	1.709e-05	1	2	6.298e-05	X	X	X	X	X	X	3	3	5.842e-05	3	4	9.272e-05	X	X	X	X	X	X		0.271356	0	0.623656	0		0	0	0	0	0		4	n.d.	Infinity	n.d.		-0.308	0.904159
PF3D7_1127800	0	conserved Plasmodium protein, unknown function	-	1	1	1.542e-05	4	4	0.00011363	2	7	0.00012403	5	9	0.00017324	X	X	X	2	5	0.00010455	X	X	X	X	X	X		0.135704	0.716763	0	0		0	0	0	0	0		8	2	2.7751	0.456947		-0.7	0.945495
PF3D7_1228800	0	WD repeat-containing protein, putative	-	1	2	1.364e-05	6	10	0.00012571	2	2	1.568e-05	1	1	8.52e-06	2	2	1.555e-05	3	4	3.701e-05	X	X	X	X	X	X		0.108504	1.77778	0.432432	0		0	0	0	0	0		6	8	0.520332	0.499487		-0.833	0.945723
PF3D7_0420000	0	zinc finger protein, putative	-	2	2	1.299e-05	1	5	5.985e-05	3	4	2.987e-05	2	5	4.055e-05	X	X	X	X	X	X	X	X	X	X	X	X		0.217043	0.731707	0	0		0	0	0	0	0		6	1	4.16266	0.444747		-0.391	0.923417
PF3D7_0611800	0	conserved Plasmodium protein, unknown function	-	2	2	1.348e-05	2	3	3.726e-05	3	3	2.324e-05	1	2	1.683e-05	3	3	2.304e-05	3	4	3.657e-05	1	1	4.129e-05	2	3	3.746e-05		0.361782	1.35294	0.621622	1.10811		0	0	0	0	0		9	11	0.567635	0.445132		-0.291	0.909287
PF3D7_1443600	0	conserved Plasmodium protein, unknown function	-	1	1	1.153e-05	2	4	8.502e-05	X	X	X	X	X	X	2	3	3.943e-05	2	4	6.258e-05	X	X	X	X	X	X		0.135615	0	0.619048	0		0	0	0	0	0		4	n.d.	Infinity	n.d.		-0.511	0.929766
PF3D7_0613800	0	transcription factor with AP2 domain(s) (ApiAP2)	-	1	2	1.066e-05	5	7	6.872e-05	25	47	0.0002878	56	110	0.00073174	8	10	6.071e-05	14	29	0.00020956	1	1	3.264e-05	10	16	0.00015793		0.155122	0.393443	0.290476	0.208861		0	0	0	0	0		60	49	0.849522	0.618281		-0.993	0.883183
PF3D7_0604100	0	transcription factor with AP2 domain(s) (SIP2)	-	1	1	1.106e-05	1	2	4.077e-05	6	11	0.00013986	7	12	0.00016574	6	12	0.00015125	12	22	0.00033008	X	X	X	6	10	0.00020495		0.271278	0.843373	0.457576	0		0	0	0	0	0		24	13	1.28082	0.76842		-0.621	0.936931
PF3D7_0715200	0	conserved Plasmodium protein, unknown function	-	1	1	9.92e-06	1	1	1.829e-05	1	2	2.281e-05	6	13	0.00016108	1	1	1.131e-05	2	2	2.692e-05	X	X	X	X	X	X		0.542373	0.142857	0.407407	0		0	0	0	0	0		4	6	0.462517	0.537849		-1.299	0.937164
PF3D7_0910200	0	conserved Plasmodium protein, unknown function	-	1	1	7.13e-06	3	4	5.258e-05	2	4	3.279e-05	5	6	5.344e-05	2	2	1.626e-05	1	2	1.935e-05	X	X	X	X	X	X		0.135603	0.622642	0.842105	0		0	0	0	0	0		7	2	2.42822	0.58427		-0.489	0.931426
PF3D7_1325400	0	conserved Plasmodium protein, unknown function	-	1	1	6.22e-06	2	3	3.439e-05	2	5	3.575e-05	2	5	3.884e-05	5	11	7.797e-05	4	7	5.906e-05	X	X	X	1	4	4.61e-05		0.180867	0.923077	1.32203	0		0	0	0	0	0		17	2	5.8971	0.0349559		-0.034	0.86388
PF3D7_1136000	0	conserved Plasmodium protein, unknown function	-	1	1	6.31e-06	1	2	2.326e-05	X	X	X	X	X	X	2	3	2.158e-05	3	7	5.993e-05	X	X	X	2	3	3.509e-05		0.271281	0	0.366667	0		0	0	0	0	0		4	n.d.	Infinity	n.d.		-0.843	0.945899
PF3D7_0713900	0	conserved Plasmodium protein, unknown function	-	1	1	6.13e-06	1	1	1.13e-05	X	X	X	X	X	X	X	X	X	X	X	X	X	X	X	X	X	X		0.542478	0	0	0		0	0	0	0	0		1	n.d.	Infinity	n.d.		0.066	0.843311
PF3D7_1011000	0	inner membrane complex sub-compartment protein 1 (ISP1)	-	X	X	X	1	4	0.00112056	X	X	X	X	X	X	1	2	0.00034644	1	7	0.00144336	X	X	X	1	2	0.00056332		0	0	0.239778	0		0	0	0	0	0		2	n.d.	Infinity	n.d.		-1.063	0.944798
PF3D7_1143300	0	DNA-directed RNA polymerase I, putative	RNA_pol_A_bac | RNA_pol_L	X	X	X	3	5	0.00060571	X	X	X	X	X	X	X	X	X	X	X	X	X	X	X	X	X	X		0	0	0	0		0	0	0	0	0		0	n.d.	Infinity	n.d.		-0.766	0.93886
PF3D7_0720500	0	conserved Plasmodium protein, unknown function	-	X	X	X	1	2	0.00060209	X	X	X	X	X	X	X	X	X	X	X	X	X	X	X	X	X	X		0	0	0	0		0	0	0	0	0		0	n.d.	Infinity	n.d.		-0.274	0.889194
PF3D7_0307500	0	conserved protein, unknown function	-	X	X	X	2	5	0.00051851	1	1	6.468e-05	5	14	0.00098373	4	5	0.00032061	5	19	0.00145026	X	X	X	X	X	X		0	0.0660569	0.221379	0		0	0	0	0	0		6	4	1.04066	1		-1.614	0.902572
PF3D7_1367000	0	suppressor of kinetochore protein 1, putative (SKP1)	-	X	X	X	1	2	0.00049803	X	X	X	X	X	X	1	2	0.00030795	2	3	0.00054985	X	X	X	2	6	0.00150219		0	0	0.56	0		0	0	0	0	0		2	n.d.	Infinity	n.d.		-0.894	0.945554
PF3D7_0220200	0	Plasmodium exported protein, unknown function	-	X	X	X	1	2	0.00044823	X	X	X	X	X	X	X	X	X	X	X	X	X	X	X	X	X	X		0	0	0	0		0	0	0	0	0		0	1	0	1		-0.332	0.895509
PF3D7_0819600	0	conserved Plasmodium protein, unknown function	-	X	X	X	2	3	0.0004369	1	4	0.00036334	1	6	0.00059207	3	5	0.00045025	2	6	0.00064315	X	X	X	X	X	X		0	0.613176	0.699844	0		0	0	0	0	0		9	5	1.2488	1		-0.383	0.928527
PF3D7_1304500	0	small heat shock protein, putative	-	X	X	X	1	2	0.00038237	X	X	X	X	X	X	X	X	X	X	X	X	X	X	X	X	X	X		0	0	0	0		0	0	0	0	0		0	30	0	1.71603e-09		-0.297	0.893024
PF3D7_1469800	0	conserved Plasmodium protein, unknown function	-	X	X	X	1	2	0.00037526	X	X	X	X	X	X	X	X	X	X	X	X	X	X	X	X	X	X		0	0	0	0		0	0	0	0	0		0	n.d.	Infinity	n.d.		-0.246	0.888326
PF3D7_1302100	0	gamete antigen 27/25 (G27/25)	-	X	X	X	1	2	0.0003718	X	X	X	X	X	X	1	1	0.00011495	1	2	0.00027366	X	X	X	X	X	X		0	0	0.419708	0		0	0	0	0	0		1	34	0.0204052	5.03925e-10		-0.43	0.908573
PF3D7_1357900	0	pyrroline-5-carboxylate reductase	-	X	X	X	1	2	0.00030794	1	3	0.00028811	1	4	0.00041731	1	1	9.52e-05	1	2	0.00022666	X	X	X	1	2	0.00030961		0	0.690647	0.418502	0		0	0	0	0	0		4	18	0.154172	0.000873691		-0.544	0.932334
PF3D7_1418000	0	ubiquitin fusion degradation protein UFD1, putative (UFD1)	-	X	X	X	1	2	0.0002861	X	X	X	X	X	X	X	X	X	1	2	0.00021058	X	X	X	X	X	X		0	0	0	0		0	0	0	0	0		0	n.d.	Infinity	n.d.		-0.516	0.916417
PF3D7_0525800	0	inner membrane complex protein 1g, putative (IMC1g)	-	X	X	X	1	2	0.00026894	1	2	0.00016774	4	10	0.00091113	9	20	0.00166291	10	23	0.00227639	X	X	X	8	15	0.00202795		0	0.184413	0.730668	0		0	0	0	0	0		22	16	0.953942	1		-0.735	0.92239
PF3D7_1460100	0	FYVE and coiled-coil domain-containing protein (FCP)	-	X	X	X	1	2	0.00024825	X	X	X	X	X	X	X	X	X	1	2	0.00018272	X	X	X	X	X	X		0	0	0	0		0	0	0	0	0		0	n.d.	Infinity	n.d.		-0.434	0.910698
PF3D7_1444800	0	fructose-bisphosphate aldolase (FBPA)	-	X	X	X	1	2	0.00021865	14	89	0.00606871	15	75	0.00555564	2	6	0.00040559	4	7	0.00056326	1	2	0.00072686	2	4	0.00043966		0	1.09233	0.721137	1.65227		0	0	0	0	0		97	91	0.739519	0.097938		0.113	0.728822
PF3D7_1301400	0	Plasmodium exported protein (hyp12), unknown function (HYP12)	-	X	X	X	1	2	0.00021176	X	X	X	X	X	X	X	X	X	X	X	X	X	X	X	X	X	X		0	0	0	0		0	0	0	0	0		0	n.d.	Infinity	n.d.		-0.288	0.889626
PF3D7_0929000	0	transcription initiation factor TFIID subunit 7, putative (TAF7)	-	X	X	X	1	2	0.00020323	X	X	X	X	X	X	X	X	X	X	X	X	X	X	X	X	X	X		0	0	0	0		0	0	0	0	0		0	n.d.	Infinity	n.d.		-0.236	0.887889
PF3D7_0911900	0	falstatin (ICP)	-	X	X	X	1	2	0.00019535	X	X	X	X	X	X	1	1	6.04e-05	2	5	0.00035947	X	X	X	X	X	X		0	0	0.167131	0		0	0	0	0	0		1	1	0.693776	1		-0.895	0.942276
PF3D7_0212300	0	peptide chain release factor subunit 1, putative	eRF1_2 | eRF1_3 | eRF1_1	X	X	X	1	2	0.00018895	3	7	0.00041248	3	6	0.00038408	X	X	X	X	X	X	X	X	X	X	X	X		0	1.07292	0	0		0	0	0	0	0		7	20	0.242822	0.00322718		0.012	0.849953
PF3D7_1212900	0	bromodomain protein 2, putative (BDP2)	-	X	X	X	2	5	0.00018539	3	4	9.25e-05	10	26	0.0006532	1	2	4.585e-05	1	2	5.458e-05	X	X	X	X	X	X		0	0.140888	0.836364	0		0	0	0	0	0		6	45	0.0925035	2.11525e-10		-1.479	0.909594
PF3D7_1115200	0	SET domain protein, putative (SET7)	-	X	X	X	1	3	0.00015261	X	X	X	X	X	X	6	11	0.000346	4	12	0.00044931	X	X	X	3	6	0.00030688		0	0	0.770601	0		0	0	0	0	0		11	2	3.81577	0.206844		-0.457	0.940783
PF3D7_1212500	0	glycerol-3-phosphate 1-O-acyltransferase (GAT)	-	X	X	X	1	2	0.00013839	1	2	8.632e-05	1	1	4.688e-05	X	X	X	1	3	0.00015279	X	X	X	X	X	X		0	1.82979	0	0		0	0	0	0	0		2	1	1.38755	1		-0.322	0.900708
PF3D7_1118600	0	histone acetyltransferase (MYST)	Tudor-knot	X	X	X	1	2	0.0001327	X	X	X	1	2	8.991e-05	X	X	X	X	X	X	X	X	X	X	X	X		0	0	0	0		0	0	0	0	0		0	n.d.	Infinity	n.d.		-0.472	0.916094
PF3D7_1459600	0	conserved Plasmodium protein, unknown function	-	X	X	X	1	2	0.00010072	1	1	3.141e-05	2	2	6.825e-05	X	X	X	X	X	X	X	X	X	X	X	X		0	0.455882	0	0		0	0	0	0	0		1	3	0.231259	0.548741		-0.48	0.913446
PF3D7_1349200	0	glutamate--tRNA ligase, putative	tRNA-synt_1c | tRNA-synt_1c_C	X	X	X	1	2	9.349e-05	8	15	0.00043733	5	11	0.0003484	X	X	X	X	X	X	X	X	X	X	X	X		0	1.25575	0	0		0	0	0	0	0		15	21	0.495554	0.108775		0.207	0.769724
PF3D7_0707700	0	E3 ubiquitin-protein ligase, putative	-	X	X	X	1	2	8.395e-05	2	3	7.855e-05	2	5	0.00014222	X	X	X	X	X	X	X	X	X	X	X	X		0	0.556338	0	0		0	0	0	0	0		3	1	2.08133	1		-0.402	0.915112
PF3D7_1233900	0	sentrin-specific protease 1 (SENP1)	-	X	X	X	1	2	7.864e-05	1	2	4.905e-05	1	2	5.328e-05	X	X	X	1	2	5.788e-05	X	X	X	1	2	7.906e-05		0	0.924528	0	0		0	0	0	0	0		2	5	0.27751	0.34286		-0.512	0.924545
PF3D7_0317200	0	cdc2-related protein kinase 4 (CRK4)	-	X	X	X	1	3	7.793e-05	5	12	0.00019442	10	19	0.00033441	2	2	3.212e-05	2	3	5.736e-05	X	X	X	X	X	X		0	0.580838	0.561404	0		0	0	0	0	0		14	n.d.	Infinity	n.d.		-0.494	0.943769
PF3D7_1455700	0	conserved Plasmodium protein, unknown function	-	X	X	X	2	2	7.491e-05	1	2	4.672e-05	3	5	0.0001269	X	X	X	X	X	X	X	X	X	X	X	X		0	0.370079	0	0		0	0	0	0	0		2	3	0.462517	0.84934		-0.633	0.933642
PF3D7_0509400	0	RNA polymerase I (RNAPI)	RNA_pol_Rpb1_5 | RNA_pol_Rpb1_2 | RNA_pol_Rpb1_3 | RNA_pol_Rpb1_4 | RNA_pol_Rpb1_1	X	X	X	3	5	6.922e-05	1	2	1.727e-05	1	1	9.38e-06	X	X	X	X	X	X	X	X	X	X	X	X		0	1.88889	0	0		0	0	0	0	0		2	n.d.	Infinity	n.d.		-0.557	0.928274
PF3D7_1211200	0	conserved Plasmodium protein, unknown function	-	X	X	X	2	3	6.61e-05	X	X	X	X	X	X	X	X	X	X	X	X	X	X	X	X	X	X		0	0	0	0		0	0	0	0	0		0	5	0	0.0594965		-0.457	0.913782
PF3D7_0321700	0	microtubule and actin binding protein, putative	-	X	X	X	2	3	6.219e-05	X	X	X	X	X	X	X	X	X	3	4	6.103e-05	X	X	X	X	X	X		0	0	0	0		0	0	0	0	0		0	n.d.	Infinity	n.d.		-0.89	0.941686
PF3D7_0602100	0	ATP-dependent RNA helicase, putative	rRNA_proc-arch | DEAD	X	X	X	1	2	5.976e-05	1	1	1.864e-05	2	3	6.074e-05	X	X	X	X	X	X	X	X	X	X	X	X		0	0.311475	0	0		0	0	0	0	0		1	n.d.	Infinity	n.d.		-0.589	0.927503
PF3D7_0420300	0	transcription factor with AP2 domain(s) (ApiAP2)	-	X	X	X	3	5	5.808e-05	2	4	2.898e-05	6	11	8.657e-05	X	X	X	X	X	X	X	X	X	X	X	X		0	0.333333	0	0		0	0	0	0	0		4	2	1.38755	1		-0.98	0.942406
PF3D7_1467600	0	conserved Plasmodium protein, unknown function	-	X	X	X	2	3	5.752e-05	X	X	X	X	X	X	X	X	X	X	X	X	X	X	X	X	X	X		0	0	0	0		0	0	0	0	0		0	7	0	0.0149797		-0.456	0.912768
PF3D7_1208900	0	protein phosphatase, putative	-	X	X	X	2	2	5.595e-05	11	18	0.00031408	15	46	0.00087195	2	2	3.46e-05	3	4	8.236e-05	1	1	9.3e-05	2	2	5.625e-05		0	0.360092	0.426829	1.66071		0	0	0	0	0		21	4	3.64232	0.0468369		-0.913	0.912231
PF3D7_1458500	0	spindle assembly abnormal protein 4, putative (SAS4)	-	X	X	X	1	2	5.492e-05	X	X	X	X	X	X	X	X	X	X	X	X	X	X	X	X	X	X		0	0	0	0		0	0	0	0	0		0	3	0	0.240541		-0.28	0.890912
PF3D7_0317500	0	kinesin-5 (EG5)	-	X	X	X	1	2	4.983e-05	3	5	7.771e-05	4	8	0.00013506	2	4	6.163e-05	3	5	9.17e-05	X	X	X	X	X	X		0	0.577778	0.673913	0		0	0	0	0	0		9	1	6.24398	0.181171		-0.381	0.927503
PF3D7_1123000	0	conserved Plasmodium protein, unknown function	-	X	X	X	2	3	4.906e-05	X	X	X	X	X	X	X	X	X	X	X	X	X	X	X	X	X	X		0	0	0	0		0	0	0	0	0		0	n.d.	Infinity	n.d.		-0.486	0.911394
PF3D7_0525200	0	conserved Plasmodium protein, unknown function	-	X	X	X	1	2	4.363e-05	1	2	2.722e-05	5	6	8.87e-05	X	X	X	X	X	X	X	X	X	1	2	4.387e-05		0	0.303371	0	0		0	0	0	0	0		2	n.d.	Infinity	n.d.		-0.822	0.944097
PF3D7_1138000	0	conserved Plasmodium protein, unknown function	-	X	X	X	3	3	4.248e-05	X	X	X	X	X	X	15	23	0.00020137	16	24	0.00025013	X	X	X	12	22	0.0003132		0	0	0.804	0		0	0	0	0	0		23	9	1.77298	0.326708		-0.644	0.929389
PF3D7_1466200	0	conserved Plasmodium protein, unknown function	-	X	X	X	1	2	2.621e-05	X	X	X	X	X	X	X	X	X	X	X	X	X	X	X	X	X	X		0	0	0	0		0	0	0	0	0		0	n.d.	Infinity	n.d.		-0.328	0.896325
PF3D7_0710000	0	conserved Plasmodium protein, unknown function	-	X	X	X	1	2	2.47e-05	X	X	X	X	X	X	1	1	7.64e-06	1	3	2.727e-05	X	X	X	X	X	X		0	0	0.296296	0		0	0	0	0	0		1	n.d.	Infinity	n.d.		-0.55	0.921676
PF3D7_0724700	0	conserved Plasmodium protein, unknown function	-	X	X	X	2	2	2.312e-05	1	2	1.442e-05	2	2	1.567e-05	X	X	X	X	X	X	X	X	X	X	X	X		0	0.875	0	0		0	0	0	0	0		2	4	0.346888	0.553025		-0.213	0.887889
PF3D7_0629700	0	SET domain protein, putative (SET1)	-	X	X	X	1	2	1.195e-05	6	11	4.099e-05	7	9	3.643e-05	1	2	7.39e-06	2	3	1.319e-05	1	1	1.986e-05	1	2	1.201e-05		0	1.13889	0.538462	1.66667		0	0	0	0	0		14	7	1.38755	0.803792		-0.044	0.865975
PF3D7_0811500	0	histone-arginine methyltransferase CARM1, putative (CARM1)	Methyltransf_31 | MTS	X	X	X	X	X	X	1	1	2.759e-05	1	1	X	X	X	X	X	X	X	X	X	X	X	X	X		0	infinity	0	0		0	0	0	0	0		1	4	0.173444	0.314735		-0.011	0.854576
PF3D7_0303000	0	N-ethylmaleimide-sensitive fusion protein (NSF)	RNA_helicase | DAP3	X	X	X	X	X	X	5	13	0.00041775	3	6	0.00020945	X	X	X	X	X	X	X	X	X	1	2	0.0001036		0	2	0	0		0	0	0	0	0		13	2	4.50954	0.116258		0.484	0.598714
PF3D7_1305000	0	conserved Plasmodium protein, unknown function	-	X	X	X	X	X	X	1	2	3.402e-05	1	1	1.848e-05	X	X	X	X	X	X	X	X	X	X	X	X		0	1.88889	0	0		0	0	0	0	0		2	1	1.38755	1		0.223	0.813526
PF3D7_0629800	0	cullin-like protein, putative	-	X	X	X	X	X	X	1	2	4.457e-05	1	1	2.421e-05	X	X	X	X	X	X	X	X	X	X	X	X		0	1.875	0	0		0	0	0	0	0		2	n.d.	Infinity	n.d.		0.305	0.797115
PF3D7_1358100	0	small subunit rRNA processing factor, putative	Sas10_Utp3	X	X	X	X	X	X	2	2	6.856e-05	1	1	3.724e-05	X	X	X	X	X	X	X	X	X	X	X	X		0	1.86486	0	0		0	0	0	0	0		2	n.d.	Infinity	n.d.		0.286	0.794489
PF3D7_0630600	0	conserved Plasmodium protein, unknown function	-	X	X	X	X	X	X	1	2	5.382e-05	1	1	2.923e-05	X	X	X	X	X	X	X	X	X	X	X	X		0	1.86207	0	0		0	0	0	0	0		2	n.d.	Infinity	n.d.		0.251	0.80473
PF3D7_1234100	0	bromodomain protein, putative	-	X	X	X	X	X	X	3	6	3.875e-05	3	3	2.105e-05	X	X	X	X	X	X	X	X	X	X	X	X		0	1.85714	0	0		0	0	0	0	0		6	1	4.16266	0.444747		0.377	0.744537
PF3D7_0520700	0	conserved Plasmodium protein, unknown function	-	X	X	X	X	X	X	2	2	5.167e-05	1	1	2.806e-05	X	X	X	X	X	X	X	X	X	X	X	X		0	1.85714	0	0		0	0	0	0	0		2	n.d.	Infinity	n.d.		0.249	0.803071
PF3D7_1111200	0	conserved Plasmodium protein, unknown function	-	X	X	X	X	X	X	1	2	8.472e-05	1	1	4.602e-05	X	X	X	X	X	X	X	X	X	X	X	X		0	1.84783	0	0		0	0	0	0	0		2	n.d.	Infinity	n.d.		0.289	0.796245
PF3D7_0628600	0	conserved Plasmodium protein, unknown function	-	X	X	X	X	X	X	1	2	0.00013071	1	1	7.1e-05	X	X	X	X	X	X	X	X	X	X	X	X		0	1.84507	0	0		0	0	0	0	0		2	n.d.	Infinity	n.d.		0.261	0.801394
PF3D7_0527200	0	ubiquitin carboxyl-terminal hydrolase 14, putative (USP14)	-	X	X	X	X	X	X	1	2	8.318e-05	1	1	4.518e-05	X	X	X	X	X	X	X	X	X	X	X	X		0	1.84444	0	0		0	0	0	0	0		2	10	0.138755	0.0193729		0.253	0.807183
PF3D7_0109000	0	photosensitized INA-labeled protein PHIL1, putative (PHIL1)	-	X	X	X	X	X	X	2	2	0.00022465	1	1	0.00012203	2	5	0.00055678	4	19	0.00251852	X	X	X	2	7	0.00126747		0	1.84426	0.221119	0		0	0	0	0	0		7	n.d.	Infinity	n.d.		-1.159	0.922877
PF3D7_1450100	0	signal recognition particle subunit SRP54 (SRP54)	SRP54 | SRP54_N	X	X	X	X	X	X	1	4	0.00020129	1	2	0.00010934	X	X	X	X	X	X	X	X	X	X	X	X		0	1.84404	0	0		0	0	0	0	0		4	1	2.7751	0.802637		0.374	0.744538
PF3D7_0206500	0	conserved Plasmodium protein, unknown function	-	X	X	X	X	X	X	2	2	3.504e-05	1	1	1.903e-05	X	X	X	X	X	X	X	X	X	X	X	X		0	1.84211	0	0		0	0	0	0	0		2	2	0.693776	1		0.255	0.80637
PF3D7_1428900	0	conserved Plasmodium protein, unknown function	-	X	X	X	X	X	X	2	4	6.965e-05	2	2	3.783e-05	X	X	X	X	X	X	X	X	X	X	X	X		0	1.84211	0	0		0	0	0	0	0		4	n.d.	Infinity	n.d.		0.347	0.769724
PF3D7_1133400	0	apical membrane antigen 1 (AMA1)	-	X	X	X	X	X	X	1	2	8.09e-05	1	1	4.394e-05	3	5	0.00020051	2	4	0.00019095	1	2	0.00043121	2	5	0.00032604		0	1.84091	1.05236	1.32209		0	0	0	0	0		9	5	1.2488	1		-0.099	0.875487
PF3D7_0618000	0	conserved Plasmodium membrane protein, unknown function	-	X	X	X	X	X	X	2	4	0.0001266	2	2	6.876e-05	4	7	0.00021963	2	4	0.00014939	X	X	X	X	X	X		0	1.84058	1.47651	0		0	0	0	0	0		11	31	0.246179	0.000136143		0.509	0.623251
PF3D7_0323500	0	survival motor neuron-like protein (SMN)	-	X	X	X	X	X	X	2	4	0.00031951	1	2	0.00017355	X	X	X	X	X	X	X	X	X	X	X	X		0	1.83908	0	0		0	0	0	0	0		4	3	0.925035	1		0.409	0.738623
PF3D7_0312400	0	glycogen synthase kinase 3 (GSK3)	-	X	X	X	X	X	X	1	2	0.00011437	1	1	6.212e-05	X	X	X	1	2	0.00013496	X	X	X	X	X	X		0	1.83871	0	0		0	0	0	0	0		2	n.d.	Infinity	n.d.		0.01	0.851124
PF3D7_1438600	0	conserved protein, unknown function	-	X	X	X	X	X	X	1	2	0.00018167	1	1	9.868e-05	X	X	X	X	X	X	X	X	X	X	X	X		0	1.83838	0	0		0	0	0	0	0		2	n.d.	Infinity	n.d.		0.213	0.815067
PF3D7_0306400	0	FAD-dependent glycerol-3-phosphate dehydrogenase, putative	-	X	X	X	X	X	X	1	2	7.706e-05	1	1	4.186e-05	X	X	X	X	X	X	X	X	X	X	X	X		0	1.83333	0	0		0	0	0	0	0		2	n.d.	Infinity	n.d.		0.223	0.812748
PF3D7_1014900	0	conserved Plasmodium protein, unknown function	-	X	X	X	X	X	X	1	2	2.208e-05	1	1	1.199e-05	15	31	0.0003393	14	31	0.00040389	3	4	0.00023538	10	16	0.00028475		0	1.83333	0.839109	0.824561		0	0	0	0	0		37	16	1.60436	0.254453		-0.253	0.935084
PF3D7_1445100	0	histidine--tRNA ligase, putative	tRNA-synt_His | tRNA-synt_2b | HGTP_anticodon | tRNA-synt_2d	X	X	X	X	X	X	2	2	4.445e-05	1	1	2.415e-05	X	X	X	X	X	X	X	X	X	X	X	X		0	1.83333	0	0		0	0	0	0	0		2	7	0.198222	0.116373		0.268	0.798841
PF3D7_0622800	0	leucine--tRNA ligase, putative	tRNA-synt_1 | Anticodon_1	X	X	X	X	X	X	4	6	0.00010433	2	3	5.667e-05	X	X	X	X	X	X	X	X	X	X	X	X		0	1.82456	0	0		0	0	0	0	0		6	7	0.594665	0.687119		0.429	0.731312
PF3D7_1443500	0	poly(A)-specific ribonuclease PARN, putative (PARN)	CAF1	X	X	X	X	X	X	1	2	5.838e-05	1	1	3.171e-05	X	X	X	X	X	X	X	X	X	X	X	X		0	1.8125	0	0		0	0	0	0	0		2	n.d.	Infinity	n.d.		0.22	0.81039
PF3D7_1018200	0	serine/threonine protein phosphatase 8, putative (PPP8)	-	X	X	X	X	X	X	1	2	2.323e-05	1	1	1.262e-05	7	11	0.00012668	9	15	0.00020562	2	5	0.00030957	5	9	0.00016853		0	1.76923	0.616505	1.83432		0	0	0	0	0		18	18	0.693776	0.518508		-0.317	0.930725
PF3D7_1437700	0	succinyl-CoA ligase, putative	-	X	X	X	X	X	X	4	7	0.00018102	4	4	0.00011237	X	X	X	X	X	X	X	X	X	X	X	X		0	1.61607	0	0		0	0	0	0	0		7	7	0.693776	0.84934		0.355	0.739819
PF3D7_0910900	0	DNA primase large subunit, putative	-	X	X	X	X	X	X	3	7	0.00032677	1	4	0.00020285	X	X	X	X	X	X	X	X	X	X	X	X		0	1.61084	0	0		0	0	0	0	0		7	3	1.61881	0.864664		0.386	0.726305
PF3D7_1438000	0	eukaryotic translation initiation factor eIF2A, putative	eIF2A	X	X	X	X	X	X	8	10	0.00038065	4	6	0.00024811	X	X	X	X	X	X	X	X	X	X	X	X		0	1.53629	0	0		0	0	0	0	0		10	26	0.266837	0.000997273		0.377	0.709302
PF3D7_1246800	0	signal recognition particle receptor, beta subunit (SRPR-beta)	GTP_EFTU | MMR_HSR1	X	X	X	X	X	X	1	5	0.00048202	2	3	0.00031418	X	X	X	X	X	X	X	X	X	X	X	X		0	1.53503	0	0		0	0	0	0	0		5	4	0.86722	1		0.244	0.796244
PF3D7_0508700	0	pre-mRNA-processing ATP-dependent RNA helicase PRP5, putative (PRP5)	DEAD	X	X	X	X	X	X	2	5	8.443e-05	3	3	5.503e-05	X	X	X	X	X	X	X	X	X	X	X	X		0	1.52727	0	0		0	0	0	0	0		5	n.d.	Infinity	n.d.		0.257	0.783518
PF3D7_1017000	0	DNA polymerase delta catalytic subunit	-	X	X	X	X	X	X	10	17	0.00039099	6	11	0.00027484	X	X	X	X	X	X	X	X	X	X	X	X		0	1.42182	0	0		0	0	0	0	0		17	1	11.7942	0.0140485		0.398	0.631745
PF3D7_0111800	0	conserved Plasmodium protein, unknown function	IF4E	X	X	X	X	X	X	20	40	0.00162331	11	26	0.00114625	X	X	X	X	X	X	X	X	X	X	X	X		0	1.41623	0	0		0	0	0	0	0		40	1	27.751	6.73422e-06		0.379	0.451542
PF3D7_1351700	0	inner membrane complex protein 1f, putative (IMC1f)	-	X	X	X	X	X	X	3	3	5.727e-05	2	2	4.148e-05	12	28	0.00052991	13	26	0.00058573	2	3	0.00030525	9	18	0.00055392		0	1.39024	0.904437	0.550542		0	0	0	0	0		34	12	1.9657	0.117536		-0.285	0.940646
PF3D7_0507700	0	nuclear protein localization protein 4, putative (NPL4)	-	X	X	X	X	X	X	2	3	0.00014215	1	2	0.00010295	X	X	X	2	2	0.00011183	X	X	X	X	X	X		0	1.37864	0	0		0	0	0	0	0		3	2	1.04066	1		0.01	0.851124
PF3D7_1146000	0	ribosome assembly protein 4, putative (RSA4)	-	X	X	X	X	X	X	3	3	0.00011703	1	2	8.476e-05	X	X	X	X	X	X	X	X	X	X	X	X		0	1.37647	0	0		0	0	0	0	0		3	5	0.416266	0.548741		0.192	0.815068
PF3D7_0709700	0	lysophospholipase, putative	-	X	X	X	X	X	X	2	3	0.00020512	1	2	0.00014855	X	X	X	X	X	X	X	X	X	X	X	X		0	1.37584	0	0		0	0	0	0	0		3	2	1.04066	1		0.147	0.823253
PF3D7_0909900	0	helicase with Zn-finger motif, putative	DEAD	X	X	X	X	X	X	4	6	0.00010995	2	4	7.963e-05	X	X	X	X	X	X	X	X	X	X	X	X		0	1.375	0	0		0	0	0	0	0		6	n.d.	Infinity	n.d.		0.33	0.760255
PF3D7_1336900	0	tryptophan--tRNA ligase (WRS)	tRNA-synt_1b	X	X	X	X	X	X	3	3	0.00011944	2	2	8.65e-05	X	X	X	X	X	X	X	X	X	X	X	X		0	1.36782	0	0		0	0	0	0	0		3	6	0.346888	0.35109		0.095	0.835653
PF3D7_1331700	0	glutamine--tRNA ligase, putative	tRNA-synt_1c | tRNA-synt_1c_C	X	X	X	X	X	X	2	3	8.223e-05	1	2	5.955e-05	X	X	X	X	X	X	X	X	X	X	X	X		0	1.36667	0	0		0	0	0	0	0		3	10	0.208133	0.0448005		0.169	0.820333
PF3D7_1238800	0	acyl-CoA synthetase (ACS11)	-	X	X	X	X	X	X	8	15	0.00047654	4	11	0.00037964	X	X	X	X	X	X	X	X	X	X	X	X		0	1.25526	0	0		0	0	0	0	0		15	71	0.146572	1.76028e-13		0.289	0.707947
PF3D7_0810800	0	hydroxymethyldihydropterin pyrophosphokinase-dihydropteroate synthase (PPPK-DHPS)	-	X	X	X	X	X	X	1	4	0.00014256	1	3	0.00011615	X	X	X	X	X	X	X	X	X	X	X	X		0	1.23276	0	0		0	0	0	0	0		4	15	0.185007	0.00555262		0.194	0.81118
PF3D7_1107400	0	DNA repair protein RAD51 (RAD51)	-	X	X	X	X	X	X	1	4	0.00028756	1	3	0.00023429	X	X	X	X	X	X	X	X	X	X	X	X		0	1.23077	0	0		0	0	0	0	0		4	n.d.	Infinity	n.d.		0.158	0.818849
PF3D7_1346100	0	protein transport protein SEC61 subunit alpha (SEC61)	-	X	X	X	X	X	X	2	4	0.00021323	1	3	0.00017373	X	X	X	X	X	X	X	X	X	X	X	X		0	1.22414	0	0		0	0	0	0	0		4	3	0.925035	1		0.161	0.815832
PF3D7_0903300	0	conserved Plasmodium membrane protein, unknown function	-	X	X	X	X	X	X	3	4	3.142e-05	2	3	2.56e-05	X	X	X	X	X	X	X	X	X	X	X	X		0	1.19231	0	0		0	0	0	0	0		4	n.d.	Infinity	n.d.		0.14	0.823252
PF3D7_1355700	0	NLI interacting factor-like phosphatase, putative (NIF3)	-	X	X	X	X	X	X	6	9	0.00017582	5	7	0.00014855	X	X	X	X	X	X	X	X	X	X	X	X		0	1.18121	0	0		0	0	0	0	0		9	5	1.2488	1		0.217	0.786332
PF3D7_1311200	0	alternative splicing regulator, putative	-	X	X	X	X	X	X	3	5	0.00023872	2	4	0.00020747	X	X	X	1	2	0.00011268	X	X	X	X	X	X		0	1.15459	0	0		0	0	0	0	0		5	n.d.	Infinity	n.d.		0.025	0.847577
PF3D7_0607000	0	translation initiation factor IF-2, putative	GTP_EFTU | IF-2 | GTP_EFTU_D2 | MMR_HSR1	X	X	X	X	X	X	7	10	0.00025754	5	8	0.00022382	X	X	X	X	X	X	X	X	X	X	X	X		0	1.15179	0	0		0	0	0	0	0		10	21	0.33037	0.0128186		0.173	0.792712
PF3D7_0704300	0	conserved Plasmodium membrane protein, unknown function	-	X	X	X	X	X	X	3	6	8.152e-05	4	5	7.38e-05	9	9	0.00012122	6	8	0.00012826	X	X	X	4	6	0.0001314		0	1.10811	0.945312	0		0	0	0	0	0		15	49	0.21238	1.22131e-07		-0.149	0.893442
PF3D7_0707400	0	AAA family ATPase, putative	-	X	X	X	X	X	X	2	6	0.0002277	3	5	0.00020614	X	X	X	X	X	X	X	X	X	X	X	X		0	1.1068	0	0		0	0	0	0	0		6	32	0.130083	9.92283e-07		0.126	0.823253
PF3D7_1111100	0	replication factor C subunit 5, putative (RFC5)	RNA_helicase	X	X	X	X	X	X	3	6	0.00043257	3	5	0.0003916	X	X	X	X	X	X	X	X	X	X	X	X		0	1.10459	0	0		0	0	0	0	0		6	3	1.38755	1		0.124	0.821069
PF3D7_1121100	0	conserved Plasmodium protein, unknown function	-	X	X	X	X	X	X	4	6	9.778e-05	4	5	8.852e-05	6	8	0.00012924	4	9	0.00017308	X	X	X	2	4	0.00010508		0	1.10112	0.745665	0		0	0	0	0	0		14	n.d.	Infinity	n.d.		-0.184	0.902257
PF3D7_0805700	0	serine/threonine protein kinase, FIKK family (FIKK8)	-	X	X	X	X	X	X	9	13	0.0002245	6	11	0.00020636	1	1	1.712e-05	1	1	2.038e-05	X	X	X	X	X	X		0	1.09223	0.85	0		0	0	0	0	0		14	4	2.42822	0.287589		0.114	0.813526
PF3D7_0403600	0	conserved Plasmodium protein, unknown function	-	X	X	X	X	X	X	3	7	0.00022933	3	6	0.00021355	X	X	X	X	X	X	X	X	X	X	X	X		0	1.07009	0	0		0	0	0	0	0		7	n.d.	Infinity	n.d.		0.12	0.818849
PF3D7_0932300	0	M18 aspartyl aminopeptidase (M18AAP)	-	X	X	X	X	X	X	7	16	0.00070628	5	14	0.00067136	X	X	X	X	X	X	X	X	X	X	X	X		0	1.05216	0	0		0	0	0	0	0		16	19	0.584232	0.263638		0.103	0.815068
PF3D7_0729500	0	mRNA (N6-adenosine)-methyltransferase, putative	MT-A70	X	X	X	X	X	X	3	8	0.00026486	4	7	0.00025176	X	X	X	X	X	X	X	X	X	X	X	X		0	1.05159	0	0		0	0	0	0	0		8	n.d.	Infinity	n.d.		0.071	0.834332
PF3D7_1462400	0	conserved Plasmodium protein, unknown function	-	X	X	X	X	X	X	1	1	7.57e-06	1	1	8.23e-06	X	X	X	X	X	X	X	X	X	X	X	X		0	1	0	0		0	0	0	0	0		1	n.d.	Infinity	n.d.		0.072	0.842066
PF3D7_0405100	0	protein transport protein Sec24B (SEC24B)	-	X	X	X	X	X	X	1	1	1.864e-05	1	1	2.025e-05	X	X	X	X	X	X	X	X	X	X	X	X		0	0.95	0	0		0	0	0	0	0		1	n.d.	Infinity	n.d.		-0.062	0.861751
PF3D7_1143100	0	transcription factor with AP2 domain(s) (AP2-O)	-	X	X	X	X	X	X	1	1	1.569e-05	1	1	1.704e-05	X	X	X	2	3	5.553e-05	X	X	X	X	X	X		0	0.941176	0	0		0	0	0	0	0		1	n.d.	Infinity	n.d.		-0.398	0.904159
PF3D7_1466100	0	protein phosphatase containing kelch-like domains (PPKL)	-	X	X	X	X	X	X	1	2	5.661e-05	1	2	6.149e-05	2	3	8.417e-05	2	5	0.000167	X	X	X	1	2	9.125e-05		0	0.934426	0.502994	0		0	0	0	0	0		5	n.d.	Infinity	n.d.		-0.396	0.91706
PF3D7_0106000	0	conserved Plasmodium protein, unknown function	-	X	X	X	X	X	X	2	2	5.458e-05	2	2	5.929e-05	X	X	X	X	X	X	X	X	X	X	X	X		0	0.932203	0	0		0	0	0	0	0		2	n.d.	Infinity	n.d.		0.039	0.845766
PF3D7_1110700	0	actin-like protein, putative (ALP1)	-	X	X	X	X	X	X	1	1	6.656e-05	1	1	7.231e-05	X	X	X	X	X	X	X	X	X	X	X	X		0	0.930556	0	0		0	0	0	0	0		1	1	0.693776	1		-0.082	0.864407
PF3D7_1403100	0	conserved Plasmodium protein, unknown function	-	X	X	X	X	X	X	1	1	1.287e-05	1	1	1.398e-05	X	X	X	X	X	X	X	X	X	X	X	X		0	0.928571	0	0		0	0	0	0	0		1	n.d.	Infinity	n.d.		-0.085	0.86388
PF3D7_0308000	0	DNA polymerase epsilon subunit b, putative	-	X	X	X	X	X	X	1	1	5.052e-05	1	1	5.489e-05	X	X	X	X	X	X	X	X	X	X	X	X		0	0.927273	0	0		0	0	0	0	0		1	n.d.	Infinity	n.d.		-0.024	0.856827
PF3D7_0528400	0	palmitoyltransferase (DHHC7)	-	X	X	X	X	X	X	1	1	6.197e-05	1	1	6.732e-05	X	X	X	X	X	X	X	X	X	X	X	X		0	0.925373	0	0		0	0	0	0	0		1	n.d.	Infinity	n.d.		0.008	0.851706
PF3D7_0917500	0	conserved Plasmodium protein, unknown function	-	X	X	X	X	X	X	1	1	3.695e-05	1	1	4.014e-05	X	X	X	X	X	X	X	X	X	X	X	X		0	0.925	0	0		0	0	0	0	0		1	n.d.	Infinity	n.d.		-0.004	0.853436
PF3D7_0605900	0	long chain polyunsaturated fatty acid elongation enzyme, putative	-	X	X	X	X	X	X	1	1	8.587e-05	1	1	9.329e-05	X	X	X	X	X	X	X	X	X	X	X	X		0	0.924731	0	0		0	0	0	0	0		1	n.d.	Infinity	n.d.		-0.042	0.858489
PF3D7_0717600	0	conserved Plasmodium protein, unknown function	-	X	X	X	X	X	X	1	2	4.779e-05	1	2	5.192e-05	X	X	X	1	2	5.64e-05	X	X	X	X	X	X		0	0.923077	0	0		0	0	0	0	0		2	1	1.38755	1		-0.18	0.88207
PF3D7_0802000	0	glutamate dehydrogenase, putative (GDH3)	-	X	X	X	X	X	X	2	4	7.204e-05	2	4	7.826e-05	X	X	X	X	X	X	X	X	X	X	X	X		0	0.923077	0	0		0	0	0	0	0		4	12	0.231259	0.0306872		-0.002	0.853436
PF3D7_0511800	0	inositol-3-phosphate synthase (INO1)	-	X	X	X	X	X	X	2	4	0.00016663	3	4	0.00018102	X	X	X	X	X	X	X	X	X	X	X	X		0	0.922652	0	0		0	0	0	0	0		4	82	0.0338427	1.19717e-22		-0.015	0.855706
PF3D7_1129400	0	RNA methyltransferase, putative	Nol1_Nop2_Fmu | Methyltransf_31 | FtsJ	X	X	X	X	X	X	2	3	0.00011906	3	3	0.00012934	X	X	X	X	X	X	X	X	X	X	X	X		0	0.922481	0	0		0	0	0	0	0		3	6	0.346888	0.35109		0.03	0.846976
PF3D7_0323000	0	translation machinery-associated protein 7, putative (TMA7)	-	X	X	X	X	X	X	1	2	0.0009319	1	2	0.00101236	X	X	X	X	X	X	X	X	X	X	X	X		0	0.920949	0	0		0	0	0	0	0		2	8	0.173444	0.0654514		0.011	0.851124
PF3D7_0807900	0	tyrosine--tRNA ligase (TyrRS)	tRNA-synt_1b	X	X	X	X	X	X	5	10	0.00067456	5	10	0.00073281	X	X	X	X	X	X	X	X	X	X	X	X		0	0.920873	0	0		0	0	0	0	0		10	17	0.408104	0.07468		-0.007	0.855142
PF3D7_0206700	0	adenylosuccinate lyase (ASL)	-	X	X	X	X	X	X	2	5	0.0002671	5	5	0.00029017	X	X	X	X	X	X	X	X	X	X	X	X		0	0.92069	0	0		0	0	0	0	0		5	9	0.385431	0.238417		-0.066	0.865975
PF3D7_0212900	0	Leu/Phe-tRNA protein transferase, putative	Leu_Phe_trans	X	X	X	X	X	X	1	1	6.893e-05	1	1	7.489e-05	X	X	X	X	X	X	X	X	X	X	X	X		0	0.92	0	0		0	0	0	0	0		1	n.d.	Infinity	n.d.		0.01	0.851706
PF3D7_0414900	0	armadillo-domain containing rhoptry protein (ARO)	-	X	X	X	X	X	X	2	4	0.00036598	1	4	0.00039758	1	2	0.00018141	1	2	0.00021594	X	X	X	2	4	0.00058995		0	0.919598	0.837963	0		0	0	0	0	0		6	2	2.08133	0.767392		-0.346	0.914117
PF3D7_0411900	0	DNA polymerase alpha	-	X	X	X	X	X	X	8	20	0.00026319	10	20	0.00028592	X	X	X	X	X	X	X	X	X	X	X	X		0	0.91958	0	0		0	0	0	0	0		20	n.d.	Infinity	n.d.		-0.009	0.856268
PF3D7_1235600	0	serine hydroxymethyltransferase (SHMT)	-	X	X	X	X	X	X	1	1	5.693e-05	1	1	6.184e-05	X	X	X	X	X	X	X	X	X	X	X	X		0	0.919355	0	0		0	0	0	0	0		1	9	0.0770862	0.0133996		-0.058	0.861213
PF3D7_0717500	0	calcium-dependent protein kinase 4 (CDPK4)	-	X	X	X	X	X	X	3	5	0.00023827	2	5	0.00025884	X	X	X	X	X	X	X	X	X	X	X	X		0	0.918919	0	0		0	0	0	0	0		5	n.d.	Infinity	n.d.		0.037	0.845157
PF3D7_0921900	0	conserved Plasmodium protein, unknown function	-	X	X	X	X	X	X	1	1	0.00010146	1	1	0.00011022	X	X	X	X	X	X	X	X	X	X	X	X		0	0.918182	0	0		0	0	0	0	0		1	36	0.0192716	1.26602e-10		-0.002	0.853436
PF3D7_1141800	0	phd finger protein, putative	-	X	X	X	X	X	X	3	4	0.00025544	2	4	0.0002775	X	X	X	2	2	0.00015072	X	X	X	X	X	X		0	0.917266	0	0		0	0	0	0	0		4	2	1.38755	1		-0.139	0.878821
PF3D7_0103300	0	conserved Plasmodium protein, unknown function	-	X	X	X	X	X	X	1	2	5.482e-05	1	2	5.955e-05	X	X	X	X	X	X	X	X	X	X	X	X		0	0.916667	0	0		0	0	0	0	0		2	n.d.	Infinity	n.d.		0.008	0.851706
PF3D7_0824200	0	conserved Plasmodium protein, unknown function	-	X	X	X	X	X	X	1	1	2.239e-05	1	1	2.432e-05	X	X	X	X	X	X	X	X	X	X	X	X		0	0.916667	0	0		0	0	0	0	0		1	n.d.	Infinity	n.d.		-0.061	0.861213
PF3D7_1108000	0	IWS1-like protein, putative	-	X	X	X	X	X	X	1	1	4.43e-05	1	1	4.812e-05	X	X	X	X	X	X	X	X	X	X	X	X		0	0.916667	0	0		0	0	0	0	0		1	n.d.	Infinity	n.d.		-0.023	0.856268
PF3D7_1211300	0	DNA helicase MCM8, putative (MCM8)	-	X	X	X	X	X	X	1	1	2.217e-05	1	1	2.408e-05	X	X	X	X	X	X	X	X	X	X	X	X		0	0.916667	0	0		0	0	0	0	0		1	n.d.	Infinity	n.d.		-0.056	0.861213
PF3D7_0109800	0	phenylalanine--tRNA ligase alpha subunit	tRNA-synt_2d | tRNA-synt_2 | tRNA-synt_2b	X	X	X	X	X	X	1	1	4.376e-05	1	1	4.754e-05	X	X	X	X	X	X	X	X	X	X	X	X		0	0.916667	0	0		0	0	0	0	0		1	16	0.043361	0.00011624		-0.01	0.854576
PF3D7_1148000	0	serine/threonine protein kinase, putative	-	X	X	X	X	X	X	3	5	8.804e-05	2	5	9.564e-05	X	X	X	X	X	X	X	X	X	X	X	X		0	0.916667	0	0		0	0	0	0	0		5	n.d.	Infinity	n.d.		-0.037	0.860673
PF3D7_0317400	0	conserved Plasmodium protein, unknown function	-	X	X	X	X	X	X	1	2	9.715e-05	1	2	0.00010554	X	X	X	X	X	X	X	X	X	X	X	X		0	0.915094	0	0		0	0	0	0	0		2	n.d.	Infinity	n.d.		0.027	0.848175
PF3D7_1335400	0	reticulocyte binding protein 2 homologue a (RH2a)	-	X	X	X	X	X	X	2	4	3.215e-05	4	4	3.493e-05	X	X	X	X	X	X	X	X	X	X	X	X		0	0.914286	0	0		0	0	0	0	0		4	4	0.693776	1		-0.171	0.886571
PF3D7_0413500	0	phosphoglucomutase-2 (PGM2)	-	X	X	X	X	X	X	1	1	8.529e-05	1	1	9.266e-05	X	X	X	X	X	X	X	X	X	X	X	X		0	0.913978	0	0		0	0	0	0	0		1	10	0.0693776	0.00682425		-0.014	0.855142
PF3D7_1423300	0	serine/threonine protein phosphatase 7 (PP7)	-	X	X	X	X	X	X	1	2	5.247e-05	2	2	5.7e-05	X	X	X	X	X	X	X	X	X	X	X	X		0	0.912281	0	0		0	0	0	0	0		2	2	0.693776	1		0.018	0.849953
PF3D7_0826500	0	ubiquitin conjugation factor E4 B, putative (UBE4B)	-	X	X	X	X	X	X	1	1	1.898e-05	1	1	2.061e-05	X	X	X	X	X	X	X	X	X	X	X	X		0	0.904762	0	0		0	0	0	0	0		1	7	0.0991109	0.0488804		-0.005	0.854007
PF3D7_0513200	0	conserved Plasmodium protein, unknown function	-	X	X	X	X	X	X	1	1	9.11e-06	1	1	9.89e-06	X	X	X	X	X	X	X	X	X	X	X	X		0	0.9	0	0		0	0	0	0	0		1	n.d.	Infinity	n.d.		-0.01	0.854576
PF3D7_0730500	0	conserved Plasmodium protein, unknown function	-	X	X	X	X	X	X	1	1	9.07e-06	1	1	9.86e-06	X	X	X	X	X	X	X	X	X	X	X	X		0	0.9	0	0		0	0	0	0	0		1	2	0.346888	0.909267		-0.041	0.858489
PF3D7_1449100	0	conserved Plasmodium protein, unknown function	-	X	X	X	X	X	X	1	1	2.445e-05	1	1	2.656e-05	1	2	4.848e-05	2	5	0.00014428	X	X	X	X	X	X		0	0.888889	0.333333	0		0	0	0	0	0		3	1	2.08133	1		-0.533	0.923131
PF3D7_0207500	0	serine repeat antigen 6 (SERA6)	-	X	X	X	X	X	X	1	1	2.44e-05	1	1	2.651e-05	1	1	2.419e-05	2	4	0.0001152	1	1	0.00013007	2	2	7.868e-05		0	0.888889	0.208696	1.64557		0	0	0	0	0		3	20	0.104066	8.85839e-05		-0.706	0.932778
PF3D7_0935800	0	cytoadherence linked asexual protein 9 (CLAG9)	-	X	X	X	X	X	X	4	10	0.00018777	5	11	0.00022438	4	6	0.00011169	2	3	6.647e-05	X	X	X	X	X	X		0	0.839286	1.69697	0		0	0	0	0	0		16	64	0.173444	3.70673e-11		0.147	0.793603
PF3D7_0408500	0	flap endonuclease 1 (FEN1)	5_3_exonuc	X	X	X	X	X	X	5	9	0.00033698	6	10	0.00040675	X	X	X	X	X	X	X	X	X	X	X	X		0	0.82801	0	0		0	0	0	0	0		9	7	0.891998	1		-0.085	0.874031
PF3D7_0822900	0	conserved Plasmodium protein, unknown function	-	X	X	X	X	X	X	4	7	0.00014977	3	8	0.00018594	3	8	0.00016968	2	5	0.00012624	X	X	X	1	2	6.898e-05		0	0.806452	1.34921	0		0	0	0	0	0		15	7	1.48666	0.690794		0.051	0.836309
PF3D7_1306400	0	26S protease regulatory subunit 10B, putative (RPT4)	RNA_helicase	X	X	X	X	X	X	3	7	0.00044817	3	8	0.00055641	4	7	0.00014507	3	6	0.00045331	X	X	X	2	5	0.00051602		0	0.805755	0.320088	0		0	0	0	0	0		14	10	0.971286	1		-0.612	0.945915
PF3D7_1012600	0	GMP synthetase (GMPS)	tRNA_Me_trans	X	X	X	X	X	X	5	7	0.00031735	4	8	0.000394	X	X	X	X	X	X	X	X	X	X	X	X		0	0.804569	0	0		0	0	0	0	0		7	10	0.485643	0.344622		-0.071	0.869055
PF3D7_1124600	0	ethanolamine kinase (EK)	-	X	X	X	X	X	X	7	13	0.00077328	7	15	0.00096928	X	X	X	X	X	X	X	X	X	X	X	X		0	0.79773	0	0		0	0	0	0	0		13	15	0.601273	0.383733		-0.136	0.889626
PF3D7_0704600	0	E3 ubiquitin-protein ligase (UT)	-	X	X	X	X	X	X	4	6	3.878e-05	5	7	4.915e-05	X	X	X	X	X	X	X	X	X	X	X	X		0	0.795918	0	0		0	0	0	0	0		6	1	4.16266	0.444747		-0.044	0.862286
PF3D7_1104000	0	phenylalanine--tRNA ligase beta subunit	B3_4 | B5 | tRNA-synt_2d	X	X	X	X	X	X	3	5	0.00020194	4	6	0.00026325	X	X	X	X	X	X	X	X	X	X	X	X		0	0.768061	0	0		0	0	0	0	0		5	22	0.157676	0.000193874		-0.131	0.879758
PF3D7_0822600	0	protein transport protein SEC23 (SEC23)	-	X	X	X	X	X	X	3	4	0.0001326	3	5	0.00018006	4	5	0.00016432	2	4	0.00015648	X	X	X	X	X	X		0	0.738889	1.05128	0		0	0	0	0	0		9	4	1.561	0.816519		0.017	0.848175
PF3D7_1245100	0	kinesin-13, putative (KLP8)	-	X	X	X	X	X	X	3	4	7.59e-05	2	5	0.00010307	X	X	X	X	X	X	X	X	X	X	X	X		0	0.737864	0	0		0	0	0	0	0		4	n.d.	Infinity	n.d.		-0.11	0.874031
PF3D7_1350100	0	lysine--tRNA ligase (KRS1)	tRNA-synt_2 | tRNA_anti-codon | tRNA-synt_2d | tRNA-synt_2b	X	X	X	X	X	X	8	12	0.0005179	8	15	0.00070327	X	X	X	X	X	X	X	X	X	X	X	X		0	0.736842	0	0		0	0	0	0	0		12	34	0.244862	5.40078e-05		-0.206	0.905283
PF3D7_1456500	0	conserved Plasmodium protein, unknown function	-	X	X	X	X	X	X	6	7	7.366e-05	5	9	0.00010289	X	X	X	X	X	X	X	X	X	1	2	3.393e-05		0	0.718447	0	0		0	0	0	0	0		7	15	0.323762	0.0422376		-0.233	0.90264
PF3D7_1135100	0	protein phosphatase PPM8, putative (PPM8)	-	X	X	X	X	X	X	1	3	0.00010956	1	4	0.00015869	1	1	3.62e-05	1	2	8.619e-05	X	X	X	X	X	X		0	0.691824	0.418605	0		0	0	0	0	0		4	7	0.396443	0.352649		-0.257	0.896731
PF3D7_1427900	0	conserved protein, unknown function	-	X	X	X	X	X	X	1	3	0.00026863	3	4	0.00038909	X	X	X	2	3	0.000317	X	X	X	2	2	0.00028868		0	0.691517	0	0		0	0	0	0	0		3	46	0.0452463	2.18959e-12		-0.505	0.928527
PF3D7_1333400	0	conserved protein, unknown function	-	X	X	X	X	X	X	2	3	0.00031716	1	4	0.00045939	X	X	X	X	X	X	X	X	X	X	X	X		0	0.690632	0	0		0	0	0	0	0		3	n.d.	Infinity	n.d.		-0.122	0.875003
PF3D7_1452000	0	rhoptry neck protein 2 (RON2)	-	X	X	X	X	X	X	1	3	3.448e-05	1	4	4.995e-05	5	11	0.00012535	5	8	0.00010851	1	1	6.126e-05	4	9	0.00016676		0	0.68	1.14679	0.365269		0	0	0	0	0		15	48	0.216805	2.07302e-07		-0.325	0.928274
PF3D7_0302500	0	cytoadherence linked asexual protein 3.1 (CLAG3.1)	-	X	X	X	X	X	X	6	10	0.00017757	6	14	0.00027006	3	5	8.802e-05	4	7	0.00014668	X	X	X	2	3	8.587e-05		0	0.659259	0.598639	0		0	0	0	0	0		15	100	0.104066	9.78938e-22		-0.38	0.935084
PF3D7_1034900	0	methionine--tRNA ligase (MRScyt)	tRNA-synt_1g | tRNA-synt_1 | tRNA-synt_1e | tRNA-synt_1f	X	X	X	X	X	X	7	15	0.00042454	9	21	0.00064568	X	X	X	X	X	X	X	X	X	X	X	X		0	0.657895	0	0		0	0	0	0	0		15	42	0.247777	5.90572e-06		-0.292	0.925916
PF3D7_0505500	0	DNA mismatch repair protein MSH6, putative (MSH6)	-	X	X	X	X	X	X	16	47	0.00087598	25	66	0.00133632	X	X	X	X	X	X	X	X	X	X	X	X		0	0.655689	0	0		0	0	0	0	0		47	5	6.52149	4.23518e-05		-0.328	0.945786
PF3D7_0525100	0	acyl-CoA synthetase (ACS10)	-	X	X	X	X	X	X	12	25	0.00093467	18	36	0.00146213	X	X	X	X	X	X	X	X	X	X	X	X		0	0.639535	0	0		0	0	0	0	0		25	38	0.456432	0.00828484		-0.323	0.941808
PF3D7_0610900	0	transcription elongation factor SPT5, putative (SPT5)	KOW	X	X	X	X	X	X	12	20	0.00039314	17	29	0.00061928	1	2	3.897e-05	1	1	2.32e-05	X	X	X	X	X	X		0	0.634895	1.69565	0		0	0	0	0	0		22	8	1.90788	0.273605		-0.295	0.933214
PF3D7_0309500	0	asparagine synthetase, putative	-	X	X	X	X	X	X	1	2	8.25e-05	1	3	0.00013443	X	X	X	X	X	X	X	X	X	X	X	X		0	0.619403	0	0		0	0	0	0	0		2	14	0.0991109	0.00148989		-0.21	0.884341
PF3D7_0629100	0	nicotinate phosphoribosyltransferase, putative (NAPRT)	-	X	X	X	X	X	X	1	2	7.567e-05	3	3	0.00012331	X	X	X	X	X	X	X	X	X	X	X	X		0	0.617886	0	0		0	0	0	0	0		2	3	0.462517	0.84934		-0.199	0.88207
PF3D7_0316700	0	HVA22/TB2/DP1 family protein, putative	-	X	X	X	X	X	X	1	2	0.0002277	1	3	0.00037105	X	X	X	X	X	X	X	X	X	1	2	0.00036705		0	0.614555	0	0		0	0	0	0	0		2	19	0.0730291	5.40078e-05		-0.334	0.901485
PF3D7_0510500	0	topoisomerase I (TopoI)	-	X	X	X	X	X	X	4	6	0.00017994	6	9	0.00029321	X	X	X	X	X	X	X	X	X	X	X	X		0	0.614334	0	0		0	0	0	0	0		6	13	0.320204	0.063684		-0.326	0.914117
PF3D7_1438900	0	thioredoxin peroxidase 1 (Trx-Px1)	-	X	X	X	X	X	X	1	2	0.00025806	2	3	0.00042052	X	X	X	1	2	0.00030453	X	X	X	X	X	X		0	0.612827	0	0		0	0	0	0	0		2	110	0.0126141	1.54153e-32		-0.354	0.905283
PF3D7_0904100	0	AP-4 complex subunit epsilon, putative	-	X	X	X	X	X	X	1	2	3.626e-05	2	3	5.908e-05	X	X	X	X	X	X	X	X	X	X	X	X		0	0.610169	0	0		0	0	0	0	0		2	n.d.	Infinity	n.d.		-0.181	0.88207
PF3D7_1345400	0	conserved Plasmodium protein, unknown function	-	X	X	X	X	X	X	1	2	3.414e-05	3	3	5.563e-05	X	X	X	X	X	X	X	X	X	X	X	X		0	0.607143	0	0		0	0	0	0	0		2	n.d.	Infinity	n.d.		-0.21	0.882983
PF3D7_1364400	0	conserved Plasmodium protein, unknown function	-	X	X	X	X	X	X	1	2	1.541e-05	2	3	2.512e-05	X	X	X	X	X	X	X	X	X	X	X	X		0	0.6	0	0		0	0	0	0	0		2	n.d.	Infinity	n.d.		-0.152	0.877877
PF3D7_0210200	0	conserved Plasmodium protein, unknown function	-	X	X	X	X	X	X	2	5	4.861e-05	6	8	8.449e-05	X	X	X	X	X	X	X	X	X	X	X	X		0	0.583333	0	0		0	0	0	0	0		5	n.d.	Infinity	n.d.		-0.324	0.911047
PF3D7_1438700	0	DNA primase small subunit	-	X	X	X	X	X	X	6	14	0.00077933	11	23	0.00139088	X	X	X	X	X	X	X	X	X	X	X	X		0	0.560029	0	0		0	0	0	0	0		14	n.d.	Infinity	n.d.		-0.43	0.943222
PF3D7_0102900	0	aspartate--tRNA ligase	tRNA-synt_2 | tRNA_anti-codon | tRNA-synt_2d	X	X	X	X	X	X	2	3	0.00012058	3	5	0.00021832	X	X	X	X	X	X	X	X	X	X	X	X		0	0.555046	0	0		0	0	0	0	0		3	3	0.693776	1		-0.282	0.900317
PF3D7_0320300	0	T-complex protein 1 subunit epsilon (CCT5)	-	X	X	X	X	X	X	3	6	0.00028218	5	11	0.000562	1	1	4.662e-05	1	2	0.000111	X	X	X	X	X	X		0	0.501779	0.423423	0		0	0	0	0	0		7	11	0.441494	0.239475		-0.569	0.941181
PF3D7_0205900	0	26S proteasome regulatory subunit RPN1, putative (RPN1)	-	X	X	X	X	X	X	4	7	0.00018233	5	13	0.00036785	X	X	X	X	X	X	X	X	X	X	X	X		0	0.494565	0	0		0	0	0	0	0		7	24	0.202351	0.00033066		-0.506	0.938699
PF3D7_1308200	0	carbamoyl phosphate synthetase (cpsSII)	-	X	X	X	X	X	X	1	1	1.059e-05	1	2	2.302e-05	X	X	X	X	X	X	X	X	X	X	X	X		0	0.478261	0	0		0	0	0	0	0		1	30	0.0231259	8.19147e-09		-0.226	0.886571
PF3D7_1458600	0	conserved Plasmodium protein, unknown function	-	X	X	X	X	X	X	1	1	2.163e-05	1	2	4.701e-05	X	X	X	X	X	X	X	X	X	X	X	X		0	0.468085	0	0		0	0	0	0	0		1	n.d.	Infinity	n.d.		-0.244	0.88479
PF3D7_0111300	0	replication factor c protein, putative	-	X	X	X	X	X	X	1	1	2.156e-05	1	2	4.684e-05	X	X	X	X	X	X	X	X	X	X	X	X		0	0.468085	0	0		0	0	0	0	0		1	n.d.	Infinity	n.d.		-0.279	0.890056
PF3D7_0723300	0	conserved Plasmodium protein, unknown function	-	X	X	X	X	X	X	1	1	2.859e-05	1	2	6.212e-05	X	X	X	X	X	X	X	X	X	X	X	X		0	0.467742	0	0		0	0	0	0	0		1	15	0.0462517	0.000229506		-0.181	0.877403
PF3D7_1473100	0	GTPase-activating protein, putative	-	X	X	X	X	X	X	1	1	4.25e-05	2	2	9.234e-05	X	X	X	X	X	X	X	X	X	X	X	X		0	0.467391	0	0		0	0	0	0	0		1	1	0.693776	1		-0.272	0.888761
PF3D7_1363400	0	polyubiquitin binding protein, putative (DOA1)	-	X	X	X	X	X	X	1	1	2.78e-05	2	2	6.041e-05	X	X	X	X	X	X	X	X	X	X	X	X		0	0.466667	0	0		0	0	0	0	0		1	n.d.	Infinity	n.d.		-0.177	0.876926
PF3D7_1455500	0	AP-1 complex subunit gamma, putative	-	X	X	X	X	X	X	1	2	4.655e-05	2	4	0.00010114	3	8	0.0001846	2	4	0.00010987	1	1	0.00012406	1	2	7.504e-05		0	0.465347	1.68182	1.65333		0	0	0	0	0		11	2	3.81577	0.206844		0.086	0.828908
PF3D7_1123800	0	conserved Plasmodium protein, unknown function	-	X	X	X	X	X	X	2	2	3.969e-05	3	4	8.623e-05	X	X	X	X	X	X	X	X	X	X	X	X		0	0.465116	0	0		0	0	0	0	0		2	n.d.	Infinity	n.d.		-0.374	0.906393
PF3D7_0503200	0	conserved Plasmodium protein, unknown function	-	X	X	X	X	X	X	1	1	2.57e-05	2	2	5.584e-05	X	X	X	X	X	X	X	X	X	X	X	X		0	0.464286	0	0		0	0	0	0	0		1	n.d.	Infinity	n.d.		-0.203	0.88115
PF3D7_1347700	0	ethanolamine-phosphate cytidylyltransferase (ECT)	-	X	X	X	X	X	X	1	1	4.391e-05	2	2	9.541e-05	X	X	X	X	X	X	X	X	X	X	X	X		0	0.463158	0	0		0	0	0	0	0		1	1	0.693776	1		-0.194	0.878821
PF3D7_0719300	0	actin-related protein, putative (ARP6)	-	X	X	X	X	X	X	1	2	4.876e-05	3	4	0.00010594	X	X	X	X	X	X	X	X	X	X	X	X		0	0.462264	0	0		0	0	0	0	0		2	3	0.462517	0.84934		-0.352	0.903782
PF3D7_1368200	0	ABC transporter E family member 1, putative (ABCE1)	RNA_helicase	X	X	X	X	X	X	4	7	0.00028454	4	14	0.00061821	X	X	X	X	X	X	X	X	X	X	X	X		0	0.461165	0	0		0	0	0	0	0		7	5	0.971286	1		-0.539	0.943123
PF3D7_0920800	0	inosine-5'-monophosphate dehydrogenase (IMPDH)	-	X	X	X	X	X	X	2	5	0.00024668	5	10	0.00053596	X	X	X	X	X	X	X	X	X	X	X	X		0	0.460821	0	0		0	0	0	0	0		5	35	0.0991109	5.01291e-08		-0.527	0.935283
PF3D7_0804900	0	GTPase-activating protein, putative	-	X	X	X	X	X	X	2	4	0.00020498	2	8	0.00044536	X	X	X	X	X	X	X	X	X	X	X	X		0	0.460674	0	0		0	0	0	0	0		4	27	0.102782	2.88022e-06		-0.495	0.926982
PF3D7_1127600	0	CRAL/TRIO domain-containing protein, putative	-	X	X	X	X	X	X	1	3	0.00025415	2	6	0.0005522	X	X	X	X	X	X	X	X	X	X	X	X		0	0.460145	0	0		0	0	0	0	0		3	6	0.346888	0.35109		-0.424	0.91895
PF3D7_1028300	0	rRNA-processing protein EBP2, putative (EBP2)	Ebp2	X	X	X	X	X	X	1	1	7.988e-05	1	2	0.00017355	X	X	X	X	X	X	X	X	X	X	X	X		0	0.45977	0	0		0	0	0	0	0		1	3	0.231259	0.548741		-0.208	0.88115
PF3D7_0815500	0	conserved Plasmodium protein, unknown function	-	X	X	X	X	X	X	1	1	5.124e-05	1	2	0.00011134	X	X	X	X	X	X	X	X	X	X	X	X		0	0.459459	0	0		0	0	0	0	0		1	n.d.	Infinity	n.d.		-0.224	0.88389
PF3D7_1356100	0	conserved Plasmodium protein, unknown function	-	X	X	X	X	X	X	1	1	2.61e-05	1	2	5.671e-05	X	X	X	X	X	X	X	X	X	X	X	X		0	0.45614	0	0		0	0	0	0	0		1	11	0.0630705	0.00348242		-0.253	0.889626
PF3D7_1464600	0	phosphatase, putative	-	X	X	X	X	X	X	1	1	1.745e-05	1	2	3.791e-05	X	X	X	X	X	X	X	X	X	X	X	X		0	0.447368	0	0		0	0	0	0	0		1	12	0.0578147	0.00176763		-0.224	0.88479
PF3D7_0219600	0	replication factor C subunit 1, putative (RFC1)	-	X	X	X	X	X	X	10	16	0.00044533	13	33	0.0009978	X	X	X	X	X	X	X	X	X	X	X	X		0	0.445892	0	0		0	0	0	0	0		16	24	0.462517	0.0519236		-0.642	0.938414
PF3D7_1304100	0	DNA ligase I (LigI)	-	X	X	X	X	X	X	3	4	0.00011036	5	9	0.00026974	X	X	X	X	X	X	X	X	X	X	X	X		0	0.407407	0	0		0	0	0	0	0		4	4	0.693776	1		-0.582	0.933642
PF3D7_0105800	0	conserved Plasmodium protein, unknown function	-	X	X	X	X	X	X	3	5	0.00015121	6	12	0.00039424	X	X	X	X	X	X	X	X	X	X	X	X		0	0.383249	0	0		0	0	0	0	0		5	1	3.46888	0.58427		-0.639	0.942607
PF3D7_0703200	0	conserved Plasmodium protein, unknown function	-	X	X	X	X	X	X	1	2	3.268e-05	4	5	8.875e-05	X	X	X	1	2	3.856e-05	X	X	X	X	X	X		0	0.370787	0	0		0	0	0	0	0		2	1	1.38755	1		-0.642	0.934681
PF3D7_0809900	0	JmjC domain containing protein (JmjC1)	-	X	X	X	X	X	X	1	2	3.997e-05	2	5	0.00010855	X	X	X	X	X	X	X	X	X	X	X	X		0	0.366972	0	0		0	0	0	0	0		2	1	1.38755	1		-0.473	0.918012
PF3D7_1116800	0	heat shock protein 101 (HSP101)	RNA_helicase	X	X	X	X	X	X	3	5	0.00013886	7	13	0.00039221	X	X	X	X	X	X	X	X	X	X	X	X		0	0.354592	0	0		0	0	0	0	0		5	68	0.0510129	8.68684e-18		-0.759	0.945913
PF3D7_0303200	0	HAD superfamily protein, putative	-	X	X	X	X	X	X	1	1	2.165e-05	1	3	7.057e-05	X	X	X	X	X	X	X	X	X	X	X	X		0	0.309859	0	0		0	0	0	0	0		1	5	0.138755	0.172897		-0.422	0.90676
PF3D7_0817700	0	rhoptry neck protein 5 (RON5)	-	X	X	X	X	X	X	1	1	2.177e-05	2	3	7.094e-05	X	X	X	X	X	X	X	X	X	X	X	X		0	0.309859	0	0		0	0	0	0	0		1	25	0.027751	2.44859e-07		-0.502	0.916093
PF3D7_0217100	0	ATP synthase F1, alpha subunit	-	X	X	X	X	X	X	1	1	4.566e-05	2	3	0.00014882	X	X	X	X	X	X	X	X	X	X	X	X		0	0.308725	0	0		0	0	0	0	0		1	2	0.346888	0.909267		-0.462	0.910348
PF3D7_1126000	0	threonine--tRNA ligase (ThrRS)	tRNA-synt_2b | HGTP_anticodon | tRNA_SAD	X	X	X	X	X	X	2	2	2.484e-05	2	3	8.095e-05	X	X	X	X	X	X	X	X	X	X	X	X		0	0.308642	0	0		0	0	0	0	0		2	28	0.0495554	1.301e-07		-0.423	0.908573
PF3D7_0934800	0	cAMP-dependent protein kinase catalytic subunit (PKAc)	-	X	X	X	X	X	X	1	1	7.357e-05	2	3	0.00023977	X	X	X	X	X	X	X	X	X	X	X	X		0	0.308333	0	0		0	0	0	0	0		1	5	0.138755	0.172897		-0.418	0.908213
PF3D7_0721400	0	conserved Plasmodium protein, unknown function	-	X	X	X	X	X	X	1	1	0.00011758	2	3	0.00038318	X	X	X	X	X	X	X	X	X	X	X	X		0	0.308094	0	0		0	0	0	0	0		1	4	0.173444	0.314735		-0.476	0.917697
PF3D7_1443400	0	WD repeat-containing protein, putative	-	X	X	X	X	X	X	3	4	0.00012289	5	12	0.00040049	X	X	X	1	2	7.251e-05	X	X	X	X	X	X		0	0.3075	0	0		0	0	0	0	0		4	n.d.	Infinity	n.d.		-0.849	0.945647
PF3D7_1319400	0	conserved Plasmodium protein, unknown function	-	X	X	X	X	X	X	2	2	4.703e-05	3	6	0.00015327	X	X	X	1	3	8.325e-05	X	X	X	X	X	X		0	0.30719	0	0		0	0	0	0	0		2	11	0.126141	0.0104374		-0.844	0.943937
PF3D7_1140200	0	conserved Plasmodium protein, unknown function	-	X	X	X	X	X	X	1	1	5.629e-05	2	3	0.00018345	X	X	X	4	10	0.00066425	1	2	0.00060003	2	4	0.00036294		0	0.306011	0	1.65289		0	0	0	0	0		3	13	0.160102	0.00767648		-1.358	0.931668
PF3D7_1355100	0	DNA replication licensing factor MCM6 (MCM6)	-	X	X	X	X	X	X	1	2	5.417e-05	2	6	0.00017654	2	2	5.37e-05	4	7	0.00022373	X	X	X	1	2	8.732e-05		0	0.305085	0.241071	0		0	0	0	0	0		4	10	0.27751	0.0886769		-1.05	0.941319
PF3D7_0724100	0	conserved Plasmodium protein, unknown function	-	X	X	X	X	X	X	1	1	2.509e-05	2	3	8.176e-05	X	X	X	X	X	X	X	X	X	X	X	X		0	0.304878	0	0		0	0	0	0	0		1	14	0.0495554	0.000455019		-0.531	0.916093
PF3D7_1357500	0	DNA helicase, putative	-	X	X	X	X	X	X	3	5	0.00013886	7	16	0.00048272	X	X	X	1	2	6.555e-05	X	X	X	1	2	8.953e-05		0	0.287785	0	0		0	0	0	0	0		5	n.d.	Infinity	n.d.		-1.005	0.936697
PF3D7_1104400	0	conserved protein, unknown function	-	X	X	X	X	X	X	3	4	0.00023737	8	13	0.00083806	X	X	X	X	X	X	X	X	X	X	X	X		0	0.282816	0	0		0	0	0	0	0		4	92	0.0301642	1.12544e-25		-0.866	0.945185
PF3D7_0106100	0	V-type proton ATPase subunit C, putative	-	X	X	X	X	X	X	1	2	0.00013139	2	7	0.00049957	X	X	X	X	X	X	X	X	X	X	X	X		0	0.262	0	0		0	0	0	0	0		2	1	1.38755	1		-0.743	0.941686
PF3D7_1408200	0	transcription factor with AP2 domain(s) (AP2-G2)	-	X	X	X	X	X	X	1	1	1.478e-05	3	4	6.424e-05	X	X	X	X	X	X	X	X	X	X	X	X		0	0.234375	0	0		0	0	0	0	0		1	1	0.693776	1		-0.596	0.924545
PF3D7_1201900	0	conserved protein, unknown function	-	X	X	X	X	X	X	1	1	0.00012155	1	4	0.00052819	X	X	X	1	3	0.00043032	X	X	X	X	X	X		0	0.231061	0	0		0	0	0	0	0		1	1	0.693776	1		-0.871	0.942276
PF3D7_1427500	0	DNA mismatch repair protein MSH2, putative (MSH2-1)	-	X	X	X	X	X	X	3	6	0.00018615	10	24	0.00080889	X	X	X	1	2	7.322e-05	X	X	X	X	X	X		0	0.229913	0	0		0	0	0	0	0		6	1	4.16266	0.444747		-1.185	0.919765
PF3D7_1211600	0	lysine-specific histone demethylase 1, putative (LSD1)	-	X	X	X	X	X	X	2	2	1.7e-05	4	8	7.385e-05	X	X	X	X	X	X	X	X	X	X	X	X		0	0.22973	0	0		0	0	0	0	0		2	4	0.346888	0.553025		-0.824	0.943411
PF3D7_1436600	0	cGMP-dependent protein kinase (PKG)	-	X	X	X	X	X	X	1	1	2.95e-05	2	4	0.00012818	X	X	X	X	X	X	X	X	X	X	X	X		0	0.226562	0	0		0	0	0	0	0		1	n.d.	Infinity	n.d.		-0.603	0.924822
PF3D7_1344300	0	conserved protein, unknown function	-	X	X	X	X	X	X	1	1	1.764e-05	1	5	9.584e-05	X	X	X	2	2	4.164e-05	X	X	X	X	X	X		0	0.1875	0	0		0	0	0	0	0		1	n.d.	Infinity	n.d.		-0.889	0.943682
PF3D7_0828300	0	conserved Plasmodium protein, unknown function	-	X	X	X	X	X	X	1	1	4.558e-05	2	5	0.00024759	1	1	4.519e-05	1	2	0.00010758	X	X	X	X	X	X		0	0.185484	0.416667	0		0	0	0	0	0		2	15	0.0925035	0.000764155		-0.888	0.943682
PF3D7_1426200	0	protein arginine N-methyltransferase 1 (PRMT1)	Methyltransf_31 | MTS	X	X	X	X	X	X	1	1	6.275e-05	2	5	0.00034082	X	X	X	X	X	X	X	X	X	X	X	X		0	0.184751	0	0		0	0	0	0	0		1	3	0.231259	0.548741		-0.796	0.939177
PF3D7_1338700	0	conserved Plasmodium protein, unknown function	-	X	X	X	X	X	X	2	2	8.09e-05	7	10	0.00043945	X	X	X	X	X	X	X	X	X	X	X	X		0	0.18451	0	0		0	0	0	0	0		2	1	1.38755	1		-1.015	0.945425
PF3D7_0919100	0	DnaJ protein, putative	-	X	X	X	X	X	X	1	1	6.8e-05	3	6	0.00044325	X	X	X	X	X	X	X	X	X	X	X	X		0	0.153499	0	0		0	0	0	0	0		1	13	0.0533674	0.000880667		-0.901	0.943124
PF3D7_0722400	0	GTP-binding protein, putative	MMR_HSR1	X	X	X	X	X	X	2	4	0.00025609	11	25	0.00173879	X	X	X	X	X	X	X	X	X	X	X	X		0	0.147211	0	0		0	0	0	0	0		4	28	0.0991109	1.51599e-06		-1.469	0.913563
PF3D7_0211800	0	asparagine--tRNA ligase (AsnRS)	tRNA-synt_2 | tRNA_anti-codon | tRNA-synt_2d | tRNA_anti-like	X	X	X	X	X	X	1	1	4.125e-05	5	8	0.00035848	X	X	X	X	X	X	X	X	X	X	X	X		0	0.114525	0	0		0	0	0	0	0		1	54	0.0128477	4.28166e-16		-1.069	0.945864
PF3D7_1132200	0	T-complex protein 1 subunit alpha (TCP1)	-	X	X	X	X	X	X	2	2	9.25e-05	10	22	0.00110541	X	X	X	X	X	X	X	X	X	X	X	X		0	0.0832579	0	0		0	0	0	0	0		2	36	0.0385431	5.3692e-10		-1.666	0.915584
PF3D7_1454700	0	6-phosphogluconate dehydrogenase, decarboxylating, putative	-	X	X	X	X	X	X	X	X	X	2	4	0.00023362	X	X	X	X	X	X	X	X	X	X	X	X		0	0	0	0		0	0	0	0	0		0	18	0	6.79214e-06		-0.581	0.926718
PF3D7_1323300	0	acetyltransferase, GNAT family, putative	-	X	X	X	X	X	X	X	X	X	1	2	0.00015531	X	X	X	X	X	X	X	X	X	X	X	X		0	0	0	0		0	0	0	0	0		0	n.d.	Infinity	n.d.		-0.255	0.887012
PF3D7_0403700	0	CGI-201 protein, short form	Suf | HAT	X	X	X	X	X	X	X	X	X	1	2	7.009e-05	X	X	X	X	X	X	X	X	X	X	X	X		0	0	0	0		0	0	0	0	0		0	n.d.	Infinity	n.d.		-0.206	0.88207
PF3D7_0314000	0	co-chaperone p23 (P23)	-	X	X	X	X	X	X	X	X	X	2	2	0.00019879	X	X	X	X	X	X	X	X	X	X	X	X		0	0	0	0		0	0	0	0	0		0	1	0	1		-0.204	0.881611
PF3D7_1237700	0	conserved protein, unknown function	-	X	X	X	X	X	X	X	X	X	1	2	0.00026032	X	X	X	X	X	X	X	X	X	X	X	X		0	0	0	0		0	0	0	0	0		0	17	0	1.34729e-05		-0.295	0.890056
PF3D7_0505600	0	conserved Plasmodium protein, unknown function	-	X	X	X	X	X	X	X	X	X	1	3	0.00024625	X	X	X	X	X	X	X	X	X	X	X	X		0	0	0	0		0	0	0	0	0		0	4	0	0.118937		-0.467	0.910348
PF3D7_0909600	0	conserved Plasmodium protein, unknown function	-	X	X	X	X	X	X	X	X	X	1	4	0.00018102	X	X	X	1	3	0.00014748	X	X	X	X	X	X		0	0	0	0		0	0	0	0	0		0	4	0	0.118937		-0.864	0.942819
PF3D7_1017500	0	conserved Plasmodium protein, unknown function	-	X	X	X	X	X	X	X	X	X	1	2	0.00040797	2	3	0.00055844	1	2	0.00044317	X	X	X	X	X	X		0	0	1.25959	0		0	0	0	0	0		3	3	0.693776	1		-0.021	0.856826
PF3D7_1017600	0	conserved Plasmodium protein, unknown function	-	X	X	X	X	X	X	X	X	X	1	2	5.63e-05	X	X	X	X	X	X	X	X	X	X	X	X		0	0	0	0		0	0	0	0	0		0	1	0	1		-0.223	0.883438
PF3D7_1126500	0	conserved Plasmodium protein, unknown function	-	X	X	X	X	X	X	X	X	X	1	2	3.996e-05	X	X	X	X	X	X	X	X	X	X	X	X		0	0	0	0		0	0	0	0	0		0	1	0	1		-0.276	0.890485
PF3D7_1241200	0	conserved Plasmodium protein, unknown function	-	X	X	X	X	X	X	X	X	X	1	2	2.368e-05	X	X	X	X	X	X	X	X	X	X	X	X		0	0	0	0		0	0	0	0	0		0	5	0	0.0594965		-0.28	0.891761
PF3D7_1209400	0	cytosolic iron-sulfur protein assembly protein 1, putative (CIA1)	-	X	X	X	X	X	X	X	X	X	1	2	6.902e-05	X	X	X	X	X	X	X	X	X	X	X	X		0	0	0	0		0	0	0	0	0		0	n.d.	Infinity	n.d.		-0.219	0.884341
PF3D7_1345800	0	conserved Plasmodium protein, unknown function	-	X	X	X	X	X	X	X	X	X	1	2	5.5e-05	X	X	X	X	X	X	X	X	X	X	X	X		0	0	0	0		0	0	0	0	0		0	7	0	0.0149797		-0.256	0.886571
PF3D7_1412100	0	conserved Plasmodium protein, unknown function	-	X	X	X	X	X	X	X	X	X	1	3	8.578e-05	X	X	X	X	X	X	X	X	X	X	X	X		0	0	0	0		0	0	0	0	0		0	1	0	1		-0.46	0.910698
PF3D7_0406400	0	cytosolic glyoxalase II (cGloII)	Lactamase_B	X	X	X	X	X	X	X	X	X	1	2	0.00020786	X	X	X	X	X	X	X	X	X	X	X	X		0	0	0	0		0	0	0	0	0		0	n.d.	Infinity	n.d.		-0.202	0.879758
PF3D7_1364800	0	DNA-directed RNA polymerase II, putative	RNA_pol_Rpb5_C | RNA_pol_Rpb5_N	X	X	X	X	X	X	X	X	X	1	2	0.00026667	1	1	0.00012168	1	1	0.00014484	X	X	X	X	X	X		0	0	0.841379	0		0	0	0	0	0		1	4	0.173444	0.314735		-0.255	0.886128
PF3D7_1453800	0	glucose-6-phosphate dehydrogenase-6-phosphogluconolactonase (GluPho)	-	X	X	X	X	X	X	X	X	X	1	2	6.007e-05	X	X	X	X	X	X	X	X	X	X	X	X		0	0	0	0		0	0	0	0	0		0	2	0	0.486593		-0.244	0.887012
PF3D7_0617800	0	histone H2A (H2A)	-	X	X	X	X	X	X	1	6	X	3	47	0.00909884	1	1	X	2	10	0.00135994	X	X	X	X	X	X		0	0	0	0		0	0	0	0	0		7	87	0.0558211	2.6358e-22		-2.626	0.892711
PF3D7_1434300	0	Hsp70/Hsp90 organizing protein (HOP)	-	X	X	X	X	X	X	X	X	X	1	2	9.693e-05	X	X	X	X	X	X	X	X	X	X	X	X		0	0	0	0		0	0	0	0	0		0	48	0	6.02676e-15		-0.199	0.881611
PF3D7_1471200	0	inorganic anion exchanger, inorganic anion antiporter (SulP)	-	X	X	X	X	X	X	X	X	X	1	2	8.233e-05	X	X	X	X	X	X	X	X	X	X	X	X		0	0	0	0		0	0	0	0	0		0	n.d.	Infinity	n.d.		-0.221	0.884341
PF3D7_0705000	0	methyltransferase, putative	Pox_MCEL	X	X	X	X	X	X	X	X	X	1	3	6.76e-05	X	X	X	X	X	X	X	X	X	X	X	X		0	0	0	0		0	0	0	0	0		0	n.d.	Infinity	n.d.		-0.492	0.914117
PF3D7_0926400	0	monocarboxylate transporter, putative	-	X	X	X	X	X	X	X	X	X	1	2	0.00010334	X	X	X	X	X	X	X	X	X	X	X	X		0	0	0	0		0	0	0	0	0		0	3	0	0.240541		-0.27	0.889194
PF3D7_0310200	0	phd finger protein, putative	-	X	X	X	X	X	X	X	X	X	1	5	3.004e-05	X	X	X	X	X	X	X	X	X	X	X	X		0	0	0	0		0	0	0	0	0		0	1	0	1		-0.73	0.936985
PF3D7_1476300	0	Plasmodium exported protein (PHISTb), unknown function	-	X	X	X	X	X	X	X	X	X	1	3	0.00014336	X	X	X	X	X	X	X	X	X	X	X	X		0	0	0	0		0	0	0	0	0		0	4	0	0.118937		-0.496	0.913782
PF3D7_0202200	0	EMP1-trafficking protein (PTP1)	-	X	X	X	X	X	X	X	X	X	2	3	0.00028276	X	X	X	X	X	X	X	X	X	X	X	X		0	0	0	0		0	0	0	0	0		0	8	0	0.00738813		-0.47	0.914782
PF3D7_0716000	0	RNA-binding protein, putative	RRM	X	X	X	X	X	X	X	X	X	1	3	7.289e-05	1	2	4.434e-05	1	2	5.279e-05	X	X	X	X	X	X		0	0	0.830189	0		0	0	0	0	0		2	n.d.	Infinity	n.d.		-0.39	0.909996
PF3D7_0610800	0	transketolase (TK)	-	X	X	X	X	X	X	X	X	X	1	2	8.135e-05	X	X	X	X	X	X	X	X	X	X	X	X		0	0	0	0		0	0	0	0	0		0	37	0	1.29868e-11		-0.323	0.899135
PF3D7_1442300	0	tRNA binding protein, putative	tRNA_bind	X	X	X	X	X	X	X	X	X	1	2	0.00013599	X	X	X	X	X	X	X	X	X	X	X	X		0	0	0	0		0	0	0	0	0		0	17	0	1.34729e-05		-0.211	0.881611
PF3D7_0419700	0	apical merozoite protein (Pf34)	-	X	X	X	X	X	X	X	X	X	X	X	X	4	7	0.00053725	2	3	0.00027408	1	1	0.00041263	3	8	0.00099838		0	0	1.95985	0.413828		0	0	0	0	0		8	1	5.55021	0.243613		-0.28	0.912084
PF3D7_0308100	0	conserved Plasmodium protein, unknown function	-	X	X	X	X	X	X	X	X	X	X	X	X	4	6	8.747e-05	2	3	5.206e-05	X	X	X	X	X	X		0	0	1.67308	0		0	0	0	0	0		6	4	1.04066	1		0.397	0.733775
PF3D7_0203000	0	repetitive organellar protein, putative (ROPE)	-	X	X	X	X	X	X	X	X	X	X	X	X	1	2	2.521e-05	1	1	1.5e-05	X	X	X	X	X	X		0	0	1.66667	0		0	0	0	0	0		2	2	0.693776	1		0.256	0.803903
PF3D7_0705100	0	conserved Plasmodium protein, unknown function	-	X	X	X	X	X	X	X	X	X	X	X	X	1	2	5.044e-05	1	1	3.002e-05	X	X	X	X	X	X		0	0	1.66667	0		0	0	0	0	0		2	n.d.	Infinity	n.d.		0.225	0.812748
PF3D7_0704800	0	conserved Plasmodium protein, unknown function	-	X	X	X	X	X	X	X	X	X	X	X	X	1	2	3.846e-05	1	1	2.289e-05	X	X	X	X	X	X		0	0	1.65217	0		0	0	0	0	0		2	n.d.	Infinity	n.d.		0.292	0.798841
PF3D7_1431100	0	conserved Plasmodium protein, unknown function	-	X	X	X	X	X	X	X	X	X	X	X	X	3	5	0.00035942	3	3	0.0002567	X	X	X	X	X	X		0	0	1.39689	0		0	0	0	0	0		5	n.d.	Infinity	n.d.		0.266	0.790009
PF3D7_1117900	0	conserved Plasmodium protein, unknown function	-	X	X	X	X	X	X	X	X	X	X	X	X	3	5	8.478e-05	2	3	6.055e-05	X	X	X	X	X	X		0	0	1.39344	0		0	0	0	0	0		5	1	3.46888	0.58427		0.268	0.789098
PF3D7_1435600	0	conserved Plasmodium protein, unknown function	-	X	X	X	X	X	X	X	X	X	X	X	X	1	3	4.185e-05	1	2	3.321e-05	X	X	X	X	X	X		0	0	1.27273	0		0	0	0	0	0		3	4	0.520332	0.803792		0.187	0.813526
PF3D7_1307900	0	tripartite motif protein, putative	-	X	X	X	X	X	X	X	X	X	X	X	X	2	3	8.446e-05	1	2	6.702e-05	X	X	X	X	X	X		0	0	1.25373	0		0	0	0	0	0		3	1	2.08133	1		0.187	0.813525
PF3D7_1312100	0	conserved Plasmodium protein, unknown function	-	X	X	X	X	X	X	X	X	X	X	X	X	2	3	5.614e-05	1	2	4.455e-05	X	X	X	X	X	X		0	0	1.24444	0		0	0	0	0	0		3	3	0.693776	1		0.155	0.8218
PF3D7_0508900	0	conserved Plasmodium protein, unknown function	-	X	X	X	X	X	X	X	X	X	X	X	X	12	18	0.00014326	9	13	0.00012316	2	2	8.558e-05	7	10	0.00012942		0	0	1.1626	0.666667		0	0	0	0	0		20	9	1.54172	0.540246		-0.113	0.890912
PF3D7_0607600	0	spindle assembly abnormal protein 6, putative (SAS6)	-	X	X	X	X	X	X	X	X	X	X	X	X	5	8	0.00023176	3	6	0.00020691	1	1	0.00015576	2	3	0.00014132		0	0	1.12077	1.10638		0	0	0	0	0		9	3	2.08133	0.573594		0.041	0.842066
PF3D7_1345600	0	inner membrane complex protein	-	X	X	X	X	X	X	X	X	X	X	X	X	3	5	0.00033708	4	4	0.000321	X	X	X	3	3	0.00032886		0	0	1.04984	0		0	0	0	0	0		5	n.d.	Infinity	n.d.		-0.12	0.877877
PF3D7_1031200	0	MORN repeat-containing protein 1 (MORN1)	-	X	X	X	X	X	X	X	X	X	X	X	X	7	14	0.00095937	6	19	0.00154986	1	1	0.00036842	5	12	0.00133711		0	0	0.61871	0.275243		0	0	0	0	0		15	n.d.	Infinity	n.d.		-0.662	0.940835
PF3D7_1409400	0	conserved Plasmodium membrane protein, unknown function	-	X	X	X	X	X	X	X	X	X	X	X	X	3	7	0.00066643	3	6	0.00067997	X	X	X	X	X	X		0	0	0.979412	0		0	0	0	0	0		7	2	2.42822	0.58427		0.131	0.8218
PF3D7_0214700	0	conserved Plasmodium protein, unknown function	-	X	X	X	X	X	X	X	X	X	X	X	X	4	6	0.00049722	3	6	0.00059187	X	X	X	1	2	0.0002695		0	0	0.839527	0		0	0	0	0	0		6	n.d.	Infinity	n.d.		-0.098	0.874518
PF3D7_0725400	0	conserved Plasmodium protein, unknown function	-	X	X	X	X	X	X	X	X	X	X	X	X	1	1	0.00022884	1	2	0.00054481	X	X	X	1	2	0.0007442		0	0	0.420183	0		0	0	0	0	0		1	3	0.231259	0.548741		-0.481	0.915112
PF3D7_1341500	0	inner membrane complex suture component, putative (ISC1)	-	X	X	X	X	X	X	X	X	X	X	X	X	3	4	0.00019641	3	8	0.00046759	X	X	X	2	3	0.00023952		0	0	0.418803	0		0	0	0	0	0		4	n.d.	Infinity	n.d.		-0.676	0.943854
PF3D7_1132800	0	aquaglyceroporin (AQP)	-	X	X	X	X	X	X	X	X	X	X	X	X	1	2	0.00019336	1	2	0.00023017	X	X	X	1	2	0.00031441		0	0	0.83913	0		0	0	0	0	0		2	n.d.	Infinity	n.d.		-0.214	0.886128
PF3D7_1224100	0	conserved Plasmodium protein, unknown function	-	X	X	X	X	X	X	X	X	X	X	X	X	1	1	0.00012992	3	5	0.00077323	X	X	X	X	X	X		0	0	0.168176	0		0	0	0	0	0		1	n.d.	Infinity	n.d.		-0.736	0.936804
PF3D7_1336000	0	conserved Plasmodium protein, unknown function	-	X	X	X	X	X	X	X	X	X	X	X	X	1	2	0.00012503	2	2	0.00014883	X	X	X	1	2	0.0002033		0	0	0.838926	0		0	0	0	0	0		2	n.d.	Infinity	n.d.		-0.16	0.877877
PF3D7_0908000	0	P1 nuclease, putative	S1-P1_nuclease	X	X	X	X	X	X	X	X	X	X	X	X	1	2	0.00011992	1	2	0.00014275	X	X	X	X	X	X		0	0	0.839161	0		0	0	0	0	0		2	2	0.693776	1		-0.004	0.853435
PF3D7_1030800	0	calmodulin, putative	-	X	X	X	X	X	X	X	X	X	X	X	X	1	1	0.00011766	1	2	0.00028011	X	X	X	X	X	X		0	0	0.421429	0		0	0	0	0	0		1	n.d.	Infinity	n.d.		-0.293	0.893442
PF3D7_0110700	0	chromatin assembly factor 1 protein WD40 domain, putative	eIF2A	X	X	X	X	X	X	X	X	X	X	X	X	1	2	0.00011186	1	3	0.00019972	X	X	X	X	X	X		0	0	0.56	0		0	0	0	0	0		2	14	0.0991109	0.00148989		-0.167	0.87929
PF3D7_0515700	0	glideosome-associated protein 40, putative (GAP40)	-	X	X	X	X	X	X	X	X	X	X	X	X	1	2	0.0001094	1	4	0.00026046	X	X	X	X	X	X		0	0	0.419231	0		0	0	0	0	0		2	10	0.138755	0.0193729		-0.382	0.909996
PF3D7_0513100	0	conserved Plasmodium protein, unknown function	-	X	X	X	X	X	X	X	X	X	X	X	X	1	1	9.938e-05	2	3	0.00035489	X	X	X	X	X	X		0	0	0.278873	0		0	0	0	0	0		1	n.d.	Infinity	n.d.		-0.408	0.90676
PF3D7_1414000	0	26S proteasome regulatory subunit RPN13, putative (RPN13)	-	X	X	X	X	X	X	X	X	X	X	X	X	1	1	9.859e-05	2	2	0.00023472	1	1	0.00053006	1	1	0.00016031		0	0	0.421277	3.3125		0	0	0	0	0		2	n.d.	Infinity	n.d.		-0.238	0.886128
PF3D7_0206800	0	merozoite surface protein 2 (MSP2)	-	X	X	X	X	X	X	X	X	X	X	X	X	1	1	9.17e-05	1	2	0.00021832	X	X	X	X	X	X		0	0	0.422018	0		0	0	0	0	0		1	15	0.0462517	0.000229506		-0.203	0.881611
PF3D7_0207700	0	serine repeat antigen 4 (SERA4)	-	X	X	X	X	X	X	X	X	X	X	X	X	2	3	7.779e-05	1	4	0.00012346	X	X	X	X	X	X		0	0	0.634146	0		0	0	0	0	0		3	n.d.	Infinity	n.d.		-0.179	0.884341
PF3D7_1461400	0	conserved Plasmodium protein, unknown function	-	X	X	X	X	X	X	X	X	X	X	X	X	1	1	7.746e-05	2	5	0.00046106	X	X	X	3	5	0.0006298		0	0	0.167028	0		0	0	0	0	0		1	3	0.231259	0.548741		-1.2	0.944084
PF3D7_1136200	0	conserved Plasmodium protein, unknown function	-	X	X	X	X	X	X	X	X	X	X	X	X	1	2	7.347e-05	2	3	0.00013119	X	X	X	X	X	X		0	0	0.557252	0		0	0	0	0	0		2	n.d.	Infinity	n.d.		-0.194	0.88389
PF3D7_1035700	0	duffy binding-like merozoite surface protein (DBLMSP)	-	X	X	X	X	X	X	X	X	X	X	X	X	2	2	7.157e-05	2	3	0.0001278	1	1	0.0001924	3	4	0.00023276		0	0	0.5625	0.824034		0	0	0	0	0		3	1	2.08133	1		-0.605	0.932334
PF3D7_1035500	0	merozoite surface protein 6 (MSP6)	Nop14	X	X	X	X	X	X	X	X	X	X	X	X	1	1	6.723e-05	1	1	8.003e-05	X	X	X	X	X	X		0	0	0.8375	0		0	0	0	0	0		1	1	0.693776	1		-0.027	0.856826
PF3D7_1438100	0	secretory complex protein 62 (SEC62)	-	X	X	X	X	X	X	X	X	X	X	X	X	1	1	6.616e-05	1	1	7.876e-05	X	X	X	X	X	X		0	0	0.835443	0		0	0	0	0	0		1	9	0.0770862	0.0133996		-0.03	0.857383
PF3D7_0914200	0	phospholipid or glycerol acyltransferase, putative	-	X	X	X	X	X	X	X	X	X	X	X	X	1	1	5.967e-05	1	1	7.103e-05	X	X	X	X	X	X		0	0	0.84507	0		0	0	0	0	0		1	n.d.	Infinity	n.d.		-0.05	0.86013
PF3D7_0630500	0	ribosome biogenesis protein YTM1, putative (YTM1)	-	X	X	X	X	X	X	X	X	X	X	X	X	1	1	5.009e-05	1	1	5.962e-05	X	X	X	X	X	X		0	0	0.833333	0		0	0	0	0	0		1	1	0.693776	1		-0.107	0.868037
PF3D7_0204700	0	hexose transporter (HT)	-	X	X	X	X	X	X	X	X	X	X	X	X	1	1	4.949e-05	2	3	0.00017674	X	X	X	1	3	0.00024142		0	0	0.276836	0		0	0	0	0	0		1	1	0.693776	1		-0.773	0.937519
PF3D7_1141300	0	conserved Plasmodium protein, unknown function	-	X	X	X	X	X	X	X	X	X	X	X	X	2	2	4.93e-05	1	2	5.868e-05	X	X	X	X	X	X		0	0	0.830508	0		0	0	0	0	0		2	9	0.154172	0.0358983		-0.024	0.856826
PF3D7_1118700	0	myosin light chain B (MLC-B)	-	X	X	X	X	X	X	X	X	X	X	X	X	1	1	3.826e-05	1	1	4.554e-05	X	X	X	X	X	X		0	0	0.826087	0		0	0	0	0	0		1	n.d.	Infinity	n.d.		0.052	0.844545
PF3D7_0503600	0	myosin B (MyoB)	-	X	X	X	X	X	X	X	X	X	X	X	X	1	1	3.114e-05	1	1	3.707e-05	X	X	X	X	X	X		0	0	0.837838	0		0	0	0	0	0		1	n.d.	Infinity	n.d.		0.014	0.85054
PF3D7_1308000	0	conserved Plasmodium membrane protein, unknown function	-	X	X	X	X	X	X	X	X	X	X	X	X	1	1	3.005e-05	1	2	7.155e-05	X	X	X	X	X	X		0	0	0.416667	0		0	0	0	0	0		1	2	0.346888	0.909267		-0.216	0.883438
PF3D7_1031600	0	conserved Plasmodium protein, unknown function (GEXP15)	-	X	X	X	X	X	X	X	X	X	X	X	X	1	1	2.759e-05	1	1	3.285e-05	X	X	X	X	X	X		0	0	0.848485	0		0	0	0	0	0		1	3	0.231259	0.548741		-0.024	0.856268
PF3D7_1235200	0	V-type K%2B-independent H%2B-translocating inorganic pyrophosphatase (VP2)	-	X	X	X	X	X	X	X	X	X	X	X	X	1	1	2.36e-05	1	1	2.809e-05	X	X	X	X	X	X		0	0	0.857143	0		0	0	0	0	0		1	n.d.	Infinity	n.d.		0.027	0.84877
PF3D7_1134300	0	conserved Plasmodium protein, unknown function	-	X	X	X	X	X	X	X	X	X	X	X	X	2	2	2.24e-05	3	4	5.333e-05	X	X	X	X	X	X		0	0	0.415094	0		0	0	0	0	0		2	7	0.198222	0.116373		-0.345	0.90264
PF3D7_1019600	0	conserved Plasmodium protein, unknown function	-	X	X	X	X	X	X	X	X	X	X	X	X	1	1	2.061e-05	1	1	2.454e-05	X	X	X	X	X	X		0	0	0.84	0		0	0	0	0	0		1	n.d.	Infinity	n.d.		-0.017	0.855142
PF3D7_1440400	0	conserved Plasmodium protein, unknown function	-	X	X	X	X	X	X	X	X	X	X	X	X	1	1	1.949e-05	2	5	0.00011598	X	X	X	X	X	X		0	0	0.163793	0		0	0	0	0	0		1	n.d.	Infinity	n.d.		-0.721	0.936058
PF3D7_1209300	0	zinc finger transcription factor, putative (KROX1)	zf-C2H2 | zf-met	X	X	X	X	X	X	X	X	X	X	X	X	1	1	1.707e-05	1	2	4.065e-05	X	X	X	X	X	X		0	0	0.414634	0		0	0	0	0	0		1	4	0.173444	0.314735		-0.206	0.882528
PF3D7_1219600	0	aminophospholipid-transporting P-ATPase (ATPase2)	-	X	X	X	X	X	X	X	X	X	X	X	X	1	1	1.604e-05	1	2	3.819e-05	X	X	X	X	X	X		0	0	0.421053	0		0	0	0	0	0		1	n.d.	Infinity	n.d.		-0.29	0.892605
PF3D7_0309200	0	serine/threonine protein kinase, putative (ARK2)	-	X	X	X	X	X	X	X	X	X	X	X	X	1	1	1.512e-05	1	1	1.8e-05	X	X	X	X	X	X		0	0	0.833333	0		0	0	0	0	0		1	n.d.	Infinity	n.d.		0.059	0.843929
PF3D7_1440000	0	conserved Plasmodium protein, unknown function	-	X	X	X	X	X	X	X	X	X	X	X	X	1	1	1.132e-05	2	3	4.042e-05	X	X	X	X	X	X		0	0	0.275	0		0	0	0	0	0		1	5	0.138755	0.172897		-0.445	0.908931
PF3D7_1452500	0	SNARE protein, putative (BET1)	-	X	X	X	X	X	X	X	X	X	X	X	X	X	X	X	2	5	0.0007036	X	X	X	X	X	X		0	0	0	0		0	0	0	0	0		0	n.d.	Infinity	n.d.		-0.721	0.934477
PF3D7_1018500	0	PHF5-like protein, putative	PHF5	X	X	X	X	X	X	X	X	X	X	X	X	X	X	X	1	2	0.00053499	X	X	X	X	X	X		0	0	0	0		0	0	0	0	0		0	n.d.	Infinity	n.d.		-0.264	0.890056
PF3D7_0208500	0	acyl carrier protein (ACP)	-	X	X	X	X	X	X	X	X	X	X	X	X	X	X	X	1	2	0.00043346	X	X	X	X	X	X		0	0	0	0		0	0	0	0	0		0	n.d.	Infinity	n.d.		-0.218	0.883437
PF3D7_0304100	0	inner membrane complex protein 1e, putative (IMC1e)	-	X	X	X	X	X	X	X	X	X	X	X	X	X	X	X	5	6	0.00033934	X	X	X	2	3	0.00023177		0	0	0	0		0	0	0	0	0		0	5	0	0.0594965		-1.018	0.945909
PF3D7_1001700	0	Plasmodium exported protein (PHISTc), unknown function	-	X	X	X	X	X	X	X	X	X	X	X	X	X	X	X	2	3	0.00033487	X	X	X	X	X	X		0	0	0	0		0	0	0	0	0		0	1	0	1		-0.449	0.907852
PF3D7_1332800	0	translation initiation factor 6, putative	-	X	X	X	X	X	X	X	X	X	X	X	X	X	X	X	1	2	0.00024042	X	X	X	X	X	X		0	0	0	0		0	0	0	0	0		0	n.d.	Infinity	n.d.		-0.223	0.882983
PF3D7_1344800	0	aspartate carbamoyltransferase (ATCase)	-	X	X	X	X	X	X	X	X	X	X	X	X	X	X	X	2	3	0.00023754	X	X	X	X	X	X		0	0	0	0		0	0	0	0	0		0	17	0	1.34729e-05		-0.395	0.905655
PF3D7_1430800	0	conserved Plasmodium protein, unknown function	-	X	X	X	X	X	X	X	X	X	X	X	X	X	X	X	1	2	0.00022409	X	X	X	X	X	X		0	0	0	0		0	0	0	0	0		0	1	0	1		-0.289	0.893859
PF3D7_0905000	0	conserved Plasmodium protein, unknown function	-	X	X	X	X	X	X	X	X	X	X	X	X	X	X	X	1	2	0.00021133	X	X	X	X	X	X		0	0	0	0		0	0	0	0	0		0	2	0	0.486593		-0.272	0.889194
PF3D7_0606800	0	probable protein, unknown function	-	X	X	X	X	X	X	X	X	X	X	X	X	X	X	X	1	2	0.00019861	X	X	X	X	X	X		0	0	0	0		0	0	0	0	0		0	3	0	0.240541		-0.305	0.891761
PF3D7_1243000	0	syntaxin, Qa-SNARE family (SYN16)	-	X	X	X	X	X	X	X	X	X	X	X	X	X	X	X	1	2	0.00019664	X	X	X	X	X	X		0	0	0	0		0	0	0	0	0		0	n.d.	Infinity	n.d.		-0.307	0.892605
PF3D7_0313000	0	conserved Plasmodium protein, unknown function	-	X	X	X	X	X	X	X	X	X	X	X	X	X	X	X	1	2	0.00017163	X	X	X	X	X	X		0	0	0	0		0	0	0	0	0		0	1	0	1		-0.279	0.889194
PF3D7_1364100	0	6-cysteine protein (P92)	-	X	X	X	X	X	X	X	X	X	X	X	X	X	X	X	2	4	0.00014921	X	X	X	3	5	0.00025477		0	0	0	0		0	0	0	0	0		0	5	0	0.0594965		-1.12	0.945875
PF3D7_0826300	0	SPRY domain, putative	-	X	X	X	X	X	X	X	X	X	X	X	X	X	X	X	1	2	0.00013345	X	X	X	X	X	X		0	0	0	0		0	0	0	0	0		0	n.d.	Infinity	n.d.		-0.212	0.882528
PF3D7_0422300	0	alpha tubulin 2	-	X	X	X	X	X	X	X	X	X	X	X	X	7	12	X	3	8	0.00013196	X	X	X	X	X	X		0	0	0	0		0	0	0	0	0		12	19	0.438174	0.0762209		-0.339	0.89834
PF3D7_0606100	0	RNA-binding protein, putative	RRM	X	X	X	X	X	X	X	X	X	X	X	X	X	X	X	1	2	0.00010203	X	X	X	X	X	X		0	0	0	0		0	0	0	0	0		0	1	0	1		-0.225	0.886571
PF3D7_1221300	0	conserved Plasmodium protein, unknown function	-	X	X	X	X	X	X	X	X	X	X	X	X	X	X	X	1	2	8.352e-05	X	X	X	X	X	X		0	0	0	0		0	0	0	0	0		0	n.d.	Infinity	n.d.		-0.162	0.875969
PF3D7_1210600	0	conserved Plasmodium protein, unknown function	-	X	X	X	X	X	X	X	X	X	X	X	X	X	X	X	1	3	8.364e-05	X	X	X	X	X	X		0	0	0	0		0	0	0	0	0		0	n.d.	Infinity	n.d.		-0.498	0.915768
PF3D7_0202600.1	0	conserved Plasmodium protein, unknown function	-	X	X	X	X	X	X	X	X	X	X	X	X	X	X	X	2	3	6.643e-05	X	X	X	X	X	X		0	0	0	0		0	0	0	0	0		0	n.d.	Infinity	n.d.		-0.456	0.912084
PF3D7_1009200	0	small subunit rRNA synthesis-associated protein, putative	Beta-Casp	X	X	X	X	X	X	X	X	X	X	X	X	X	X	X	1	2	6.49e-05	X	X	X	X	X	X		0	0	0	0		0	0	0	0	0		0	n.d.	Infinity	n.d.		-0.252	0.887451
PF3D7_0612200	0	leucine-rich repeat protein (LRR6)	-	X	X	X	X	X	X	X	X	X	X	X	X	X	X	X	2	3	4.779e-05	X	X	X	1	2	4.352e-05		0	0	0	0		0	0	0	0	0		0	6	0	0.0300387		-0.656	0.931656
PF3D7_0310400	0	parasite-infected erythrocyte surface protein (PIESP1)	-	X	X	X	X	X	X	X	X	X	X	X	X	X	X	X	1	2	4.589e-05	X	X	X	X	X	X		0	0	0	0		0	0	0	0	0		0	36	0	2.66573e-11		-0.299	0.892184
PF3D7_0613900	0	myosin E, putative (myoE)	-	X	X	X	X	X	X	X	X	X	X	X	X	X	X	X	1	3	4.137e-05	1	2	0.00012458	2	6	0.00011303		0	0	0	1.10619		0	0	0	0	0		2	3	0.462517	0.84934		-0.843	0.945026
PF3D7_0102500	0	erythrocyte binding antigen-181 (EBA181)	-	X	X	X	X	X	X	X	X	X	X	X	X	X	X	X	1	2	3.79e-05	X	X	X	X	X	X		0	0	0	0		0	0	0	0	0		0	n.d.	Infinity	n.d.		-0.2	0.881611
PF3D7_0110600	0	phosphatidylinositol-4-phosphate 5-kinase (PIP5K)	-	X	X	X	X	X	X	X	X	X	X	X	X	X	X	X	2	2	3.473e-05	X	X	X	X	X	X		0	0	0	0		0	0	0	0	0		0	n.d.	Infinity	n.d.		-0.267	0.889194
PF3D7_1308400	0	conserved Plasmodium protein, unknown function	-	X	X	X	X	X	X	X	X	X	X	X	X	X	X	X	3	6	2.898e-05	X	X	X	X	X	X		0	0	0	0		0	0	0	0	0		0	10	0	0.00180503		-0.825	0.940783
PF3D7_1335300	0	reticulocyte binding protein 2 homologue b (RH2b)	-	X	X	X	X	X	X	X	X	X	X	X	X	X	X	X	1	2	1.825e-05	X	X	X	X	X	X		0	0	0	0		0	0	0	0	0		0	n.d.	Infinity	n.d.		n.d.	1
PF3D7_1464500	0	conserved Plasmodium membrane protein, unknown function	-	X	X	X	X	X	X	X	X	X	X	X	X	X	X	X	1	2	1.827e-05	X	X	X	X	X	X		0	0	0	0		0	0	0	0	0		0	2	0	0.486593		-0.232	0.882983
PF3D7_1320700	0	conserved Plasmodium protein, unknown function	-	X	X	X	X	X	X	X	X	X	X	X	X	X	X	X	X	X	X	1	1	9.3e-05	1	1	2.813e-05		0	0	0	3.32143		0	0	0	0	0		1	n.d.	Infinity	n.d.		0.012	0.851124
PF3D7_1132300	0	nucleic acid binding protein, putative	tRNA_anti-codon	X	X	X	X	X	X	X	X	X	X	X	X	X	X	X	X	X	X	1	1	0.00049123	1	2	0.00029714		0	0	0	1.6532		0	0	0	0	0		1	10	0.0693776	0.00682425		-0.274	0.888326
PF3D7_1340700	0	ras-related protein Rab-11B (RAB11b)	GTP_EFTU | MMR_HSR1	X	X	X	X	X	X	X	X	X	X	X	X	X	X	X	X	X	X	X	X	X	2	2	0.00035423		0	0	0	0		0	0	0	0	0		0	n.d.	Infinity	n.d.		-0.264	0.887451
PF3D7_0522600	0	inner membrane complex protein	-	X	X	X	X	X	X	X	X	X	X	X	X	X	X	X	X	X	X	X	X	X	1	2	0.00016795		0	0	0	0		0	0	0	0	0		0	1	0	1		-0.247	0.886571

## Sheet: Detailed_Results
				TROPH_rep1																TROPH_rep2																SCHIZONT_rep1
				Capture								Control								Capture								Control								Capture								Control
Proteins In Group	Rank	Locus	Description	P	S	uS	uDP	sS	dS	SC	dNSAF	P	S	uS	uDP	sS	dS	SC	dNSAF	P	S	uS	uDP	sS	dS	SC	dNSAF	P	S	uS	uDP	sS	dS	SC	dNSAF	P	S	uS	uDP	sS	dS	SC	dNSAF	P	S	uS	uDP	sS	dS
PF3D7_1444300	1149	PF3D7_1444300	1-acyl-sn-glycerol-3-phosphate acyltransferase, putative (LPAAT)	1	1	1	1	0	1	5.82	7.449e-05	1	1	1	1	0	1	3.42	0.00013734	0	0	0	0	0	0	0	0	0	0	0	0	0	0	0	0	0	0	0	0	0	0	0	0	2	3	3	2	0	3
PF3D7_0818200	32	PF3D7_0818200	14-3-3 protein (14-3-3I)	11	50	50	11	0	50	47.71	0.00415087	7	53	53	7	0	53	37.4	0.00811272	9	46	46	9	0	46	44.27	0.00439321	13	54	52	13	2	52	47.33	0.00541164	14	65	63	12	2	64.726	58.4	0.00611644	7	38	38	7	0	38
PF3D7_0820700	1969	PF3D7_0820700	2-oxoglutarate dehydrogenase E1 component (KDH)	0	0	0	0	0	0	0	0	0	0	0	0	0	0	0	0	1	2	2	1	0	2	1.16	4.821e-05	0	0	0	0	0	0	0	0	0	0	0	0	0	0	0	0	0	0	0	0	0	0
PF3D7_1312600	706	PF3D7_1312600	2-oxoisovalerate dehydrogenase subunit alpha, mitochondrial, putative (BCKDHA)	7	19	19	7	0	19	25.41	0.00096331	2	5	5	2	0	5	5.59	0.00046742	3	6	6	3	0	6	9.32	0.00034996	1	2	2	1	0	2	2.33	0.00012712	3	6	6	3	0	6	9.09	0.00034627	0	0	0	0	0	0
PF3D7_0504600	1415	PF3D7_0504600	2-oxoisovalerate dehydrogenase subunit beta, mitochondrial, putative (BCKDHB)	1	6	6	1	0	6	4.99	0.00034253	0	0	0	0	0	0	0	0	1	3	3	1	0	3	4.99	0.00019703	0	0	0	0	0	0	0	0	0	0	0	0	0	0	0	0	0	0	0	0	0	0
PF3D7_1333000	790	PF3D7_1333000	20 kDa chaperonin (CPN20)	2	3	3	2	0	3	12.4	0.00025291	1	2	2	1	0	2	5.43	0.00031089	0	0	0	0	0	0	0	0	0	0	0	0	0	0	0	0	3	3	3	3	0	3	20.54	0.00028789	2	3	3	2	0	3
PF3D7_1306400	662	PF3D7_1306400	26S protease regulatory subunit 10B, putative (RPT4)	1	1	1	1	0	1	4.83	5.534e-05	0	0	0	0	0	0	0	0	3	7	7	3	0	7	10.69	0.00044569	3	8	8	3	0	8	11.96	0.00055504	4	7	2	3	5	2.28571	15.52	0.000144	3	6	5	2	1	6
PF3D7_1008400	378	PF3D7_1008400	26S protease regulatory subunit 4, putative (RPT2)	4	6	6	4	0	6	7.81	0.0002913	2	6	6	2	0	6	7.81	0.00053711	3	12	12	3	0	12	7.14	0.00067024	3	10	10	3	0	10	12.28	0.00060862	3	6	6	3	0	6	12.5	0.00033158	4	7	7	4	0	7
PF3D7_1130400	309	PF3D7_1130400	26S protease regulatory subunit 6A, putative (RPT5)	6	13	10	5	3	13	22.32	0.00064409	9	21	17	7	4	20.7778	26.88	0.00189813	4	11	7	2	4	11	11.62	0.00062698	6	10	10	6	0	10	18.68	0.0006211	7	14	11	5	3	14	21.64	0.00078956	7	26	20	5	6	26
PF3D7_0413600	349	PF3D7_0413600	26S protease regulatory subunit 6B, putative (RPT3)	3	5	5	3	0	5	10.46	0.00027743	2	2	2	2	0	2	7.91	0.00020461	3	6	6	3	0	6	11.73	0.00038299	3	4	4	3	0	4	13.27	0.00027823	3	4	4	3	0	4	10.2	0.00025264	4	12	12	4	0	12
PF3D7_1311500	180	PF3D7_1311500	26S protease regulatory subunit 7, putative (RPT1)	3	5	5	3	0	5	9.29	0.00025894	2	5	5	2	0	5	7.14	0.00047743	2	2	2	2	0	2	7.38	0.00011915	2	6	6	2	0	6	3.57	0.00038952	5	6	6	5	0	6	17.38	0.00035369	2	5	5	2	0	5
PF3D7_1248900	576	PF3D7_1248900	26S protease regulatory subunit 8, putative (RPT6)	1	1	1	1	0	1	2.76	5e-05	1	1	1	1	0	1	2.99	9.219e-05	4	5	5	4	0	5	10.11	0.00028761	4	6	5	3	1	6	12.64	0.00037609	0	0	0	0	0	0	0	0	2	2	1	2	1	1
PF3D7_1017900	996	PF3D7_1017900	26S proteasome regulatory subunit p55, putative (RPN5)	1	3	3	1	0	3	4.93	0.00013973	0	0	0	0	0	0	0	0	3	7	7	3	0	7	9.42	0.00037506	2	6	6	2	0	6	8.35	0.00035032	1	1	1	1	0	1	4.93	5.302e-05	0	0	0	0	0	0
PF3D7_0205900	859	PF3D7_0205900	26S proteasome regulatory subunit RPN1, putative (RPN1)	0	0	0	0	0	0	0	0	1	1	1	1	0	1	1.35	4.152e-05	4	7	7	4	0	7	6.83	0.00018132	5	13	13	5	0	13	8.28	0.00036694	1	1	1	1	0	1	1.55	2.563e-05	0	0	0	0	0	0
PF3D7_0807800	805	PF3D7_0807800	26S proteasome regulatory subunit RPN10, putative (RPN10)	3	4	4	3	0	4	6.44	0.00018088	1	1	1	1	0	1	3.12	8.338e-05	0	0	0	0	0	0	0	0	0	0	0	0	0	0	0	0	1	1	1	1	0	1	3.12	5.147e-05	2	4	4	2	0	4
PF3D7_1368100	1071	PF3D7_1368100	26S proteasome regulatory subunit RPN11, putative (RPN11)	0	0	0	0	0	0	0	0	1	1	1	1	0	1	4.18	0.00012895	1	1	1	1	0	1	4.18	8.046e-05	0	0	0	0	0	0	0	0	0	0	0	0	0	0	0	0	1	1	1	1	0	1
PF3D7_1414000	1109	PF3D7_1414000	26S proteasome regulatory subunit RPN13, putative (RPN13)	0	0	0	0	0	0	0	0	0	0	0	0	0	0	0	0	0	0	0	0	0	0	0	0	0	0	0	0	0	0	0	0	1	1	1	1	0	1	4.74	9.786e-05	2	2	2	2	0	2
PF3D7_1466300	1172	PF3D7_1466300	26S proteasome regulatory subunit RPN2, putative (RPN2)	2	3	3	2	0	3	3.67	5.568e-05	0	0	0	0	0	0	0	0	1	4	4	1	0	4	1.79	8.54e-05	5	9	9	5	0	9	7.34	0.00020938	0	0	0	0	0	0	0	0	0	0	0	0	0	0
PF3D7_0912900	1911	PF3D7_0912900	26S proteasome regulatory subunit RPN8, putative (RPN8)	0	0	0	0	0	0	0	0	0	0	0	0	0	0	0	0	1	2	2	1	0	2	3.55	0.00014806	0	0	0	0	0	0	0	0	0	0	0	0	0	0	0	0	0	0	0	0	0	0
PF3D7_0104400	1472	PF3D7_0104400	4-hydroxy-3-methylbut-2-enyl diphosphate reductase (LytB)	1	1	1	1	0	1	3.55	4.066e-05	0	0	0	0	0	0	0	0	0	0	0	0	0	0	0	0	0	0	0	0	0	0	0	0	1	2	2	1	0	2	3.55	9.255e-05	0	0	0	0	0	0
PF3D7_0719700	596	PF3D7_0719700	40S ribosomal protein S10, putative	2	7	7	2	0	7	17.52	0.00111134	3	6	6	3	0	6	17.52	0.0017564	2	2	2	2	0	2	16.79	0.00036529	0	0	0	0	0	0	0	0	3	6	6	3	0	6	17.52	0.00108431	1	2	2	1	0	2
PF3D7_0516200	49	PF3D7_0516200	40S ribosomal protein S11	12	22	22	12	0	22	45.7	0.00316896	6	11	11	6	0	11	37.09	0.00292151	17	38	38	17	0	38	52.32	0.00629697	1	1	1	1	0	1	9.93	0.00018057	7	10	10	7	0	10	42.38	0.00163962	3	7	7	3	0	7
PF3D7_0317600	452	PF3D7_0317600	40S ribosomal protein S11, putative (RPS11)	4	8	8	4	0	8	20.5	0.00108077	1	3	3	1	0	3	9.32	0.00074729	2	5	5	2	0	5	14.91	0.00077709	1	3	3	1	0	3	9.32	0.00050807	2	5	5	2	0	5	14.91	0.00076889	0	0	0	0	0	0
PF3D7_0307100	75	PF3D7_0307100	40S ribosomal protein S12, putative	5	7	7	5	0	7	32.62	0.00107982	5	11	11	5	0	11	26.24	0.00312871	3	4	4	3	0	4	25.53	0.00070985	1	2	2	1	0	2	6.38	0.00038676	4	8	8	4	0	8	22.7	0.00140473	3	6	6	3	0	6
PF3D7_1358800	346	PF3D7_1358800	40S ribosomal protein S15 (RPS15)	2	7	7	2	0	7	19.87	0.0010083	1	2	2	1	0	2	8.61	0.00053118	3	5	5	3	0	5	27.15	0.00082855	2	9	9	2	0	9	19.87	0.00162515	1	2	2	1	0	2	11.26	0.00032792	2	3	3	2	0	3
PF3D7_0316800	972	PF3D7_0316800	40S ribosomal protein S15A, putative	3	6	6	3	0	6	16.92	0.00100387	0	0	0	0	0	0	0	0	2	4	4	2	0	4	17.69	0.00076991	2	3	3	2	0	3	21.54	0.00062922	3	5	5	3	0	5	20.77	0.00095224	0	0	0	0	0	0
PF3D7_0813900	99	PF3D7_0813900	40S ribosomal protein S16, putative	3	7	7	3	0	7	19.44	0.00105732	2	4	4	2	0	4	15.97	0.00111401	3	5	5	3	0	5	25.69	0.00086883	2	4	4	2	0	4	15.97	0.0007574	3	5	5	3	0	5	18.06	0.00085966	2	5	5	2	0	5
PF3D7_1242700	65	PF3D7_1242700	40S ribosomal protein S17, putative	9	20	20	9	0	20	44.53	0.00317527	2	4	4	2	0	4	7.3	0.00117093	6	10	10	6	0	10	29.2	0.00182644	2	3	3	2	0	3	20.44	0.00059707	8	20	20	8	0	20	44.53	0.00361435	3	5	5	3	0	5
PF3D7_1126200	303	PF3D7_1126200	40S ribosomal protein S18, putative	8	36	36	8	0	36	38.46	0.00501936	3	11	11	3	0	11	19.87	0.00282787	4	27	27	4	0	27	25.64	0.00433076	4	16	16	4	0	16	37.82	0.00279655	4	19	19	4	0	19	32.69	0.00301544	1	3	3	1	0	3
PF3D7_1317800	705	PF3D7_1317800	40S ribosomal protein S19 (RPS19)	5	9	9	5	0	9	35.86	0.00135004	1	3	3	1	0	3	11.72	0.00082975	5	9	9	5	0	9	24.83	0.0015531	2	5	5	2	0	5	11.72	0.00094022	2	2	2	2	0	2	13.1	0.00034149	0	0	0	0	0	0
PF3D7_0422400	292	PF3D7_0422400	40S ribosomal protein S19 (RPS19)	3	3	3	3	0	3	17.65	0.00038383	2	6	6	2	0	6	17.06	0.00141545	5	11	11	5	0	11	26.47	0.00161908	3	7	7	3	0	7	25.88	0.00112273	1	6	6	1	0	6	10	0.00087382	2	5	5	2	0	5
PF3D7_1026800	51	PF3D7_1026800	40S ribosomal protein S2 (RPS2)	8	16	16	8	0	16	43.35	0.00132323	2	3	3	2	0	3	8.37	0.00045746	10	30	30	10	0	30	41.06	0.00285424	5	10	10	5	0	10	23.57	0.00103674	2	2	2	2	0	2	5.32	0.00018828	3	5	5	3	0	5
PF3D7_1003500	1031	PF3D7_1003500	40S ribosomal protein S20e, putative	1	2	2	1	0	2	9.32	0.00036865	0	0	0	0	0	0	0	0	2	2	2	2	0	2	25.42	0.0004241	0	0	0	0	0	0	0	0	2	3	3	2	0	3	9.32	0.00062945	0	0	0	0	0	0
PF3D7_1144000	500	PF3D7_1144000	40S ribosomal protein S21 (RPS21)	2	3	3	2	0	3	36.59	0.00079575	1	2	2	1	0	2	10.98	0.00097816	1	2	2	1	0	2	10.98	0.0006103	1	1	1	1	0	1	13.41	0.00033252	1	1	1	1	0	1	10.98	0.00030193	2	4	4	2	0	4
PF3D7_0306900	655	PF3D7_0306900	40S ribosomal protein S23, putative	4	10	10	4	0	10	33.1	0.00150004	0	0	0	0	0	0	0	0	3	6	6	3	0	6	32.41	0.0010354	3	10	10	3	0	10	32.41	0.00188044	2	6	6	2	0	6	26.9	0.00102448	1	1	1	1	0	1
PF3D7_0519400	981	PF3D7_0519400	40S ribosomal protein S24 (RPS24)	2	6	6	2	0	6	18.05	0.00098123	0	0	0	0	0	0	0	0	3	12	12	3	0	12	24.81	0.00225764	1	2	2	1	0	2	9.77	0.00041002	3	4	4	3	0	4	24.81	0.00074461	0	0	0	0	0	0
PF3D7_1421200	114	PF3D7_1421200	40S ribosomal protein S25 (RPS25)	3	4	4	3	0	4	28.57	0.00082859	2	4	4	2	0	4	17.14	0.00152779	3	4	4	3	0	4	25.71	0.00095323	3	5	5	3	0	5	28.57	0.0012984	3	5	5	3	0	5	21.9	0.00117897	1	1	1	1	0	1
PF3D7_0217800	669	PF3D7_0217800	40S ribosomal protein S26 (RPS26)	1	1	1	1	0	1	14.02	0.00020328	0	0	0	0	0	0	0	0	2	11	11	2	0	11	14.02	0.00257237	1	3	3	1	0	3	11.21	0.00076448	1	2	2	1	0	2	11.21	0.00046277	1	2	2	1	0	2
PF3D7_1461300	459	PF3D7_1461300	40S ribosomal protein S28e, putative	1	2	2	1	0	2	17.91	0.00064927	1	2	2	1	0	2	17.91	0.00119715	2	12	12	2	0	12	35.82	0.00448158	0	0	0	0	0	0	0	0	1	2	2	1	0	2	17.91	0.00073905	1	2	2	1	0	2
PF3D7_0705700	1201	PF3D7_0705700	40S ribosomal protein S29, putative	1	2	2	1	0	2	16.67	0.00080558	0	0	0	0	0	0	0	0	1	2	2	1	0	2	16.67	0.00092675	0	0	0	0	0	0	0	0	1	2	2	1	0	2	16.67	0.00091697	0	0	0	0	0	0
PF3D7_1465900	55	PF3D7_1465900	40S ribosomal protein S3	6	22	22	6	0	22	32.58	0.00216522	4	11	11	4	0	11	23.53	0.00199615	11	81	79	10	2	81	51.13	0.00917103	6	14	14	6	0	14	33.03	0.00172728	3	11	11	3	0	11	19	0.00123231	4	10	10	4	0	10
PF3D7_0322900	124	PF3D7_0322900	40S ribosomal protein S3A, putative	6	12	12	6	0	12	20.99	0.00099621	1	1	1	1	0	1	6.87	0.00015307	6	13	13	6	0	13	23.66	0.00124156	8	18	18	8	0	18	29.77	0.00187326	7	11	11	7	0	11	29.39	0.00103947	1	1	1	1	0	1
PF3D7_1105400	557	PF3D7_1105400	40S ribosomal protein S4, putative	8	23	23	8	0	23	34.48	0.00191672	1	2	2	1	0	2	7.28	0.00030731	3	11	11	3	0	11	15.71	0.00105457	5	9	9	5	0	9	22.22	0.00094022	5	8	8	5	0	8	26.82	0.00075888	0	0	0	0	0	0
PF3D7_1447000	288	PF3D7_1447000	40S ribosomal protein S5	7	32	32	7	0	32	27.21	0.00255889	2	6	6	2	0	6	11.03	0.00088466	12	67	67	12	0	67	47.79	0.00616355	4	9	9	4	0	9	19.49	0.00090219	8	18	18	8	0	18	37.87	0.00163842	3	5	5	3	0	5
PF3D7_0721600	94	PF3D7_0721600	40S ribosomal protein S5, putative	7	17	17	7	0	17	41.54	0.0018962	4	9	9	4	0	9	24.62	0.00185097	4	18	18	4	0	18	24.62	0.00230974	2	5	5	2	0	5	18.97	0.00069914	4	13	13	4	0	13	25.13	0.00165055	3	5	5	3	0	5
PF3D7_1342000	141	PF3D7_1342000	40S ribosomal protein S6	5	8	8	5	0	8	16.99	0.00056864	2	7	7	2	0	7	10.46	0.00091742	13	63	63	13	0	63	33.01	0.00515163	1	6	6	1	0	6	6.54	0.00053463	3	4	4	3	0	4	15.03	0.00032364	2	4	4	2	0	4
PF3D7_1302800	503	PF3D7_1302800	40S ribosomal protein S7, putative	6	19	19	6	0	19	38.14	0.00213021	1	1	1	1	0	1	11.34	0.00020672	4	16	16	4	0	16	30.93	0.00206369	3	4	4	3	0	4	17.53	0.00056219	3	16	16	3	0	16	17.53	0.00204192	2	4	4	2	0	4
PF3D7_1408600	56	PF3D7_1408600	40S ribosomal protein S8e, putative	7	20	20	7	0	20	44.95	0.00199547	5	10	10	5	0	10	30.73	0.00183965	7	19	19	7	0	19	44.95	0.00218083	5	29	29	5	0	29	37.61	0.00362717	6	17	17	6	0	17	42.66	0.00193069	5	7	7	5	0	7
PF3D7_0520000	836	PF3D7_0520000	40S ribosomal protein S9, putative	3	6	6	3	0	6	23.28	0.00069049	0	0	0	0	0	0	0	0	2	9	9	2	0	9	15.87	0.00119153	1	2	2	1	0	2	11.11	0.00028853	1	2	2	1	0	2	4.76	0.00026199	0	0	0	0	0	0
PF3D7_1010800	1390	PF3D7_1010800	50S ribosomal protein L22, mitochondrial, putative	1	1	1	1	0	1	4.68	7.274e-05	0	0	0	0	0	0	0	0	1	1	1	1	0	1	4.01	8.369e-05	0	0	0	0	0	0	0	0	0	0	0	0	0	0	0	0	0	0	0	0	0	0
PF3D7_0605000	1812	PF3D7_0605000	50S ribosomal protein L24, putative	1	2	2	1	0	2	7.22	0.00022423	0	0	0	0	0	0	0	0	0	0	0	0	0	0	0	0	0	0	0	0	0	0	0	0	0	0	0	0	0	0	0	0	0	0	0	0	0	0
PF3D7_1364100	1070	PF3D7_1364100	6-cysteine protein (P92)	0	0	0	0	0	0	0	0	1	1	1	1	0	1	2.39	5.038e-05	1	1	1	1	0	1	2.39	3.143e-05	0	0	0	0	0	0	0	0	0	0	0	0	0	0	0	0	2	4	4	2	0	4
PF3D7_0915400	824	PF3D7_0915400	6-phosphofructokinase (PFK9)	3	3	3	3	0	3	3.24	4.602e-05	0	0	0	0	0	0	0	0	10	33	33	10	0	33	10.01	0.00058232	10	27	27	10	0	27	9.31	0.00051918	6	9	9	6	0	9	6.14	0.00015714	2	2	2	2	0	2
PF3D7_1454700	1982	PF3D7_1454700	6-phosphogluconate dehydrogenase, decarboxylating, putative	0	0	0	0	0	0	0	0	0	0	0	0	0	0	0	0	0	0	0	0	0	0	0	0	2	4	4	2	0	4	7.26	0.00023305	0	0	0	0	0	0	0	0	0	0	0	0	0	0
PF3D7_1232100	193	PF3D7_1232100	60 kDa chaperonin (CPN60)	6	15	15	6	0	15	10.31	0.0004544	4	7	7	4	0	7	7.8	0.00039099	1	3	3	1	0	3	2.09	0.00010455	2	5	5	2	0	5	5.43	0.00018988	4	10	10	4	0	10	6.41	0.00034482	1	2	2	1	0	2
PF3D7_1103100	502	PF3D7_1103100	60S acidic ribosomal protein P1, putative (RPP1)	2	4	4	2	0	4	27.97	0.00073731	4	6	6	4	0	6	39.83	0.00203921	1	1	1	1	0	1	13.56	0.00021205	4	8	8	4	0	8	41.53	0.00184857	2	2	2	2	0	2	39.83	0.00041963	2	3	3	2	0	3
PF3D7_0309600	270	PF3D7_0309600	60S acidic ribosomal protein P2 (PfP2)	6	15	15	6	0	15	83.93	0.00291302	2	5	5	2	0	5	38.39	0.00179037	2	6	6	2	0	6	41.96	0.00134047	4	10	10	4	0	10	58.93	0.00243449	5	13	13	5	0	13	68.75	0.00287373	1	5	5	1	0	5
PF3D7_1441200	1237	PF3D7_1441200	60S ribosomal protein L1, putative	2	3	3	2	0	3	11.98	0.0003007	0	0	0	0	0	0	0	0	0	0	0	0	0	0	0	0	1	1	1	1	0	1	7.83	0.00012565	1	1	1	1	0	1	5.07	0.00011409	0	0	0	0	0	0
PF3D7_1414300	330	PF3D7_1414300	60S ribosomal protein L10, putative	3	13	13	3	0	13	18.72	0.00129113	1	6	6	1	0	6	5.02	0.00109875	3	14	14	3	0	14	17.35	0.00159959	2	7	7	2	0	7	18.72	0.00087153	1	2	2	1	0	2	5.02	0.0002261	1	4	4	1	0	4
PF3D7_0719600	360	PF3D7_0719600	60S ribosomal protein L11a, putative	3	7	7	3	0	7	18.5	0.00088008	1	1	1	1	0	1	8.09	0.00023182	1	2	2	1	0	2	8.09	0.00028927	1	6	6	1	0	6	8.09	0.00094565	2	3	3	2	0	3	12.72	0.00042934	1	2	2	1	0	2
PF3D7_0517000	637	PF3D7_0517000	60S ribosomal protein L12, putative	1	1	1	1	0	1	11.52	0.00013182	2	3	3	2	0	3	19.39	0.00072917	0	0	0	0	0	0	0	0	0	0	0	0	0	0	0	0	1	1	1	1	0	1	11.52	0.00015005	1	2	2	1	0	2
PF3D7_0814000	1030	PF3D7_0814000	60S ribosomal protein L13-2, putative	2	4	4	2	0	4	13.49	0.00040466	0	0	0	0	0	0	0	0	8	19	19	8	0	19	28.84	0.00221126	0	0	0	0	0	0	0	0	1	2	2	1	0	2	6.05	0.00023031	0	0	0	0	0	0
PF3D7_1004000	833	PF3D7_1004000	60S ribosomal protein L13, putative	2	5	5	2	0	5	13.37	0.00053838	0	0	0	0	0	0	0	0	4	10	10	4	0	10	18.32	0.00123872	1	2	2	1	0	2	4.95	0.00026996	1	2	2	1	0	2	5.94	0.00024513	0	0	0	0	0	0
PF3D7_1431700	989	PF3D7_1431700	60S ribosomal protein L14, putative	2	7	7	2	0	7	15.15	0.00092275	0	0	0	0	0	0	0	0	1	2	2	1	0	2	7.88	0.0003033	1	4	4	1	0	4	7.88	0.000661	2	2	2	2	0	2	15.15	0.0003001	0	0	0	0	0	0
PF3D7_0415900	563	PF3D7_0415900	60S ribosomal protein L15, putative	3	8	8	3	0	8	18.54	0.0008488	1	2	2	1	0	2	7.32	0.00039126	2	7	7	2	0	7	14.15	0.00085442	2	9	9	2	0	9	11.22	0.00119706	3	4	4	3	0	4	18.54	0.00048309	0	0	0	0	0	0
PF3D7_1351400	823	PF3D7_1351400	60S ribosomal protein L17, putative	1	9	9	1	0	9	7.88	0.00096431	0	0	0	0	0	0	0	0	2	26	26	2	0	26	12.32	0.00320481	1	5	5	1	0	5	7.88	0.00067158	2	3	3	2	0	3	12.32	0.00036589	1	1	1	1	0	1
PF3D7_1341300	1197	PF3D7_1341300	60S ribosomal protein L18-2, putative	2	3	3	2	0	3	13.9	0.00034894	0	0	0	0	0	0	0	0	3	6	6	3	0	6	14.44	0.00080285	0	0	0	0	0	0	0	0	1	1	1	1	0	1	12.83	0.0001324	0	0	0	0	0	0
PF3D7_1341200	987	PF3D7_1341200	60S ribosomal protein L18, putative	2	3	3	2	0	3	16.85	0.00035463	0	0	0	0	0	0	0	0	1	2	2	1	0	2	9.24	0.00027198	2	4	4	2	0	4	7.61	0.00059275	3	4	4	3	0	4	16.85	0.00053822	0	0	0	0	0	0
PF3D7_0614500	994	PF3D7_0614500	60S ribosomal protein L19 (RPL19)	1	2	2	1	0	2	4.4	0.00023902	0	0	0	0	0	0	0	0	2	4	4	2	0	4	13.74	0.00054994	1	1	1	1	0	1	9.34	0.00014982	1	1	1	1	0	1	4.4	0.00013603	0	0	0	0	0	0
PF3D7_0516900	834	PF3D7_0516900	60S ribosomal protein L2 (RPL2)	1	1	1	1	0	1	4.23	8.366e-05	0	0	0	0	0	0	0	0	4	9	9	4	0	9	15.77	0.00086615	2	4	4	2	0	4	5	0.00041948	2	2	2	2	0	2	9.23	0.00019045	0	0	0	0	0	0
PF3D7_1426000	822	PF3D7_1426000	60S ribosomal protein L21 (RPL21)	1	2	2	1	0	2	10.56	0.00027019	0	0	0	0	0	0	0	0	2	4	4	2	0	4	16.15	0.00062167	1	5	5	1	0	5	10.56	0.00084678	1	1	1	1	0	1	10.56	0.00015378	1	2	2	1	0	2
PF3D7_0821700	707	PF3D7_0821700	60S ribosomal protein L22, putative	4	12	12	4	0	12	18.71	0.00187775	1	1	1	1	0	1	10.07	0.00028852	1	7	7	1	0	7	10.07	0.00126011	2	2	2	2	0	2	17.99	0.00039232	1	2	2	1	0	2	10.07	0.00035623	0	0	0	0	0	0
PF3D7_1323400	679	PF3D7_1323400	60S ribosomal protein L23 (RPL23)	1	1	1	1	0	1	7.37	0.00011448	0	0	0	0	0	0	0	0	1	3	3	1	0	3	6.84	0.00039509	0	0	0	0	0	0	0	0	1	3	3	1	0	3	6.84	0.00039092	1	1	1	1	0	1
PF3D7_1331800	44	PF3D7_1331800	60S ribosomal protein L23, putative	8	28	28	8	0	28	43.88	0.00438141	3	9	9	3	0	9	17.27	0.00259669	4	10	10	4	0	10	17.27	0.00180016	5	12	12	5	0	12	37.41	0.00235393	3	14	14	3	0	14	25.18	0.00249364	4	10	10	4	0	10
PF3D7_1309100	1204	PF3D7_1309100	60S ribosomal protein L24, putative	1	1	1	1	0	1	4.94	0.00013426	0	0	0	0	0	0	0	0	2	4	4	2	0	4	11.73	0.00061783	0	0	0	0	0	0	0	0	1	2	2	1	0	2	6.79	0.00030566	0	0	0	0	0	0
PF3D7_0312800	485	PF3D7_0312800	60S ribosomal protein L26, putative	3	5	5	3	0	5	23.81	0.00086312	0	0	0	0	0	0	0	0	3	10	10	3	0	10	23.81	0.00198589	1	2	2	1	0	2	15.08	0.0004328	2	5	5	2	0	5	22.22	0.00098247	1	1	1	1	0	1
PF3D7_1460700	1223	PF3D7_1460700	60S ribosomal protein L27 (RPL27)	2	2	2	2	0	2	16.44	0.00029795	0	0	0	0	0	0	0	0	1	1	1	1	0	1	6.85	0.00017138	0	0	0	0	0	0	0	0	0	0	0	0	0	0	0	0	0	0	0	0	0	0
PF3D7_0618300	647	PF3D7_0618300	60S ribosomal protein L27a, putative	3	4	4	3	0	4	18.92	0.00058785	0	0	0	0	0	0	0	0	1	1	1	1	0	1	6.08	0.00016907	1	1	1	1	0	1	12.16	0.00018423	4	7	7	4	0	7	31.08	0.001171	2	2	2	2	0	2
PF3D7_1142500	736	PF3D7_1142500	60S ribosomal protein L28 (RPL28)	3	6	6	3	0	6	18.9	0.00102759	2	3	3	2	0	3	18.11	0.00094735	2	3	3	2	0	3	11.02	0.00059108	1	3	3	1	0	3	10.24	0.00064409	0	0	0	0	0	0	0	0	1	2	2	1	0	2
PF3D7_1460300	1447	PF3D7_1460300	60S ribosomal protein L29, putative	1	1	1	1	0	1	13.43	0.00032464	0	0	0	0	0	0	0	0	0	0	0	0	0	0	0	0	0	0	0	0	0	0	0	0	1	1	1	1	0	1	11.94	0.00036953	0	0	0	0	0	0
PF3D7_1027800	667	PF3D7_1027800	60S ribosomal protein L3 (RPL3)	1	4	4	1	0	4	5.44	0.00022539	0	0	0	0	0	0	0	0	4	14	14	4	0	14	12.44	0.00090754	2	7	7	2	0	7	5.44	0.00049447	2	4	4	2	0	4	7.77	0.00025656	1	1	1	1	0	1
PF3D7_1019400	278	PF3D7_1019400	60S ribosomal protein L30e, putative	4	12	12	4	0	12	37.04	0.00241673	3	7	7	3	0	7	37.04	0.00259936	5	10	10	5	0	10	57.41	0.00231687	2	4	4	2	0	4	32.41	0.00100986	4	8	8	4	0	8	37.04	0.00183395	2	4	4	2	0	4
PF3D7_0503800	1238	PF3D7_0503800	60S ribosomal protein L31 (RPL31)	4	21	21	4	0	21	11.67	0.00380635	0	0	0	0	0	0	0	0	0	0	0	0	0	0	0	0	1	1	1	1	0	1	11.67	0.00022722	3	6	6	3	0	6	11.67	0.00123792	0	0	0	0	0	0
PF3D7_0903900	1444	PF3D7_0903900	60S ribosomal protein L32 (RPL32)	1	2	2	1	0	2	9.16	0.00033207	0	0	0	0	0	0	0	0	0	0	0	0	0	0	0	0	0	0	0	0	0	0	0	0	1	2	2	1	0	2	9.16	0.00037799	0	0	0	0	0	0
PF3D7_1142600	992	PF3D7_1142600	60S ribosomal protein L35ae, putative	2	3	3	2	0	3	14.29	0.00046608	0	0	0	0	0	0	0	0	1	2	2	1	0	2	8.57	0.00035746	1	4	4	1	0	4	8.57	0.00077904	1	2	2	1	0	2	8.57	0.00035369	0	0	0	0	0	0
PF3D7_0706400	847	PF3D7_0706400	60S ribosomal protein L37 (RPL37)	2	2	2	2	0	2	20.65	0.00047284	0	0	0	0	0	0	0	0	1	2	2	1	0	2	7.61	0.00054396	0	0	0	0	0	0	0	0	1	1	1	1	0	1	13.04	0.00026911	0	0	0	0	0	0
PF3D7_0210100.1	1376	PF3D7_0210100.1	60S ribosomal protein L37ae, putative	2	4	4	2	0	4	18.75	0.00090627	0	0	0	0	0	0	0	0	1	1	1	1	0	1	18.75	0.00026065	0	0	0	0	0	0	0	0	0	0	0	0	0	0	0	0	0	0	0	0	0	0
PF3D7_1130100	1029	PF3D7_1130100	60S ribosomal protein L38 (RPL38)	3	8	8	3	0	8	25.29	0.00200005	0	0	0	0	0	0	0	0	5	14	14	5	0	14	37.93	0.00402656	0	0	0	0	0	0	0	0	3	5	5	3	0	5	25.29	0.00142289	0	0	0	0	0	0
PF3D7_0507100	377	PF3D7_0507100	60S ribosomal protein L4 (RPL4)	2	8	8	2	0	8	7.3	0.00042337	1	4	4	1	0	4	4.14	0.00039031	5	9	9	5	0	9	19.71	0.00054793	3	3	3	3	0	3	10.22	0.00019902	4	7	7	4	0	7	14.84	0.00042167	1	4	4	1	0	4
PF3D7_0304400	1872	PF3D7_0304400	60S ribosomal protein L44 (RPL44)	0	0	0	0	0	0	0	0	0	0	0	0	0	0	0	0	1	2	2	1	0	2	10.58	0.0004812	0	0	0	0	0	0	0	0	0	0	0	0	0	0	0	0	0	0	0	0	0	0
PF3D7_1424100	299	PF3D7_1424100	60S ribosomal protein L5, putative	6	12	12	6	0	12	25.17	0.00088778	1	1	1	1	0	1	4.42	0.00013641	8	31	31	8	0	31	33.33	0.00263839	6	15	15	6	0	15	29.59	0.00139114	5	8	8	5	0	8	25.51	0.0006737	1	1	1	1	0	1
PF3D7_1338200	549	PF3D7_1338200	60S ribosomal protein L6-2, putative	5	13	13	5	0	13	32.13	0.00127945	1	3	3	1	0	3	8.6	0.0005444	5	19	19	5	0	19	28.05	0.00215123	3	8	8	3	0	8	24.89	0.00098702	4	10	10	4	0	10	26.24	0.00112029	0	0	0	0	0	0
PF3D7_1323100	831	PF3D7_1323100	60S ribosomal protein L6, putative	4	19	19	4	0	19	33.68	0.00217506	0	0	0	0	0	0	0	0	3	7	7	3	0	7	16.84	0.00092187	1	2	2	1	0	2	8.95	0.00028701	2	3	3	2	0	3	13.68	0.00039092	0	0	0	0	0	0
PF3D7_1354600	1874	PF3D7_1354600	60S ribosomal protein L7-2, putative	0	0	0	0	0	0	0	0	0	0	0	0	0	0	0	0	2	2	2	2	0	2	9.13	0.00019859	0	0	0	0	0	0	0	0	0	0	0	0	0	0	0	0	0	0	0	0	0	0
PF3D7_1424400	343	PF3D7_1424400	60S ribosomal protein L7-3, putative	3	5	5	3	0	5	16.25	0.00038429	1	1	1	1	0	1	3.89	0.00014171	6	16	16	6	0	16	23.67	0.00141468	1	4	4	1	0	4	3.89	0.00038539	2	3	3	2	0	3	8.13	0.00026246	1	2	2	1	0	2
PF3D7_0307200	1302	PF3D7_0307200	60S ribosomal protein L7, putative	0	0	0	0	0	0	0	0	0	0	0	0	0	0	0	0	2	4	4	2	0	4	10.12	0.00038945	1	1	1	1	0	1	3.89	0.00010609	1	1	1	1	0	1	6.61	9.634e-05	0	0	0	0	0	0
PF3D7_1130200	53	PF3D7_1130200	60S ribosomal protein P0 (PfP0)	5	11	11	5	0	11	22.78	0.00075714	5	12	12	5	0	12	19.94	0.00152295	6	13	13	6	0	13	25.32	0.00102939	6	13	13	6	0	13	32.28	0.00112172	7	14	14	7	0	14	23.42	0.00109689	5	10	10	5	0	10
PF3D7_0711000	548	PF3D7_0711000	AAA family ATPase, CDC48 subfamily (Cdc48)	2	4	2	1	2	2.06667	2.77	3.658e-05	2	4	0	0	4	0	1.38	0	2	3	0	0	3	0	1.38	0	2	4	0	0	4	0	1.38	0	2	4	0	0	4	0	1.38	0	2	4	0	0	4	0
PF3D7_0707400	1606	PF3D7_0707400	AAA family ATPase, putative	0	0	0	0	0	0	0	0	0	0	0	0	0	0	0	0	2	6	6	2	0	6	3.92	0.00022645	3	5	5	3	0	5	6.33	0.00020563	0	0	0	0	0	0	0	0	0	0	0	0	0	0
PF3D7_1368200	1579	PF3D7_1368200	ABC transporter E family member 1, putative (ABCE1)	0	0	0	0	0	0	0	0	0	0	0	0	0	0	0	0	4	7	7	4	0	7	8.56	0.00028296	4	14	14	4	0	14	9.69	0.00061669	0	0	0	0	0	0	0	0	0	0	0	0	0	0
PF3D7_0810200	1930	PF3D7_0810200	ABC1 family, putative (ABCK1)	0	0	0	0	0	0	0	0	0	0	0	0	0	0	0	0	2	4	4	2	0	4	2.77	0.00010648	0	0	0	0	0	0	0	0	0	0	0	0	0	0	0	0	0	0	0	0	0	0
PF3D7_0627800	738	PF3D7_0627800	acetyl-CoA synthetase, putative (ACS)	1	2	2	1	0	2	2.01	4.363e-05	1	1	1	1	0	1	1.5	4.023e-05	8	16	16	8	0	16	10.73	0.00040156	6	14	14	6	0	14	8.93	0.00038288	0	0	0	0	0	0	0	0	1	1	1	1	0	1
PF3D7_1323300	1987	PF3D7_1323300	acetyltransferase, GNAT family, putative	0	0	0	0	0	0	0	0	0	0	0	0	0	0	0	0	0	0	0	0	0	0	0	0	1	2	2	1	0	2	3.98	0.00015492	0	0	0	0	0	0	0	0	0	0	0	0	0	0
PF3D7_1342100	1425	PF3D7_1342100	aconitate hydratase (IRP)	1	1	1	1	0	1	2.09	2.393e-05	0	0	0	0	0	0	0	0	2	2	2	2	0	2	3.3	5.505e-05	0	0	0	0	0	0	0	0	0	0	0	0	0	0	0	0	0	0	0	0	0	0
PF3D7_1246200	17	PF3D7_1246200	actin I (ACT1)	15	60	51	13	9	54.3022	39.63	0.00314123	19	68	54	17	14	60.6316	52.93	0.006467	20	74	60	18	14	67.4336	50.8	0.0044876	23	125	116	20	9	123.157	60.37	0.00893098	20	47	40	18	7	41.7949	47.34	0.00275205	16	65	53	14	12	59.36
PF3D7_1412500	302	PF3D7_1412500	actin II (ACT2)	6	19	10	4	9	10.6475	23.4	0.00061593	5	24	10	3	14	11.2281	20.48	0.00119759	4	17	3	2	14	3.37168	14.63	0.00022438	6	17	8	3	9	8.49361	22.34	0.00061593	3	14	7	1	7	7.3141	9.04	0.00048161	5	21	9	3	12	10.08
PF3D7_0503400	291	PF3D7_0503400	actin-depolymerizing factor 1 (ADF1)	4	8	8	4	0	8	43.44	0.00142627	2	8	8	2	0	8	29.51	0.0026298	3	7	7	3	0	7	42.62	0.0014357	4	15	15	4	0	15	43.44	0.00335242	3	12	12	3	0	12	43.44	0.00243524	1	3	3	1	0	3
PF3D7_1110700	1613	PF3D7_1110700	actin-like protein, putative (ALP1)	0	0	0	0	0	0	0	0	0	0	0	0	0	0	0	0	1	1	1	1	0	1	5.56	6.62e-05	1	1	1	1	0	1	5.56	7.213e-05	0	0	0	0	0	0	0	0	0	0	0	0	0	0
PF3D7_1103600	524	PF3D7_1103600	actin-like protein, putative (ALP2a)	1	1	1	1	0	1	2.81	4.359e-05	1	2	2	1	0	2	2.81	0.00016074	3	4	4	3	0	4	10.22	0.00020058	2	4	4	2	0	4	4.41	0.00021857	2	3	3	2	0	3	7.01	0.00014885	1	2	2	1	0	2
PF3D7_0505200	321	PF3D7_0505200	actin-like protein, putative (ALP2b)	9	18	18	9	0	18	23.72	0.00069294	6	14	14	6	0	14	18.23	0.00099374	5	12	12	5	0	12	14.69	0.00053144	6	8	8	6	0	8	17.88	0.00038607	4	7	7	4	0	7	10.8	0.00030674	2	2	2	2	0	2
PF3D7_1422800	777	PF3D7_1422800	actin-related protein, putative (ARP4a)	2	2	2	2	0	2	4.79	8.334e-05	3	4	4	3	0	4	7.47	0.00030731	0	0	0	0	0	0	0	0	3	4	4	3	0	4	7.85	0.00020894	0	0	0	0	0	0	0	0	1	1	1	1	0	1
PF3D7_0719300	1641	PF3D7_0719300	actin-related protein, putative (ARP6)	0	0	0	0	0	0	0	0	0	0	0	0	0	0	0	0	1	2	2	1	0	2	1.07	4.849e-05	3	4	4	3	0	4	3.2	0.00010568	0	0	0	0	0	0	0	0	0	0	0	0	0	0
PF3D7_0208500	2099	PF3D7_0208500	acyl carrier protein (ACP)	0	0	0	0	0	0	0	0	0	0	0	0	0	0	0	0	0	0	0	0	0	0	0	0	0	0	0	0	0	0	0	0	0	0	0	0	0	0	0	0	1	2	2	1	0	2
PF3D7_1001200	1507	PF3D7_1001200	acyl-CoA binding protein, isoform 2, ACBP2 (ACBP2)	0	0	0	0	0	0	0	0	1	1	1	1	0	1	17.78	0.0004456	1	1	1	1	0	1	17.78	0.00027802	0	0	0	0	0	0	0	0	0	0	0	0	0	0	0	0	0	0	0	0	0	0
PF3D7_0525100	1063	PF3D7_0525100	acyl-CoA synthetase (ACS10)	0	0	0	0	0	0	0	0	1	1	1	1	0	1	2.67	5.959e-05	12	25	25	12	0	25	23.77	0.0009295	18	36	36	18	0	36	32.39	0.00145853	0	0	0	0	0	0	0	0	0	0	0	0	0	0
PF3D7_1238800	1581	PF3D7_1238800	acyl-CoA synthetase (ACS11)	0	0	0	0	0	0	0	0	0	0	0	0	0	0	0	0	8	15	15	8	0	15	10.86	0.0004739	4	11	11	4	0	11	7.45	0.0003787	0	0	0	0	0	0	0	0	0	0	0	0	0	0
PF3D7_0731600	607	PF3D7_0731600	acyl-CoA synthetase (ACS5)	3	5	5	3	0	5	4.69	0.0001341	1	2	2	1	0	2	1.48	9.89e-05	2	3	3	2	0	3	3.08	9.256e-05	0	0	0	0	0	0	0	0	1	2	2	1	0	2	1.48	6.106e-05	1	1	1	1	0	1
PF3D7_1119000	1048	PF3D7_1119000	acyl-CoA-binding protein, putative	4	9	9	4	0	9	21.83	0.00052764	0	0	0	0	0	0	0	0	0	0	0	0	0	0	0	0	0	0	0	0	0	0	0	0	3	4	4	3	0	4	11.32	0.00026694	0	0	0	0	0	0
PF3D7_1008900	331	PF3D7_1008900	adenylate kinase (AK1)	5	14	14	5	0	14	23.55	0.0012583	4	14	14	4	0	14	20.25	0.00232009	6	30	30	6	0	30	26.45	0.00310192	5	20	20	5	0	20	26.03	0.00225342	2	2	2	2	0	2	12.81	0.00020461	2	13	13	2	0	13
PF3D7_0206700	1570	PF3D7_0206700	adenylosuccinate lyase (ASL)	0	0	0	0	0	0	0	0	0	0	0	0	0	0	0	0	2	5	5	2	0	5	5.73	0.00026563	5	5	5	5	0	5	16.99	0.00028945	0	0	0	0	0	0	0	0	0	0	0	0	0	0
PF3D7_1429900	1278	PF3D7_1429900	ADP-dependent DNA helicase RecQ (WRN)	0	0	0	0	0	0	0	0	1	2	2	1	0	2	0.9	5.57e-05	2	2	2	2	0	2	1.88	3.475e-05	0	0	0	0	0	0	0	0	1	1	1	1	0	1	0.9	1.719e-05	0	0	0	0	0	0
PF3D7_1020900	42	PF3D7_1020900	ADP-ribosylation factor (ARF1)	4	10	8	3	2	9.77778	38.12	0.00117499	4	6	1	1	5	6	24.31	0.00132943	2	7	5	1	2	7	17.68	0.00096771	6	18	10	4	8	18	45.86	0.00271157	6	9	6	4	3	8.2	45.86	0.00112165	3	5	2	1	3	5
PF3D7_0526200.1;PF3D7_0526200.2	1918	PF3D7_0526200.1	ADP-ribosylation factor GTPase-activating protein, putative (ARF-GAP)	0	0	0	0	0	0	0	0	0	0	0	0	0	0	0	0	1	3	3	1	0	3	3.36	0.00014835	0	0	0	0	0	0	0	0	0	0	0	0	0	0	0	0	0	0	0	0	0	0
PF3D7_1037300	894	PF3D7_1037300	ADP/ATP transporter on adenylate translocase (ADT)	1	1	1	1	0	1	5.98	7.226e-05	1	3	3	1	0	3	5.98	0.00039971	2	3	3	2	0	3	10.3	0.00024939	3	5	5	3	0	5	11.3	0.00045293	0	0	0	0	0	0	0	0	0	0	0	0	0	0
PF3D7_1367700	1670	PF3D7_1367700	alanine--tRNA ligase (AlaRS)	0	0	0	0	0	0	0	0	0	0	0	0	0	0	0	0	1	3	3	1	0	3	1.56	5.331e-05	1	1	1	1	0	1	1.56	1.937e-05	0	0	0	0	0	0	0	0	0	0	0	0	0	0
PF3D7_0912400	527	PF3D7_0912400	alkaline phosphatase, putative	1	1	1	1	0	1	2.91	4.877e-05	2	2	2	2	0	2	7.62	0.00017984	1	2	2	1	0	2	2.91	0.00011221	1	2	2	1	0	2	2.91	0.00012227	2	2	2	2	0	2	5.38	0.00011102	1	2	2	1	0	2
PF3D7_1440500	539	PF3D7_1440500	allantoicase, putative	1	2	2	1	0	2	3.44	7.866e-05	1	2	2	1	0	2	3.44	0.00014504	2	4	4	2	0	4	6.87	0.00018099	1	1	1	1	0	1	3.44	4.931e-05	1	1	1	1	0	1	3.44	4.477e-05	1	2	2	1	0	2
PF3D7_0903700	284	PF3D7_0903700	alpha tubulin 1	9	16	4	2	12	16	34	0.00076823	6	14	3	2	11	14	22.74	0.00123943	6	17	1	1	16	17	21.41	0.00093902	7	17	2	1	15	17	24.5	0.00102324	10	24	4	2	20	16.5231	26.49	0.00090305	3	6	0	0	6	2.4
PF3D7_0422300	307	PF3D7_0422300	alpha tubulin 2	7	12	0	0	12	0	25.56	0	4	10	0	0	10	0	14	0	4	13	0	0	13	0	15.11	0	5	13	0	0	13	0	18.22	0	7	12	0	0	12	0	22.89	0	3	8	0	0	8	2
PF3D7_1001600	1952	PF3D7_1001600	alpha/beta hydrolase, putative	0	0	0	0	0	0	0	0	0	0	0	0	0	0	0	0	1	2	2	1	0	2	1.97	6.559e-05	0	0	0	0	0	0	0	0	0	0	0	0	0	0	0	0	0	0	0	0	0	0
PF3D7_1143000	1916	PF3D7_1143000	alpha/beta hydrolase, putative	0	0	0	0	0	0	0	0	0	0	0	0	0	0	0	0	1	2	2	1	0	2	3.4	0.00013101	0	0	0	0	0	0	0	0	0	0	0	0	0	0	0	0	0	0	0	0	0	0
PF3D7_1119800	463	PF3D7_1119800	alternative splicing factor ASF-1, putative (ASF1)	4	10	10	4	0	10	25.5	0.00108753	1	1	1	1	0	1	11	0.00020052	3	6	6	3	0	6	19.5	0.00075067	0	0	0	0	0	0	0	0	3	6	6	3	0	6	25.5	0.00074275	1	2	2	1	0	2
PF3D7_1311200	1321	PF3D7_1311200	alternative splicing regulator, putative	0	0	0	0	0	0	0	0	0	0	0	0	0	0	0	0	3	5	5	3	0	5	5.31	0.0002374	2	4	4	2	0	4	5.31	0.00020696	0	0	0	0	0	0	0	0	1	2	2	1	0	2
PF3D7_1452200	1408	PF3D7_1452200	aminomethyltransferase, putative	1	1	1	1	0	1	3.24	4.151e-05	0	0	0	0	0	0	0	0	2	5	5	2	0	5	6.11	0.00023876	0	0	0	0	0	0	0	0	0	0	0	0	0	0	0	0	0	0	0	0	0	0
PF3D7_1219600	1758	PF3D7_1219600	aminophospholipid-transporting P-ATPase (ATPase2)	0	0	0	0	0	0	0	0	0	0	0	0	0	0	0	0	0	0	0	0	0	0	0	0	0	0	0	0	0	0	0	0	1	1	1	1	0	1	0.84	1.592e-05	1	2	2	1	0	2
PF3D7_1149000	643	PF3D7_1149000	antigen 332, DBL-like protein (Pf332)	33	66	66	33	0	66	10.52	0.0002356	31	62	62	31	0	62	8.12	0.00040809	0	0	0	0	0	0	0	0	0	0	0	0	0	0	0	0	10	24	24	10	0	24	2.77	9.752e-05	13	25	25	13	0	25
PF3D7_1038000.1;PF3D7_1038000.2	1234	PF3D7_1038000.1	antigen UB05	1	1	1	1	0	1	16.81	0.00018278	0	0	0	0	0	0	0	0	0	0	0	0	0	0	0	0	1	1	1	1	0	1	12.61	0.00022913	2	2	2	2	0	2	22.69	0.00041611	0	0	0	0	0	0
PF3D7_0305600	490	PF3D7_0305600	AP endonuclease (DNA-[apurinic or apyrimidinic site] lyase), putative	0	0	0	0	0	0	0	0	1	1	1	1	0	1	1.94	6.5e-05	1	1	1	1	0	1	2.59	4.055e-05	5	10	10	5	0	10	15.07	0.00044192	2	4	4	2	0	4	4.54	0.00016051	1	1	1	1	0	1
PF3D7_0528100	431	PF3D7_0528100	AP-1 complex subunit beta, putative	2	3	3	2	0	3	3.77	7.024e-05	2	4	4	2	0	4	3.88	0.00017268	3	9	9	3	0	9	6.14	0.00024241	4	5	5	4	0	5	8.83	0.00014675	3	7	7	3	0	7	6.14	0.00018655	2	5	5	2	0	5
PF3D7_1455500	497	PF3D7_1455500	AP-1 complex subunit gamma, putative	0	0	0	0	0	0	0	0	1	1	1	1	0	1	1.67	3.71e-05	1	2	2	1	0	2	1.57	4.629e-05	2	4	4	2	0	4	3.24	0.00010089	3	8	8	3	0	8	4.44	0.00018323	2	4	4	2	0	4
PF3D7_1311400	1219	PF3D7_1311400	AP-1 complex subunit mu-1 (AP1M1)	1	1	1	1	0	1	3.2	4.977e-05	0	0	0	0	0	0	0	0	1	2	2	1	0	2	3.2	0.00011452	0	0	0	0	0	0	0	0	1	2	2	1	0	2	3.2	0.00011331	0	0	0	0	0	0
PF3D7_1218300	1945	PF3D7_1218300	AP-2 complex subunit mu, putative (AP2-MU)	0	0	0	0	0	0	0	0	0	0	0	0	0	0	0	0	1	3	3	1	0	3	2.09	0.00012088	0	0	0	0	0	0	0	0	0	0	0	0	0	0	0	0	0	0	0	0	0	0
PF3D7_0904100	1660	PF3D7_0904100	AP-4 complex subunit epsilon, putative	0	0	0	0	0	0	0	0	0	0	0	0	0	0	0	0	1	2	2	1	0	2	1.08	3.606e-05	2	3	3	2	0	3	2.16	5.893e-05	0	0	0	0	0	0	0	0	0	0	0	0	0	0
PF3D7_1133400	698	PF3D7_1133400	apical membrane antigen 1 (AMA1)	0	0	0	0	0	0	0	0	0	0	0	0	0	0	0	0	1	2	2	1	0	2	3.7	8.046e-05	1	1	1	1	0	1	3.7	4.384e-05	3	5	5	3	0	5	7.88	0.00019902	2	4	4	2	0	4
PF3D7_0419700	888	PF3D7_0419700	apical merozoite protein (Pf34)	0	0	0	0	0	0	0	0	0	0	0	0	0	0	0	0	0	0	0	0	0	0	0	0	1	1	1	1	0	1	5.85	8.39e-05	4	7	7	4	0	7	22.46	0.00053326	2	3	3	2	0	3
PF3D7_0405900	489	PF3D7_0405900	apical sushi protein (ASP)	0	0	0	0	0	0	0	0	1	2	2	1	0	2	3.15	0.00010972	1	2	2	1	0	2	3.15	6.846e-05	2	3	3	2	0	3	3.42	0.0001119	11	21	21	11	0	21	27.36	0.00071125	9	19	19	9	0	19
PF3D7_1448800	1902	PF3D7_1448800	Appr-1-p processing domain protein	0	0	0	0	0	0	0	0	0	0	0	0	0	0	0	0	1	2	2	1	0	2	4.04	0.00018399	0	0	0	0	0	0	0	0	0	0	0	0	0	0	0	0	0	0	0	0	0	0
PF3D7_1332600	381	PF3D7_1332600	apurinic/apyrimidinic endonuclease Apn1, putative (APN1)	2	3	3	2	0	3	4.69	0.0001093	1	1	1	1	0	1	3.18	6.718e-05	3	7	7	3	0	7	9.05	0.00029339	5	12	12	5	0	12	12.4	0.00054807	1	1	1	1	0	1	2.51	4.147e-05	1	2	2	1	0	2
PF3D7_1132800	1360	PF3D7_1132800	aquaglyceroporin (AQP)	0	0	0	0	0	0	0	0	0	0	0	0	0	0	0	0	0	0	0	0	0	0	0	0	0	0	0	0	0	0	0	0	1	2	2	1	0	2	3.88	0.00019192	1	2	2	1	0	2
PF3D7_0414900	878	PF3D7_0414900	armadillo-domain containing rhoptry protein (ARO)	0	0	0	0	0	0	0	0	0	0	0	0	0	0	0	0	2	4	4	2	0	4	13.09	0.00036396	1	4	4	1	0	4	7.27	0.0003966	1	2	2	1	0	2	5.82	0.00018006	1	2	2	1	0	2
PF3D7_0309500	1640	PF3D7_0309500	asparagine synthetase, putative	0	0	0	0	0	0	0	0	0	0	0	0	0	0	0	0	1	2	2	1	0	2	3.28	8.204e-05	1	3	3	1	0	3	3.28	0.0001341	0	0	0	0	0	0	0	0	0	0	0	0	0	0
PF3D7_0211800	1572	PF3D7_0211800	asparagine--tRNA ligase (AsnRS)	0	0	0	0	0	0	0	0	0	0	0	0	0	0	0	0	1	1	1	1	0	1	1.48	4.102e-05	5	8	8	5	0	8	14.43	0.00035759	0	0	0	0	0	0	0	0	0	0	0	0	0	0
PF3D7_1110400	356	PF3D7_1110400	asparagine-rich antigen	15	27	27	15	0	27	16.32	0.000396	4	5	5	4	0	5	4.72	0.00013521	23	68	68	23	0	68	19.96	0.00114734	9	15	15	9	0	15	8.56	0.00027579	11	22	22	11	0	22	11.67	0.00036728	5	9	9	5	0	9
PF3D7_0817300	901	PF3D7_0817300	asparagine-rich antigen	4	7	7	4	0	7	4.38	6.812e-05	4	4	4	4	0	4	3.71	7.178e-05	1	4	4	1	0	4	0.63	4.478e-05	6	10	10	6	0	10	4.83	0.000122	0	0	0	0	0	0	0	0	0	0	0	0	0	0
PF3D7_0105700	1001	PF3D7_0105700	asparagine-rich antigen Pfa35-2	1	3	3	1	0	3	0.42	2.13e-05	0	0	0	0	0	0	0	0	12	24	24	12	0	24	7.41	0.00019606	1	1	1	1	0	1	0.49	8.9e-06	2	2	2	2	0	2	1.47	1.617e-05	0	0	0	0	0	0
PF3D7_1231800	1174	PF3D7_1231800	asparagine-rich protein, putative	2	3	3	2	0	3	1.48	3.577e-05	0	0	0	0	0	0	0	0	9	26	26	9	0	26	7.89	0.00035668	1	1	1	1	0	1	0.93	1.495e-05	0	0	0	0	0	0	0	0	0	0	0	0	0	0
PF3D7_1344800	1484	PF3D7_1344800	aspartate carbamoyltransferase (ATCase)	1	1	1	1	0	1	3.73	5.8e-05	0	0	0	0	0	0	0	0	0	0	0	0	0	0	0	0	0	0	0	0	0	0	0	0	0	0	0	0	0	0	0	0	2	3	3	2	0	3
PF3D7_0102900	1599	PF3D7_0102900	aspartate--tRNA ligase	0	0	0	0	0	0	0	0	0	0	0	0	0	0	0	0	2	3	3	2	0	3	4.63	0.00011991	3	5	5	3	0	5	6.07	0.00021778	0	0	0	0	0	0	0	0	0	0	0	0	0	0
PF3D7_1435700.1;PF3D7_1435700.2	731	PF3D7_1435700.1	ataxin-2 like protein, putative	3	6	6	3	0	6	5.18	0.00014373	1	2	2	1	0	2	1.98	8.834e-05	6	11	11	6	0	11	8.37	0.00030313	1	1	1	1	0	1	1.98	3.003e-05	2	4	4	2	0	4	3.19	0.00010907	0	0	0	0	0	0
PF3D7_1464700	472	PF3D7_1464700	ATP synthase (C/AC39) subunit, putative	1	2	2	1	0	2	3.93	0.00011388	1	3	3	1	0	3	3.93	0.00031496	1	2	2	1	0	2	3.93	0.00013101	0	0	0	0	0	0	0	0	3	6	6	3	0	6	10.21	0.00038887	4	9	9	4	0	9
PF3D7_0217100	1003	PF3D7_0217100	ATP synthase F1, alpha subunit	1	1	1	1	0	1	2.54	3.947e-05	0	0	0	0	0	0	0	0	1	1	1	1	0	1	2.54	4.541e-05	2	3	3	2	0	3	4.17	0.00014846	1	1	1	1	0	1	2	4.493e-05	0	0	0	0	0	0
PF3D7_1235700	286	PF3D7_1235700	ATP synthase subunit beta, mitochondrial	13	37	29	10	8	36.7333	33.46	0.0014934	9	16	12	7	4	16	24.49	0.00119938	7	15	8	5	7	15	18.88	0.00070156	9	12	9	7	3	12	28.79	0.00061158	9	33	8	5	25	13.8824	20.19	0.00064244	3	6	3	2	3	5.25
PF3D7_0918600	1954	PF3D7_0918600	ATP-dependent DNA helicase Q1 (RECQ1)	0	0	0	0	0	0	0	0	0	0	0	0	0	0	0	0	1	2	2	1	0	2	1.92	6.874e-05	0	0	0	0	0	0	0	0	0	0	0	0	0	0	0	0	0	0	0	0	0	0
PF3D7_0504400	1217	PF3D7_0504400	ATP-dependent helicase, putative	1	1	1	1	0	1	2.65	2.881e-05	0	0	0	0	0	0	0	0	1	1	1	1	0	1	1.46	3.314e-05	0	0	0	0	0	0	0	0	1	1	1	1	0	1	2.65	3.279e-05	0	0	0	0	0	0
PF3D7_0907400	553	PF3D7_0907400	ATP-dependent protease ATPase subunit ClpY (ClpY)	10	20	20	10	0	20	16.81	0.00047181	1	2	2	1	0	2	1.52	8.699e-05	5	10	10	5	0	10	7.05	0.00027139	5	7	7	5	0	7	9.54	0.00020701	4	6	6	4	0	6	8.13	0.00016112	0	0	0	0	0	0
PF3D7_1230400	483	PF3D7_1230400	ATP-dependent protease subunit ClpQ (ClpQ)	5	8	8	5	0	8	27.54	0.0008406	0	0	0	0	0	0	0	0	4	8	8	4	0	8	14.49	0.00096704	1	1	1	1	0	1	4.35	0.00013172	2	3	3	2	0	3	10.14	0.00035882	1	1	1	1	0	1
PF3D7_1459000	1055	PF3D7_1459000	ATP-dependent RNA helicase DBP5 (DBP5)	0	0	0	0	0	0	0	0	1	2	2	1	0	2	2.29	0.00010824	4	9	9	4	0	9	7.42	0.00030391	1	1	1	1	0	1	1.89	3.68e-05	1	1	1	1	0	1	2.29	3.341e-05	0	0	0	0	0	0
PF3D7_0518500	1005	PF3D7_0518500	ATP-dependent RNA helicase DDX23, putative (DDX23)	1	2	2	1	0	2	1.87	3.874e-05	0	0	0	0	0	0	0	0	3	5	5	3	0	5	5.08	0.00011141	4	8	8	4	0	8	6.14	0.00019424	1	1	1	1	0	1	1.87	2.205e-05	0	0	0	0	0	0
PF3D7_1445900	70	PF3D7_1445900	ATP-dependent RNA helicase DDX5, putative (DDX5)	10	26	26	10	0	26	24.48	0.00107308	2	3	3	2	0	3	6.07	0.0002283	20	47	46	19	1	47	41.56	0.00223158	15	42	42	15	0	42	36.43	0.00217303	8	14	14	8	0	14	22.58	0.00065772	4	7	7	4	0	7
PF3D7_0320800	558	PF3D7_0320800	ATP-dependent RNA helicase DDX6 (DOZI)	7	10	10	7	0	10	19.17	0.00050232	1	4	4	1	0	4	4.62	0.00037048	16	38	38	16	0	38	36.72	0.00219594	7	17	17	7	0	17	21.48	0.0010705	5	7	7	5	0	7	16.17	0.00040025	0	0	0	0	0	0
PF3D7_0209800	285	PF3D7_0209800	ATP-dependent RNA helicase UAP56 (UAP56)	13	42	42	13	0	42	40.92	0.00199896	8	27	27	8	0	27	28.67	0.00236941	13	44	44	13	0	44	40.48	0.00240914	13	41	41	13	0	41	38.29	0.00244621	8	21	21	8	0	21	24.73	0.00113769	4	8	8	4	0	8
PF3D7_0602100	1272	PF3D7_0602100	ATP-dependent RNA helicase, putative	0	0	0	0	0	0	0	0	1	2	2	1	0	2	1.11	5.941e-05	1	1	1	1	0	1	1.33	1.853e-05	2	3	3	2	0	3	2.89	6.059e-05	0	0	0	0	0	0	0	0	0	0	0	0	0	0
PF3D7_1239700	534	PF3D7_1239700	ATP-dependent zinc metalloprotease FTSH 1 (FTSH1)	2	2	2	2	0	2	5.45	4.943e-05	2	3	3	2	0	3	4.2	0.00013672	1	2	2	1	0	2	2.61	5.687e-05	1	1	1	1	0	1	2.61	3.098e-05	1	3	3	1	0	3	2.61	8.44e-05	1	1	1	1	0	1
PF3D7_1464900	1421	PF3D7_1464900	ATP-dependent zinc metalloprotease FTSH, putative	1	1	1	1	0	1	2.69	3.081e-05	0	0	0	0	0	0	0	0	2	2	2	2	0	2	3.97	7.088e-05	0	0	0	0	0	0	0	0	0	0	0	0	0	0	0	0	0	0	0	0	0	0
PF3D7_1119600	1242	PF3D7_1119600	ATP-dependent zinc metalloprotease FTSH, putative	1	2	2	1	0	2	1.14	4.135e-05	0	0	0	0	0	0	0	0	0	0	0	0	0	0	0	0	1	3	3	1	0	3	1.14	7.776e-05	1	2	2	1	0	2	1.14	4.707e-05	0	0	0	0	0	0
PF3D7_1431600	910	PF3D7_1431600	ATP-specific succinyl-CoA synthetase beta subunit, putative	4	6	6	4	0	6	13.85	0.00028248	2	2	2	2	0	2	4.55	0.00017361	2	3	3	2	0	3	8.23	0.00016248	0	0	0	0	0	0	0	0	2	3	3	2	0	3	4.11	0.00016077	0	0	0	0	0	0
PF3D7_1430400	2072	PF3D7_1430400	autophagy protein 5, putative (ATG5)	0	0	0	0	0	0	0	0	0	0	0	0	0	0	0	0	0	0	0	0	0	0	0	0	0	0	0	0	0	0	0	0	1	2	2	1	0	2	1.74	5.738e-05	0	0	0	0	0	0
PF3D7_1012900	525	PF3D7_1012900	autophagy-related protein 18, putative (ATG18)	3	7	7	3	0	7	11.05	0.00040067	1	3	3	1	0	3	3.68	0.00031661	4	7	7	4	0	7	13.95	0.00046093	3	7	7	3	0	7	9.47	0.00050227	1	1	1	1	0	1	2.89	6.515e-05	1	1	1	1	0	1
PF3D7_1126700	1113	PF3D7_1126700	autophagy-related protein 23, putative (ATG23)	0	0	0	0	0	0	0	0	0	0	0	0	0	0	0	0	0	0	0	0	0	0	0	0	0	0	0	0	0	0	0	0	2	2	2	2	0	2	3.02	5.347e-05	3	7	7	3	0	7
PF3D7_0904700	592	PF3D7_0904700	bacterial histone-like protein (HU)	2	4	4	2	0	4	4.76	0.00046033	2	4	4	2	0	4	10.58	0.00084877	2	2	2	2	0	2	5.82	0.00026478	0	0	0	0	0	0	0	0	3	4	4	3	0	4	16.93	0.00052399	1	1	1	1	0	1
PF3D7_1118500	839	PF3D7_1118500	box C/D snoRNP rRNA 2'-O-methylation factor, putative	3	5	5	3	0	5	7.41	0.00018309	0	0	0	0	0	0	0	0	3	3	3	3	0	3	6.57	0.00012637	1	1	1	1	0	1	2.86	4.59e-05	2	3	3	2	0	3	5.05	0.00012504	0	0	0	0	0	0
PF3D7_1033700	26	PF3D7_1033700	bromodomain protein 1 (BDP1)	12	30	30	12	0	30	32.17	0.00133713	14	59	59	14	0	59	36.89	0.00484869	6	23	23	6	0	23	14.14	0.00117932	12	43	43	12	0	43	39.96	0.00240257	8	19	19	8	0	19	20.7	0.00096395	9	23	23	9	0	23
PF3D7_1212900	854	PF3D7_1212900	bromodomain protein 2, putative (BDP2)	0	0	0	0	0	0	0	0	2	5	5	2	0	5	3.49	0.0001843	3	4	4	3	0	4	4.78	9.199e-05	10	26	26	10	0	26	14.71	0.00065159	1	2	2	1	0	2	2.3	4.551e-05	1	2	2	1	0	2
PF3D7_1234100	1010	PF3D7_1234100	bromodomain protein, putative	1	1	1	1	0	1	0.44	5.58e-06	0	0	0	0	0	0	0	0	3	6	6	3	0	6	1.1	3.854e-05	3	3	3	3	0	3	1.1	2.1e-05	1	1	1	1	0	1	0.33	6.35e-06	0	0	0	0	0	0
PF3D7_1475600	844	PF3D7_1475600	bromodomain protein, putative	1	3	3	1	0	3	2.19	8.951e-05	0	0	0	0	0	0	0	0	3	4	4	3	0	4	6.31	0.0001373	7	12	12	7	0	12	15.64	0.00044883	0	0	0	0	0	0	0	0	1	2	2	1	0	2
PF3D7_0110500	456	PF3D7_0110500	bromodomain protein, putative	5	10	10	5	0	10	3.59	9.519e-05	5	8	8	5	0	8	3.19	0.00014041	4	5	5	4	0	5	2.84	5.475e-05	9	14	14	9	0	14	6.74	0.00016706	0	0	0	0	0	0	0	0	3	3	3	3	0	3
PF3D7_0217500	422	PF3D7_0217500	calcium-dependent protein kinase 1 (CDPK1)	1	1	1	1	0	1	2.29	4.151e-05	3	5	5	3	0	5	6.87	0.00038268	3	11	11	3	0	11	6.87	0.00052527	2	3	3	2	0	3	4.2	0.0001561	3	7	7	3	0	7	6.87	0.00033074	2	4	4	2	0	4
PF3D7_0717500	1591	PF3D7_0717500	calcium-dependent protein kinase 4 (CDPK4)	0	0	0	0	0	0	0	0	0	0	0	0	0	0	0	0	3	5	5	3	0	5	9.66	0.00023695	2	5	5	2	0	5	5.68	0.0002582	0	0	0	0	0	0	0	0	0	0	0	0	0	0
PF3D7_0106300	199	PF3D7_0106300	calcium-transporting ATPase (ATP6)	7	11	11	7	0	11	7.33	0.00019483	3	5	5	3	0	5	3.01	0.00016329	11	29	26	11	3	26	12.3	0.00052979	13	32	32	13	0	32	15.55	0.00071052	4	6	6	4	0	6	4.32	0.00012097	6	8	8	6	0	8
PF3D7_1238100	559	PF3D7_1238100	calcyclin binding protein, putative	2	2	2	2	0	2	17.98	0.00019079	1	3	3	1	0	3	8.33	0.00052769	3	26	26	3	0	26	21.93	0.00285341	5	16	16	5	0	16	29.82	0.00191343	1	1	1	1	0	1	8.33	0.00010859	0	0	0	0	0	0
PF3D7_1030800	1741	PF3D7_1030800	calmodulin, putative	0	0	0	0	0	0	0	0	0	0	0	0	0	0	0	0	0	0	0	0	0	0	0	0	0	0	0	0	0	0	0	0	1	1	1	1	0	1	5.66	0.00011678	1	2	2	1	0	2
PF3D7_1447800	830	PF3D7_1447800	calponin homology domain-containing protein, putative	2	4	4	2	0	4	1.56	4.381e-05	0	0	0	0	0	0	0	0	2	2	2	2	0	2	1.36	2.52e-05	1	2	2	1	0	2	0.76	2.746e-05	1	1	1	1	0	1	0.81	1.247e-05	1	1	1	1	0	1
PF3D7_0934800	1584	PF3D7_0934800	cAMP-dependent protein kinase catalytic subunit (PKAc)	0	0	0	0	0	0	0	0	0	0	0	0	0	0	0	0	1	1	1	1	0	1	2.92	7.316e-05	2	3	3	2	0	3	9.06	0.00023918	0	0	0	0	0	0	0	0	0	0	0	0	0	0
PF3D7_1223100	323	PF3D7_1223100	cAMP-dependent protein kinase regulatory subunit (PKAr)	3	4	4	3	0	4	8.62	0.00019728	2	3	3	2	0	3	6.12	0.00027282	8	15	15	8	0	15	21.09	0.00085109	12	19	19	12	0	19	29.48	0.00117474	2	4	4	2	0	4	2.95	0.00022457	2	3	3	2	0	3
PF3D7_1308200	1675	PF3D7_1308200	carbamoyl phosphate synthetase (cpsSII)	0	0	0	0	0	0	0	0	0	0	0	0	0	0	0	0	1	1	1	1	0	1	0.93	1.054e-05	1	2	2	1	0	2	0.93	2.296e-05	0	0	0	0	0	0	0	0	0	0	0	0	0	0
PF3D7_0519500	1645	PF3D7_0519500	carbon catabolite repressor protein 4, putative (CCR4)	0	0	0	0	0	0	0	0	0	0	0	0	0	0	0	0	4	6	6	4	0	6	2.45	6.034e-05	1	1	1	1	0	1	0.56	1.096e-05	0	0	0	0	0	0	0	0	0	0	0	0	0	0
PF3D7_1136500.1;PF3D7_1136500.2	656	PF3D7_1136500.1	casein kinase 1 (CK1)	2	2	2	2	0	2	8.36	0.00013468	0	0	0	0	0	0	0	0	7	14	14	7	0	14	14.86	0.00108455	3	4	4	3	0	4	11.15	0.00033766	1	2	2	1	0	2	4.02	0.0001533	1	2	2	1	0	2
PF3D7_1108400	974	PF3D7_1108400	casein kinase 2, alpha subunit (CK2alpha)	2	3	3	2	0	3	8.96	0.00019478	0	0	0	0	0	0	0	0	7	16	16	7	0	16	30.75	0.00119509	4	10	10	4	0	10	17.01	0.00081392	3	4	4	3	0	4	11.64	0.00029562	0	0	0	0	0	0
PF3D7_1342400	419	PF3D7_1342400	casein kinase II beta chain (CK2beta2)	1	1	1	1	0	1	2.6	5.65e-05	2	2	2	2	0	2	11.43	0.00020833	1	2	2	1	0	2	2.86	0.00012999	1	3	3	1	0	3	2.86	0.00021246	1	2	2	1	0	2	2.86	0.00012861	1	1	1	1	0	1
PF3D7_0727800	1479	PF3D7_0727800	cation transporting ATPase, putative	1	1	1	1	0	1	0.73	1.134e-05	0	0	0	0	0	0	0	0	0	0	0	0	0	0	0	0	0	0	0	0	0	0	0	0	1	1	1	1	0	1	0.73	1.291e-05	0	0	0	0	0	0
PF3D7_0603500	1154	PF3D7_0603500	cation/H%2B antiporter (CAX)	1	2	2	1	0	2	3.17	9.864e-05	1	1	1	1	0	1	3.17	9.094e-05	0	0	0	0	0	0	0	0	0	0	0	0	0	0	0	0	0	0	0	0	0	0	0	0	1	2	2	1	0	2
PF3D7_1439500	886	PF3D7_1439500	CCAAT-binding transcription factor, putative	0	0	0	0	0	0	0	0	0	0	0	0	0	0	0	0	2	7	7	2	0	7	2.23	0.00016309	1	2	2	1	0	2	1.4	5.078e-05	0	0	0	0	0	0	0	0	1	2	2	1	0	2
PF3D7_1146600	687	PF3D7_1146600	CCAAT-box DNA binding protein subunit B (NFYB)	0	0	0	0	0	0	0	0	1	3	3	1	0	3	1.31	9.248e-05	1	3	3	1	0	3	1.31	5.77e-05	1	1	1	1	0	1	1.23	2.096e-05	2	6	6	2	0	6	2.54	0.00011418	2	4	4	2	0	4
PF3D7_0811300	530	PF3D7_0811300	CCR4-associated factor 1 (CAF1)	3	5	5	3	0	5	1.69	6.13e-05	5	8	8	5	0	8	4.4	0.00018085	13	35	35	13	0	35	10.88	0.00049367	8	15	15	8	0	15	7.72	0.00023055	1	2	2	1	0	2	0.62	2.791e-05	2	2	2	2	0	2
PF3D7_1103800	1000	PF3D7_1103800	CCR4-NOT transcription complex subunit 1, putative (NOT1)	1	1	1	1	0	1	0.59	6.45e-06	0	0	0	0	0	0	0	0	19	42	42	19	0	42	8.72	0.00031176	6	9	9	6	0	9	3.56	7.28e-05	3	4	4	3	0	4	1.96	2.938e-05	0	0	0	0	0	0
PF3D7_1235300	1020	PF3D7_1235300	CCR4-NOT transcription complex subunit 4, putative (NOT4)	3	5	5	3	0	5	2.71	6.543e-05	0	0	0	0	0	0	0	0	20	49	49	20	0	49	18.35	0.00073772	3	4	4	3	0	4	2.71	6.562e-05	0	0	0	0	0	0	0	0	0	0	0	0	0	0
PF3D7_0317200	856	PF3D7_0317200	cdc2-related protein kinase 4 (CRK4)	0	0	0	0	0	0	0	0	1	3	3	1	0	3	1.22	7.747e-05	5	12	12	5	0	12	5.02	0.00019335	10	19	19	10	0	19	8.76	0.00033359	2	2	2	2	0	2	2	3.188e-05	2	3	3	2	0	3
PF3D7_0529500	1878	PF3D7_0529500	cell cycle regulator protein, putative	0	0	0	0	0	0	0	0	0	0	0	0	0	0	0	0	1	2	2	1	0	2	7.82	0.00027958	0	0	0	0	0	0	0	0	0	0	0	0	0	0	0	0	0	0	0	0	0	0
PF3D7_0507600	978	PF3D7_0507600	cell differentiation protein, putative (CAF40)	4	7	6	4	1	6	12.12	0.00020016	0	0	0	0	0	0	0	0	7	18	18	7	0	18	21.78	0.0006908	6	13	13	6	0	13	19.48	0.00054365	2	3	3	2	0	3	5.52	0.00011392	0	0	0	0	0	0
PF3D7_0619400	71	PF3D7_0619400	cell division cycle protein 48 homologue, putative	16	59	57	15	2	58.9	25.12	0.00154723	20	62	58	18	4	61.9322	29.11	0.0029997	14	41	38	12	3	41	22.71	0.00123902	18	52	48	16	4	52	27.9	0.00171238	25	56	52	23	4	55.5862	34.06	0.0016621	18	65	61	16	4	64.873
PF3D7_0107000	613	PF3D7_0107000	centrin-1 (CEN1)	6	11	11	6	0	11	42.26	0.00142414	5	16	16	5	0	16	30.36	0.00381947	0	0	0	0	0	0	0	0	1	1	1	1	0	1	7.14	0.0001623	6	9	9	6	0	9	34.52	0.00132634	9	23	23	9	0	23
PF3D7_1446600	30	PF3D7_1446600	centrin-2 (CEN2)	3	7	7	3	0	7	30.36	0.00090627	2	2	2	2	0	2	20.24	0.00047743	1	2	2	1	0	2	9.52	0.00029788	1	1	1	1	0	1	9.52	0.0001623	5	17	17	5	0	17	39.29	0.00250531	6	23	23	6	0	23
PF3D7_1027700.1;PF3D7_1027700.2	588	PF3D7_1027700.1	centrin-3 (CEN3)	8	15	15	8	0	15	47.49	0.00182267	4	14	14	4	0	14	33.52	0.00313666	2	3	3	2	0	3	16.2	0.00041937	0	0	0	0	0	0	0	0	9	13	13	9	0	13	48.6	0.00179809	5	12	12	5	0	12
PF3D7_1105500	787	PF3D7_1105500	centrin-4 (CEN4)	2	2	2	2	0	2	25.73	0.00025439	1	2	2	1	0	2	11.7	0.00046906	0	0	0	0	0	0	0	0	0	0	0	0	0	0	0	0	2	4	4	2	0	4	18.71	0.00057914	3	8	8	3	0	8
PF3D7_0709400	816	PF3D7_0709400	Cg7 protein	1	1	1	1	0	1	1.25	1.698e-05	1	2	2	1	0	2	1.17	6.261e-05	0	0	0	0	0	0	0	0	0	0	0	0	0	0	0	0	3	3	3	3	0	3	3.59	5.798e-05	3	4	4	3	0	4
PF3D7_0403700	1994	PF3D7_0403700	CGI-201 protein, short form	0	0	0	0	0	0	0	0	0	0	0	0	0	0	0	0	0	0	0	0	0	0	0	0	1	2	2	1	0	2	1.67	6.991e-05	0	0	0	0	0	0	0	0	0	0	0	0	0	0
PF3D7_1436600	1611	PF3D7_1436600	cGMP-dependent protein kinase (PKG)	0	0	0	0	0	0	0	0	0	0	0	0	0	0	0	0	1	1	1	1	0	1	1.99	2.933e-05	2	4	4	2	0	4	3.75	0.00012786	0	0	0	0	0	0	0	0	0	0	0	0	0	0
PF3D7_1334200	1241	PF3D7_1334200	chaperone binding protein, putative	1	2	2	1	0	2	3.05	8.302e-05	0	0	0	0	0	0	0	0	0	0	0	0	0	0	0	0	1	1	1	1	0	1	3.05	5.203e-05	1	1	1	1	0	1	3.05	4.725e-05	0	0	0	0	0	0
PF3D7_0816600	730	PF3D7_0816600	chaperone protein ClpB1 (ClpB1)	3	5	5	3	0	5	4.39	0.00010164	1	1	1	1	0	1	2.06	3.748e-05	3	9	9	3	0	9	5.51	0.00021047	3	5	5	3	0	5	5.23	0.00012741	1	1	1	1	0	1	1.31	2.314e-05	0	0	0	0	0	0
PF3D7_0709000	1123	PF3D7_0709000	chloroquine resistance transporter (CRT)	1	2	2	1	0	2	3.54	0.0001026	1	1	1	1	0	1	3.54	9.459e-05	1	2	2	1	0	2	3.54	0.00011803	0	0	0	0	0	0	0	0	0	0	0	0	0	0	0	0	0	0	0	0	0	0
PF3D7_1401800	1886	PF3D7_1401800	choline kinase (CK)	0	0	0	0	0	0	0	0	0	0	0	0	0	0	0	0	2	3	3	2	0	3	6.59	0.00017061	0	0	0	0	0	0	0	0	0	0	0	0	0	0	0	0	0	0	0	0	0	0
PF3D7_0110700	1067	PF3D7_0110700	chromatin assembly factor 1 protein WD40 domain, putative	0	0	0	0	0	0	0	0	1	1	1	1	0	1	4.04	8.992e-05	1	1	1	1	0	1	2.91	5.61e-05	0	0	0	0	0	0	0	0	1	2	2	1	0	2	4.04	0.00011102	1	3	3	1	0	3
PF3D7_1329300	848	PF3D7_1329300	chromatin assembly factor 1 subunit, putative	1	1	1	1	0	1	2.92	3.737e-05	0	0	0	0	0	0	0	0	2	3	3	2	0	3	5.67	0.00012898	0	0	0	0	0	0	0	0	0	0	0	0	0	0	0	0	3	5	5	3	0	5
PF3D7_1104200	137	PF3D7_1104200	chromatin remodeling protein (SNF2L)	6	9	9	6	0	9	6.24	0.00013728	9	13	13	9	0	13	9.05	0.00036561	15	42	42	15	0	42	12.06	0.00073698	29	90	90	29	0	90	26.09	0.00172088	3	5	5	3	0	5	3.65	8.681e-05	9	16	16	9	0	16
PF3D7_1023900	163	PF3D7_1023900	chromodomain-helicase-DNA-binding protein 1 homolog, putative (CHD1)	23	42	42	23	0	42	7.06	0.0002745	32	54	53	32	1	53	12.23	0.00063868	36	86	86	36	0	86	13.13	0.00064661	64	188	188	64	0	188	24.76	0.00154029	9	15	15	9	0	15	3.79	0.00011159	21	33	33	21	0	33
PF3D7_0501800	267	PF3D7_0501800	chromosome assembly factor 1 (CAF1)	5	6	6	5	0	6	6.69	0.00012129	3	6	6	3	0	6	4	0.00022363	2	3	3	2	0	3	2.79	6.976e-05	5	8	8	5	0	8	6.69	0.00020272	1	1	1	1	0	1	1.3	2.301e-05	1	1	1	1	0	1
PF3D7_0414000	385	PF3D7_0414000	chromosome associated protein, putative	5	8	8	5	0	8	5.28	0.00014585	5	12	12	5	0	12	5.62	0.0004034	11	27	25	11	2	25	12.32	0.00052435	17	38	38	17	0	38	16.35	0.0008685	5	9	9	5	0	9	5.87	0.00018678	8	16	16	8	0	16
PF3D7_1304000	245	PF3D7_1304000	chromosome condensation protein, putative	2	3	3	2	0	3	3.52	6.372e-05	4	6	6	4	0	6	6.15	0.00023499	3	5	5	3	0	5	2.93	0.00012218	2	4	4	2	0	4	4	0.00010651	4	7	7	4	0	7	4.98	0.00016925	4	7	7	4	0	7
PF3D7_0509100	580	PF3D7_0509100	chromosome condensation protein, putative	2	2	2	2	0	2	1.7	2.547e-05	1	1	1	1	0	1	0.7	2.348e-05	8	13	13	8	0	13	7.26	0.00019045	9	20	20	9	0	20	8.31	0.00031928	0	0	0	0	0	0	0	0	2	3	3	2	0	3
PF3D7_1318400	565	PF3D7_1318400	chromosome segregation protein, putative	1	2	2	1	0	2	1.23	3.572e-05	1	1	1	1	0	1	1.23	3.293e-05	8	13	13	8	0	13	7.72	0.00026707	10	17	17	10	0	17	12.48	0.00038056	2	2	2	2	0	2	2.46	4.065e-05	0	0	0	0	0	0
PF3D7_1219100	418	PF3D7_1219100	clathrin heavy chain, putative	9	15	14	8	1	15	6.61	0.00016337	6	13	13	6	0	13	4.61	0.00026107	6	8	8	6	0	8	3.91	0.00010024	4	5	4	4	1	4	3.2	5.461e-05	16	31	29	15	2	30.871	10.72	0.00038273	12	27	27	12	0	27
PF3D7_1438500	1194	PF3D7_1438500	cleavage and polyadenylation specificity factor, putative	1	2	2	1	0	2	1.48	4.966e-05	0	0	0	0	0	0	0	0	1	1	1	1	0	1	1.48	2.856e-05	1	2	2	1	0	2	1.48	6.225e-05	0	0	0	0	0	0	0	0	0	0	0	0	0	0
PF3D7_0620500	471	PF3D7_0620500	cleavage stimulation factor subunit 1, putative	4	5	5	4	0	5	9.54	0.00016731	3	5	5	3	0	5	5.69	0.0003085	4	6	6	4	0	6	7.08	0.00023097	0	0	0	0	0	0	0	0	5	7	7	5	0	7	10.31	0.00026663	3	5	5	3	0	5
PF3D7_0821600	1406	PF3D7_0821600	clp1-related protein, putative	3	4	4	3	0	4	6.23	0.00012908	0	0	0	0	0	0	0	0	1	1	1	1	0	1	1.93	3.712e-05	0	0	0	0	0	0	0	0	0	0	0	0	0	0	0	0	0	0	0	0	0	0
PF3D7_1236100	48	PF3D7_1236100	clustered-asparagine-rich protein	19	343	343	19	0	343	39.33	0.0167651	9	27	27	9	0	27	22.47	0.0024333	9	64	64	9	0	64	24.94	0.0035987	12	31	31	12	0	31	36.85	0.00189945	19	185	185	19	0	185	45.39	0.0102928	5	12	12	5	0	12
PF3D7_0314000	1435	PF3D7_0314000	co-chaperone p23 (P23)	1	1	1	1	0	1	6.18	7.909e-05	0	0	0	0	0	0	0	0	0	0	0	0	0	0	0	0	2	2	2	2	0	2	10.91	0.0001983	0	0	0	0	0	0	0	0	0	0	0	0	0	0
PF3D7_1453700	746	PF3D7_1453700	co-chaperone p23 (P23)	5	6	6	5	0	6	24.73	0.00047456	2	3	3	2	0	3	7.64	0.0004375	3	4	4	3	0	4	7.64	0.00036396	0	0	0	0	0	0	0	0	2	3	3	2	0	3	7.64	0.00027009	1	2	2	1	0	2
PF3D7_1429800	1187	PF3D7_1429800	coatamer beta subunit, putative	1	2	2	1	0	2	0.73	3.175e-05	0	0	0	0	0	0	0	0	3	4	4	3	0	4	3.28	7.306e-05	2	5	5	2	0	5	1.97	9.951e-05	0	0	0	0	0	0	0	0	0	0	0	0	0	0
PF3D7_0606700	734	PF3D7_0606700	coatomer alpha subunit, putative	2	3	3	2	0	3	2.45	4.316e-05	1	1	1	1	0	1	0.6	2.652e-05	2	3	3	2	0	3	2.05	4.965e-05	2	3	3	2	0	3	1.85	5.41e-05	1	2	2	1	0	2	1.39	3.275e-05	0	0	0	0	0	0
PF3D7_0905900	916	PF3D7_0905900	coatomer subunit beta, putative (SEC27)	3	5	5	3	0	5	4.16	0.00010768	1	4	4	1	0	4	1.29	0.00015883	2	2	2	2	0	2	3.66	4.955e-05	0	0	0	0	0	0	0	0	1	2	2	1	0	2	0.99	4.903e-05	0	0	0	0	0	0
PF3D7_1134800	1454	PF3D7_1134800	coatomer subunit delta	1	2	2	1	0	2	2.46	8.932e-05	0	0	0	0	0	0	0	0	0	0	0	0	0	0	0	0	0	0	0	0	0	0	0	0	2	3	3	2	0	3	5.34	0.00015252	0	0	0	0	0	0
PF3D7_0808400	988	PF3D7_0808400	coatomer subunit epsilon, putative (SEC28)	2	2	2	2	0	2	10.79	0.00015648	0	0	0	0	0	0	0	0	1	1	1	1	0	1	4.68	9.001e-05	1	1	1	1	0	1	4.68	9.808e-05	1	1	1	1	0	1	6.47	8.906e-05	0	0	0	0	0	0
PF3D7_1145100	526	PF3D7_1145100	coatomer subunit gamma, putative (SEC21)	1	1	1	1	0	1	1.31	2.037e-05	1	1	1	1	0	1	1.78	3.755e-05	3	4	4	3	0	4	4.96	9.372e-05	4	6	5	4	1	5	5.9	0.00012765	1	2	2	1	0	2	1.78	4.636e-05	1	2	2	1	0	2
PF3D7_1128100	1522	PF3D7_1128100	cochaperone prefoldin complex subunit, putative	0	0	0	0	0	0	0	0	1	2	2	1	0	2	4.44	0.00032342	0	0	0	0	0	0	0	0	0	0	0	0	0	0	0	0	2	2	2	2	0	2	10.89	0.00019966	0	0	0	0	0	0
PF3D7_0109600	744	PF3D7_0109600	cold-shock protein, putative	2	3	3	2	0	3	24.67	0.00043501	1	2	2	1	0	2	8	0.00053473	1	2	2	1	0	2	8	0.00033363	0	0	0	0	0	0	0	0	2	3	3	2	0	3	23.33	0.00049517	1	1	1	1	0	1
PF3D7_1137300	1429	PF3D7_1137300	conserved Plasmodium membrane protein, unknown function	1	1	1	1	0	1	1.6	3.157e-05	0	0	0	0	0	0	0	0	1	1	1	1	0	1	1.6	3.632e-05	0	0	0	0	0	0	0	0	0	0	0	0	0	0	0	0	0	0	0	0	0	0
PF3D7_1433400	677	PF3D7_1433400	conserved Plasmodium membrane protein, unknown function	1	2	2	1	0	2	0.26	7.56e-06	0	0	0	0	0	0	0	0	9	17	17	9	0	17	2.33	7.389e-05	19	36	36	19	0	36	4.78	0.0001705	0	0	0	0	0	0	0	0	1	1	1	1	0	1
PF3D7_0305300	1486	PF3D7_0305300	conserved Plasmodium membrane protein, unknown function	1	1	1	1	0	1	3.24	2.275e-05	0	0	0	0	0	0	0	0	0	0	0	0	0	0	0	0	0	0	0	0	0	0	0	0	0	0	0	0	0	0	0	0	1	1	1	1	0	1
PF3D7_1419400	533	PF3D7_1419400	conserved Plasmodium membrane protein, unknown function	2	4	4	2	0	4	1.32	3.953e-05	2	3	3	2	0	3	1.5	5.466e-05	14	22	22	14	0	22	9.22	0.00025011	1	2	2	1	0	2	0.59	2.478e-05	2	3	3	2	0	3	1.5	3.375e-05	1	1	1	1	0	1
PF3D7_0212400	448	PF3D7_0212400	conserved Plasmodium membrane protein, unknown function	2	3	3	2	0	3	1.03	1.595e-05	2	4	4	2	0	4	0.71	3.921e-05	4	6	6	4	0	6	1.93	3.67e-05	1	1	1	1	0	1	0.42	6.66e-06	2	3	3	2	0	3	1.03	1.816e-05	1	1	1	1	0	1
PF3D7_0505700	971	PF3D7_0505700	conserved Plasmodium membrane protein, unknown function	1	2	2	1	0	2	1.62	4.708e-05	1	2	2	1	0	2	1.62	8.681e-05	0	0	0	0	0	0	0	0	0	0	0	0	0	0	0	0	0	0	0	0	0	0	0	0	0	0	0	0	0	0
PF3D7_0726400	1702	PF3D7_0726400	conserved Plasmodium membrane protein, unknown function	0	0	0	0	0	0	0	0	0	0	0	0	0	0	0	0	1	1	1	1	0	1	0.32	5.06e-06	0	0	0	0	0	0	0	0	0	0	0	0	0	0	0	0	1	1	1	1	0	1
PF3D7_0618000	876	PF3D7_0618000	conserved Plasmodium membrane protein, unknown function	0	0	0	0	0	0	0	0	0	0	0	0	0	0	0	0	2	4	4	2	0	4	1.51	0.0001259	2	2	2	2	0	2	5.53	6.859e-05	4	7	7	4	0	7	12.08	0.000218	2	4	4	2	0	4
PF3D7_0704300	879	PF3D7_0704300	conserved Plasmodium membrane protein, unknown function	0	0	0	0	0	0	0	0	0	0	0	0	0	0	0	0	3	6	6	3	0	6	3.24	8.107e-05	4	5	5	4	0	5	3.13	7.361e-05	9	9	9	9	0	9	6.86	0.00012032	6	8	8	6	0	8
PF3D7_0903300	1665	PF3D7_0903300	conserved Plasmodium membrane protein, unknown function	0	0	0	0	0	0	0	0	0	0	0	0	0	0	0	0	3	4	4	3	0	4	1.4	3.125e-05	2	3	3	2	0	3	0.84	2.554e-05	0	0	0	0	0	0	0	0	0	0	0	0	0	0
PF3D7_1324100	1590	PF3D7_1324100	conserved Plasmodium membrane protein, unknown function	0	0	0	0	0	0	0	0	0	0	0	0	0	0	0	0	2	4	4	2	0	4	5.85	0.0001951	1	1	1	1	0	1	4.09	5.315e-05	0	0	0	0	0	0	0	0	0	0	0	0	0	0
PF3D7_0405600	1317	PF3D7_0405600	conserved Plasmodium membrane protein, unknown function	0	0	0	0	0	0	0	0	0	0	0	0	0	0	0	0	2	3	3	2	0	3	10.48	0.00023831	1	1	1	1	0	1	5.4	8.656e-05	0	0	0	0	0	0	0	0	1	2	2	1	0	2
PF3D7_1308000	1361	PF3D7_1308000	conserved Plasmodium membrane protein, unknown function	0	0	0	0	0	0	0	0	0	0	0	0	0	0	0	0	0	0	0	0	0	0	0	0	0	0	0	0	0	0	0	0	1	1	1	1	0	1	1.93	2.983e-05	1	2	2	1	0	2
PF3D7_1463900	1357	PF3D7_1463900	conserved Plasmodium membrane protein, unknown function	0	0	0	0	0	0	0	0	0	0	0	0	0	0	0	0	0	0	0	0	0	0	0	0	0	0	0	0	0	0	0	0	6	9	9	6	0	9	8.5	0.00020805	1	2	2	1	0	2
PF3D7_1409400	1105	PF3D7_1409400	conserved Plasmodium membrane protein, unknown function	0	0	0	0	0	0	0	0	0	0	0	0	0	0	0	0	0	0	0	0	0	0	0	0	1	1	1	1	0	1	6.49	0.00010407	3	7	7	3	0	7	16.79	0.00066148	3	6	6	3	0	6
PF3D7_0704100	863	PF3D7_0704100	conserved Plasmodium membrane protein, unknown function	0	0	0	0	0	0	0	0	1	1	1	1	0	1	0.48	1.127e-05	1	2	2	1	0	2	0.48	1.406e-05	0	0	0	0	0	0	0	0	6	10	10	6	0	10	2.87	6.957e-05	2	4	4	2	0	4
PF3D7_0404600	1513	PF3D7_0404600	conserved Plasmodium membrane protein, unknown function	0	0	0	0	0	0	0	0	1	1	1	1	0	1	0.39	9.69e-06	6	8	8	6	0	8	2.3	4.838e-05	0	0	0	0	0	0	0	0	0	0	0	0	0	0	0	0	0	0	0	0	0	0
PF3D7_1021900	110	PF3D7_1021900	conserved Plasmodium protein (10b antigen), unknown function	35	66	66	35	0	66	16.99	0.00062687	12	17	17	12	0	17	7.86	0.00029772	110	349	349	110	0	349	37.03	0.00381342	51	164	164	51	0	164	27.29	0.0019527	17	31	31	17	0	31	10	0.00033516	9	10	10	9	0	10
PF3D7_0821400	1033	PF3D7_0821400	conserved Plasmodium protein, unknown function	1	1	1	1	0	1	12.9	0.00017541	0	0	0	0	0	0	0	0	1	2	2	1	0	2	12.9	0.00040358	0	0	0	0	0	0	0	0	1	1	1	1	0	1	12.9	0.00019966	0	0	0	0	0	0
PF3D7_0720600	1206	PF3D7_0720600	conserved Plasmodium protein, unknown function	1	1	1	1	0	1	5.08	9.216e-05	0	0	0	0	0	0	0	0	2	3	3	2	0	3	10.59	0.00031808	0	0	0	0	0	0	0	0	1	1	1	1	0	1	5.08	0.00010491	0	0	0	0	0	0
PF3D7_1226900	1210	PF3D7_1226900	conserved Plasmodium protein, unknown function	1	2	2	1	0	2	6.26	8.788e-05	0	0	0	0	0	0	0	0	1	1	1	1	0	1	2.63	5.055e-05	0	0	0	0	0	0	0	0	2	4	4	2	0	4	6.26	0.00020007	0	0	0	0	0	0
PF3D7_1445700	1196	PF3D7_1445700	conserved Plasmodium protein, unknown function	4	9	9	4	0	9	15.95	0.00055771	0	0	0	0	0	0	0	0	5	14	14	5	0	14	19.37	0.00099804	0	0	0	0	0	0	0	0	1	3	3	1	0	3	4.84	0.00021161	0	0	0	0	0	0
PF3D7_1417100	1208	PF3D7_1417100	conserved Plasmodium protein, unknown function	1	1	1	1	0	1	4.03	7.967e-05	0	0	0	0	0	0	0	0	1	2	2	1	0	2	5.13	0.00018331	0	0	0	0	0	0	0	0	1	1	1	1	0	1	4.03	9.069e-05	0	0	0	0	0	0
PF3D7_0602600	1035	PF3D7_0602600	conserved Plasmodium protein, unknown function	1	3	3	1	0	3	1.62	5.031e-05	0	0	0	0	0	0	0	0	1	2	2	1	0	2	1.54	3.858e-05	0	0	0	0	0	0	0	0	1	2	2	1	0	2	1.62	3.818e-05	0	0	0	0	0	0
PF3D7_0912500	678	PF3D7_0912500	conserved Plasmodium protein, unknown function	4	5	5	4	0	5	20.83	0.00037761	0	0	0	0	0	0	0	0	8	13	13	8	0	13	37.85	0.00112947	0	0	0	0	0	0	0	0	5	10	10	5	0	10	19.44	0.00085966	1	2	2	1	0	2
PF3D7_0725300	1026	PF3D7_0725300	conserved Plasmodium protein, unknown function	1	2	2	1	0	2	2.02	5.486e-05	0	0	0	0	0	0	0	0	1	2	2	1	0	2	2.02	6.311e-05	0	0	0	0	0	0	0	0	1	1	1	1	0	1	2.02	3.122e-05	1	1	1	1	0	1
PF3D7_0105500	1380	PF3D7_0105500	conserved Plasmodium protein, unknown function	2	3	3	2	0	3	10.17	0.00018969	0	0	0	0	0	0	0	0	3	5	5	3	0	5	14.53	0.00036369	0	0	0	0	0	0	0	0	0	0	0	0	0	0	0	0	0	0	0	0	0	0
PF3D7_0621700	1394	PF3D7_0621700	conserved Plasmodium protein, unknown function	1	1	1	1	0	1	0.99	1.346e-05	0	0	0	0	0	0	0	0	7	12	12	7	0	12	7.49	0.00018581	0	0	0	0	0	0	0	0	0	0	0	0	0	0	0	0	0	0	0	0	0	0
PF3D7_0624100	1378	PF3D7_0624100	conserved Plasmodium protein, unknown function	2	3	3	2	0	3	9.56	0.0002399	0	0	0	0	0	0	0	0	2	5	5	2	0	5	12.13	0.00045997	0	0	0	0	0	0	0	0	0	0	0	0	0	0	0	0	0	0	0	0	0	0
PF3D7_0711200	1424	PF3D7_0711200	conserved Plasmodium protein, unknown function	1	1	1	1	0	1	1.9	2.175e-05	0	0	0	0	0	0	0	0	1	1	1	1	0	1	1.4	2.502e-05	0	0	0	0	0	0	0	0	0	0	0	0	0	0	0	0	0	0	0	0	0	0
PF3D7_1025300	1379	PF3D7_1025300	conserved Plasmodium protein, unknown function	3	3	3	3	0	3	4.45	7.077e-05	0	0	0	0	0	0	0	0	8	11	11	8	0	11	14.97	0.00029853	0	0	0	0	0	0	0	0	0	0	0	0	0	0	0	0	0	0	0	0	0	0
PF3D7_1028500	1419	PF3D7_1028500	conserved Plasmodium protein, unknown function	1	1	1	1	0	1	2.63	2.596e-05	0	0	0	0	0	0	0	0	1	1	1	1	0	1	1.67	2.986e-05	0	0	0	0	0	0	0	0	0	0	0	0	0	0	0	0	0	0	0	0	0	0
PF3D7_1029300	1420	PF3D7_1029300	conserved Plasmodium protein, unknown function	1	1	1	1	0	1	2.59	2.959e-05	0	0	0	0	0	0	0	0	1	1	1	1	0	1	1.63	3.404e-05	0	0	0	0	0	0	0	0	0	0	0	0	0	0	0	0	0	0	0	0	0	0
PF3D7_1012100	1395	PF3D7_1012100	conserved Plasmodium protein, unknown function	1	1	1	1	0	1	3.36	5.62e-05	0	0	0	0	0	0	0	0	2	4	4	2	0	4	7.49	0.00025863	0	0	0	0	0	0	0	0	0	0	0	0	0	0	0	0	0	0	0	0	0	0
PF3D7_1129700	1387	PF3D7_1129700	conserved Plasmodium protein, unknown function	1	1	1	1	0	1	9.44	0.00012084	0	0	0	0	0	0	0	0	1	2	2	1	0	2	9.44	0.00027802	0	0	0	0	0	0	0	0	0	0	0	0	0	0	0	0	0	0	0	0	0	0
PF3D7_1221500	1401	PF3D7_1221500	conserved Plasmodium protein, unknown function	1	1	1	1	0	1	3.21	2.583e-05	0	0	0	0	0	0	0	0	2	3	3	2	0	3	3.44	8.915e-05	0	0	0	0	0	0	0	0	0	0	0	0	0	0	0	0	0	0	0	0	0	0
PF3D7_1347900	1405	PF3D7_1347900	conserved Plasmodium protein, unknown function	1	1	1	1	0	1	0.81	1.178e-05	0	0	0	0	0	0	0	0	5	13	13	5	0	13	5.47	0.00017612	0	0	0	0	0	0	0	0	0	0	0	0	0	0	0	0	0	0	0	0	0	0
PF3D7_1309800	1375	PF3D7_1309800	conserved Plasmodium protein, unknown function	1	1	1	1	0	1	5.25	7.131e-05	0	0	0	0	0	0	0	0	4	8	8	4	0	8	20	0.00065632	0	0	0	0	0	0	0	0	0	0	0	0	0	0	0	0	0	0	0	0	0	0
PF3D7_1314000	1388	PF3D7_1314000	conserved Plasmodium protein, unknown function	2	3	3	2	0	3	3.82	5.415e-05	0	0	0	0	0	0	0	0	5	10	10	5	0	10	6.89	0.00020765	0	0	0	0	0	0	0	0	0	0	0	0	0	0	0	0	0	0	0	0	0	0
PF3D7_1318600	1402	PF3D7_1318600	conserved Plasmodium protein, unknown function	1	1	1	1	0	1	2.81	4.081e-05	0	0	0	0	0	0	0	0	1	2	2	1	0	2	3.75	9.389e-05	0	0	0	0	0	0	0	0	0	0	0	0	0	0	0	0	0	0	0	0	0	0
PF3D7_1456200	1431	PF3D7_1456200	conserved Plasmodium protein, unknown function	1	1	1	1	0	1	1.34	2.249e-05	0	0	0	0	0	0	0	0	1	1	1	1	0	1	1.34	2.588e-05	0	0	0	0	0	0	0	0	0	0	0	0	0	0	0	0	0	0	0	0	0	0
PF3D7_0218200	835	PF3D7_0218200	conserved Plasmodium protein, unknown function	1	2	2	1	0	2	3.1	5.39e-05	0	0	0	0	0	0	0	0	6	17	17	6	0	17	14.75	0.00052711	3	5	5	3	0	5	8.05	0.00016894	1	1	1	1	0	1	1.73	3.068e-05	0	0	0	0	0	0
PF3D7_0210900	674	PF3D7_0210900	conserved Plasmodium protein, unknown function	2	4	4	2	0	4	5.28	0.00030635	0	0	0	0	0	0	0	0	4	17	17	4	0	17	5.99	0.00149781	1	1	1	1	0	1	5.28	9.601e-05	1	1	1	1	0	1	5.28	8.718e-05	0	0	0	0	0	0
PF3D7_1305000	1009	PF3D7_1305000	conserved Plasmodium protein, unknown function	1	1	1	1	0	1	0.95	1.471e-05	0	0	0	0	0	0	0	0	1	2	2	1	0	2	0.95	3.384e-05	1	1	1	1	0	1	1.01	1.844e-05	1	1	1	1	0	1	0.81	1.674e-05	0	0	0	0	0	0
PF3D7_1368400	986	PF3D7_1368400	conserved Plasmodium protein, unknown function	1	1	1	1	0	1	5.63	6.797e-05	0	0	0	0	0	0	0	0	2	4	4	2	0	4	10	0.00031278	2	7	7	2	0	7	8.75	0.00059645	2	2	2	2	0	2	10.31	0.00015474	0	0	0	0	0	0
PF3D7_1415400	983	PF3D7_1415400	conserved Plasmodium protein, unknown function	4	6	6	4	0	6	3.8	8.854e-05	0	0	0	0	0	0	0	0	22	40	40	22	0	40	17.57	0.00067903	4	7	7	4	0	7	3.6	0.00012949	1	2	2	1	0	2	1.56	3.359e-05	0	0	0	0	0	0
PF3D7_1128000.1	838	PF3D7_1128000.1	conserved Plasmodium protein, unknown function	2	3	3	2	0	3	1.57	3.647e-05	0	0	0	0	0	0	0	0	9	16	16	9	0	16	5.7	0.00022379	15	25	25	15	0	25	12.91	0.00038103	3	3	3	3	0	3	2.01	4.152e-05	0	0	0	0	0	0
PF3D7_1456500	841	PF3D7_1456500	conserved Plasmodium protein, unknown function	1	1	1	1	0	1	0.5	9.1e-06	0	0	0	0	0	0	0	0	6	7	7	6	0	7	3.43	7.326e-05	5	9	9	5	0	9	3.05	0.00010263	1	1	1	1	0	1	0.5	1.035e-05	0	0	0	0	0	0
PF3D7_1343300	648	PF3D7_1343300	conserved Plasmodium protein, unknown function	1	2	2	1	0	2	2.75	4.43e-05	0	0	0	0	0	0	0	0	10	23	23	10	0	23	13.44	0.00058606	15	27	27	15	0	27	23.52	0.00074969	2	2	2	2	0	2	4.48	5.042e-05	2	2	2	2	0	2
PF3D7_0703600	486	PF3D7_0703600	conserved Plasmodium protein, unknown function	1	3	3	1	0	3	6.49	0.00024905	0	0	0	0	0	0	0	0	1	2	2	1	0	2	6.49	0.00019101	1	2	2	1	0	2	6.49	0.00020814	3	11	11	3	0	11	16.79	0.00103947	1	3	3	1	0	3
PF3D7_1142100	487	PF3D7_1142100	conserved Plasmodium protein, unknown function	1	1	1	1	0	1	0.58	7.94e-06	0	0	0	0	0	0	0	0	4	8	8	4	0	8	2.34	7.311e-05	1	1	1	1	0	1	0.55	9.96e-06	2	2	2	2	0	2	1.28	1.808e-05	3	4	4	3	0	4
PF3D7_1140800	668	PF3D7_1140800	conserved Plasmodium protein, unknown function	2	2	2	2	0	2	4.73	5.417e-05	0	0	0	0	0	0	0	0	4	5	5	4	0	5	8.34	0.0001558	2	5	5	2	0	5	3.61	0.00016978	3	4	4	3	0	4	5.23	0.00012333	2	3	3	2	0	3
PF3D7_1121100	673	PF3D7_1121100	conserved Plasmodium protein, unknown function	1	1	1	1	0	1	0.84	1.409e-05	0	0	0	0	0	0	0	0	4	6	6	4	0	6	3.63	9.724e-05	4	5	5	4	0	5	3.56	8.83e-05	6	8	8	6	0	8	5.51	0.00012828	4	9	9	4	0	9
PF3D7_1459400	661	PF3D7_1459400	conserved Plasmodium protein, unknown function	3	5	5	3	0	5	13.53	0.00031986	0	0	0	0	0	0	0	0	2	4	4	2	0	4	7.65	0.00029438	4	10	10	4	0	10	17.94	0.00080195	2	2	2	2	0	2	10	0.00014564	3	5	5	3	0	5
PF3D7_0304900	1164	PF3D7_0304900	conserved Plasmodium protein, unknown function	2	3	3	2	0	3	17.06	0.00038383	0	0	0	0	0	0	0	0	1	1	1	1	0	1	9.41	0.00014719	2	2	2	2	0	2	17.06	0.00032078	0	0	0	0	0	0	0	0	0	0	0	0	0	0
PF3D7_0520700	1183	PF3D7_0520700	conserved Plasmodium protein, unknown function	1	1	1	1	0	1	1.44	2.233e-05	0	0	0	0	0	0	0	0	2	2	2	2	0	2	3.29	5.138e-05	1	1	1	1	0	1	1.54	2.799e-05	0	0	0	0	0	0	0	0	0	0	0	0	0	0
PF3D7_1006700	1161	PF3D7_1006700	conserved Plasmodium protein, unknown function	5	7	7	5	0	7	20.63	0.00039753	0	0	0	0	0	0	0	0	2	2	2	2	0	2	6.79	0.00013066	1	1	1	1	0	1	2.61	7.119e-05	0	0	0	0	0	0	0	0	0	0	0	0	0	0
PF3D7_1111200	1176	PF3D7_1111200	conserved Plasmodium protein, unknown function	1	1	1	1	0	1	2.19	3.662e-05	0	0	0	0	0	0	0	0	1	2	2	1	0	2	1.85	8.425e-05	1	1	1	1	0	1	3.37	4.59e-05	0	0	0	0	0	0	0	0	0	0	0	0	0	0
PF3D7_1123800	1180	PF3D7_1123800	conserved Plasmodium protein, unknown function	1	1	1	1	0	1	1.34	1.715e-05	0	0	0	0	0	0	0	0	2	2	2	2	0	2	2.44	3.947e-05	3	4	4	3	0	4	4.26	8.601e-05	0	0	0	0	0	0	0	0	0	0	0	0	0	0
PF3D7_1456700	1173	PF3D7_1456700	conserved Plasmodium protein, unknown function	2	3	3	2	0	3	4.24	9.54e-05	0	0	0	0	0	0	0	0	5	13	13	5	0	13	9.21	0.00047557	2	6	6	2	0	6	5.12	0.00023918	0	0	0	0	0	0	0	0	0	0	0	0	0	0
PF3D7_1458600	1193	PF3D7_1458600	conserved Plasmodium protein, unknown function	1	1	1	1	0	1	0.95	1.87e-05	0	0	0	0	0	0	0	0	1	1	1	1	0	1	1.29	2.152e-05	1	2	2	1	0	2	1.29	4.689e-05	0	0	0	0	0	0	0	0	0	0	0	0	0	0
PF3D7_1419000	675	PF3D7_1419000	conserved Plasmodium protein, unknown function	3	4	4	3	0	4	3.34	7.462e-05	0	0	0	0	0	0	0	0	4	7	7	4	0	7	5.57	0.00015022	5	9	9	5	0	9	4.72	0.00021046	0	0	0	0	0	0	0	0	1	1	1	1	0	1
PF3D7_0204200	1016	PF3D7_0204200	conserved Plasmodium protein, unknown function	1	2	2	1	0	2	5.43	0.00015761	0	0	0	0	0	0	0	0	1	2	2	1	0	2	5.43	0.00018132	1	1	1	1	0	1	5.8	9.879e-05	0	0	0	0	0	0	0	0	1	2	2	1	0	2
PF3D7_0811600	1014	PF3D7_0811600	conserved Plasmodium protein, unknown function	1	1	1	1	0	1	1.74	1.798e-05	0	0	0	0	0	0	0	0	5	7	7	5	0	7	6.36	0.00014476	1	2	2	1	0	2	1.07	4.507e-05	0	0	0	0	0	0	0	0	2	3	3	2	0	3
PF3D7_1019700	1015	PF3D7_1019700	conserved Plasmodium protein, unknown function	2	2	2	2	0	2	3.17	4.05e-05	0	0	0	0	0	0	0	0	1	2	2	1	0	2	2.05	4.66e-05	1	1	1	1	0	1	1.49	2.539e-05	0	0	0	0	0	0	0	0	1	1	1	1	0	1
PF3D7_1346400	1019	PF3D7_1346400	conserved Plasmodium protein, unknown function	1	1	1	1	0	1	0.18	3.63e-06	0	0	0	0	0	0	0	0	2	3	3	2	0	3	0.52	1.254e-05	1	1	1	1	0	1	0.18	4.55e-06	0	0	0	0	0	0	0	0	1	1	1	1	0	1
PF3D7_1313900	1458	PF3D7_1313900	conserved Plasmodium protein, unknown function	2	4	4	2	0	4	6.75	0.00021751	0	0	0	0	0	0	0	0	0	0	0	0	0	0	0	0	0	0	0	0	0	0	0	0	1	1	1	1	0	1	3	6.19e-05	0	0	0	0	0	0
PF3D7_1422700	1475	PF3D7_1422700	conserved Plasmodium protein, unknown function	4	5	5	4	0	5	3.19	9.139e-05	0	0	0	0	0	0	0	0	0	0	0	0	0	0	0	0	0	0	0	0	0	0	0	0	1	2	2	1	0	2	0.92	4.161e-05	0	0	0	0	0	0
PF3D7_1135400	1257	PF3D7_1135400	conserved Plasmodium protein, unknown function	1	2	2	1	0	2	5.71	0.00017756	0	0	0	0	0	0	0	0	0	0	0	0	0	0	0	0	0	0	0	0	0	0	0	0	1	1	1	1	0	1	4.9	0.00010105	0	0	0	0	0	0
PF3D7_1362700	1252	PF3D7_1362700	conserved Plasmodium protein, unknown function	2	3	3	2	0	3	1.57	3.2e-05	0	0	0	0	0	0	0	0	0	0	0	0	0	0	0	0	0	0	0	0	0	0	0	0	1	2	2	1	0	2	0.69	2.428e-05	3	5	5	3	0	5
PF3D7_1435500	1251	PF3D7_1435500	conserved Plasmodium protein, unknown function	2	2	2	2	0	2	5.51	0.00017126	0	0	0	0	0	0	0	0	0	0	0	0	0	0	0	0	0	0	0	0	0	0	0	0	1	1	1	1	0	1	5.51	9.747e-05	1	2	2	1	0	2
PF3D7_0208800	1265	PF3D7_0208800	conserved Plasmodium protein, unknown function	1	2	2	1	0	2	5.96	0.00018511	0	0	0	0	0	0	0	0	0	0	0	0	0	0	0	0	0	0	0	0	0	0	0	0	0	0	0	0	0	0	0	0	0	0	0	0	0	0
PF3D7_0703300	1817	PF3D7_0703300	conserved Plasmodium protein, unknown function	1	3	3	1	0	3	6.16	0.00044693	0	0	0	0	0	0	0	0	0	0	0	0	0	0	0	0	0	0	0	0	0	0	0	0	0	0	0	0	0	0	0	0	0	0	0	0	0	0
PF3D7_1215100	1842	PF3D7_1215100	conserved Plasmodium protein, unknown function	1	2	2	1	0	2	1.15	4.565e-05	0	0	0	0	0	0	0	0	0	0	0	0	0	0	0	0	0	0	0	0	0	0	0	0	0	0	0	0	0	0	0	0	0	0	0	0	0	0
PF3D7_1305900	1838	PF3D7_1305900	conserved Plasmodium protein, unknown function	1	2	2	1	0	2	2.53	9.158e-05	0	0	0	0	0	0	0	0	0	0	0	0	0	0	0	0	0	0	0	0	0	0	0	0	0	0	0	0	0	0	0	0	0	0	0	0	0	0
PF3D7_1314700	1837	PF3D7_1314700	conserved Plasmodium protein, unknown function	1	2	2	1	0	2	2.71	7.852e-05	0	0	0	0	0	0	0	0	0	0	0	0	0	0	0	0	0	0	0	0	0	0	0	0	0	0	0	0	0	0	0	0	0	0	0	0	0	0
PF3D7_1018300	1505	PF3D7_1018300	conserved Plasmodium protein, unknown function	1	1	1	1	0	1	1.58	2.143e-05	0	0	0	0	0	0	0	0	0	0	0	0	0	0	0	0	0	0	0	0	0	0	0	0	0	0	0	0	0	0	0	0	0	0	0	0	0	0
PF3D7_1122400	1487	PF3D7_1122400	conserved Plasmodium protein, unknown function	2	3	3	2	0	3	4.35	7.668e-05	0	0	0	0	0	0	0	0	0	0	0	0	0	0	0	0	0	0	0	0	0	0	0	0	0	0	0	0	0	0	0	0	1	1	1	1	0	1
PF3D7_1105300	1262	PF3D7_1105300	conserved Plasmodium protein, unknown function	1	1	1	1	0	1	1.64	2.98e-05	0	0	0	0	0	0	0	0	0	0	0	0	0	0	0	0	0	0	0	0	0	0	0	0	0	0	0	0	0	0	0	0	1	1	1	1	0	1
PF3D7_0917000	1042	PF3D7_0917000	conserved Plasmodium protein, unknown function	1	1	1	1	0	1	0.88	1.191e-05	0	0	0	0	0	0	0	0	0	0	0	0	0	0	0	0	2	2	2	2	0	2	2.52	2.986e-05	3	3	3	3	0	3	2.57	4.068e-05	0	0	0	0	0	0
PF3D7_1002900	680	PF3D7_1002900	conserved Plasmodium protein, unknown function	1	2	2	1	0	2	13.39	0.00034253	0	0	0	0	0	0	0	0	0	0	0	0	0	0	0	0	1	2	2	1	0	2	13.39	0.00042939	2	3	3	2	0	3	20.47	0.00058484	1	2	2	1	0	2
PF3D7_0520200	1040	PF3D7_0520200	conserved Plasmodium protein, unknown function	2	4	4	2	0	4	2.15	0.00012482	0	0	0	0	0	0	0	0	0	0	0	0	0	0	0	0	1	2	2	1	0	2	2.15	7.824e-05	1	1	1	1	0	1	2.15	3.552e-05	1	1	1	1	0	1
PF3D7_0713700	849	PF3D7_0713700	conserved Plasmodium protein, unknown function	1	6	6	1	0	6	11.96	0.00062442	0	0	0	0	0	0	0	0	0	0	0	0	0	0	0	0	1	4	4	1	0	4	11.96	0.00052184	2	2	2	2	0	2	17.7	0.00023692	1	2	2	1	0	2
PF3D7_1126500	1437	PF3D7_1126500	conserved Plasmodium protein, unknown function	1	1	1	1	0	1	1.39	1.59e-05	0	0	0	0	0	0	0	0	0	0	0	0	0	0	0	0	1	2	2	1	0	2	1.61	3.986e-05	0	0	0	0	0	0	0	0	0	0	0	0	0	0
PF3D7_1112100	1438	PF3D7_1112100	conserved Plasmodium protein, unknown function	1	2	2	1	0	2	0.93	1.768e-05	0	0	0	0	0	0	0	0	0	0	0	0	0	0	0	0	1	1	1	1	0	1	0.61	1.108e-05	0	0	0	0	0	0	0	0	0	0	0	0	0	0
PF3D7_1353300	1439	PF3D7_1353300	conserved Plasmodium protein, unknown function	1	1	1	1	0	1	0.87	1.052e-05	0	0	0	0	0	0	0	0	0	0	0	0	0	0	0	0	1	1	1	1	0	1	0.87	1.318e-05	0	0	0	0	0	0	0	0	0	0	0	0	0	0
PF3D7_0519700	911	PF3D7_0519700	conserved Plasmodium protein, unknown function	3	5	5	3	0	5	20.31	0.00056642	1	3	3	1	0	3	8.33	0.00062663	3	13	13	3	0	13	20.31	0.00169421	0	0	0	0	0	0	0	0	1	2	2	1	0	2	8.33	0.0002579	0	0	0	0	0	0
PF3D7_0606600	917	PF3D7_0606600	conserved Plasmodium protein, unknown function	5	7	7	5	0	7	2.9	6.307e-05	2	3	3	2	0	3	1.24	4.984e-05	5	6	6	5	0	6	2.65	6.219e-05	0	0	0	0	0	0	0	0	2	2	2	2	0	2	1.08	2.051e-05	0	0	0	0	0	0
PF3D7_0723900	912	PF3D7_0723900	conserved Plasmodium protein, unknown function	4	9	9	4	0	9	4.99	0.00016019	1	1	1	1	0	1	1.23	3.282e-05	11	21	21	11	0	21	11.62	0.00043	0	0	0	0	0	0	0	0	5	6	6	5	0	6	6.22	0.00012156	0	0	0	0	0	0
PF3D7_1024800	609	PF3D7_1024800	conserved Plasmodium protein, unknown function	2	12	12	2	0	12	2.25	0.00017828	2	15	15	2	0	15	2.12	0.00041091	1	5	5	1	0	5	1.43	8.546e-05	0	0	0	0	0	0	0	0	3	16	16	3	0	16	2.94	0.00027058	2	20	20	2	0	20
PF3D7_1136000	610	PF3D7_1136000	conserved Plasmodium protein, unknown function	1	1	1	1	0	1	0.35	6.27e-06	1	2	2	1	0	2	0.4	2.313e-05	1	1	1	1	0	1	0.4	7.22e-06	0	0	0	0	0	0	0	0	2	3	3	2	0	3	0.78	2.142e-05	3	7	7	3	0	7
PF3D7_0323800	1118	PF3D7_0323800	conserved Plasmodium protein, unknown function	5	8	8	5	0	8	6.04	0.0001781	3	6	6	3	0	6	2.97	0.00024629	12	26	26	12	0	26	16.38	0.00066589	0	0	0	0	0	0	0	0	0	0	0	0	0	0	0	0	0	0	0	0	0	0
PF3D7_1329500	1125	PF3D7_1329500	conserved Plasmodium protein, unknown function	2	5	5	2	0	5	1.41	5.898e-05	1	2	2	1	0	2	0.6	4.35e-05	2	4	4	2	0	4	1.19	5.428e-05	0	0	0	0	0	0	0	0	0	0	0	0	0	0	0	0	0	0	0	0	0	0
PF3D7_1369500	1121	PF3D7_1369500	conserved Plasmodium protein, unknown function	5	7	7	5	0	7	5.88	0.00013766	1	2	2	1	0	2	1.18	7.252e-05	3	10	10	3	0	10	3.44	0.00022624	0	0	0	0	0	0	0	0	0	0	0	0	0	0	0	0	0	0	0	0	0	0
PF3D7_1323600	1120	PF3D7_1323600	conserved Plasmodium protein, unknown function	2	4	4	2	0	4	7.66	0.00020814	1	2	2	1	0	2	3.35	0.00019189	1	1	1	1	0	1	3.83	5.986e-05	0	0	0	0	0	0	0	0	0	0	0	0	0	0	0	0	0	0	0	0	0	0
PF3D7_1410700	764	PF3D7_1410700	conserved Plasmodium protein, unknown function	3	4	4	3	0	4	13.17	0.00026049	2	2	2	2	0	2	8.98	0.00024015	2	2	2	2	0	2	8.98	0.00014983	0	0	0	0	0	0	0	0	0	0	0	0	0	0	0	0	2	4	4	2	0	4
PF3D7_0813400	554	PF3D7_0813400	conserved Plasmodium protein, unknown function	6	12	12	6	0	12	9.1	0.00039607	1	3	3	1	0	3	1.82	0.00018257	6	8	8	6	0	8	9.1	0.00030376	2	3	3	2	0	3	3.95	0.00012413	5	10	10	5	0	10	7.89	0.0003757	0	0	0	0	0	0
PF3D7_1120000	726	PF3D7_1120000	conserved Plasmodium protein, unknown function	2	20	20	2	0	20	2.24	0.00040655	1	9	9	1	0	9	1.12	0.00033733	9	46	46	9	0	46	10.09	0.00107572	7	32	32	7	0	32	8.88	0.00081544	1	18	18	1	0	18	1.12	0.0004165	0	0	0	0	0	0
PF3D7_1230800	722	PF3D7_1230800	conserved Plasmodium protein, unknown function	2	3	3	2	0	3	6.16	0.00011173	1	2	2	1	0	2	2.23	0.00013734	3	9	9	3	0	9	8.73	0.00038562	3	4	4	3	0	4	8.73	0.00018676	2	2	2	2	0	2	6.51	8.479e-05	0	0	0	0	0	0
PF3D7_1359600	728	PF3D7_1359600	conserved Plasmodium protein, unknown function	4	6	6	4	0	6	3.41	6.445e-05	1	1	1	1	0	1	0.59	1.98e-05	10	17	17	10	0	17	6.57	0.00021006	2	4	4	2	0	4	1.23	5.386e-05	2	3	3	2	0	3	1.23	3.668e-05	0	0	0	0	0	0
PF3D7_1234900	556	PF3D7_1234900	conserved Plasmodium protein, unknown function	4	8	8	4	0	8	45.03	0.00115235	1	1	1	1	0	1	17.22	0.00026559	1	3	3	1	0	3	9.93	0.00049713	1	2	2	1	0	2	17.22	0.00036114	2	5	5	2	0	5	27.15	0.00081981	0	0	0	0	0	0
PF3D7_1330800	570	PF3D7_1330800	conserved Plasmodium protein, unknown function	6	93	93	6	0	93	10.91	0.00339397	3	6	6	3	0	6	8.72	0.00040374	2	4	4	2	0	4	6.04	0.00016793	1	2	2	1	0	2	3.36	9.15e-05	4	14	14	4	0	14	8.89	0.00058157	0	0	0	0	0	0
PF3D7_0510100	268	PF3D7_0510100	conserved Plasmodium protein, unknown function	6	10	10	6	0	10	2.84	8.58e-05	1	1	1	1	0	1	0.63	1.582e-05	16	44	44	16	0	44	8.99	0.00043431	2	3	3	2	0	3	1.22	3.227e-05	1	2	2	1	0	2	0.63	1.953e-05	1	1	1	1	0	1
PF3D7_1361200	269	PF3D7_1361200	conserved Plasmodium protein, unknown function	2	2	2	2	0	2	1.67	2.428e-05	1	2	2	1	0	2	1.06	4.476e-05	2	2	2	2	0	2	1.56	2.793e-05	6	7	7	6	0	7	5.75	0.00010651	1	1	1	1	0	1	1.06	1.382e-05	1	1	1	1	0	1
PF3D7_0108300	175	PF3D7_0108300	conserved Plasmodium protein, unknown function	22	37	36	22	1	36	16.88	0.00035255	8	15	15	8	0	15	5.72	0.00027085	40	108	108	40	0	108	23.01	0.00121675	16	40	40	16	0	40	11.66	0.00049106	13	21	21	13	0	21	9.82	0.00023409	9	15	15	9	0	15
PF3D7_0212500	258	PF3D7_0212500	conserved Plasmodium protein, unknown function	3	6	6	3	0	6	1.25	3.271e-05	1	1	1	1	0	1	0.35	1.005e-05	4	6	6	4	0	6	1.63	3.763e-05	7	12	12	7	0	12	2.53	8.2e-05	1	1	1	1	0	1	0.3	6.21e-06	1	1	1	1	0	1
PF3D7_0307700	211	PF3D7_0307700	conserved Plasmodium protein, unknown function	6	11	11	6	0	11	5.04	0.00013103	9	20	20	9	0	20	8.38	0.00043926	10	13	13	10	0	13	9.53	0.00017814	8	15	15	8	0	15	7.12	0.00022398	14	21	21	14	0	21	12.38	0.00028473	6	12	12	6	0	12
PF3D7_0317300	227	PF3D7_0317300	conserved Plasmodium protein, unknown function	22	39	39	22	0	39	10.4	0.00024993	17	45	45	17	0	45	7.87	0.00053173	13	27	27	13	0	27	5.48	0.00019906	20	39	39	20	0	39	7.04	0.00031331	10	14	14	10	0	14	5.22	0.00010213	7	9	9	7	0	9
PF3D7_0407800	224	PF3D7_0407800	conserved Plasmodium protein, unknown function	3	3	3	3	0	3	3.21	3.329e-05	2	2	2	2	0	2	1.53	4.092e-05	4	4	4	4	0	4	4.34	5.107e-05	2	2	2	2	0	2	2.76	2.782e-05	18	38	38	18	0	38	12.81	0.00048001	18	47	47	18	0	47
PF3D7_0410800	166	PF3D7_0410800	conserved Plasmodium protein, unknown function	12	20	20	12	0	20	11.63	0.00033514	12	21	21	12	0	21	9.71	0.00064884	17	27	27	17	0	27	14.02	0.00052049	17	41	41	17	0	41	16.8	0.00086126	14	32	32	14	0	32	12.25	0.00061037	15	26	26	15	0	26
PF3D7_0420600	122	PF3D7_0420600	conserved Plasmodium protein, unknown function	10	20	20	10	0	20	23.78	0.00073358	5	17	17	5	0	17	13.15	0.0011497	5	16	16	5	0	16	11.64	0.00067513	10	33	33	10	0	33	24.62	0.00151735	9	23	23	9	0	23	19.39	0.00096027	8	29	29	8	0	29
PF3D7_0529400.1	161	PF3D7_0529400.1	conserved Plasmodium protein, unknown function	12	18	18	12	0	18	9.48	0.00024748	12	27	27	12	0	27	9.54	0.00068446	22	51	51	22	0	51	18.2	0.00080666	31	79	79	31	0	79	24.34	0.00136159	16	33	33	16	0	33	15.17	0.00051645	16	33	33	16	0	33
PF3D7_0514900	213	PF3D7_0514900	conserved Plasmodium protein, unknown function	2	4	4	2	0	4	5.71	0.00019864	3	4	4	3	0	4	7.31	0.00036625	1	2	2	1	0	2	3.65	0.00011426	1	3	3	1	0	3	3.65	0.00018676	1	2	2	1	0	2	2.05	0.00011305	3	4	4	3	0	4
PF3D7_0604500	155	PF3D7_0604500	conserved Plasmodium protein, unknown function	35	57	57	35	0	57	17.85	0.00043138	15	26	26	15	0	26	6.05	0.00036281	57	148	148	57	0	148	23.42	0.00128855	15	30	30	15	0	30	8.21	0.00028462	23	41	41	23	0	41	11.13	0.0003532	14	33	33	14	0	33
PF3D7_0609000	255	PF3D7_0609000	conserved Plasmodium protein, unknown function	10	15	15	10	0	15	2.52	5.369e-05	9	16	16	9	0	16	1.91	0.00010559	14	22	22	14	0	22	2.93	9.059e-05	10	13	13	10	0	13	2.11	5.833e-05	6	11	11	6	0	11	1.5	4.482e-05	2	4	4	2	0	4
PF3D7_0611800	259	PF3D7_0611800	conserved Plasmodium protein, unknown function	2	2	2	2	0	2	0.86	1.339e-05	2	3	3	2	0	3	1.17	3.704e-05	3	3	3	3	0	3	1.48	2.311e-05	1	2	2	1	0	2	0.49	1.679e-05	3	3	3	3	0	3	1.26	2.287e-05	3	4	4	3	0	4
PF3D7_0617200	96	PF3D7_0617200	conserved Plasmodium protein, unknown function	2	3	3	2	0	3	6.5	0.0001463	1	3	3	1	0	3	3.81	0.00026976	16	31	31	16	0	31	38.57	0.00173921	4	14	14	4	0	14	15.7	0.00085589	2	3	3	2	0	3	6.5	0.00016654	1	2	2	1	0	2
PF3D7_0706500	72	PF3D7_0706500	conserved Plasmodium protein, unknown function	23	59	59	23	0	59	18.76	0.00075222	9	25	25	9	0	25	7.15	0.0005877	77	299	299	77	0	299	45.13	0.00438548	61	237	237	61	0	237	37.46	0.00378788	14	30	30	14	0	30	11.37	0.00043537	10	12	12	10	0	12
PF3D7_0710200	200	PF3D7_0710200	conserved Plasmodium protein, unknown function	12	17	17	12	0	17	5.98	0.00012707	15	35	35	15	0	35	7.15	0.00048236	16	24	24	16	0	24	7.49	0.00020637	41	84	84	41	0	84	17.39	0.00078707	7	9	9	7	0	9	3.2	7.657e-05	12	25	25	12	0	25
PF3D7_0716300	178	PF3D7_0716300	conserved Plasmodium protein, unknown function	8	19	19	8	0	19	21.65	0.00079169	8	22	22	8	0	22	16.48	0.00169022	2	3	3	2	0	3	6.13	0.00014381	1	1	1	1	0	1	2.87	5.223e-05	7	11	11	7	0	11	18.01	0.00052173	5	19	19	5	0	19
PF3D7_0721100	81	PF3D7_0721100	conserved Plasmodium protein, unknown function	4	8	8	4	0	8	27.05	0.00071313	5	7	7	5	0	7	35.25	0.00115054	2	3	3	2	0	3	11.07	0.00030765	3	3	3	3	0	3	12.7	0.00033524	2	2	2	2	0	2	12.7	0.00020294	4	9	9	4	0	9
PF3D7_0723400	256	PF3D7_0723400	conserved Plasmodium protein, unknown function	3	4	4	3	0	4	2.39	6.118e-05	1	1	1	1	0	1	0.84	2.82e-05	3	4	4	3	0	4	2.25	7.039e-05	1	2	2	1	0	2	0.84	3.835e-05	6	11	11	6	0	11	4.15	0.00019152	1	1	1	1	0	1
PF3D7_0723800	208	PF3D7_0723800	conserved Plasmodium protein, unknown function	7	15	15	7	0	15	5.07	0.00014898	16	39	39	16	0	39	9.18	0.00071419	5	10	10	5	0	10	3.38	0.00011426	13	23	23	13	0	23	7.9	0.00028636	20	43	43	20	0	43	11.05	0.00048612	22	51	51	22	0	51
PF3D7_0813300	46	PF3D7_0813300	conserved Plasmodium protein, unknown function	12	48	48	12	0	48	45.4	0.00331437	8	42	42	8	0	42	25.08	0.00534725	5	23	23	5	0	23	17.78	0.00182702	6	24	24	6	0	24	19.05	0.00207744	7	47	47	7	0	47	25.4	0.0036941	7	35	35	7	0	35
PF3D7_0903500	73	PF3D7_0903500	conserved Plasmodium protein, unknown function	21	54	54	21	0	54	23.77	0.00084865	22	52	52	22	0	52	24.57	0.00150681	6	10	10	6	0	10	7.44	0.0001808	9	11	11	9	0	11	10.62	0.00021671	21	55	55	21	0	55	22.18	0.00098389	21	38	38	21	0	38
PF3D7_1036900	159	PF3D7_1036900	conserved Plasmodium protein, unknown function	18	34	33	18	1	33	14.81	0.00042699	13	24	24	13	0	24	11.12	0.00057258	35	84	84	35	0	84	22.25	0.00125036	10	16	16	10	0	16	7.79	0.00025952	17	31	31	17	0	31	13.86	0.00045658	8	13	13	8	0	13
PF3D7_1133200	214	PF3D7_1133200	conserved Plasmodium protein, unknown function	6	13	13	6	0	13	2.36	0.00013647	3	6	6	3	0	6	2.03	0.00011613	6	10	10	6	0	10	4.68	0.00012076	19	35	35	19	0	35	14.14	0.00046058	1	1	1	1	0	1	0.68	1.195e-05	5	7	7	5	0	7
PF3D7_1147300	181	PF3D7_1147300	conserved Plasmodium protein, unknown function	6	10	10	6	0	10	6.69	0.00015981	7	13	13	7	0	13	6.76	0.00038307	10	19	19	10	0	19	9.85	0.00034932	24	71	71	24	0	71	25.94	0.00142242	4	7	7	4	0	7	4.04	0.00012734	5	12	12	5	0	12
PF3D7_1105800	67	PF3D7_1105800	conserved Plasmodium protein, unknown function	15	119	119	15	0	119	43.23	0.00973052	5	16	16	5	0	16	14.66	0.00241229	2	2	2	2	0	2	9.77	0.00018814	2	3	3	2	0	3	10.53	0.00030752	7	80	80	7	0	80	18.8	0.00744611	5	12	12	5	0	12
PF3D7_1229300	184	PF3D7_1229300	conserved Plasmodium protein, unknown function	2	3	3	2	0	3	2.32	6.591e-05	3	5	5	3	0	5	3.94	0.00020255	3	7	7	3	0	7	4.34	0.00017692	4	6	6	4	0	6	4.65	0.00016525	15	31	31	15	0	31	19.19	0.00077526	11	23	23	11	0	23
PF3D7_1237500	165	PF3D7_1237500	conserved Plasmodium protein, unknown function	20	39	39	20	0	39	17.43	0.00050462	23	52	52	23	0	52	19.93	0.00124059	9	25	25	9	0	25	7.61	0.00037213	11	23	23	11	0	23	8.39	0.00037307	14	28	28	14	0	28	10.95	0.00041239	17	51	51	17	0	51
PF3D7_1238500	234	PF3D7_1238500	conserved Plasmodium protein, unknown function	5	9	9	5	0	9	4.69	0.00010803	8	14	14	8	0	14	7.62	0.00030986	1	1	1	1	0	1	0.99	1.381e-05	1	2	2	1	0	2	1.05	3.01e-05	2	2	2	2	0	2	1.82	2.733e-05	3	5	5	3	0	5
PF3D7_1248700	194	PF3D7_1248700	conserved Plasmodium protein, unknown function	14	23	22	14	1	22	8.3	0.00024058	18	34	34	18	0	34	10.91	0.00068555	19	54	51	19	3	51	13.78	0.00064159	28	70	70	28	0	70	15.94	0.0009596	7	11	11	7	0	11	4.37	0.00013692	11	25	25	11	0	25
PF3D7_1207000	228	PF3D7_1207000	conserved Plasmodium protein, unknown function	7	10	10	7	0	10	4.29	8.327e-05	6	13	13	6	0	13	3.45	0.0001996	3	4	4	3	0	4	1.72	3.832e-05	6	10	10	6	0	10	2.26	0.00010439	7	14	14	7	0	14	3.79	0.0001327	10	14	14	10	0	14
PF3D7_1218500	197	PF3D7_1218500	conserved Plasmodium protein, unknown function	7	14	14	7	0	14	9.24	0.000287	4	4	4	4	0	4	6.03	0.00015119	7	12	12	7	0	12	11.22	0.000283	7	16	16	7	0	16	12.54	0.00041118	7	12	12	7	0	12	6.6	0.00028002	6	12	12	6	0	12
PF3D7_1366900	149	PF3D7_1366900	conserved Plasmodium protein, unknown function	12	34	34	12	0	34	18.1	0.00107959	6	19	19	6	0	19	10.22	0.00111238	14	67	67	14	0	67	26.13	0.00244743	7	23	23	7	0	23	13.28	0.00091551	6	22	22	6	0	22	8.91	0.00079516	5	21	21	5	0	21
PF3D7_1317400	142	PF3D7_1317400	conserved Plasmodium protein, unknown function	1	4	4	1	0	4	6.83	0.0004244	2	7	7	2	0	7	18.05	0.00136942	2	8	8	2	0	8	18.05	0.00097648	5	10	10	5	0	10	32.68	0.00133007	2	4	4	2	0	4	18.05	0.00048309	2	5	5	2	0	5
PF3D7_1322200	248	PF3D7_1322200	conserved Plasmodium protein, unknown function	3	4	4	3	0	4	1.37	2.531e-05	3	8	8	3	0	8	1.37	9.332e-05	10	19	19	10	0	19	4.16	0.00013828	12	18	18	12	0	18	5.18	0.00014276	2	3	3	2	0	3	0.81	2.16e-05	4	8	8	4	0	8
PF3D7_1441100	210	PF3D7_1441100	conserved Plasmodium protein, unknown function	1	5	5	1	0	5	9.69	0.00047909	2	12	12	2	0	12	10.13	0.00212006	1	2	2	1	0	2	9.69	0.00022046	1	3	3	1	0	3	9.69	0.00036035	1	2	2	1	0	2	9.69	0.00021813	2	3	3	2	0	3
PF3D7_1446500	232	PF3D7_1446500	conserved Plasmodium protein, unknown function	12	21	21	12	0	21	6.4	0.0001522	15	33	33	15	0	33	7.33	0.000441	3	6	6	3	0	6	1.9	5.003e-05	4	10	10	4	0	10	2.33	9.086e-05	13	30	30	13	0	30	6.76	0.0002475	11	24	24	11	0	24
PF3D7_1446700	43	PF3D7_1446700	conserved Plasmodium protein, unknown function	5	16	16	5	0	16	24.65	0.00097482	6	13	13	6	0	13	26.61	0.00146038	4	8	8	4	0	8	15.97	0.00056072	5	13	13	5	0	13	23.53	0.00099289	10	31	31	10	0	31	39.22	0.00214988	9	23	23	9	0	23
PF3D7_1462300	164	PF3D7_1462300	conserved Plasmodium protein, unknown function	17	58	58	17	0	58	19.97	0.00092965	12	31	31	12	0	31	13.26	0.00091617	9	28	28	9	0	28	9.14	0.0005163	22	60	60	22	0	60	25.79	0.00120559	9	24	24	9	0	24	10.91	0.00043788	8	14	14	8	0	14
PF3D7_1468100	88	PF3D7_1468100	conserved Plasmodium protein, unknown function	19	46	46	19	0	46	9.34	0.00039114	20	44	44	20	0	44	10.87	0.00068983	41	143	143	41	0	143	21.66	0.00139882	66	242	242	66	0	242	36.59	0.00257954	18	31	31	18	0	31	10.75	0.00030004	22	39	39	22	0	39
PF3D7_1468900	206	PF3D7_1468900	conserved Plasmodium protein, unknown function	7	13	13	7	0	13	12.05	0.0003478	2	3	3	2	0	3	4.55	0.00014799	14	38	38	14	0	38	18.2	0.00116955	1	2	2	1	0	2	1.85	6.708e-05	5	8	8	5	0	8	9.84	0.00024362	1	2	2	1	0	2
PF3D7_1423700	134	PF3D7_1423700	conserved Plasmodium protein, unknown function	23	50	50	23	0	50	21.89	0.00069803	5	10	10	5	0	10	5.33	0.00025741	32	101	101	32	0	101	27.54	0.00162211	14	23	23	14	0	23	13.99	0.00040252	13	26	26	13	0	26	16.82	0.00041317	5	10	10	5	0	10
PF3D7_0302800	519	PF3D7_0302800	conserved Plasmodium protein, unknown function	6	22	22	6	0	22	16.95	0.00114204	2	7	7	2	0	7	7.64	0.00067	3	16	16	3	0	16	7.88	0.0009555	3	6	6	3	0	6	9.31	0.00039045	4	10	10	4	0	10	11.69	0.00059089	2	6	6	2	0	6
PF3D7_0423600	543	PF3D7_0423600	conserved Plasmodium protein, unknown function	4	5	5	4	0	5	3.1	6.746e-05	3	3	3	3	0	3	2.98	7.464e-05	2	3	3	2	0	3	1.92	4.657e-05	2	2	2	2	0	2	1.92	3.383e-05	1	1	1	1	0	1	1.05	1.536e-05	1	2	2	1	0	2
PF3D7_0526500	542	PF3D7_0526500	conserved Plasmodium protein, unknown function	2	3	3	2	0	3	2.6	4.715e-05	1	5	5	1	0	5	1.3	0.00014489	2	3	3	2	0	3	2.75	5.424e-05	1	1	1	1	0	1	1.3	1.97e-05	2	5	5	2	0	5	2.6	8.944e-05	1	2	2	1	0	2
PF3D7_0927600	523	PF3D7_0927600	conserved Plasmodium protein, unknown function	1	1	1	1	0	1	2.35	3.656e-05	1	2	2	1	0	2	2.35	0.0001348	2	6	6	2	0	6	4.87	0.00025232	6	14	14	6	0	14	12.61	0.00064156	2	2	2	2	0	2	4.71	8.322e-05	2	4	4	2	0	4
PF3D7_0910200	547	PF3D7_0910200	conserved Plasmodium protein, unknown function	1	1	1	1	0	1	0.42	7.09e-06	3	4	4	3	0	4	1.14	5.227e-05	2	4	4	2	0	4	0.88	3.261e-05	5	6	6	5	0	6	2.18	5.331e-05	2	2	2	2	0	2	0.78	1.613e-05	1	2	2	1	0	2
PF3D7_0913400	507	PF3D7_0913400	conserved Plasmodium protein, unknown function	3	7	7	3	0	7	20.24	0.00090627	2	5	5	2	0	5	16.67	0.00119358	3	5	5	3	0	5	16.67	0.00074471	2	3	3	2	0	3	16.67	0.0004869	2	4	4	2	0	4	9.52	0.00058948	2	3	3	2	0	3
PF3D7_1328300	520	PF3D7_1328300	conserved Plasmodium protein, unknown function	1	2	2	1	0	2	8.13	0.00013103	2	2	2	2	0	2	11.45	0.00024159	1	1	1	1	0	1	3.31	7.537e-05	1	1	1	1	0	1	3.31	8.213e-05	2	2	2	2	0	2	8.13	0.00014915	1	2	2	1	0	2
PF3D7_1361800	517	PF3D7_1361800	conserved Plasmodium protein, unknown function	2	3	3	2	0	3	1.31	2.505e-05	1	1	1	1	0	1	0.81	1.54e-05	15	28	28	15	0	28	9.75	0.00026895	23	41	41	23	0	41	14.51	0.00042914	2	2	2	2	0	2	1.84	1.901e-05	2	2	2	2	0	2
PF3D7_1366300	544	PF3D7_1366300	conserved Plasmodium protein, unknown function	4	10	10	4	0	10	1.28	5.259e-05	2	4	4	2	0	4	0.6	3.879e-05	4	6	6	4	0	6	1.89	3.63e-05	4	7	7	4	0	7	1.55	4.615e-05	2	3	3	2	0	3	0.73	1.796e-05	1	1	1	1	0	1
PF3D7_1419700	513	PF3D7_1419700	conserved Plasmodium protein, unknown function	7	11	11	7	0	11	15.91	0.00047005	2	8	8	2	0	8	4.72	0.00063032	9	37	35	9	2	35	18.66	0.00172058	5	13	13	5	0	13	15.13	0.00069639	5	13	13	5	0	13	12.97	0.00063233	2	4	4	2	0	4
PF3D7_0212100	369	PF3D7_0212100	conserved Plasmodium protein, unknown function	9	15	15	9	0	15	8.62	0.00017693	8	16	16	8	0	16	7.75	0.00034798	10	22	22	10	0	22	9.6	0.00029853	14	25	24	14	1	24	13.39	0.00035488	6	10	10	6	0	10	6.4	0.00013426	8	12	12	8	0	12
PF3D7_0306100	293	PF3D7_0306100	conserved Plasmodium protein, unknown function	5	11	11	5	0	11	12.9	0.00038098	10	21	21	10	0	21	21.5	0.00134107	6	13	13	6	0	13	13.54	0.00051798	16	36	36	16	0	36	38.06	0.00156304	6	13	13	6	0	13	13.38	0.00051251	4	7	7	4	0	7
PF3D7_0410900	409	PF3D7_0410900	conserved Plasmodium protein, unknown function	6	13	13	6	0	13	8.9	0.00028941	1	2	2	1	0	2	1.43	8.21e-05	3	5	5	3	0	5	3.68	0.00012806	6	10	10	6	0	10	8.5	0.00027908	1	5	5	1	0	5	2.05	0.00012671	2	3	3	2	0	3
PF3D7_0520400	300	PF3D7_0520400	conserved Plasmodium protein, unknown function	10	26	26	10	0	26	35.88	0.00187879	10	25	25	10	0	25	39.2	0.00333093	5	15	15	5	0	15	24.25	0.00124695	4	15	15	4	0	15	24.25	0.00135879	5	13	13	5	0	13	27.57	0.0010693	5	10	10	5	0	10
PF3D7_0603100	401	PF3D7_0603100	conserved Plasmodium protein, unknown function	3	4	4	3	0	4	9.96	0.00019248	2	5	5	2	0	5	6.42	0.00044363	1	3	3	1	0	3	3.32	0.00016608	5	9	9	5	0	9	11.28	0.00054291	4	9	9	4	0	9	12.39	0.00049298	3	8	8	3	0	8
PF3D7_0729100	417	PF3D7_0729100	conserved Plasmodium protein, unknown function	17	29	29	17	0	29	9.15	0.00024448	15	29	29	15	0	29	6.47	0.00045079	5	9	9	5	0	9	2.64	8.729e-05	4	12	12	4	0	12	2.71	0.00012682	10	19	19	10	0	19	5.62	0.00018233	15	25	25	15	0	25
PF3D7_0715200	441	PF3D7_0715200	conserved Plasmodium protein, unknown function	1	1	1	1	0	1	0.54	9.86e-06	1	1	1	1	0	1	0.73	1.818e-05	1	2	2	1	0	2	0.54	2.269e-05	6	13	13	6	0	13	4.03	0.00016068	1	1	1	1	0	1	0.59	1.122e-05	2	2	2	2	0	2
PF3D7_0821000	432	PF3D7_0821000	conserved Plasmodium protein, unknown function	1	1	1	1	0	1	2.72	4.232e-05	2	5	5	2	0	5	5.06	0.00039012	1	1	1	1	0	1	2.92	4.868e-05	1	2	2	1	0	2	2.72	0.00010609	1	2	2	1	0	2	2.72	9.634e-05	2	3	3	2	0	3
PF3D7_0925900	350	PF3D7_0925900	conserved Plasmodium protein, unknown function	3	5	5	3	0	5	17.97	0.00050117	2	9	9	2	0	9	14.29	0.00166332	1	2	2	1	0	2	6.91	0.00023062	1	2	2	1	0	2	7.37	0.0002513	4	10	10	4	0	10	21.66	0.00114094	3	14	14	3	0	14
PF3D7_0911200	334	PF3D7_0911200	conserved Plasmodium protein, unknown function	2	3	3	2	0	3	20.81	0.00033123	1	2	2	1	0	2	10.15	0.00040715	1	2	2	1	0	2	10.15	0.00025403	2	3	3	2	0	3	20.81	0.00041522	3	5	5	3	0	5	20.81	0.00062838	2	3	3	2	0	3
PF3D7_0914400	273	PF3D7_0914400	conserved Plasmodium protein, unknown function	2	6	6	2	0	6	11.65	0.00052411	2	3	3	2	0	3	12.05	0.00048319	1	1	1	1	0	1	5.62	0.00010049	3	9	9	3	0	9	18.47	0.00098553	8	36	36	8	0	36	43.37	0.00357952	9	41	41	9	0	41
PF3D7_1004500	294	PF3D7_1004500	conserved Plasmodium protein, unknown function	3	9	9	3	0	9	17.33	0.00096909	4	8	8	4	0	8	25.25	0.00158829	2	4	4	2	0	4	8.91	0.00049549	2	6	6	2	0	6	17.33	0.00080989	4	9	9	4	0	9	25.25	0.00110309	5	16	16	5	0	16
PF3D7_1008100	380	PF3D7_1008100	conserved Plasmodium protein, unknown function	11	16	16	11	0	16	4.31	9.032e-05	12	18	18	12	0	18	3.63	0.00018736	27	52	52	27	0	52	9.81	0.0003377	35	101	101	35	0	101	15.05	0.00071474	5	6	6	5	0	6	1.82	3.855e-05	5	9	9	5	0	9
PF3D7_1013600	443	PF3D7_1013600	conserved Plasmodium protein, unknown function	2	4	4	2	0	4	0.89	3.888e-05	2	3	3	2	0	3	1.16	5.376e-05	5	8	8	5	0	8	2.73	8.944e-05	5	8	8	5	0	8	3.22	9.747e-05	3	3	3	3	0	3	1.79	3.319e-05	1	1	1	1	0	1
PF3D7_1123500	444	PF3D7_1123500	conserved Plasmodium protein, unknown function	1	2	2	1	0	2	1.27	3.256e-05	2	3	3	2	0	3	2.17	9.005e-05	2	2	2	2	0	2	2.25	3.746e-05	1	1	1	1	0	1	1.57	2.041e-05	3	4	4	3	0	4	2.02	7.413e-05	2	3	3	2	0	3
PF3D7_1225200	379	PF3D7_1225200	conserved Plasmodium protein, unknown function	1	2	2	1	0	2	1.01	3.665e-05	5	7	7	5	0	7	6.32	0.0002365	6	13	13	6	0	13	5.98	0.00027404	18	42	42	18	0	42	15.92	0.00096477	1	1	1	1	0	1	1.35	2.086e-05	2	2	2	2	0	2
PF3D7_1239800	438	PF3D7_1239800	conserved Plasmodium protein, unknown function	10	17	17	10	0	17	3.16	6.412e-05	9	15	15	9	0	15	2.12	0.00010431	5	6	6	5	0	6	1.34	2.603e-05	10	17	17	10	0	17	2.76	8.038e-05	10	14	14	10	0	14	2.86	6.01e-05	6	13	13	6	0	13
PF3D7_1325400	446	PF3D7_1325400	conserved Plasmodium protein, unknown function	1	1	1	1	0	1	0.37	6.18e-06	2	3	3	2	0	3	1.02	3.419e-05	2	5	5	2	0	5	1.02	3.555e-05	2	5	5	2	0	5	1.02	3.874e-05	5	11	11	5	0	11	2.24	7.739e-05	4	7	7	4	0	7
PF3D7_1303400	428	PF3D7_1303400	conserved Plasmodium protein, unknown function	4	6	6	4	0	6	6.56	0.00012769	5	13	13	5	0	13	7.24	0.00051013	2	4	4	2	0	4	2.94	9.793e-05	3	5	5	3	0	5	4.31	0.0001334	2	3	3	2	0	3	2.94	7.268e-05	2	7	7	2	0	7
PF3D7_1349600	399	PF3D7_1349600	conserved Plasmodium protein, unknown function	1	4	4	1	0	4	3.58	0.0002834	2	4	4	2	0	4	6.51	0.00052253	1	2	2	1	0	2	3.58	0.00016301	1	2	2	1	0	2	4.89	0.00017763	1	4	4	1	0	4	3.58	0.00032258	1	3	3	1	0	3
PF3D7_1352400	436	PF3D7_1352400	conserved Plasmodium protein, unknown function	4	10	10	4	0	10	2.89	0.00013645	6	12	12	6	0	12	4.33	0.00030192	4	8	8	4	0	8	3.2	0.00012558	3	5	5	3	0	5	2.38	8.553e-05	4	6	6	4	0	6	2.26	9.319e-05	5	14	14	5	0	14
PF3D7_1364200	433	PF3D7_1364200	conserved Plasmodium protein, unknown function	2	5	5	2	0	5	1.71	5.999e-05	5	9	9	5	0	9	5.07	0.00019908	3	5	5	3	0	5	2.65	6.901e-05	3	4	4	3	0	4	2.59	6.016e-05	6	12	12	6	0	12	4.47	0.00016387	3	4	4	3	0	4
PF3D7_1427300	420	PF3D7_1427300	conserved Plasmodium protein, unknown function	6	15	15	6	0	15	5.28	0.00022089	4	14	14	4	0	14	4.54	0.00038014	8	16	16	8	0	16	7.65	0.00027106	5	9	9	5	0	9	5.21	0.00016615	3	5	5	3	0	5	2.84	8.381e-05	5	10	10	5	0	10
PF3D7_1440100	407	PF3D7_1440100	conserved Plasmodium protein, unknown function	7	11	11	7	0	11	8.09	0.00023595	11	19	19	11	0	19	13.81	0.00075146	4	5	5	4	0	5	4.44	0.00012338	6	16	16	6	0	16	8.58	0.00043024	3	7	7	3	0	7	4.24	0.00017092	7	16	16	7	0	16
PF3D7_1443100	414	PF3D7_1443100	conserved Plasmodium protein, unknown function	2	2	2	2	0	2	6.79	7.579e-05	1	4	4	1	0	4	3.48	0.00027947	1	2	2	1	0	2	3.48	8.719e-05	6	16	16	6	0	16	15.85	0.00076004	1	2	2	1	0	2	3.48	8.627e-05	1	5	5	1	0	5
PF3D7_1455300	333	PF3D7_1455300	conserved Plasmodium protein, unknown function	1	3	3	1	0	3	3.77	0.00010697	1	7	7	1	0	7	3.77	0.00046021	3	7	7	3	0	7	8.85	0.00028714	3	10	10	3	0	10	8.2	0.00044699	4	14	14	4	0	14	12.79	0.00056822	4	13	12	4	1	12
PF3D7_1460500	340	PF3D7_1460500	conserved Plasmodium protein, unknown function	4	7	7	4	0	7	3.92	9.329e-05	4	6	6	4	0	6	3.92	0.00014744	19	35	35	19	0	35	14.95	0.00053663	31	77	77	31	0	77	25.25	0.00128646	4	5	5	4	0	5	3.49	7.585e-05	6	11	11	6	0	11
PF3D7_1425900	897	PF3D7_1425900	conserved Plasmodium protein, unknown function	1	1	1	1	0	1	2.99	5.91e-05	1	3	3	1	0	3	2.99	0.00032694	1	2	2	1	0	2	2.99	0.00013599	2	4	4	2	0	4	8.15	0.00029637	0	0	0	0	0	0	0	0	0	0	0	0	0	0
PF3D7_1406200	900	PF3D7_1406200	conserved Plasmodium protein, unknown function	2	3	3	2	0	3	0.96	2.314e-05	4	5	5	4	0	5	1.88	7.111e-05	10	16	16	10	0	16	4.22	0.00014197	8	11	11	8	0	11	4.47	0.00010636	0	0	0	0	0	0	0	0	0	0	0	0	0	0
PF3D7_1470700	893	PF3D7_1470700	conserved Plasmodium protein, unknown function	5	7	7	5	0	7	11.72	0.00026251	1	2	2	1	0	2	2.07	0.00013829	4	7	7	4	0	7	11.21	0.00030199	2	2	2	2	0	2	5	9.402e-05	0	0	0	0	0	0	0	0	0	0	0	0	0	0
PF3D7_1417700	742	PF3D7_1417700	conserved Plasmodium protein, unknown function	2	3	3	2	0	3	5.63	0.00028248	1	1	1	1	0	1	5.19	0.00017361	1	1	1	1	0	1	7.36	0.00010832	2	3	3	2	0	3	12.55	0.00035411	0	0	0	0	0	0	0	0	0	0	0	0	0	0
PF3D7_0807600	572	PF3D7_0807600	conserved Plasmodium protein, unknown function	9	10	10	9	0	10	9	0.00016305	4	7	7	4	0	7	4.35	0.00021044	5	10	10	5	0	10	4.05	0.00018757	3	4	4	3	0	4	3.37	8.176e-05	0	0	0	0	0	0	0	0	2	5	5	2	0	5
PF3D7_1404900	453	PF3D7_1404900	conserved Plasmodium protein, unknown function	3	4	4	3	0	4	22.56	0.00029294	5	9	9	5	0	9	19.87	0.00121528	1	1	1	1	0	1	7.41	8.425e-05	1	2	2	1	0	2	4.04	0.00018361	0	0	0	0	0	0	0	0	2	3	3	2	0	3
PF3D7_0905800	581	PF3D7_0905800	conserved Plasmodium protein, unknown function	4	8	8	4	0	8	5.01	0.00014537	2	3	3	2	0	3	2.42	0.00010051	5	8	8	5	0	8	6.35	0.00016723	3	8	8	3	0	8	2.42	0.00018223	0	0	0	0	0	0	0	0	2	3	3	2	0	3
PF3D7_1127800	582	PF3D7_1127800	conserved Plasmodium protein, unknown function	1	1	1	1	0	1	1.2	1.532e-05	4	4	4	4	0	4	4.72	0.00011297	2	7	7	2	0	7	1.9	0.00012335	5	9	9	5	0	9	5.92	0.00017281	0	0	0	0	0	0	0	0	2	5	5	2	0	5
PF3D7_1124300	577	PF3D7_1124300	conserved Plasmodium protein, unknown function	1	2	2	1	0	2	4.76	8.286e-05	1	2	2	1	0	2	1.9	0.00015278	5	7	7	5	0	7	11.81	0.00033363	3	7	7	3	0	7	6.67	0.00036355	0	0	0	0	0	0	0	0	1	2	2	1	0	2
PF3D7_1451200	579	PF3D7_1451200	conserved Plasmodium protein, unknown function	3	8	8	3	0	8	3.79	0.00011569	5	6	6	5	0	6	4.12	0.00015999	3	3	3	3	0	3	3.66	4.991e-05	6	14	14	6	0	14	7.31	0.00025381	0	0	0	0	0	0	0	0	2	3	3	2	0	3
PF3D7_0315400	1142	PF3D7_0315400	conserved Plasmodium protein, unknown function	1	4	4	1	0	4	4.69	0.00033985	1	2	2	1	0	2	4.69	0.00031332	0	0	0	0	0	0	0	0	0	0	0	0	0	0	0	0	1	2	2	1	0	2	4.69	0.00019342	0	0	0	0	0	0
[truncated: 1,445 more rows]
[truncated: 29 more columns]
