# Supplementary material for: The mRNA-bound proteome of the human malaria parasite Plasmodium falciparum
Source: Genome Biol. 2016 Jul 5;17:147. doi: 10.1186/s13059-016-1014-0 (PMC4933991; doi:10.1186/s13059-016-1014-0)
Supplement: Additional file 6: — Enriched GO terms and enrichment of mRNA-binding domains among experimentally captured RNA-binding proteins. (XLSX 45 kb) [file 13059_2016_1014_MOESM6_ESM.xlsx]

## Sheet: GO_enrichment
GO_term	pvalue	GO_description	GO_domain
GO:0006396	1.47574e-10	RNA processing	Biological Process
GO:0008380	1.35129e-09	RNA splicing	Biological Process
GO:0000375	2.89625e-09	RNA splicing, via transesterification reactions	Biological Process
GO:0016071	5.56857e-07	mRNA metabolic process	Biological Process
GO:0016070	2.03224e-06	RNA metabolic process	Biological Process
GO:0006397	2.96007e-06	mRNA processing	Biological Process
GO:0090304	6.21418e-05	nucleic acid metabolic process	Biological Process
GO:0010467	9.39158e-05	gene expression	Biological Process
GO:0043170	0.00015395	macromolecule metabolic process	Biological Process
GO:0044260	0.000162139	cellular macromolecule metabolic process	Biological Process
GO:0008152	0.000745386	metabolic process	Biological Process
GO:0044237	0.000903664	cellular metabolic process	Biological Process
GO:0071704	0.00149234	organic substance metabolic process	Biological Process
GO:0000377	0.00173249	RNA splicing, via transesterification reactions with bulged adenosine as nucleophile	Biological Process
GO:0000398	0.00173249	mRNA splicing, via spliceosome	Biological Process
GO:0006139	0.00223104	nucleobase-containing compound metabolic process	Biological Process
GO:0044238	0.00232878	primary metabolic process	Biological Process
GO:0006725	0.00255695	cellular aromatic compound metabolic process	Biological Process
GO:0006413	0.00274719	translational initiation	Biological Process
GO:0046483	0.00285889	heterocycle metabolic process	Biological Process
GO:1901360	0.00337055	organic cyclic compound metabolic process	Biological Process
GO:0034641	0.00428824	cellular nitrogen compound metabolic process	Biological Process
GO:0006807	0.00531371	nitrogen compound metabolic process	Biological Process
GO:0005622	1e-06	intracellular	Cellular Compartment
GO:0005623	3.84e-06	cell	Cellular Compartment
GO:0044464	3.84e-06	cell part	Cellular Compartment
GO:0005634	7.16e-06	nucleus	Cellular Compartment
GO:0005739	1.55e-05	mitochondrion	Cellular Compartment
GO:0044424	3.02e-05	intracellular part	Cellular Compartment
GO:0005732	4.39e-05	small nucleolar ribonucleoprotein complex	Cellular Compartment
GO:0043231	0.000222734	intracellular membrane-bounded organelle	Cellular Compartment
GO:0043227	0.000315407	membrane-bounded organelle	Cellular Compartment
GO:0044428	0.000320341	nuclear part	Cellular Compartment
GO:0005759	0.000336402	mitochondrial matrix	Cellular Compartment
GO:0005681	0.00130435	spliceosomal complex	Cellular Compartment
GO:0032991	0.00325996	macromolecular complex	Cellular Compartment
GO:0003676	1.81838e-19	nucleic acid binding	Molecular Function
GO:0003723	3.04539e-12	RNA binding	Molecular Function
GO:0097159	2.83701e-09	organic cyclic compound binding	Molecular Function
GO:1901363	2.83701e-09	heterocyclic compound binding	Molecular Function
GO:0005488	6.99555e-08	binding	Molecular Function
GO:0003743	0.000538177	translation initiation factor activity	Molecular Function
GO:0008135	0.000716541	translation factor activity, nucleic acid binding	Molecular Function
GO:0003724	0.00994237	RNA helicase activity	Molecular Function

## Sheet: Pfam_domain_enrichment
	n domains				BH_adjusted
Pfam domain	captures proteins (n=199)	full proteome (n=5452)	Proteome	Capture	p value
RRM	34	77	5452	199	0
SM-ATX	5	7	5452	199	3.72093e-05
RNA_bind	4	5	5452	199	0.000170238
LSM	5	16	5452	199	0.00295425
Alba	3	5	5452	199	0.00553582
LSM14	2	2	5452	199	0.0115536
NOP5NT	2	2	5452	199	0.0115536
Nop	2	3	5452	199	0.0215254
GCD14	2	3	5452	199	0.0215254
KH_4	2	3	5452	199	0.0215254
OB_RNB	2	3	5452	199	0.0215254
EFG_IV	2	4	5452	199	0.0336537
KH_3	2	4	5452	199	0.0336537
zf-CCCH	3	12	5452	199	0.0336537
DEAD	7	64	5452	199	0.0336537
Fibrillarin	1	1	5452	199	0.0636149
Gar1	1	1	5452	199	0.0636149
LsmAD	1	1	5452	199	0.0636149
TRM	1	1	5452	199	0.0636149
eIF-3c_N	1	1	5452	199	0.0636149
DBR1	1	1	5452	199	0.0636149
EIF_2_alpha	1	1	5452	199	0.0636149
PRP1_N	1	1	5452	199	0.0636149
PRP3	1	1	5452	199	0.0636149
RNA_GG_bind	1	1	5452	199	0.0636149
Spt4	1	1	5452	199	0.0636149
U1snRNP70_N	1	1	5452	199	0.0636149
UPF1_Zn_bind	1	1	5452	199	0.0636149
eIF-3_zeta	1	1	5452	199	0.0636149
FDF	1	1	5452	199	0.0636149
KH_5	1	1	5452	199	0.0636149
KH_1	2	6	5452	199	0.0636149
HA2	2	8	5452	199	0.0636149
S1	2	8	5452	199	0.0636149
GTP_EFTU_D2	3	16	5452	199	0.0636149
YTH	1	2	5452	199	0.101678
Suf	1	2	5452	199	0.101678
Not1	1	2	5452	199	0.101678
IF4E	1	2	5452	199	0.101678
SAP	1	2	5452	199	0.101678
RtcB	1	2	5452	199	0.101678
PTH2	1	2	5452	199	0.101678
EXOSC1	1	2	5452	199	0.101678
zf-RanBP	1	3	5452	199	0.134164
SUI1	1	3	5452	199	0.134164
RRF	1	3	5452	199	0.134164
Methyltransf_15	1	3	5452	199	0.134164
KH_2	1	3	5452	199	0.134164
GTP_EFTU	4	53	5452	199	0.157873
eIF2A	1	4	5452	199	0.165342
UPF0020	1	4	5452	199	0.165342
IBN_N	1	5	5452	199	0.188229
Nol1_Nop2_Fmu	1	5	5452	199	0.188229
GTP_EFTU_D3	1	5	5452	199	0.188229
BUD22	1	5	5452	199	0.188229
Ribosomal_L7Ae	1	6	5452	199	0.214086
Nop14	1	7	5452	199	0.241138
RAP	2	21	5452	199	0.19326
SRP54	1	11	5452	199	0.347338
MTS	1	17	5452	199	0.476853
Methyltransf_31	1	25	5452	199	0.606105
RNA_helicase	0	25	5452	199	1
ResIII	0	16	5452	199	1
tRNA-synt_2b	0	11	5452	199	1
tRNA-synt_2d	0	10	5452	199	1
tRNA_anti-codon	0	9	5452	199	1
tRNA-synt_1	0	9	5452	199	1
Lactamase_B	0	9	5452	199	1
Exo_endo_phos	0	8	5452	199	1
Bud13	0	8	5452	199	1
tRNA-synt_2	0	7	5452	199	1
KOW	0	7	5452	199	1
Anticodon_1	0	7	5452	199	1
RIO1	0	7	5452	199	1
zf-met	0	6	5452	199	1
PseudoU_synth_2	0	6	5452	199	1
S4	0	6	5452	199	1
tRNA-synt_1b	0	5	5452	199	1
Brix	0	5	5452	199	1
RF-1	0	5	5452	199	1
tRNA-synt_1g	0	5	5452	199	1
zf-C2H2_jaz	0	5	5452	199	1
HGTP_anticodon	0	5	5452	199	1
RrnaAD	0	5	5452	199	1
FtsJ	0	5	5452	199	1
RNA_pol_L	0	5	5452	199	1
RNA_pol_A_bac	0	4	5452	199	1
Beta-Casp	0	4	5452	199	1
XRN_N	0	4	5452	199	1
RNA_pol_Rpb2_6	0	4	5452	199	1
RNA_pol_Rpb1_1	0	4	5452	199	1
RNA_pol_Rpb1_5	0	4	5452	199	1
SR-25	0	4	5452	199	1
RNase_PH	0	4	5452	199	1
Ribosomal_L18e	0	4	5452	199	1
IF-2	0	4	5452	199	1
SpoU_methylase	0	4	5452	199	1
Methyltransf_8	0	4	5452	199	1
RNA_pol_Rpb2_3	0	4	5452	199	1
RNA_pol_Rpb2_7	0	4	5452	199	1
RNA_pol_Rpb1_2	0	4	5452	199	1
Surp	0	3	5452	199	1
tRNA-synt_1c	0	3	5452	199	1
G-patch	0	3	5452	199	1
PUA	0	3	5452	199	1
PseudoU_synth_1	0	3	5452	199	1
RNB	0	3	5452	199	1
Ribosomal_L1	0	3	5452	199	1
zf-U1	0	3	5452	199	1
HRDC	0	3	5452	199	1
CPSF_A	0	3	5452	199	1
SHS2_Rpb7-N	0	3	5452	199	1
S1-P1_nuclease	0	3	5452	199	1
5_3_exonuc	0	3	5452	199	1
PWI	0	3	5452	199	1
IF-2B	0	3	5452	199	1
Ribosomal_L10	0	3	5452	199	1
Ribosomal_L16	0	3	5452	199	1
Ribosomal_L3	0	3	5452	199	1
Utp12	0	3	5452	199	1
Met_10	0	3	5452	199	1
Ribosomal_L14	0	3	5452	199	1
Ribosomal_L18p	0	3	5452	199	1
Ribosomal_L2	0	3	5452	199	1
Ribosomal_L22	0	3	5452	199	1
Ribosomal_L2_C	0	3	5452	199	1
Ribosomal_S11	0	3	5452	199	1
Ribosomal_S15	0	3	5452	199	1
Ribosomal_S5	0	3	5452	199	1
Ribosomal_S9	0	3	5452	199	1
TGT	0	3	5452	199	1
tRNA-synt_1d	0	3	5452	199	1
tRNA-synt_1e	0	3	5452	199	1
EMG1	0	3	5452	199	1
MRP-L46	0	3	5452	199	1
Ribosomal_60s	0	3	5452	199	1
Ribosomal_L4	0	3	5452	199	1
DAP3	0	3	5452	199	1
RNA_pol_Rpb2_1	0	3	5452	199	1
Ribosom_S12_S23	0	3	5452	199	1
CMS1	0	3	5452	199	1
RNA_pol_Rpb1_3	0	3	5452	199	1
RNA_pol_Rpb1_4	0	3	5452	199	1
Ribosomal_S8	0	3	5452	199	1
CAF1	0	2	5452	199	1
Xpo1	0	2	5452	199	1
zf-C2H2	0	2	5452	199	1
MA3	0	2	5452	199	1
Sas10_Utp3	0	2	5452	199	1
eIF-1a	0	2	5452	199	1
tRNA-synt_His	0	2	5452	199	1
MT-A70	0	2	5452	199	1
RNA_pol_L_2	0	2	5452	199	1
Ribosomal_S8e	0	2	5452	199	1
eIF-5_eIF-2B	0	2	5452	199	1
tRNA_Me_trans	0	2	5452	199	1
tRNA_U5-meth_tr	0	2	5452	199	1
EF1_GNE	0	2	5452	199	1
PUF	0	2	5452	199	1
eRF1_2	0	2	5452	199	1
RNA_pol_Rpb4	0	2	5452	199	1
SLBP_RNA_bind	0	2	5452	199	1
PAP_assoc	0	2	5452	199	1
tRNA_SAD	0	2	5452	199	1
RNase_PH_C	0	2	5452	199	1
Dus	0	2	5452	199	1
PIH1	0	2	5452	199	1
RMMBL	0	2	5452	199	1
Ribosomal_S10	0	2	5452	199	1
TruB_N	0	2	5452	199	1
DALR_1	0	2	5452	199	1
ECR1_N	0	2	5452	199	1
FDX-ACB	0	2	5452	199	1
Fcf1	0	2	5452	199	1
NOT2_3_5	0	2	5452	199	1
PRP38	0	2	5452	199	1
PRP4	0	2	5452	199	1
Ribosomal_L11	0	2	5452	199	1
Ribosomal_L11_N	0	2	5452	199	1
Ribosomal_L23	0	2	5452	199	1
Ribosomal_S14	0	2	5452	199	1
Ribosomal_S2	0	2	5452	199	1
Ribosomal_S5_C	0	2	5452	199	1
Ribosomal_S7	0	2	5452	199	1
SRP54_N	0	2	5452	199	1
TruD	0	2	5452	199	1
tRNA-synt_1c_C	0	2	5452	199	1
tRNA_int_endo	0	2	5452	199	1
Gcd10p	0	2	5452	199	1
Img2	0	2	5452	199	1
Lactamase_B_4	0	2	5452	199	1
MRP-S28	0	2	5452	199	1
PPR	0	2	5452	199	1
Prp18	0	2	5452	199	1
Ribosomal_L21p	0	2	5452	199	1
Ribosomal_L29	0	2	5452	199	1
Ribosomal_S19	0	2	5452	199	1
Ribosomal_S3_C	0	2	5452	199	1
Ribosomal_S6	0	2	5452	199	1
Rpr2	0	2	5452	199	1
SBDS	0	2	5452	199	1
Utp11	0	2	5452	199	1
AARP2CN	0	2	5452	199	1
Ribosomal_L13	0	2	5452	199	1
Ribosomal_L24e	0	2	5452	199	1
Ribosomal_L28e	0	2	5452	199	1
Ribosomal_S17	0	2	5452	199	1
eRF1_1	0	2	5452	199	1
eRF1_3	0	2	5452	199	1
MRP-L47	0	2	5452	199	1
RNA_pol_Rpb2_4	0	2	5452	199	1
RNA_pol_Rpb2_5	0	2	5452	199	1
Ribosomal_L17	0	2	5452	199	1
Ribosomal_L18ae	0	2	5452	199	1
Ribosomal_L27	0	2	5452	199	1
Ribosomal_L28	0	2	5452	199	1
Ribosomal_L9_N	0	2	5452	199	1
Ribosomal_S13	0	2	5452	199	1
Seryl_tRNA_N	0	2	5452	199	1
Utp13	0	2	5452	199	1
RNA_pol_Rpb2_2	0	2	5452	199	1
Rsm22	0	2	5452	199	1
tRNA-synt_1f	0	2	5452	199	1
PARP	0	1	5452	199	1
CRM1_C	0	1	5452	199	1
tRNA-synt_2c	0	1	5452	199	1
DcpS_C	0	1	5452	199	1
PAP_RNA-bind	0	1	5452	199	1
eIF-5a	0	1	5452	199	1
Aconitase	0	1	5452	199	1
B3_4	0	1	5452	199	1
Clp1	0	1	5452	199	1
DCP1	0	1	5452	199	1
NUC153	0	1	5452	199	1
SYF2	0	1	5452	199	1
Tudor-knot	0	1	5452	199	1
rRNA_proc-arch	0	1	5452	199	1
tRNA_bind	0	1	5452	199	1
zf-CCCH_2	0	1	5452	199	1
CPSF73-100_C	0	1	5452	199	1
DCP2	0	1	5452	199	1
DKCLD	0	1	5452	199	1
DUF382	0	1	5452	199	1
EF1G	0	1	5452	199	1
Ebp2	0	1	5452	199	1
Isy1	0	1	5452	199	1
Mpp10	0	1	5452	199	1
Myb_Cef	0	1	5452	199	1
Nop10p	0	1	5452	199	1
PHF5	0	1	5452	199	1
Pescadillo_N	0	1	5452	199	1
RNA_pol_Rpb5_C	0	1	5452	199	1
RNA_pol_Rpb8	0	1	5452	199	1
RNase_H2_suC	0	1	5452	199	1
SF3a60_bindingd	0	1	5452	199	1
SF3b10	0	1	5452	199	1
SNase	0	1	5452	199	1
Tho2	0	1	5452	199	1
UPF0113	0	1	5452	199	1
zf-CCHC_2	0	1	5452	199	1
cwf18	0	1	5452	199	1
TUDOR	0	1	5452	199	1
NTF2	0	1	5452	199	1
RNase_Zc3h12a	0	1	5452	199	1
W2	0	1	5452	199	1
AF-4	0	1	5452	199	1
PABP	0	1	5452	199	1
Ribosomal_L30	0	1	5452	199	1
CBF	0	1	5452	199	1
LUC7	0	1	5452	199	1
RS4NT	0	1	5452	199	1
Ribosomal_S18	0	1	5452	199	1
Ribosomal_S4e	0	1	5452	199	1
cwf21	0	1	5452	199	1
tRNA_m1G_MT	0	1	5452	199	1
AKAP7_NLS	0	1	5452	199	1
Aconitase_C	0	1	5452	199	1
Bin3	0	1	5452	199	1
CwfJ_C_1	0	1	5452	199	1
CwfJ_C_2	0	1	5452	199	1
Cwf_Cwc_15	0	1	5452	199	1
GUCT	0	1	5452	199	1
L51_S25_CI-B8	0	1	5452	199	1
Mago_nashi	0	1	5452	199	1
Nop52	0	1	5452	199	1
PAT1	0	1	5452	199	1
Ribosomal_L22e	0	1	5452	199	1
Ribosomal_L39	0	1	5452	199	1
Ribosomal_S17e	0	1	5452	199	1
Ribosomal_S27e	0	1	5452	199	1
Ribosomal_S4	0	1	5452	199	1
Smg4_UPF3	0	1	5452	199	1
Utp14	0	1	5452	199	1
eIF2_C	0	1	5452	199	1
AAR2	0	1	5452	199	1
AD	0	1	5452	199	1
AdoMet_MTase	0	1	5452	199	1
Arg_tRNA_synt_N	0	1	5452	199	1
B5	0	1	5452	199	1
BOP1NT	0	1	5452	199	1
Bystin	0	1	5452	199	1
DNA_RNApol_7kD	0	1	5452	199	1
DUF2040	0	1	5452	199	1
Es2	0	1	5452	199	1
Fcf2	0	1	5452	199	1
Fip1	0	1	5452	199	1
GIDA_assoc_3	0	1	5452	199	1
GLE1	0	1	5452	199	1
GatB_Yqey	0	1	5452	199	1
Gemin6	0	1	5452	199	1
HVSL	0	1	5452	199	1
IPPT	0	1	5452	199	1
Kin17_mid	0	1	5452	199	1
Mago-bind	0	1	5452	199	1
Methyltrn_RNA_3	0	1	5452	199	1
NMD3	0	1	5452	199	1
NOC3p	0	1	5452	199	1
NUFIP1	0	1	5452	199	1
Noc2	0	1	5452	199	1
Nrap	0	1	5452	199	1
PRP21_like_P	0	1	5452	199	1
PolyA_pol	0	1	5452	199	1
ProRS-C_1	0	1	5452	199	1
RNA_pol	0	1	5452	199	1
RNA_pol_Rpb5_N	0	1	5452	199	1
RNase_H2-Ydr279	0	1	5452	199	1
RRS1	0	1	5452	199	1
RTC	0	1	5452	199	1
RTC_insert	0	1	5452	199	1
Ribosomal_L13e	0	1	5452	199	1
Ribosomal_L14e	0	1	5452	199	1
Ribosomal_L20	0	1	5452	199	1
Ribosomal_L21e	0	1	5452	199	1
Ribosomal_L23eN	0	1	5452	199	1
Ribosomal_L27e	0	1	5452	199	1
Ribosomal_L29e	0	1	5452	199	1
Ribosomal_L32e	0	1	5452	199	1
Ribosomal_L35Ae	0	1	5452	199	1
Ribosomal_L35p	0	1	5452	199	1
Ribosomal_L36	0	1	5452	199	1
Ribosomal_L36e	0	1	5452	199	1
Ribosomal_L37	0	1	5452	199	1
Ribosomal_L38e	0	1	5452	199	1
Ribosomal_L40e	0	1	5452	199	1
Ribosomal_L41	0	1	5452	199	1
Ribosomal_L6	0	1	5452	199	1
Ribosomal_L6e	0	1	5452	199	1
Ribosomal_S13_N	0	1	5452	199	1
Ribosomal_S21e	0	1	5452	199	1
Ribosomal_S25	0	1	5452	199	1
Ribosomal_S27	0	1	5452	199	1
Ribosomal_S28e	0	1	5452	199	1
Ribosomal_S6e	0	1	5452	199	1
Ribosomal_S7e	0	1	5452	199	1
SBDS_C	0	1	5452	199	1
SRP14	0	1	5452	199	1
SRP19	0	1	5452	199	1
Sua5_yciO_yrdC	0	1	5452	199	1
Symplekin_C	0	1	5452	199	1
TRM13	0	1	5452	199	1
TYW3	0	1	5452	199	1
Thoc2	0	1	5452	199	1
Trm112p	0	1	5452	199	1
U3_assoc_6	0	1	5452	199	1
Urm1	0	1	5452	199	1
Utp21	0	1	5452	199	1
mRNA_cap_C	0	1	5452	199	1
mRNA_cap_enzyme	0	1	5452	199	1
rRNA_processing	0	1	5452	199	1
tRNA_bind_2	0	1	5452	199	1
zf-FPG_IleRS	0	1	5452	199	1
Agenet	0	1	5452	199	1
DbpA	0	1	5452	199	1
GidB	0	1	5452	199	1
NSP13	0	1	5452	199	1
RNA_Me_trans	0	1	5452	199	1
RNA_pol_Rbc25	0	1	5452	199	1
RNA_pol_Rpc34	0	1	5452	199	1
RNA_pol_Rpc4	0	1	5452	199	1
Val_tRNA-synt_C	0	1	5452	199	1
eIF3_p135	0	1	5452	199	1
RIX1	0	0	5452	199	1
RNA_pol_I_TF	0	0	5452	199	1
