# Supplementary material for: The mRNA-bound proteome of the human malaria parasite Plasmodium falciparum
Source: Genome Biol. 2016 Jul 5;17:147. doi: 10.1186/s13059-016-1014-0 (PMC4933991; doi:10.1186/s13059-016-1014-0)
Supplement: Additional file 7: — Proteins associated with polysomes during the IDC, including mass spectrometry data. (XLSX 1246 kb) [file 13059_2016_1014_MOESM7_ESM.xlsx]

## Sheet: Description
Tab	Description
Combined_Results	Proteins associated with polysomes (detected in both series of replicate experiments and being more than 2-fold enriched compared to control samples in at least half of the samples in which the protein was detected)
Detailed_Results	Detailed results of all proteomics runs: polysome isolation experiment 1 (ring, trophozoite, schizont stages), experiment 2 (ring, trophozoite, schizont stages), and control samples (ring, trophozoite, schizont stages)
Header	Description
P	Peptide Count
S	Spectral Count
uS	Unique Spectral Count
uDP	Unique Detected Peptides
sS	Shared Spectral Count
dS	Distributed Spectral Count
SC	Sequence Coverage (%)
dNSAF	Normalized Distributed Spectral Abundance Factor

## Sheet: Combined_Results
				Polysomes rep1			Polysomes rep2			Control				Fold change rep1			Fold change rep2
locus	Description	Protein class	Pfam RNA-binding domain	Ring	Troph	Schizont	Ring	Troph	Schizont	Ring	Troph	Schizont		Ring	Troph	Schizont	Ring	Troph	Schizont
PF3D7_0719700	40S ribosomal protein S10, putative	Ribosomal protein	S10_plectin	7.106e-05	0.00073654	0.00040183	0.00011295	0.00012241	0.00065636	0	0	0		Infinity	Infinity	Infinity	Infinity	Infinity	Infinity
PF3D7_0317600	40S ribosomal protein S11, putative (RPS11)	Ribosomal protein	Ribosomal_S17	0.00090706	0.00108627	0.00117234	0.00221057	0.00364573	0.00078192	0.00052871	0	0.00012774		1.71561	Infinity	9.17755	4.18106	Infinity	6.12118
PF3D7_0307100	40S ribosomal protein S12, putative	Ribosomal protein	Ribosomal_L7Ae	0.00269288	0.00340984	0.00334657	0.00142668	0.00285453	0.00395396	0.00096592	0.00011342	0.00116688		2.78789	30.0638	2.86796	1.47702	25.1678	3.38849
PF3D7_1358800	40S ribosomal protein S15 (RPS15)	Ribosomal protein	Ribosomal_S13_N | Ribosomal_S15	0.00225664	0.00404882	0.00526033	0.00245944	0.00899602	0.00666961	0.00016912	0	0		13.3434	Infinity	Infinity	14.5426	Infinity	Infinity
PF3D7_0516200	40S ribosomal protein S11	Ribosomal protein	Ribosomal_S11	0.00251454	0.00536793	0.0136436	0.00411292	0.00566416	0.00726511	0.00118381	0	0.0001362		2.12411	Infinity	100.173	3.47431	Infinity	53.3415
PF3D7_1317800	40S ribosomal protein S19 (RPS19)	Ribosomal protein	Ribosomal_S19	0.00255145	0.0049109	0.00439324	0.00341495	0.0113344	0.0105424	0.00023482	0.0001103	0.00028367		10.8656	44.5231	15.4872	14.5428	102.76	37.1644
PF3D7_0316800	40S ribosomal protein S15A, putative	Ribosomal protein	Ribosomal_S8	0.00127314	0.00146108	0.0013914	0.00035709	0.000129	0.00083004	0.00052383	0.00049209	0.0004746		2.43044	2.96913	2.93173	0.681691	0.262147	1.74893
PF3D7_0813900	40S ribosomal protein S16, putative	Ribosomal protein	Ribosomal_S9	0.0014198	0.00284417	0.00262148	0.00139696	0.00279506	0.00274758	0.00023645	0	0		6.00465	Infinity	Infinity	5.90806	Infinity	Infinity
PF3D7_1242700	40S ribosomal protein S17, putative	Ribosomal protein	Ribosomal_S17e	0.00326895	0.0301982	0.0261192	0.00384026	0.0154238	0.0131271	0.00049706	0.00035021	0		6.57657	86.2287	Infinity	7.72595	44.0417	Infinity
PF3D7_1126200	40S ribosomal protein S18, putative	Ribosomal protein	Ribosomal_S13	0.00355731	0.00954258	0.0112421	0.00394727	0.00655764	0.0104908	0.00027283	0	0		13.0386	Infinity	Infinity	14.4679	Infinity	Infinity
PF3D7_0422400	40S ribosomal protein S19 (RPS19)	Ribosomal protein	Ribosomal_S19e	0.00246258	0.00481835	0.00578268	0.00136535	0.00394597	0.00444314	0.00120172	0.00018815	0.00133075		2.04921	25.6091	4.34543	1.13616	20.9725	3.33882
PF3D7_1447000	40S ribosomal protein S5	Ribosomal protein	Ribosomal_S5 | Ribosomal_S5_C	0.00239816	0.00781236	0.00760423	0.0016498	0.00721372	0.010645	0.00021906	0.00017639	0.00015122		10.9475	44.2903	50.2859	7.53127	40.8964	70.3943
PF3D7_1003500	40S ribosomal protein S20e, putative	Ribosomal protein	Ribosomal_S10	0.00016501	0.00055332	0.00039989	0.00013114	0	0.00060963	0.00014427	0	0		1.14376	Infinity	Infinity	0.90899	0	Infinity
PF3D7_1144000	40S ribosomal protein S21 (RPS21)	Ribosomal protein	Ribosomal_S21e	0.00558027	0.033008	0.0671355	0.00434027	0.0198381	0.0221512	0	0	0		Infinity	Infinity	Infinity	Infinity	Infinity	Infinity
PF3D7_0306900	40S ribosomal protein S23, putative	Ribosomal protein	Ribosom_S12_S23	0.00174573	0.0175204	0.0148069	0.00341495	0.0194305	0.0243096	0.00011741	0	0.00028367		14.8687	Infinity	52.1975	29.0857	Infinity	85.6967
PF3D7_0519400	40S ribosomal protein S24 (RPS24)	Ribosomal protein	Ribosomal_S24e	0.00226925	0.00660508	0.00585399	0.00069807	0.00189139	0.00229872	0.000128	0	0		17.7285	Infinity	Infinity	5.45367	Infinity	Infinity
PF3D7_1421200	40S ribosomal protein S25 (RPS25)	Ribosomal protein	Ribosomal_S25	0.00157627	0.00248732	0.00307088	0.00088423	0.00159718	0.00274044	0.00024321	0	0		6.48111	Infinity	Infinity	3.63566	Infinity	Infinity
PF3D7_0217800	40S ribosomal protein S26 (RPS26)	Ribosomal protein	Ribosomal_S26e	0	0.00138683	0.00124949	0	0.00094039	0.00184884	0	0	0		0	Infinity	Infinity	0	Infinity	Infinity
PF3D7_1308300	40S ribosomal protein S27 (RPS27)	Ribosomal protein	Ribosomal_S27e	0.00118729	0.0022319	0.00219218	0.00056612	0.00184065	0.00131591	0	0	0		Infinity	Infinity	Infinity	Infinity	Infinity	Infinity
PF3D7_1461300	40S ribosomal protein S28e, putative	Ribosomal protein	Ribosomal_S28e	0.00290621	0.00496114	0.00492995	0.00138573	0.00225274	0.00483156	0	0	0		Infinity	Infinity	Infinity	Infinity	Infinity	Infinity
PF3D7_1026800	40S ribosomal protein S2 (RPS2)	Ribosomal protein	Ribosomal_S2	0.00125862	0.0129546	0.00956891	0.00035302	0.00286945	0.00437637	0.00016183	0	0		7.77742	Infinity	Infinity	2.18142	Infinity	Infinity
PF3D7_1465900	40S ribosomal protein S3	Ribosomal protein	Ribosomal_S3_C | KH_2	0.00154187	0.00974936	0.0059784	0.00314926	0.00318713	0.00455707	0.00077033	0.00065129	0.00018612		2.00157	14.9693	32.1212	4.0882	4.89357	24.4846
PF3D7_1402500	ubiquitin-40S ribosomal protein S27a, putative	Ribosomal protein	Ribosomal_S27	0.00104545	0.00159346	0.00184735	0.0002077	0.00135063	0.00205188	5.713e-05	0.00010733	0.00110423		18.2995	14.8464	1.67298	3.63557	12.5839	1.8582
PF3D7_0322900	40S ribosomal protein S3A, putative	Ribosomal protein	Ribosomal_S3Ae	0.00159786	0.00430448	0.00663375	0.0045477	0.00435261	0.00473628	0.00035738	0.00030521	0.00039248		4.47104	14.1033	16.9021	12.7251	14.261	12.0676
PF3D7_1105400	40S ribosomal protein S4, putative	Ribosomal protein	Ribosomal_S4e | RS4NT | KOW | S4	0.001977	0.00793694	0.0088588	0.00415011	0.00391951	0.00413428	0.0002283	0.0004902	0.0001576		8.65966	16.1912	56.2107	18.1783	7.99574	26.2327
PF3D7_0721600	40S ribosomal protein S5, putative	Ribosomal protein	Ribosomal_S7	0.00079883	0.00273953	0.00229745	0.0010316	0.00266606	0.00322792	0.00069844	0.00041007	0.00021094		1.14373	6.68064	10.8915	1.47701	6.50148	15.3026
PF3D7_1342000	40S ribosomal protein S6	Ribosomal protein	Ribosomal_S6e	0.00524969	0.033422	0.0359297	0.00409606	0.0172636	0.016985	0.00016691	0	6.721e-05		31.4522	Infinity	534.589	24.5405	Infinity	252.716
PF3D7_1302800	40S ribosomal protein S7, putative	Ribosomal protein	Ribosomal_S7e	0.00190701	0.00569088	0.00336469	0.00271194	0.00674272	0.00565481	0.00026326	0	0		7.24383	Infinity	Infinity	10.3014	Infinity	Infinity
PF3D7_1408600	40S ribosomal protein S8e, putative	Ribosomal protein	Ribosomal_S8e	0.00869164	0.0308545	0.030123	0.00517366	0.0222274	0.021119	0.00050761	0.00073362	0.00103774		17.1227	42.0578	29.0275	10.1922	30.2982	20.3509
PF3D7_0520000	40S ribosomal protein S9, putative	Ribosomal protein	Ribosomal_S4 | S4	0.00015454	0.00078514	0.000749	0.00040936	0.00035493	0.00066608	4.504e-05	0	0		3.43117	Infinity	Infinity	9.08881	Infinity	Infinity
PF3D7_0309600	60S acidic ribosomal protein P2 (PfP2)	Ribosomal protein	Ribosomal_60s	0.00434634	0.0196088	0.0249977	0.00676987	0.0236582	0.014291	0.00288806	0.00628291	0.00367254		1.50493	3.12098	6.80665	2.34409	3.76548	3.8913
PF3D7_1441200	60S ribosomal protein L1, putative	Ribosomal protein	Ribosomal_L1	4.487e-05	0.00120354	0.00068859	0.00014262	0	0.00066301	0.00011768	0.0002948	0.0003791		0.381288	4.08256	1.81638	1.21193	0	1.74891
PF3D7_1414300	60S ribosomal protein L10, putative	Ribosomal protein	Ribosomal_L16	0.00275625	0.00739633	0.00915723	0.00275564	0.00536039	0.00459868	0.00031095	0.00043816	0.00122082		8.86397	16.8804	7.50088	8.862	12.2339	3.76688
PF3D7_0719600	60S ribosomal protein L11a, putative	Ribosomal protein	Ribosomal_L5_C | Ribosomal_L5	0.00084414	0.00401428	0.0022275	0.00125223	0.00164795	0.00384632	9.841e-05	0.00027733	0.00035664		8.57779	14.4747	6.24579	12.7246	5.9422	10.7849
PF3D7_0517000	60S ribosomal protein L12, putative	Ribosomal protein	Ribosomal_L11_N | Ribosomal_L11	0.00194716	0.00500034	0.00181121	0.0020632	0.00222721	0.00261587	0.00025794	0.00048463	0		7.54889	10.3179	Infinity	7.99876	4.59569	Infinity
PF3D7_0814000	60S ribosomal protein L13-2, putative	Ribosomal protein	Ribosomal_L13e	0.00086037	0.00231904	0.00252394	0.00093564	0.00163804	0.00167294	0.00015837	0.00044631	0.00019131		5.43266	5.19603	13.1929	5.90794	3.67018	8.74466
PF3D7_1004000	60S ribosomal protein L13, putative	Ribosomal protein	Ribosomal_L13	0.00024099	0.00076399	0.00054506	0.00076604	0.00099626	0.00080127	0.00016856	0.00015835	0		1.4297	4.82469	Infinity	4.54461	6.29151	Infinity
PF3D7_1431700	60S ribosomal protein L14, putative	Ribosomal protein	Ribosomal_L14e	0.00029502	0.0020505	0.00162055	0.00065647	0.00091475	0.00065397	0	0	0		Infinity	Infinity	Infinity	Infinity	Infinity	Infinity
PF3D7_0415900	60S ribosomal protein L15, putative	Ribosomal protein	Ribosomal_L15e	0.00175719	0.00443002	0.00487212	0.00120773	0.00147252	0.00184228	0.00029066	0.00085815	0.00030097		6.04552	5.16229	16.1881	4.15513	1.71592	6.12114
PF3D7_1351400	60S ribosomal protein L17, putative	Ribosomal protein	Ribosomal_L22	0.00383677	0.0180701	0.00623732	0.0022868	0.00677424	0.00301212	8.386e-05	0.00055148	0.00060787		45.7521	32.7666	10.2609	27.2693	12.2837	4.9552
PF3D7_1341300	60S ribosomal protein L18-2, putative	Ribosomal protein	Ribosomal_L18e	0.0004165	0.00050786	0.00050467	0.00049649	0.00026904	0.00028852	0	0	0.0005499		Infinity	Infinity	0.917749	Infinity	Infinity	0.524677
PF3D7_1341200	60S ribosomal protein L18, putative	Ribosomal protein	Ribosomal_L18ae	0.00111115	0.00229039	0.00162418	0.00109327	0.00145829	0.00302994	0.00037009	0.00017384	0.00044709		3.00238	13.1753	3.63278	2.95407	8.38869	6.77702
PF3D7_0614500	60S ribosomal protein L19 (RPL19)	Ribosomal protein	Ribosomal_L19e	0.00048144	0.00094579	0.00060496	0.00025507	0	0.00049407	9.354e-05	0	0		5.14689	Infinity	Infinity	2.72685	0	Infinity
PF3D7_1426000	60S ribosomal protein L21 (RPL21)	Ribosomal protein	Ribosomal_L21e	0.00175365	0.0018065	0.00893909	0.00105723	0.00156246	0.00268087	0.00037009	0.00019867	0		4.73844	9.09297	Infinity	2.85668	7.8646	Infinity
PF3D7_0821700	60S ribosomal protein L22, putative	Ribosomal protein	Ribosomal_L22e	0.001681	0.00183621	0.00124473	0.00055662	0	0.00012938	0	0.00149574	0.00014796		Infinity	1.22763	8.41261	Infinity	0	0.874426
PF3D7_1331800	60S ribosomal protein L23, putative	Ribosomal protein	Ribosomal_L14	0.00917546	0.0403539	0.0441314	0.0023378	0.0106172	0.0106094	0.00067363	0.00057528	0.00029592		13.6209	70.1465	149.133	3.47045	18.4557	35.8521
PF3D7_1323400	60S ribosomal protein L23 (RPL23)	Ribosomal protein	Ribosomal_L23 | Ribosomal_L23eN	0.00081986	0.00796627	0.00484284	0.0015474	0.00114745	0.00160911	4.48e-05	0	0		18.3004	Infinity	Infinity	34.5402	Infinity	Infinity
PF3D7_1309100	60S ribosomal protein L24, putative	Ribosomal protein	Ribosomal_L24e	0.00072117	0.00289455	0.00645662	0.00085967	0.00113873	0.00188722	0	0	0		Infinity	Infinity	Infinity	Infinity	Infinity	Infinity
PF3D7_0312800	60S ribosomal protein L26, putative	Ribosomal protein	KOW	0.00139083	0.00127193	0.00187249	0.00208776	0.00159718	0.00214097	0.00013511	0.00025386	0		10.2941	5.01036	Infinity	15.4523	6.29158	Infinity
PF3D7_1460700	60S ribosomal protein L27 (RPL27)	Ribosomal protein	Ribosomal_L27e | KOW	0.00073352	0.00447207	0.00705646	0.00127184	0.00068919	0.00283312	0.00011661	0.00065724	0		6.29037	6.80432	Infinity	10.9068	1.04861	Infinity
PF3D7_0618300	60S ribosomal protein L27a, putative	Ribosomal protein	Ribosomal_L18e	0.00177612	0.00537236	0.00664227	0.00205806	0.00611892	0.00522512	0	0.0005403	0.00125065		Infinity	9.94329	5.31105	Infinity	11.325	4.17792
PF3D7_1142500	60S ribosomal protein L28 (RPL28)	Ribosomal protein	Ribosomal_L28e	0.00091992	0.00359878	0.00179582	0.00292422	0.00541405	0.00368179	0.00020108	0	0		4.5749	Infinity	Infinity	14.5426	Infinity	Infinity
PF3D7_1027800	60S ribosomal protein L3 (RPL3)	Ribosomal protein	Ribosomal_L3	0.00229523	0.0111929	0.0151781	0.00186999	0.00864586	0.0140239	0.00035284	0.00033146	0.00023976		6.50502	33.7684	63.3053	5.29982	26.0842	58.4914
PF3D7_1019400	60S ribosomal protein L30e, putative	Ribosomal protein	Ribosomal_L7Ae	0.00567921	0.0191809	0.0161658	0.00200589	0.00667709	0.0126555	0.00023645	0.00044425	0.00019043		24.0187	43.176	84.8911	8.48336	15.03	66.4575
PF3D7_0503800	60S ribosomal protein L31 (RPL31)	Ribosomal protein	Ribosomal_L31e	0	0.00425388	0.00478421	0.00012895	0	0.00014987	0	0	0		0	Infinity	Infinity	Infinity	0	Infinity
PF3D7_0903900	60S ribosomal protein L32 (RPL32)	Ribosomal protein	Ribosomal_L32e	0.00170934	0.0035342	0.00414234	0.00307117	0.00396856	0.00260839	6.498e-05	0	0		26.3056	Infinity	Infinity	47.2633	Infinity	Infinity
PF3D7_0710600	60S ribosomal protein L34 (RPL34)	Ribosomal protein	Ribosomal_L34e	0.00012981	0.00106842	0.00104859	0.0010316	0.00089442	0.00035968	0	0	0		Infinity	Infinity	Infinity	Infinity	Infinity	Infinity
PF3D7_1142600	60S ribosomal protein L35ae, putative	Ribosomal protein	Ribosomal_L35Ae	0.00090404	0.00394297	0.00286491	0.00165793	0.00119788	0.00038537	0.00024321	0.00045694	0		3.71712	8.62908	Infinity	6.81687	2.62153	Infinity
PF3D7_0210100.1	60S ribosomal protein L37ae, putative	Ribosomal protein	Ribosomal_L37ae	0.00030424	0.00148391	0.00163843	0.00145069	0.00122284	0.00131134	0.00017734	0	0		1.71557	Infinity	Infinity	8.18028	Infinity	Infinity
PF3D7_1130100	60S ribosomal protein L38 (RPL38)	Ribosomal protein	Ribosomal_L38e | Utp11	0	0.002115	0.00343505	0.00088931	0.00134934	0.00103357	0	0	0		0	Infinity	Infinity	Infinity	Infinity	Infinity
PF3D7_0507100	60S ribosomal protein L4 (RPL4)	Ribosomal protein	Ribosomal_L4	0.00168185	0.0230494	0.0283388	0.00263547	0.016648	0.0310237	0.00041422	0.00023347	0.00020016		4.06028	98.7253	141.581	6.36249	71.3066	154.995
PF3D7_1365900	ubiquitin-60S ribosomal protein L40	Ribosomal protein	Ribosomal_L40e	0.00308059	0.00364997	0.01988	0.0069721	0.0124714	0.00418079	0.00886135	0.00482724	0		0.347643	0.756119	Infinity	0.786799	2.58355	Infinity
PF3D7_0304400	60S ribosomal protein L44 (RPL44)	Ribosomal protein	Ribosomal_L44	0.00112336	0.00028537	0.00030248	0.00029758	0.00129003	0.00017292	8.185e-05	0	0		13.7246	Infinity	Infinity	3.63568	Infinity	Infinity
PF3D7_1424100	60S ribosomal protein L5, putative	Ribosomal protein	Ribosomal_L18p	0.0019869	0.011407	0.00957644	0.00284216	0.00250985	0.0020798	0.00066592	0.00059837	0.00027981		2.98369	19.0634	34.2248	4.26802	4.19448	7.4329
PF3D7_1338200	60S ribosomal protein L6-2, putative	Ribosomal protein	Ribosomal_L6e | KOW	0.00123349	0.0133485	0.0135937	0.0023106	0.0090302	0.0102534	0.00019258	0	0.00027918		6.40508	Infinity	48.6917	11.9981	Infinity	36.7268
PF3D7_1323100	60S ribosomal protein L6, putative	Ribosomal protein	Ribosomal_L6	0.00040993	0.0178694	0.0125003	0.00073298	0.00467805	0.00870811	4.48e-05	0	0.00032473		9.15022	Infinity	38.4945	16.3612	Infinity	26.8165
PF3D7_1424400	60S ribosomal protein L7-3, putative	Ribosomal protein	Ribosomal_L7Ae	0.00123848	0.0022652	0.00200085	0.001531	0.00154074	0.00152516	0.00036094	0.00050861	0.00043603		3.43126	4.45371	4.58879	4.2417	3.02932	3.49783
PF3D7_0307200	60S ribosomal protein L7, putative	Ribosomal protein	Ribosomal_L30 | Ribosomal_L30_N	0.00132589	0.00175529	0.00107103	0.00258903	0.00091356	0.00139954	0.00023185	0.00074675	0.00016005		5.71874	2.35057	6.69185	11.1668	1.22338	8.74439
PF3D7_0516900	60S ribosomal protein L2 (RPL2)	Ribosomal protein	Ribosomal_L2_C | Ribosomal_L2	0.00149781	0.00422344	0.00483928	0.00279722	0.00554712	0.00394268	0.00029465	0	7.91e-05		5.08335	Infinity	61.1793	9.49337	Infinity	49.8442
PF3D7_1130200	60S ribosomal protein P0 (PfP0)	Ribosomal protein	Ribosomal_L10 | Ribosomal_60s	0.00138643	0.00706267	0.0157538	0.00259532	0.00456409	0.00387	0.00121218	0.00055671	0.00019525		1.14375	12.6864	80.6852	2.14104	8.19833	19.8207
PF3D7_1103100	60S acidic ribosomal protein P1, putative (RPP1)	Ribosomal protein	Ribosomal_60s	0.00082507	0.00256541	0.00259927	0.00104908	0.00241607	0.0019813	0.00108206	0.00162639	0.0017429		0.762499	1.57736	1.49135	0.969521	1.48554	1.13678
PF3D7_0506100	60S ribosomal subunit protein L24-2, putative	Ribosomal protein	Ribosomal_L24e	0	0.00043644	3.855e-05	0	0	0.00026447	0	0	0		0	Infinity	Infinity	0	0	Infinity
PF3D7_1109900	60S ribosomal protein L36 (RPL36)	Ribosomal protein	Ribosomal_L36e	0.00043463	0.00148391	0.00119371	0.0006908	0.00014974	0.00064229	0	0	0		Infinity	Infinity	Infinity	Infinity	Infinity	Infinity
PF3D7_1460300	60S ribosomal protein L29, putative	Ribosomal protein	Ribosomal_L29e	0.00014531	0.0010631	0.00281712	0.00023096	0.0002503	0	0	0	0		Infinity	Infinity	Infinity	Infinity	Infinity	0
PF3D7_0706400	60S ribosomal protein L37 (RPL37)	Ribosomal protein	Ribosomal_L37e	0.00095241	0.00600017	0.0020516	0.00033639	0.00091143	0.00078192	0	0	0		Infinity	Infinity	Infinity	Infinity	Infinity	Infinity
PF3D7_1405800	ribosome biogenesis protein BOP1, putative (BOP1)	Ribosome Biogenesis	BOP1NT	0	0.00010446	1.628e-05	0	1.736e-05	0	0	0	0		0	Infinity	Infinity	0	Infinity	0
PF3D7_1367600	ribosome biogenesis protein MRT4, putative	Ribosome Biogenesis	Ribosomal_L10	0	0.00040106	0.0001417	0	0	8.101e-05	7.669e-05	0	0		0	Infinity	Infinity	0	0	Infinity
PF3D7_1008800	nucleolar protein 5, putative (NOP5)	Ribosome Biogenesis	Nop | NOP5NT	0	0.00022781	1.677e-05	0	0.00014303	0	5.445e-05	0	4.385e-05		0	Infinity	0.38244	0	Infinity	0
PF3D7_0827000	ATP-dependent RNA helicase DBP10, putative (DBP10)	Ribosome Biogenesis	DEAD	0	3.223e-05	3.661e-05	0	2.602e-05	0	0	0	0		0	Infinity	Infinity	0	Infinity	0
PF3D7_0501100.1	heat shock protein 40, type II (HSP40)	Ribosome-Associated	-	0	5.906e-05	0	0.00015397	0	0	0	7.957e-05	0		0	0.74224	0	Infinity	0	0
PF3D7_0621800	nascent polypeptide associated complex alpha chain, putative	Ribosome-Associated	-	0	0.00022581	8.548e-05	0	0.00018229	0	4.626e-05	0	0		0	Infinity	Infinity	0	Infinity	0
PF3D7_0826700	receptor for activated c kinase (RACK)	Ribosome-Associated	-	0.00033156	0.00641344	0.00365222	0	0.00103841	0.00701548	0	0	0		Infinity	Infinity	Infinity	0	Infinity	Infinity
PF3D7_0811300	CCR4-associated factor 1 (CAF1)	mRBP	CAF1	0	5.688e-05	5.32e-05	0	0	2.028e-05	0	0	0		0	Infinity	Infinity	0	0	Infinity
PF3D7_0507600	cell differentiation protein, putative (CAF40)	mRBP	-	0	6.373e-05	0.00010856	0	2.572e-05	0.00011033	0	0	0		0	Infinity	Infinity	0	Infinity	Infinity
PF3D7_0111800	conserved Plasmodium protein, unknown function	mRBP	IF4E	0	5.744e-05	2.537e-05	0	0	8.702e-05	0	0	0		0	Infinity	Infinity	0	0	Infinity
PF3D7_0814200	DNA/RNA-binding protein Alba 1 (ALBA1)	mRBP	Alba | Rpp20	0.0002748	0.0011967	0.00399565	0.00155988	0.00182581	0.00377087	0.00037756	0.00109629	0.00074635		0.727831	1.09159	5.35359	4.13148	1.66544	5.05242
PF3D7_1006200	DNA/RNA-binding protein Alba 3 (ALBA3)	mRBP	Alba	0.00072791	0.00305104	0.00374848	0.00404927	0.00720969	0.0181522	0.00310257	0.00134519	0.00192208		0.234615	2.26811	1.95022	1.30513	5.35961	9.44404
PF3D7_0728000	eukaryotic translation initiation factor 2 alpha subunit, putative	mRBP	EIF_2_alpha | S1 | EXOSC1	0	0.00012629	4.781e-05	0	0.00030584	5.466e-05	0	0	0		0	Infinity	Infinity	0	Infinity	Infinity
PF3D7_1410600	eukaryotic translation initiation factor 2 gamma subunit, putative	mRBP	GTP_EFTU | eIF2_C | GTP_EFTU_D2 | MMR_HSR1	0.00027218	0.00049783	0.00047356	0.0002995	0.00054098	0.00127629	0.00018306	0.00010318	0		1.48683	4.82487	Infinity	1.63608	5.24307	Infinity
PF3D7_0716800	eukaryotic translation initiation factor 3 subunit I, putative (EIF3I)	mRBP	-	0	0.00165182	0.00151517	9.464e-05	0.00020514	0.0021449	0.00013016	0.00024454	0.00075472		0	6.7548	2.00759	0.727105	0.838881	2.84198
PF3D7_0517700	eukaryotic translation initiation factor 3 subunit B, putative (EIF3B)	mRBP	eIF2A | RRM	0	0.00032331	0.00018673	0	9.369e-05	0.00037676	4.755e-05	0	8.617e-05		0	Infinity	2.167	0	Infinity	4.37229
PF3D7_1417200	NOT family protein, putative	mRBP	Not1	2.18e-06	2.791e-05	1.937e-05	0	0	1.208e-05	0	0	0		Infinity	Infinity	Infinity	0	0	Infinity
PF3D7_1107300	polyadenylate-binding protein-interacting protein 1, putative (PAIP1)	mRBP	-	0	7.655e-05	2.123e-05	0	1.006e-05	5.934e-05	1.532e-05	0	6.17e-06		0	Infinity	3.44084	0	Infinity	9.6175
PF3D7_1224300	polyadenylate-binding protein, putative (PABP)	mRBP	RRM | PABP	0.0005452	0.003887	0.00508717	0.00056591	0.00275992	0.00731697	0.00040858	0.00036555	0.00025855		1.33438	10.6333	19.6758	1.38507	7.55005	28.3
PF3D7_0615400	ribonuclease, putative	mRBP	RNB | OB_RNB	0	4.35e-06	1.153e-05	0	0	1.318e-05	0	0	0		0	Infinity	Infinity	0	0	Infinity
PF3D7_0629400	RNA-binding protein, putative	mRBP	RRM	0	1.522e-05	7.058e-05	0	0	0.00013834	0	0	0		0	Infinity	Infinity	0	0	Infinity
PF3D7_1129400	RNA methyltransferase, putative	mRBP	Nol1_Nop2_Fmu | Methyltransf_31 | FtsJ	0	0.00021533	2.481e-05	0	0	5.673e-05	0	0	0		0	Infinity	Infinity	0	0	Infinity
PF3D7_0503300	serine/arginine-rich splicing factor 12 (SRSF12)	mRBP	RRM	0	0.00042398	0.00022981	0	0.0002178	0.00011678	0	0	0		0	Infinity	Infinity	0	Infinity	Infinity
PF3D7_0525000	zinc finger protein, putative	mRBP	zf-CCCH	0	1.686e-05	0	0	2.382e-05	2.555e-05	0	0	0		0	Infinity	0	0	Infinity	Infinity
PF3D7_0906600	zinc finger protein, putative	mRBP	-	0	0.00028869	2.799e-05	0	5.968e-05	8.533e-05	0	0	0		0	Infinity	Infinity	0	Infinity	Infinity
PF3D7_0817300	asparagine-rich antigen	Other	-	0	8.764e-05	1.759e-05	0	0	1.609e-05	0	0	0		0	Infinity	Infinity	0	0	Infinity
PF3D7_1419400	conserved Plasmodium membrane protein, unknown function	Other	-	0	2.7e-06	7.15e-06	0	0	1.634e-05	0	0	0		0	Infinity	Infinity	0	0	Infinity
PF3D7_1021900	conserved Plasmodium protein (10b antigen), unknown function	Other	RNA_GG_bind	0	0.00014256	0.00030565	0	0	0.00021989	0	3.492e-05	8.981e-05		0	4.08247	3.4033	0	0	2.44839
PF3D7_0108300	conserved Plasmodium protein, unknown function	Other	-	0	3.474e-05	7.08e-06	0	0	1.619e-05	2.3e-05	0	0		0	Infinity	Infinity	0	0	Infinity
PF3D7_0212100	conserved Plasmodium protein, unknown function	Other	-	0	5.15e-05	2.985e-05	0	0	6.827e-05	0	0	0		0	Infinity	Infinity	0	0	Infinity
PF3D7_0218200	conserved Plasmodium protein, unknown function	Other	-	0	3.678e-05	9.75e-06	0	0	4.457e-05	0	0	0		0	Infinity	Infinity	0	0	Infinity
PF3D7_0510100	conserved Plasmodium protein, unknown function	Other	-	0	3.044e-05	2.792e-05	0	6.62e-06	5.675e-05	0	0	0		0	Infinity	Infinity	0	Infinity	Infinity
PF3D7_0604500	conserved Plasmodium protein, unknown function	Other	-	3.39e-06	0.00016316	2.463e-05	0	4.085e-05	3.755e-05	2.96e-06	5.56e-06	0		1.14527	29.3453	Infinity	0	7.34712	Infinity
PF3D7_0725300	conserved Plasmodium protein, unknown function	Other	-	0	0.00010479	9.92e-06	0	0	2.268e-05	0	0	0		0	Infinity	Infinity	0	0	Infinity
PF3D7_0706500	conserved Plasmodium protein, unknown function	Other	-	0	0.00022963	0.0001844	9.07e-06	5.898e-05	0.00024246	9.98e-06	0	0		0	Infinity	Infinity	0.908818	Infinity	Infinity
PF3D7_0714200	conserved Plasmodium protein, unknown function	Other	-	2.146e-05	0.000157	0.00011557	2.274e-05	3.697e-05	0.00021142	0	0	0		Infinity	Infinity	Infinity	Infinity	Infinity	Infinity
PF3D7_0903500	conserved Plasmodium protein, unknown function	Other	-	7.03e-06	1.287e-05	5.68e-06	3.354e-05	4.847e-05	9.096e-05	0	0	2.972e-05		Infinity	Infinity	0.191117	Infinity	Infinity	3.06057
PF3D7_1036900	conserved Plasmodium protein, unknown function	Other	-	0	0.00050494	0.00021053	1.841e-05	4.988e-05	0.00037445	0	0	0		0	Infinity	Infinity	Infinity	Infinity	Infinity
PF3D7_1121100	conserved Plasmodium protein, unknown function	Other	-	3.783e-05	0.00021144	0.00018337	3.007e-05	4.345e-05	0.00020966	0	0	0		Infinity	Infinity	Infinity	Infinity	Infinity	Infinity
PF3D7_1359600	conserved Plasmodium protein, unknown function	Other	-	0	1.466e-05	5.437e-05	0	0	3.552e-05	0	0	0		0	Infinity	Infinity	0	0	Infinity
PF3D7_1435500	conserved Plasmodium protein, unknown function	Other	-	0	0.00014021	0.00012385	0	0	0.00014161	0	0	0		0	Infinity	Infinity	0	0	Infinity
PF3D7_1446500	conserved Plasmodium protein, unknown function	Other	-	0	3.165e-05	1.834e-05	0	0	2.397e-05	0	0	0		0	Infinity	Infinity	0	0	Infinity
PF3D7_1411300	conserved Plasmodium protein, unknown function	Other	-	0	6.27e-05	6.923e-05	2.724e-05	0.0001181	6.332e-05	0	0	0		0	Infinity	Infinity	Infinity	Infinity	Infinity
PF3D7_1421000	conserved Plasmodium protein, unknown function	Other	-	5.5e-05	0.00030181	0.00026659	0.00034969	0	0.00020321	0	0	0		Infinity	Infinity	Infinity	Infinity	0	Infinity
PF3D7_0825500	protein KRI1, putative (KRI1)	Other	-	0	9.42e-06	0	0	2.662e-05	0	1.351e-05	0	0		0	Infinity	0	0	Infinity	0
PF3D7_0935600	gametocytogenesis-implicated protein (GIG)	Other	-	0	2.319e-05	3.072e-05	9.067e-05	0.00013102	0	1.663e-05	3.124e-05	0		0	0.742318	Infinity	5.45219	4.19398	0
PF3D7_0302000	pre-mRNA-splicing factor PRP46, putative (PRP46)	Other	-	0	5.936e-05	6.554e-05	0	0	5.995e-05	1.419e-05	0	0		0	Infinity	Infinity	0	0	Infinity
PF3D7_0731100	EMP1-trafficking protein (PTP2)	Other	-	0	8.67e-05	0	1.739e-05	0	0	0	0	0		0	Infinity	0	Infinity	0	0
PF3D7_0830600	Plasmodium exported protein (PHISTc), unknown function	Other	-	0.00096077	0.00132771	0.00020696	0.00105196	0.00040455	0.00011832	0	0	0		Infinity	Infinity	Infinity	Infinity	Infinity	Infinity
PF3D7_0702300	sporozoite threonine and asparagine-rich protein (STARP)	Other	-	0	8.993e-05	5.296e-05	0	0	0.00012111	2.866e-05	0	0		0	Infinity	Infinity	0	0	Infinity
PF3D7_0922100	ubiquitin-like protein, putative	Other	-	1.263e-05	0.00019247	0.0001071	0	1.088e-05	3.499e-05	1.656e-05	0	0		0.762681	Infinity	Infinity	0	Infinity	Infinity

## Sheet: Detailed_Results
				RING polysomes rep1								TROPHOZOITE polysomes rep1								SCHIZONT polysomes rep1								RING polysomes rep2								TROPHOZOITE polysomes rep2								SCHIZONT polysomes rep2
Proteins In Group	Rank	Locus	Description	P	S	uS	uDP	sS	dS	SC	dNSAF	P	S	uS	uDP	sS	dS	SC	dNSAF	P	S	uS	uDP	sS	dS	SC	dNSAF	P	S	uS	uDP	sS	dS	SC	dNSAF	P	S	uS	uDP	sS	dS	SC	dNSAF	P	S	uS	uDP	sS	dS
PF3D7_0818200	340	PF3D7_0818200	14-3-3 protein (14-3-3I)	0	0	0	0	0	0	0	0	2	4	4	2	0	4	10.69	9.062e-05	4	9	9	4	0	9	24.43	0.00027015	1	2	2	1	0	2	10.69	0.00011812	0	0	0	0	0	0	0	0	2	7	7	2	0	7
PF3D7_1306400	530	PF3D7_1306400	26S protease regulatory subunit 10B, putative (RPT4)	1	2	0	0	2	0	3.05	0	3	9	1	1	8	1.5	6.62	2.266e-05	3	15	2	1	13	2.7027	6.62	5.408e-05	0	0	0	0	0	0	0	0	0	0	0	0	0	0	0	0	0	0	0	0	0	0
PF3D7_1008400	509	PF3D7_1008400	26S protease regulatory subunit 4, putative (RPT2)	1	21	0	0	21	0	3.35	0	3	19	0	0	19	0	5.36	0	4	23	2	1	21	3.61538	8.04	6.347e-05	1	1	0	0	1	0	3.35	0	0	0	0	0	0	0	0	0	0	0	0	0	0	0
PF3D7_0719700	376	PF3D7_0719700	40S ribosomal protein S10, putative	1	1	1	1	0	1	11.68	7.106e-05	3	17	17	3	0	17	28.47	0.00073654	2	7	7	2	0	7	22.63	0.00040183	1	1	1	1	0	1	10.95	0.00011295	1	1	1	1	0	1	11.68	0.00012241	1	5	5	1	0	5
PF3D7_0516200	197	PF3D7_0516200	40S ribosomal protein S11	10	39	27	9	12	39	50.33	0.00251454	17	137	119	16	18	136.557	54.3	0.00536793	18	262	257	17	5	261.961	54.3	0.0136436	14	41	33	13	8	40.1351	70.2	0.00411292	14	51	41	13	10	51	54.3	0.00566416	16	61	57	15	4	61
PF3D7_0317600	200	PF3D7_0317600	40S ribosomal protein S11, putative (RPS11)	5	15	15	5	0	15	28.57	0.00090706	7	30	25	5	5	29.4643	36.02	0.00108627	9	24	20	7	4	24	49.07	0.00117234	6	23	23	6	0	23	37.27	0.00221057	7	35	33	6	2	35	43.48	0.00364573	4	7	5	3	2	7
PF3D7_0307100	31	PF3D7_0307100	40S ribosomal protein S12, putative	5	39	39	5	0	39	33.33	0.00269288	11	81	81	11	0	81	69.5	0.00340984	11	60	60	11	0	60	69.5	0.00334657	4	13	13	4	0	13	33.33	0.00142668	7	24	24	7	0	24	39.01	0.00285453	8	31	31	8	0	31
PF3D7_1358800	260	PF3D7_1358800	40S ribosomal protein S15 (RPS15)	4	35	35	4	0	35	28.48	0.00225664	9	103	103	9	0	103	35.1	0.00404882	9	101	101	9	0	101	43.05	0.00526033	4	24	24	4	0	24	27.81	0.00245944	7	81	81	7	0	81	29.14	0.00899602	6	56	56	6	0	56
PF3D7_0316800	69	PF3D7_0316800	40S ribosomal protein S15A, putative	3	17	17	3	0	17	26.15	0.00127314	9	32	32	9	0	32	53.85	0.00146108	7	23	23	7	0	23	46.15	0.0013914	2	3	3	2	0	3	15.38	0.00035709	1	1	1	1	0	1	15.38	0.000129	2	6	6	2	0	6
PF3D7_0813900	262	PF3D7_0813900	40S ribosomal protein S16, putative	4	21	21	4	0	21	32.64	0.0014198	7	69	69	7	0	69	36.11	0.00284417	7	48	48	7	0	48	34.72	0.00262148	5	13	13	5	0	13	27.08	0.00139696	5	24	24	5	0	24	27.78	0.00279506	5	22	22	5	0	22
PF3D7_1242700	147	PF3D7_1242700	40S ribosomal protein S17, putative	9	46	46	9	0	46	44.53	0.00326895	11	697	697	11	0	697	44.53	0.0301982	11	455	455	11	0	455	44.53	0.0261192	9	34	34	9	0	34	51.09	0.00384026	7	126	126	7	0	126	42.34	0.0154238	9	100	100	9	0	100
PF3D7_1126200	253	PF3D7_1126200	40S ribosomal protein S18, putative	9	57	50	8	7	57	44.23	0.00355731	11	251	241	10	10	250.797	50	0.00954258	10	223	219	9	4	223	50	0.0112421	8	40	33	7	7	39.7941	38.46	0.00394727	7	61	50	6	11	61	41.03	0.00655764	9	91	88	8	3	91
PF3D7_1317800	52	PF3D7_1317800	40S ribosomal protein S19 (RPS19)	7	38	38	7	0	38	36.55	0.00255145	10	120	118	9	2	119.967	59.31	0.0049109	10	81	77	9	4	81	60	0.00439324	8	32	32	8	0	32	52.41	0.00341495	8	98	98	8	0	98	52.41	0.0113344	7	85	85	7	0	85
PF3D7_0422400	47	PF3D7_0422400	40S ribosomal protein S19 (RPS19)	9	43	43	9	0	43	50.59	0.00246258	13	138	138	13	0	138	61.18	0.00481835	10	125	125	10	0	125	55.88	0.00578268	7	15	15	7	0	15	50.59	0.00136535	9	40	40	9	0	40	41.18	0.00394597	8	42	42	8	0	42
PF3D7_1026800	245	PF3D7_1026800	40S ribosomal protein S2 (RPS2)	10	34	34	10	0	34	38.4	0.00125862	20	574	574	20	0	574	69.96	0.0129546	14	320	320	14	0	320	61.6	0.00956891	4	6	6	4	0	6	30.42	0.00035302	11	45	45	11	0	45	55.89	0.00286945	14	64	64	14	0	64
PF3D7_1003500	409	PF3D7_1003500	40S ribosomal protein S20e, putative	1	2	2	1	0	2	11.02	0.00016501	5	11	11	5	0	11	23.73	0.00055332	3	6	6	3	0	6	22.88	0.00039989	1	1	1	1	0	1	11.02	0.00013114	0	0	0	0	0	0	0	0	3	4	4	3	0	4
PF3D7_1144000	348	PF3D7_1144000	40S ribosomal protein S21 (RPS21)	2	47	47	2	0	47	24.39	0.00558027	6	456	456	6	0	456	57.32	0.033008	5	700	700	5	0	700	56.1	0.0671355	3	23	23	3	0	23	50	0.00434027	4	97	97	4	0	97	51.22	0.0198381	4	101	101	4	0	101
PF3D7_0306900	204	PF3D7_0306900	40S ribosomal protein S23, putative	2	26	26	2	0	26	13.79	0.00174573	4	428	428	4	0	428	33.1	0.0175204	4	273	273	4	0	273	33.1	0.0148069	4	32	32	4	0	32	33.1	0.00341495	3	168	168	3	0	168	32.41	0.0194305	4	196	196	4	0	196
PF3D7_0519400	263	PF3D7_0519400	40S ribosomal protein S24 (RPS24)	5	31	31	5	0	31	25.56	0.00226925	7	148	148	7	0	148	42.11	0.00660508	4	99	99	4	0	99	25.56	0.00585399	3	6	6	3	0	6	24.81	0.00069807	1	15	15	1	0	15	9.77	0.00189139	3	17	17	3	0	17
PF3D7_1421200	246	PF3D7_1421200	40S ribosomal protein S25 (RPS25)	5	17	17	5	0	17	43.81	0.00157627	6	44	44	6	0	44	52.38	0.00248732	6	41	41	6	0	41	44.76	0.00307088	3	6	6	3	0	6	23.81	0.00088423	3	10	10	3	0	10	18.1	0.00159718	5	16	16	5	0	16
PF3D7_0217800	801	PF3D7_0217800	40S ribosomal protein S26 (RPS26)	0	0	0	0	0	0	0	0	3	25	25	3	0	25	22.43	0.00138683	2	17	17	2	0	17	19.63	0.00124949	0	0	0	0	0	0	0	0	3	6	6	3	0	6	25.23	0.00094039	3	11	11	3	0	11
PF3D7_1308300	355	PF3D7_1308300	40S ribosomal protein S27 (RPS27)	3	10	8	2	2	10	26.83	0.00118729	5	34	15	4	19	30.8333	46.34	0.0022319	7	23	20	6	3	22.8571	46.34	0.00219218	3	3	3	3	0	3	36.59	0.00056612	5	9	8	4	1	9	46.34	0.00184065	3	6	4	2	2	6
PF3D7_1461300	358	PF3D7_1461300	40S ribosomal protein S28e, putative	2	20	20	2	0	20	35.82	0.00290621	3	56	56	3	0	56	35.82	0.00496114	3	42	42	3	0	42	35.82	0.00492995	3	6	6	3	0	6	41.79	0.00138573	2	9	9	2	0	9	35.82	0.00225274	4	18	18	4	0	18
PF3D7_0705700	2178	PF3D7_0705700	40S ribosomal protein S29, putative	0	0	0	0	0	0	0	0	2	2	2	2	0	2	29.63	0.00021984	0	0	0	0	0	0	0	0	0	0	0	0	0	0	0	0	0	0	0	0	0	0	0	0	0	0	0	0	0	0
PF3D7_1465900	53	PF3D7_1465900	40S ribosomal protein S3	9	35	35	9	0	35	47.96	0.00154187	17	363	362	16	1	362.995	59.28	0.00974936	16	168	165	15	3	168	56.11	0.0059784	9	45	44	8	1	44.9778	42.08	0.00314926	8	42	42	8	0	42	42.99	0.00318713	13	56	55	12	1	56
PF3D7_0322900	40	PF3D7_0322900	40S ribosomal protein S3A, putative	16	43	43	16	0	43	46.95	0.00159786	33	190	190	33	0	190	62.21	0.00430448	27	221	221	27	0	221	58.4	0.00663375	13	77	77	13	0	77	50.38	0.0045477	19	68	68	19	0	68	57.63	0.00435261	25	69	69	25	0	69
PF3D7_1105400	58	PF3D7_1105400	40S ribosomal protein S4, putative	10	53	53	10	0	53	40.61	0.001977	19	349	349	19	0	349	50.57	0.00793694	18	294	294	18	0	294	52.87	0.0088588	12	70	70	12	0	70	44.06	0.00415011	12	61	61	12	0	61	50.19	0.00391951	16	60	60	16	0	60
PF3D7_1447000	57	PF3D7_1447000	40S ribosomal protein S5	10	67	67	10	0	67	42.65	0.00239816	18	358	358	18	0	358	58.09	0.00781236	17	263	263	17	0	263	58.09	0.00760423	11	29	29	11	0	29	42.65	0.0016498	14	117	117	14	0	117	47.43	0.00721372	14	161	161	14	0	161
PF3D7_0721600	108	PF3D7_0721600	40S ribosomal protein S5, putative	7	16	16	7	0	16	30.26	0.00079883	8	90	90	8	0	90	30.26	0.00273953	8	57	56	7	1	56.9655	40	0.00229745	4	13	13	4	0	13	17.44	0.0010316	6	31	31	6	0	31	34.87	0.00266606	5	35	34	4	1	35
PF3D7_1342000	201	PF3D7_1342000	40S ribosomal protein S6	11	165	165	11	0	165	30.72	0.00524969	15	1723	1723	15	0	1723	37.25	0.033422	18	1398	1398	18	0	1398	42.81	0.0359297	15	81	81	15	0	81	37.25	0.00409606	17	315	315	17	0	315	42.81	0.0172636	17	289	289	17	0	289
PF3D7_1302800	251	PF3D7_1302800	40S ribosomal protein S7, putative	3	38	38	3	0	38	17.53	0.00190701	10	186	186	10	0	186	46.91	0.00569088	8	83	83	8	0	83	42.78	0.00336469	4	34	34	4	0	34	25.26	0.00271194	2	78	78	2	0	78	11.86	0.00674272	5	61	61	5	0	61
PF3D7_1408600	35	PF3D7_1408600	40S ribosomal protein S8e, putative	10	195	141	9	54	194.62	49.54	0.00869164	14	1135	925	13	210	1133.2	63.3	0.0308545	16	835	732	15	103	835	66.51	0.030123	14	73	69	13	4	72.8873	64.68	0.00517366	12	289	280	11	9	288.936	64.22	0.0222274	13	256	233	12	23	256
PF3D7_0520000	272	PF3D7_0520000	40S ribosomal protein S9, putative	3	3	3	3	0	3	15.87	0.00015454	5	25	25	5	0	25	27.51	0.00078514	5	18	18	5	0	18	27.51	0.000749	2	5	5	2	0	5	18.52	0.00040936	1	4	4	1	0	4	7.41	0.00035493	3	7	7	3	0	7
PF3D7_1232100	847	PF3D7_1232100	60 kDa chaperonin (CPN60)	0	0	0	0	0	0	0	0	2	3	3	2	0	3	3.2	2.48e-05	0	0	0	0	0	0	0	0	0	0	0	0	0	0	0	0	0	0	0	0	0	0	0	0	0	0	0	0	0	0
PF3D7_1103100	7	PF3D7_1103100	60S acidic ribosomal protein P1, putative (RPP1)	5	10	10	5	0	10	50	0.00082507	7	51	51	7	0	51	63.56	0.00256541	5	39	39	5	0	39	55.08	0.00259927	3	8	8	3	0	8	41.53	0.00104908	3	17	17	3	0	17	41.53	0.00241607	6	13	13	6	0	13
PF3D7_0309600	1	PF3D7_0309600	60S acidic ribosomal protein P2 (PfP2)	4	50	50	4	0	50	52.68	0.00434634	11	370	370	11	0	370	88.39	0.0196088	10	356	356	10	0	356	85.71	0.0249977	7	49	49	7	0	49	86.61	0.00676987	8	158	158	8	0	158	77.68	0.0236582	9	89	89	9	0	89
PF3D7_1441200	225	PF3D7_1441200	60S ribosomal protein L1, putative	1	1	1	1	0	1	7.83	4.487e-05	8	44	44	8	0	44	36.41	0.00120354	7	19	18	6	1	19	32.72	0.00068859	1	2	2	1	0	2	8.76	0.00014262	0	0	0	0	0	0	0	0	3	8	8	3	0	8
PF3D7_1414300	80	PF3D7_1414300	60S ribosomal protein L10, putative	7	62	62	7	0	62	35.62	0.00275625	7	273	270	6	3	272.893	42.47	0.00739633	7	255	252	6	3	255	39.27	0.00915723	6	39	39	6	0	39	31.51	0.00275564	2	70	70	2	0	70	11.87	0.00536039	7	56	54	6	2	56
PF3D7_0719600	102	PF3D7_0719600	60S ribosomal protein L11a, putative	2	15	15	2	0	15	12.72	0.00084414	6	117	117	6	0	117	36.42	0.00401428	7	49	49	7	0	49	41.04	0.0022275	2	14	14	2	0	14	18.5	0.00125223	4	17	17	4	0	17	30.64	0.00164795	4	37	37	4	0	37
PF3D7_0517000	151	PF3D7_0517000	60S ribosomal protein L12, putative	6	33	33	6	0	33	47.27	0.00194716	8	139	139	8	0	139	55.76	0.00500034	7	38	37	6	1	38	43.03	0.00181121	8	22	22	8	0	22	55.76	0.0020632	6	22	21	5	1	21.913	34.55	0.00222721	7	24	24	7	0	24
PF3D7_0814000	105	PF3D7_0814000	60S ribosomal protein L13-2, putative	8	19	19	8	0	19	36.28	0.00086037	10	84	84	10	0	84	36.74	0.00231904	12	69	69	12	0	69	36.74	0.00252394	6	13	13	6	0	13	20.47	0.00093564	8	21	21	8	0	21	27.44	0.00163804	8	20	20	8	0	20
PF3D7_1004000	179	PF3D7_1004000	60S ribosomal protein L13, putative	3	5	5	3	0	5	11.88	0.00024099	7	26	26	7	0	26	22.77	0.00076399	8	14	14	8	0	14	26.73	0.00054506	6	10	10	6	0	10	28.71	0.00076604	6	12	12	6	0	12	24.26	0.00099626	7	9	9	7	0	9
PF3D7_1431700	379	PF3D7_1431700	60S ribosomal protein L14, putative	1	5	5	1	0	5	7.88	0.00029502	4	57	57	4	0	57	26.67	0.0020505	3	34	34	3	0	34	20.61	0.00162055	2	7	7	2	0	7	13.94	0.00065647	2	9	9	2	0	9	13.94	0.00091475	4	6	6	4	0	6
PF3D7_0415900	116	PF3D7_0415900	60S ribosomal protein L15, putative	6	37	37	6	0	37	28.78	0.00175719	7	153	153	7	0	153	28.78	0.00443002	6	127	127	6	0	127	28.78	0.00487212	5	16	16	5	0	16	21.95	0.00120773	6	18	18	6	0	18	28.78	0.00147252	4	21	21	4	0	21
PF3D7_1351400	117	PF3D7_1351400	60S ribosomal protein L17, putative	5	80	80	5	0	80	19.7	0.00383677	4	618	618	4	0	618	16.26	0.0180701	4	161	161	4	0	161	16.26	0.00623732	4	30	30	4	0	30	20.2	0.0022868	3	82	82	3	0	82	19.7	0.00677424	3	34	34	3	0	34
PF3D7_1341300	286	PF3D7_1341300	60S ribosomal protein L18-2, putative	4	8	8	4	0	8	27.27	0.0004165	4	16	16	4	0	16	27.27	0.00050786	5	12	12	5	0	12	27.27	0.00050467	2	6	6	2	0	6	12.83	0.00049649	2	3	3	2	0	3	21.93	0.00026904	3	3	3	3	0	3
PF3D7_1341200	86	PF3D7_1341200	60S ribosomal protein L18, putative	6	21	21	6	0	21	28.8	0.00111115	11	71	71	11	0	71	41.85	0.00229039	6	38	38	6	0	38	26.63	0.00162418	5	13	13	5	0	13	25.54	0.00109327	6	16	16	6	0	16	36.96	0.00145829	9	31	31	9	0	31
PF3D7_0614500	410	PF3D7_0614500	60S ribosomal protein L19 (RPL19)	3	9	9	3	0	9	18.68	0.00048144	4	29	29	4	0	29	14.84	0.00094579	3	14	14	3	0	14	14.84	0.00060496	2	3	3	2	0	3	14.29	0.00025507	0	0	0	0	0	0	0	0	4	5	5	4	0	5
PF3D7_0516900	203	PF3D7_0516900	60S ribosomal protein L2 (RPL2)	7	40	40	7	0	40	24.23	0.00149781	13	185	185	13	0	185	33.46	0.00422344	10	160	158	9	2	159.987	34.62	0.00483928	8	47	47	8	0	47	23.85	0.00279722	8	86	86	8	0	86	23.85	0.00554712	10	57	57	10	0	57
PF3D7_1426000	145	PF3D7_1426000	60S ribosomal protein L21 (RPL21)	8	29	29	8	0	29	44.1	0.00175365	10	49	49	10	0	49	44.1	0.0018065	6	183	183	6	0	183	44.1	0.00893909	5	11	11	5	0	11	26.71	0.00105723	8	15	15	8	0	15	51.55	0.00156246	4	24	24	4	0	24
PF3D7_0821700	306	PF3D7_0821700	60S ribosomal protein L22, putative	3	24	24	3	0	24	18.71	0.001681	2	43	43	2	0	43	16.55	0.00183621	1	22	22	1	0	22	10.07	0.00124473	2	5	5	2	0	5	18.71	0.00055662	0	0	0	0	0	0	0	0	1	1	1	1	0	1
PF3D7_1323400	266	PF3D7_1323400	60S ribosomal protein L23 (RPL23)	5	16	16	5	0	16	25.26	0.00081986	15	255	255	15	0	255	40	0.00796627	10	117	117	10	0	117	31.05	0.00484284	7	19	19	7	0	19	39.47	0.0015474	3	13	13	3	0	13	25.79	0.00114745	5	17	17	5	0	17
PF3D7_1331800	30	PF3D7_1331800	60S ribosomal protein L23, putative	7	131	131	7	0	131	38.85	0.00917546	10	945	945	10	0	945	53.96	0.0403539	9	780	780	9	0	780	53.96	0.0441314	10	21	21	10	0	21	58.27	0.0023378	8	88	88	8	0	88	53.24	0.0106172	8	82	82	8	0	82
PF3D7_1309100	363	PF3D7_1309100	60S ribosomal protein L24, putative	6	12	12	6	0	12	33.33	0.00072117	7	79	79	7	0	79	33.95	0.00289455	8	133	133	8	0	133	35.19	0.00645662	3	9	9	3	0	9	17.28	0.00085967	6	11	11	6	0	11	29.01	0.00113873	6	17	17	6	0	17
PF3D7_0312800	175	PF3D7_0312800	60S ribosomal protein L26, putative	4	18	18	4	0	18	35.71	0.00139083	4	27	27	4	0	27	31.75	0.00127193	5	30	30	5	0	30	31.75	0.00187249	5	17	17	5	0	17	35.71	0.00208776	3	12	12	3	0	12	31.75	0.00159718	5	15	15	5	0	15
PF3D7_1460700	154	PF3D7_1460700	60S ribosomal protein L27 (RPL27)	3	11	11	3	0	11	24.66	0.00073352	7	110	110	7	0	110	47.95	0.00447207	7	131	131	7	0	131	47.95	0.00705646	4	12	12	4	0	12	34.93	0.00127184	2	6	6	2	0	6	18.49	0.00068919	6	23	23	6	0	23
PF3D7_0618300	207	PF3D7_0618300	60S ribosomal protein L27a, putative	6	27	26	5	1	27	33.11	0.00177612	14	134	131	12	3	133.955	58.78	0.00537236	14	125	121	12	4	125	52.03	0.00664227	8	20	17	7	3	19.6842	51.35	0.00205806	9	54	49	8	5	54	51.35	0.00611892	9	43	43	9	0	43
PF3D7_1142500	257	PF3D7_1142500	60S ribosomal protein L28 (RPL28)	4	12	12	4	0	12	26.77	0.00091992	5	77	77	5	0	77	33.07	0.00359878	4	29	29	4	0	29	25.98	0.00179582	5	24	24	5	0	24	29.13	0.00292422	5	41	41	5	0	41	29.13	0.00541405	5	26	26	5	0	26
PF3D7_1460300	480	PF3D7_1460300	60S ribosomal protein L29, putative	1	1	1	1	0	1	13.43	0.00014531	3	12	12	3	0	12	26.87	0.0010631	3	24	24	3	0	24	28.36	0.00281712	1	1	1	1	0	1	13.43	0.00023096	1	1	1	1	0	1	13.43	0.0002503	0	0	0	0	0	0
PF3D7_1027800	62	PF3D7_1027800	60S ribosomal protein L3 (RPL3)	18	91	72	15	19	91	48.19	0.00229523	31	728	700	26	28	727.881	50.78	0.0111929	31	745	720	27	25	744.965	54.66	0.0151781	18	49	39	16	10	46.6471	44.82	0.00186999	19	199	188	16	11	199	51.04	0.00864586	20	301	291	17	10	301
PF3D7_1019400	54	PF3D7_1019400	60S ribosomal protein L30e, putative	3	63	63	3	0	63	37.04	0.00567921	6	349	349	6	0	349	41.67	0.0191809	5	222	222	5	0	222	38.89	0.0161658	4	14	14	4	0	14	39.81	0.00200589	7	43	43	7	0	43	59.26	0.00667709	6	76	76	6	0	76
PF3D7_0503800	776	PF3D7_0503800	60S ribosomal protein L31 (RPL31)	0	0	0	0	0	0	0	0	5	86	86	5	0	86	20	0.00425388	4	73	73	4	0	73	20	0.00478421	1	1	1	1	0	1	11.67	0.00012895	0	0	0	0	0	0	0	0	1	1	1	1	0	1
PF3D7_0903900	261	PF3D7_0903900	60S ribosomal protein L32 (RPL32)	6	23	23	6	0	23	41.98	0.00170934	14	78	78	14	0	78	41.22	0.0035342	16	69	69	16	0	69	41.22	0.00414234	12	26	26	12	0	26	42.75	0.00307117	10	31	31	10	0	31	42.75	0.00396856	8	19	19	8	0	19
PF3D7_0710600	369	PF3D7_0710600	60S ribosomal protein L34 (RPL34)	2	2	2	2	0	2	12	0.00012981	4	27	27	4	0	27	21.33	0.00106842	4	20	20	4	0	20	22.67	0.00104859	3	10	10	3	0	10	15.33	0.0010316	4	8	8	4	0	8	21.33	0.00089442	1	3	3	1	0	3
PF3D7_1124900	900	PF3D7_1124900	60S ribosomal protein L35, putative	1	1	1	1	0	1	10.48	7.851e-05	1	1	1	1	0	1	5.65	4.787e-05	1	8	8	1	0	8	8.87	0.00050738	0	0	0	0	0	0	0	0	0	0	0	0	0	0	0	0	0	0	0	0	0	0
PF3D7_1142600	176	PF3D7_1142600	60S ribosomal protein L35ae, putative	4	13	13	4	0	13	15.71	0.00090404	4	93	93	4	0	93	21.43	0.00394297	6	51	51	6	0	51	27.14	0.00286491	5	15	15	5	0	15	22.14	0.00165793	5	10	10	5	0	10	23.57	0.00119788	2	3	3	2	0	3
PF3D7_1109900	364	PF3D7_1109900	60S ribosomal protein L36 (RPL36)	1	5	5	1	0	5	18.75	0.00043463	3	28	28	3	0	28	28.57	0.00148391	2	17	17	2	0	17	28.57	0.00119371	2	5	5	2	0	5	27.68	0.0006908	1	1	1	1	0	1	18.75	0.00014974	1	4	4	1	0	4
PF3D7_0706400	372	PF3D7_0706400	60S ribosomal protein L37 (RPL37)	2	9	9	2	0	9	20.65	0.00095241	3	93	93	3	0	93	20.65	0.00600017	4	24	24	4	0	24	32.61	0.0020516	1	2	2	1	0	2	13.04	0.00033639	2	5	5	2	0	5	20.65	0.00091143	2	4	4	2	0	4
PF3D7_0210100.1	267	PF3D7_0210100.1	60S ribosomal protein L37ae, putative	3	3	3	3	0	3	28.13	0.00030424	4	24	24	4	0	24	36.46	0.00148391	4	20	20	4	0	20	36.46	0.00163843	3	9	9	3	0	9	28.13	0.00145069	3	7	7	3	0	7	27.08	0.00122284	3	7	7	3	0	7
PF3D7_1130100	585	PF3D7_1130100	60S ribosomal protein L38 (RPL38)	0	0	0	0	0	0	0	0	7	31	31	7	0	31	26.44	0.002115	4	38	38	4	0	38	25.29	0.00343505	2	5	5	2	0	5	25.29	0.00088931	3	7	7	3	0	7	24.14	0.00134934	3	5	5	3	0	5
PF3D7_0507100	72	PF3D7_0507100	60S ribosomal protein L4 (RPL4)	14	71	71	14	0	71	39.42	0.00168185	23	1596	1596	23	0	1596	48.42	0.0230494	24	1481	1481	24	0	1481	51.09	0.0283388	16	70	70	16	0	70	41.36	0.00263547	16	408	408	16	0	408	41.61	0.016648	22	709	709	22	0	709
PF3D7_0304400	278	PF3D7_0304400	60S ribosomal protein L44 (RPL44)	2	12	12	2	0	12	11.54	0.00112336	1	5	5	1	0	5	10.58	0.00028537	1	4	4	1	0	4	10.58	0.00030248	1	2	2	1	0	2	10.58	0.00029758	2	8	8	2	0	8	11.54	0.00129003	1	1	1	1	0	1
PF3D7_1424100	51	PF3D7_1424100	60S ribosomal protein L5, putative	13	60	60	13	0	60	52.04	0.0019869	18	565	565	18	0	565	58.5	0.011407	15	358	358	15	0	358	47.96	0.00957644	15	54	54	15	0	54	47.62	0.00284216	13	44	44	13	0	44	52.04	0.00250985	11	34	34	11	0	34
PF3D7_1338200	199	PF3D7_1338200	60S ribosomal protein L6-2, putative	5	28	28	5	0	28	29.86	0.00123349	12	497	497	12	0	497	45.7	0.0133485	11	382	382	11	0	382	42.53	0.0135937	6	33	33	6	0	33	35.75	0.0023106	6	119	119	6	0	119	30.77	0.0090302	7	126	126	7	0	126
PF3D7_1323100	198	PF3D7_1323100	60S ribosomal protein L6, putative	3	8	8	3	0	8	17.37	0.00040993	6	572	572	6	0	572	25.79	0.0178694	6	302	302	6	0	302	35.26	0.0125003	3	9	9	3	0	9	29.47	0.00073298	3	53	53	3	0	53	16.84	0.00467805	6	92	92	6	0	92
PF3D7_1424400	83	PF3D7_1424400	60S ribosomal protein L7-3, putative	8	36	36	8	0	36	28.62	0.00123848	17	108	108	17	0	108	35.69	0.0022652	15	72	72	15	0	72	31.8	0.00200085	9	28	28	9	0	28	29.33	0.001531	8	26	26	8	0	26	28.27	0.00154074	7	24	24	7	0	24
PF3D7_0307200	90	PF3D7_0307200	60S ribosomal protein L7, putative	8	35	35	8	0	35	26.85	0.00132589	10	76	76	10	0	76	35.8	0.00175529	8	35	35	8	0	35	30.35	0.00107103	8	43	43	8	0	43	29.96	0.00258903	7	14	14	7	0	14	32.68	0.00091356	7	20	20	7	0	20
PF3D7_1130200	15	PF3D7_1130200	60S ribosomal protein P0 (PfP0)	12	45	45	12	0	45	56.33	0.00138643	23	376	376	23	0	376	64.87	0.00706267	24	633	633	24	0	633	64.87	0.0157538	13	53	53	13	0	53	45.25	0.00259532	12	86	86	12	0	86	38.61	0.00456409	17	68	68	17	0	68
PF3D7_0506100	968	PF3D7_0506100	60S ribosomal subunit protein L24-2, putative	0	0	0	0	0	0	0	0	5	15	15	5	0	15	25	0.00043644	1	1	1	1	0	1	5.88	3.855e-05	0	0	0	0	0	0	0	0	0	0	0	0	0	0	0	0	2	3	3	2	0	3
PF3D7_0711000	886	PF3D7_0711000	AAA family ATPase, CDC48 subfamily (Cdc48)	0	0	0	0	0	0	0	0	0	0	0	0	0	0	0	0	1	1	1	1	0	1	1.22	6.4e-06	0	0	0	0	0	0	0	0	0	0	0	0	0	0	0	0	0	0	0	0	0	0
PF3D7_1246200	81	PF3D7_1246200	actin I (ACT1)	5	24	5	3	19	5.13689	20.74	0.00013301	7	16	9	5	7	9.43151	28.19	0.00014889	11	36	17	8	19	18.6737	36.44	0.00039058	3	6	3	2	3	3.04286	14.1	0.00012523	5	16	6	3	10	6.13129	16.76	0.00027347	3	12	1	1	11	1.01743
PF3D7_1412500	118	PF3D7_1412500	actin II (ACT2)	2	19	0	0	19	0	4.26	0	2	7	0	0	7	0	4.26	0	3	19	0	0	19	0	7.18	0	1	3	0	0	3	0	4.26	0	2	10	0	0	10	0	4.26	0	3	15	4	1	11	4.06973
PF3D7_0505200	1064	PF3D7_0505200	actin-like protein, putative (ALP2b)	0	0	0	0	0	0	0	0	1	2	2	1	0	2	3.36	2.101e-05	0	0	0	0	0	0	0	0	0	0	0	0	0	0	0	0	0	0	0	0	0	0	0	0	0	0	0	0	0	0
PF3D7_0903700	618	PF3D7_0903700	alpha tubulin 1	0	0	0	0	0	0	0	0	1	1	0	0	1	0.5	2.87	6.55e-06	2	2	0	0	2	0.75	5.96	1.302e-05	1	1	0	0	1	0.25	3.09	8.54e-06	0	0	0	0	0	0	0	0	0	0	0	0	0	0
PF3D7_0422300;gi|57013276|ref|NP_006073.2|	418	PF3D7_0422300	alpha tubulin 2	1	1	0	0	1	0.5	2.89	1.082e-05	1	1	0	0	1	0.5	2.89	6.6e-06	1	1	0	0	1	0.25	3.11	4.37e-06	2	2	0	0	2	0.75	6	2.579e-05	0	0	0	0	0	0	0	0	0	0	0	0	0	0
PF3D7_0817300	974	PF3D7_0817300	asparagine-rich antigen	0	0	0	0	0	0	0	0	15	33	33	15	0	33	9.35	8.764e-05	1	5	5	1	0	5	0.81	1.759e-05	0	0	0	0	0	0	0	0	0	0	0	0	0	0	0	0	1	2	2	1	0	2
PF3D7_1110400	996	PF3D7_1110400	asparagine-rich antigen	0	0	0	0	0	0	0	0	1	2	2	1	0	2	0.61	8e-06	1	2	2	1	0	2	0.88	1.061e-05	0	0	0	0	0	0	0	0	0	0	0	0	0	0	0	0	0	0	0	0	0	0
PF3D7_1231800	2224	PF3D7_1231800	asparagine-rich protein, putative	0	0	0	0	0	0	0	0	4	6	6	4	0	6	2.52	1.953e-05	0	0	0	0	0	0	0	0	0	0	0	0	0	0	0	0	0	0	0	0	0	0	0	0	0	0	0	0	0	0
PF3D7_1435700.1;PF3D7_1435700.2	2338	PF3D7_1435700.1	ataxin-2 like protein, putative	0	0	0	0	0	0	0	0	0	0	0	0	0	0	0	0	0	0	0	0	0	0	0	0	0	0	0	0	0	0	0	0	0	0	0	0	0	0	0	0	1	4	4	1	0	4
PF3D7_1235700	844	PF3D7_1235700	ATP synthase subunit beta, mitochondrial	0	0	0	0	0	0	0	0	1	1	0	0	1	0.5	2.62	5.55e-06	0	0	0	0	0	0	0	0	0	0	0	0	0	0	0	0	0	0	0	0	0	0	0	0	0	0	0	0	0	0
PF3D7_0827000	967	PF3D7_0827000	ATP-dependent RNA helicase DBP10, putative (DBP10)	0	0	0	0	0	0	0	0	3	7	7	3	0	7	3.34	3.223e-05	3	6	6	3	0	6	1.94	3.661e-05	0	0	0	0	0	0	0	0	1	2	2	1	0	2	1.55	2.602e-05	0	0	0	0	0	0
PF3D7_1445900	1591	PF3D7_1445900	ATP-dependent RNA helicase DDX5, putative (DDX5)	0	0	0	0	0	0	0	0	1	1	1	1	0	1	2.66	1.126e-05	0	0	0	0	0	0	0	0	0	0	0	0	0	0	0	0	0	0	0	0	0	0	0	0	0	0	0	0	0	0
PF3D7_1431600	937	PF3D7_1431600	ATP-specific succinyl-CoA synthetase beta subunit, putative	1	1	1	1	0	1	4.98	2.107e-05	0	0	0	0	0	0	0	0	0	0	0	0	0	0	0	0	0	0	0	0	0	0	0	0	0	0	0	0	0	0	0	0	0	0	0	0	0	0
PF3D7_1012900	1667	PF3D7_1012900	autophagy-related protein 18, putative (ATG18)	0	0	0	0	0	0	0	0	0	0	0	0	0	0	0	0	1	1	1	1	0	1	3.42	2.07e-05	0	0	0	0	0	0	0	0	0	0	0	0	0	0	0	0	0	0	0	0	0	0
PF3D7_1426100	2179	PF3D7_1426100	basic transcription factor 3b, putative	0	0	0	0	0	0	0	0	2	3	3	2	0	3	19.3	0.00010413	0	0	0	0	0	0	0	0	0	0	0	0	0	0	0	0	0	0	0	0	0	0	0	0	0	0	0	0	0	0
PF3D7_1118500	638	PF3D7_1118500	box C/D snoRNP rRNA 2'-O-methylation factor, putative	0	0	0	0	0	0	0	0	10	29	29	10	0	29	23.23	0.00028979	2	2	2	2	0	2	5.05	2.648e-05	0	0	0	0	0	0	0	0	0	0	0	0	0	0	0	0	0	0	0	0	0	0
PF3D7_1475600	651	PF3D7_1475600	bromodomain protein, putative	0	0	0	0	0	0	0	0	1	1	1	1	0	1	2.19	8.14e-06	1	1	1	1	0	1	2.19	1.079e-05	0	0	0	0	0	0	0	0	0	0	0	0	0	0	0	0	0	0	0	0	0	0
PF3D7_1234100	1632	PF3D7_1234100	bromodomain protein, putative	0	0	0	0	0	0	0	0	1	1	1	1	0	1	0.33	1.52e-06	0	0	0	0	0	0	0	0	0	0	0	0	0	0	0	0	0	0	0	0	0	0	0	0	0	0	0	0	0	0
PF3D7_1223100	1094	PF3D7_1223100	cAMP-dependent protein kinase regulatory subunit (PKAr)	0	0	0	0	0	0	0	0	0	0	0	0	0	0	0	0	3	7	7	3	0	7	6.35	0.00012483	0	0	0	0	0	0	0	0	0	0	0	0	0	0	0	0	0	0	0	0	0	0
PF3D7_1439500	2267	PF3D7_1439500	CCAAT-binding transcription factor, putative	0	0	0	0	0	0	0	0	0	0	0	0	0	0	0	0	3	4	4	3	0	4	3.91	2.929e-05	0	0	0	0	0	0	0	0	0	0	0	0	0	0	0	0	0	0	0	0	0	0
PF3D7_1146600	997	PF3D7_1146600	CCAAT-box DNA binding protein subunit B (NFYB)	0	0	0	0	0	0	0	0	1	1	1	1	0	1	1.23	4.56e-06	2	3	3	2	0	3	2	1.813e-05	0	0	0	0	0	0	0	0	0	0	0	0	0	0	0	0	0	0	0	0	0	0
PF3D7_0811300	976	PF3D7_0811300	CCR4-associated factor 1 (CAF1)	0	0	0	0	0	0	0	0	5	17	17	5	0	17	2.87	5.688e-05	5	12	12	5	0	12	3.21	5.32e-05	0	0	0	0	0	0	0	0	0	0	0	0	0	0	0	0	2	2	2	2	0	2
PF3D7_0722500	2256	PF3D7_0722500	cell cycle control protein cwf15, putative	0	0	0	0	0	0	0	0	0	0	0	0	0	0	0	0	2	3	3	2	0	3	6.87	8.108e-05	0	0	0	0	0	0	0	0	0	0	0	0	0	0	0	0	0	0	0	0	0	0
PF3D7_0507600	805	PF3D7_0507600	cell differentiation protein, putative (CAF40)	0	0	0	0	0	0	0	0	3	7	7	3	0	7	8.59	6.373e-05	4	9	9	4	0	9	10.43	0.00010856	0	0	0	0	0	0	0	0	1	1	1	1	0	1	3.68	2.572e-05	2	4	4	2	0	4
PF3D7_0403700	2235	PF3D7_0403700	CGI-201 protein, short form	0	0	0	0	0	0	0	0	1	2	2	1	0	2	1.67	1.522e-05	0	0	0	0	0	0	0	0	0	0	0	0	0	0	0	0	0	0	0	0	0	0	0	0	0	0	0	0	0	0
PF3D7_1104200	568	PF3D7_1104200	chromatin remodeling protein (SNF2L)	1	1	1	1	0	1	1.26	6.83e-06	1	3	3	1	0	3	1.12	1.249e-05	0	0	0	0	0	0	0	0	0	0	0	0	0	0	0	0	0	0	0	0	0	0	0	0	0	0	0	0	0	0
PF3D7_1023900	647	PF3D7_1023900	chromodomain-helicase-DNA-binding protein 1 homolog, putative (CHD1)	0	0	0	0	0	0	0	0	2	4	4	2	0	4	0.9	7.13e-06	3	4	4	3	0	4	1.17	9.45e-06	0	0	0	0	0	0	0	0	0	0	0	0	0	0	0	0	0	0	0	0	0	0
PF3D7_1219100	125	PF3D7_1219100	clathrin heavy chain, putative	3	80	0	0	80	0	0.95	0	16	152	35	14	117	35.741	10.42	0.00010623	10	57	14	8	43	14.266	6.41	5.618e-05	2	21	0	0	21	0	0.95	0	1	75	0	0	75	0	0.6	0	2	8	0	0	8	0
PF3D7_1236100	1616	PF3D7_1236100	clustered-asparagine-rich protein	0	0	0	0	0	0	0	0	1	2	2	1	0	2	2.25	2.668e-05	0	0	0	0	0	0	0	0	0	0	0	0	0	0	0	0	0	0	0	0	0	0	0	0	0	0	0	0	0	0
PF3D7_1433400	722	PF3D7_1433400	conserved Plasmodium membrane protein, unknown function	1	1	1	1	0	1	0.33	1.69e-06	2	3	3	2	0	3	0.43	3.09e-06	1	1	1	1	0	1	0.26	1.37e-06	0	0	0	0	0	0	0	0	0	0	0	0	0	0	0	0	0	0	0	0	0	0
PF3D7_0404600	2176	PF3D7_0404600	conserved Plasmodium membrane protein, unknown function	1	3	3	1	0	3	0.58	7.06e-06	0	0	0	0	0	0	0	0	0	0	0	0	0	0	0	0	0	0	0	0	0	0	0	0	0	0	0	0	0	0	0	0	0	0	0	0	0	0
PF3D7_1419400	985	PF3D7_1419400	conserved Plasmodium membrane protein, unknown function	0	0	0	0	0	0	0	0	1	1	1	1	0	1	0.64	2.7e-06	1	2	2	1	0	2	0.68	7.15e-06	0	0	0	0	0	0	0	0	0	0	0	0	0	0	0	0	1	2	2	1	0	2
PF3D7_1021700	1507	PF3D7_1021700	conserved Plasmodium membrane protein, unknown function	0	0	0	0	0	0	0	0	1	1	1	1	0	1	0.22	8.6e-07	2	4	4	2	0	4	0.45	4.54e-06	0	0	0	0	0	0	0	0	0	0	0	0	0	0	0	0	0	0	0	0	0	0
PF3D7_0505700	858	PF3D7_0505700	conserved Plasmodium membrane protein, unknown function	0	0	0	0	0	0	0	0	1	1	1	1	0	1	1.08	6.42e-06	0	0	0	0	0	0	0	0	0	0	0	0	0	0	0	0	0	0	0	0	0	0	0	0	0	0	0	0	0	0
PF3D7_1021900	631	PF3D7_1021900	conserved Plasmodium protein (10b antigen), unknown function	0	0	0	0	0	0	0	0	24	55	55	24	0	55	12.36	0.00014256	37	89	89	37	0	89	18.86	0.00030565	0	0	0	0	0	0	0	0	0	0	0	0	0	0	0	0	18	28	28	18	0	28
PF3D7_0714200	387	PF3D7_0714200	conserved Plasmodium protein, unknown function	3	3	3	3	0	3	3.01	2.146e-05	17	36	36	17	0	36	15.06	0.000157	6	20	20	6	0	20	5.8	0.00011557	2	2	2	2	0	2	1.76	2.274e-05	2	3	3	2	0	3	2.2	3.697e-05	10	16	16	10	0	16
PF3D7_1121100	382	PF3D7_1121100	conserved Plasmodium protein, unknown function	5	6	6	5	0	6	3.43	3.783e-05	21	55	55	21	0	55	15.87	0.00021144	15	36	36	15	0	36	11.14	0.00018337	2	3	3	2	0	3	2.07	3.007e-05	1	4	4	1	0	4	0.91	4.345e-05	9	18	18	9	0	18
PF3D7_0903500	287	PF3D7_0903500	conserved Plasmodium protein, unknown function	1	1	1	1	0	1	1.37	7.03e-06	1	3	3	1	0	3	1.37	1.287e-05	1	1	1	1	0	1	1.37	5.68e-06	3	3	3	3	0	3	5.13	3.354e-05	2	4	4	2	0	4	3.97	4.847e-05	5	7	7	5	0	7
PF3D7_1421000	492	PF3D7_1421000	conserved Plasmodium protein, unknown function	1	1	1	1	0	1	11.86	5.5e-05	3	9	9	3	0	9	34.46	0.00030181	3	6	6	3	0	6	34.46	0.00026659	2	4	4	2	0	4	26.55	0.00034969	0	0	0	0	0	0	0	0	1	2	2	1	0	2
PF3D7_0604500	319	PF3D7_0604500	conserved Plasmodium protein, unknown function	1	1	1	1	0	1	0.42	3.39e-06	34	79	79	34	0	79	13.67	0.00016316	5	9	9	5	0	9	2.71	2.463e-05	0	0	0	0	0	0	0	0	3	7	7	3	0	7	1.53	4.085e-05	4	6	6	4	0	6
PF3D7_1218500	435	PF3D7_1218500	conserved Plasmodium protein, unknown function	1	1	1	1	0	1	1.23	9.18e-06	2	3	3	2	0	3	2.45	1.678e-05	0	0	0	0	0	0	0	0	2	6	6	2	0	6	4.34	8.751e-05	0	0	0	0	0	0	0	0	0	0	0	0	0	0
PF3D7_1449100	1434	PF3D7_1449100	conserved Plasmodium protein, unknown function	1	1	1	1	0	1	2.04	9.46e-06	1	1	1	1	0	1	2.04	5.77e-06	0	0	0	0	0	0	0	0	0	0	0	0	0	0	0	0	0	0	0	0	0	0	0	0	0	0	0	0	0	0
PF3D7_1117900	1446	PF3D7_1117900	conserved Plasmodium protein, unknown function	1	1	1	1	0	1	1.22	6.62e-06	0	0	0	0	0	0	0	0	1	1	1	1	0	1	0.88	5.35e-06	0	0	0	0	0	0	0	0	0	0	0	0	0	0	0	0	0	0	0	0	0	0
PF3D7_1123000	763	PF3D7_1123000	conserved Plasmodium protein, unknown function	1	1	1	1	0	1	0.45	3.95e-06	0	0	0	0	0	0	0	0	0	0	0	0	0	0	0	0	0	0	0	0	0	0	0	0	1	1	1	1	0	1	0.45	6.8e-06	0	0	0	0	0	0
PF3D7_1036900	589	PF3D7_1036900	conserved Plasmodium protein, unknown function	0	0	0	0	0	0	0	0	44	143	143	44	0	143	27.66	0.00050494	17	45	45	17	0	45	13.15	0.00021053	1	2	2	1	0	2	1.37	1.841e-05	3	5	5	3	0	5	3.33	4.988e-05	16	35	35	16	0	35
PF3D7_1411300	593	PF3D7_1411300	conserved Plasmodium protein, unknown function	0	0	0	0	0	0	0	0	2	6	6	2	0	6	5.11	6.27e-05	3	5	5	3	0	5	7.04	6.923e-05	1	1	1	1	0	1	2.99	2.724e-05	2	4	4	2	0	4	5.11	0.0001181	1	2	2	1	0	2
PF3D7_0706500	442	PF3D7_0706500	conserved Plasmodium protein, unknown function	0	0	0	0	0	0	0	0	24	66	66	24	0	66	18.99	0.00022963	17	40	40	17	0	40	13.77	0.0001844	1	1	1	1	0	1	1.35	9.07e-06	3	6	6	3	0	6	2.87	5.898e-05	15	23	23	15	0	23
PF3D7_0510100	806	PF3D7_0510100	conserved Plasmodium protein, unknown function	0	0	0	0	0	0	0	0	7	13	13	7	0	13	3.87	3.044e-05	6	9	9	6	0	9	3.16	2.792e-05	0	0	0	0	0	0	0	0	1	1	1	1	0	1	0.59	6.62e-06	5	8	8	5	0	8
PF3D7_0111800	975	PF3D7_0111800	conserved Plasmodium protein, unknown function	0	0	0	0	0	0	0	0	4	6	6	4	0	6	5.97	5.744e-05	2	2	2	2	0	2	3.87	2.537e-05	0	0	0	0	0	0	0	0	0	0	0	0	0	0	0	0	2	3	3	2	0	3
PF3D7_0212100	978	PF3D7_0212100	conserved Plasmodium protein, unknown function	0	0	0	0	0	0	0	0	6	16	16	6	0	16	6.02	5.15e-05	3	7	7	3	0	7	1.36	2.985e-05	0	0	0	0	0	0	0	0	0	0	0	0	0	0	0	0	3	7	7	3	0	7
PF3D7_0218200	969	PF3D7_0218200	conserved Plasmodium protein, unknown function	0	0	0	0	0	0	0	0	5	5	5	5	0	5	12.14	3.678e-05	1	1	1	1	0	1	1.73	9.75e-06	0	0	0	0	0	0	0	0	0	0	0	0	0	0	0	0	1	2	2	1	0	2
PF3D7_0725300	973	PF3D7_0725300	conserved Plasmodium protein, unknown function	0	0	0	0	0	0	0	0	6	14	14	6	0	14	9.46	0.00010479	1	1	1	1	0	1	2.02	9.92e-06	0	0	0	0	0	0	0	0	0	0	0	0	0	0	0	0	1	1	1	1	0	1
PF3D7_1210600	981	PF3D7_1210600	conserved Plasmodium protein, unknown function	0	0	0	0	0	0	0	0	1	2	2	1	0	2	1.41	1.115e-05	1	1	1	1	0	1	2.25	7.38e-06	0	0	0	0	0	0	0	0	0	0	0	0	0	0	0	0	1	1	1	1	0	1
PF3D7_1359600	977	PF3D7_1359600	conserved Plasmodium protein, unknown function	0	0	0	0	0	0	0	0	2	5	5	2	0	5	1.73	1.466e-05	8	14	14	8	0	14	4.79	5.437e-05	0	0	0	0	0	0	0	0	0	0	0	0	0	0	0	0	3	4	4	3	0	4
PF3D7_1435500	972	PF3D7_1435500	conserved Plasmodium protein, unknown function	0	0	0	0	0	0	0	0	2	6	6	2	0	6	9.84	0.00014021	1	4	4	1	0	4	4.33	0.00012385	0	0	0	0	0	0	0	0	0	0	0	0	0	0	0	0	1	2	2	1	0	2
PF3D7_1446500	980	PF3D7_1446500	conserved Plasmodium protein, unknown function	0	0	0	0	0	0	0	0	6	16	16	6	0	16	3.07	3.165e-05	4	7	7	4	0	7	1.97	1.834e-05	0	0	0	0	0	0	0	0	0	0	0	0	0	0	0	0	3	4	4	3	0	4
PF3D7_1415400	982	PF3D7_1415400	conserved Plasmodium protein, unknown function	0	0	0	0	0	0	0	0	2	4	4	2	0	4	1.49	1.611e-05	3	10	10	3	0	10	2.71	5.335e-05	0	0	0	0	0	0	0	0	0	0	0	0	0	0	0	0	1	1	1	1	0	1
PF3D7_0305500	819	PF3D7_0305500	conserved Plasmodium protein, unknown function	0	0	0	0	0	0	0	0	1	1	1	1	0	1	0.41	1.51e-06	1	1	1	1	0	1	0.28	2e-06	0	0	0	0	0	0	0	0	0	0	0	0	0	0	0	0	1	1	1	1	0	1
PF3D7_0108300	815	PF3D7_0108300	conserved Plasmodium protein, unknown function	0	0	0	0	0	0	0	0	6	13	13	6	0	13	4.95	3.474e-05	2	2	2	2	0	2	1.49	7.08e-06	0	0	0	0	0	0	0	0	0	0	0	0	0	0	0	0	1	2	2	1	0	2
PF3D7_1423700	463	PF3D7_1423700	conserved Plasmodium protein, unknown function	0	0	0	0	0	0	0	0	10	23	23	10	0	23	9.18	8.763e-05	6	11	11	6	0	11	5.71	5.553e-05	0	0	0	0	0	0	0	0	0	0	0	0	0	0	0	0	5	6	6	5	0	6
PF3D7_0519700	1476	PF3D7_0519700	conserved Plasmodium protein, unknown function	0	0	0	0	0	0	0	0	1	1	1	1	0	1	5.21	3.091e-05	2	3	3	2	0	3	10.94	0.00012288	0	0	0	0	0	0	0	0	0	0	0	0	0	0	0	0	0	0	0	0	0	0
PF3D7_1119900	1499	PF3D7_1119900	conserved Plasmodium protein, unknown function	0	0	0	0	0	0	0	0	3	4	4	3	0	4	2.12	1.357e-05	2	5	5	2	0	5	1.26	2.248e-05	0	0	0	0	0	0	0	0	0	0	0	0	0	0	0	0	0	0	0	0	0	0
PF3D7_1408700	1508	PF3D7_1408700	conserved Plasmodium protein, unknown function	0	0	0	0	0	0	0	0	1	3	3	1	0	3	0.15	2.48e-06	1	1	1	1	0	1	0.19	1.1e-06	0	0	0	0	0	0	0	0	0	0	0	0	0	0	0	0	0	0	0	0	0	0
PF3D7_1248700	652	PF3D7_1248700	conserved Plasmodium protein, unknown function	0	0	0	0	0	0	0	0	1	1	1	1	0	1	0.6	2.98e-06	3	3	3	3	0	3	2.31	1.186e-05	0	0	0	0	0	0	0	0	0	0	0	0	0	0	0	0	0	0	0	0	0	0
PF3D7_1468100	648	PF3D7_1468100	conserved Plasmodium protein, unknown function	0	0	0	0	0	0	0	0	2	2	2	2	0	2	1.25	4.64e-06	1	1	1	1	0	1	0.59	3.07e-06	0	0	0	0	0	0	0	0	0	0	0	0	0	0	0	0	0	0	0	0	0	0
PF3D7_1419700	644	PF3D7_1419700	conserved Plasmodium protein, unknown function	0	0	0	0	0	0	0	0	9	36	36	9	0	36	21.02	0.00041981	2	6	6	2	0	6	5.11	9.27e-05	0	0	0	0	0	0	0	0	0	0	0	0	0	0	0	0	0	0	0	0	0	0
PF3D7_0813300	662	PF3D7_0813300	conserved Plasmodium protein, unknown function	0	0	0	0	0	0	0	0	4	6	6	4	0	6	16.83	0.00011306	0	0	0	0	0	0	0	0	0	0	0	0	0	0	0	0	1	2	2	1	0	2	6.03	0.00010648	0	0	0	0	0	0
PF3D7_1425900	1567	PF3D7_1425900	conserved Plasmodium protein, unknown function	0	0	0	0	0	0	0	0	2	3	3	2	0	3	6.79	4.839e-05	0	0	0	0	0	0	0	0	0	0	0	0	0	0	0	0	0	0	0	0	0	0	0	0	1	1	1	1	0	1
PF3D7_1459600	1033	PF3D7_1459600	conserved Plasmodium protein, unknown function	0	0	0	0	0	0	0	0	1	1	1	1	0	1	1.62	7.41e-06	0	0	0	0	0	0	0	0	0	0	0	0	0	0	0	0	0	0	0	0	0	0	0	0	2	2	2	2	0	2
PF3D7_0611800	2227	PF3D7_0611800	conserved Plasmodium protein, unknown function	0	0	0	0	0	0	0	0	7	10	10	7	0	10	2.4	1.827e-05	0	0	0	0	0	0	0	0	0	0	0	0	0	0	0	0	0	0	0	0	0	0	0	0	0	0	0	0	0	0
PF3D7_0707200	2242	PF3D7_0707200	conserved Plasmodium protein, unknown function	0	0	0	0	0	0	0	0	1	2	2	1	0	2	0.66	5.58e-06	0	0	0	0	0	0	0	0	0	0	0	0	0	0	0	0	0	0	0	0	0	0	0	0	0	0	0	0	0	0
PF3D7_0723400	2241	PF3D7_0723400	conserved Plasmodium protein, unknown function	0	0	0	0	0	0	0	0	1	3	3	1	0	3	0.84	1.252e-05	0	0	0	0	0	0	0	0	0	0	0	0	0	0	0	0	0	0	0	0	0	0	0	0	0	0	0	0	0	0
PF3D7_1126500	2228	PF3D7_1126500	conserved Plasmodium protein, unknown function	0	0	0	0	0	0	0	0	2	5	5	2	0	5	2.27	2.169e-05	0	0	0	0	0	0	0	0	0	0	0	0	0	0	0	0	0	0	0	0	0	0	0	0	0	0	0	0	0	0
PF3D7_1136600	2231	PF3D7_1136600	conserved Plasmodium protein, unknown function	0	0	0	0	0	0	0	0	2	2	2	2	0	2	1.89	8.98e-06	0	0	0	0	0	0	0	0	0	0	0	0	0	0	0	0	0	0	0	0	0	0	0	0	0	0	0	0	0	0
PF3D7_1224400	2223	PF3D7_1224400	conserved Plasmodium protein, unknown function	0	0	0	0	0	0	0	0	1	3	3	1	0	3	2.69	2.993e-05	0	0	0	0	0	0	0	0	0	0	0	0	0	0	0	0	0	0	0	0	0	0	0	0	0	0	0	0	0	0
PF3D7_1359000	2244	PF3D7_1359000	conserved Plasmodium protein, unknown function	0	0	0	0	0	0	0	0	1	2	2	1	0	2	0.52	3.62e-06	0	0	0	0	0	0	0	0	0	0	0	0	0	0	0	0	0	0	0	0	0	0	0	0	0	0	0	0	0	0
PF3D7_0322700	1634	PF3D7_0322700	conserved Plasmodium protein, unknown function	0	0	0	0	0	0	0	0	1	1	1	1	0	1	0.45	1.92e-06	0	0	0	0	0	0	0	0	0	0	0	0	0	0	0	0	0	0	0	0	0	0	0	0	0	0	0	0	0	0
PF3D7_0514900	1627	PF3D7_0514900	conserved Plasmodium protein, unknown function	0	0	0	0	0	0	0	0	1	1	1	1	0	1	3.65	1.355e-05	0	0	0	0	0	0	0	0	0	0	0	0	0	0	0	0	0	0	0	0	0	0	0	0	0	0	0	0	0	0
PF3D7_1230800	1630	PF3D7_1230800	conserved Plasmodium protein, unknown function	0	0	0	0	0	0	0	0	1	2	2	1	0	2	2.57	2.033e-05	0	0	0	0	0	0	0	0	0	0	0	0	0	0	0	0	0	0	0	0	0	0	0	0	0	0	0	0	0	0
PF3D7_1366300	1633	PF3D7_1366300	conserved Plasmodium protein, unknown function	0	0	0	0	0	0	0	0	1	1	1	1	0	1	0.31	1.44e-06	0	0	0	0	0	0	0	0	0	0	0	0	0	0	0	0	0	0	0	0	0	0	0	0	0	0	0	0	0	0
PF3D7_1008100	1626	PF3D7_1008100	conserved Plasmodium protein, unknown function	0	0	0	0	0	0	0	0	3	3	3	3	0	3	1.04	4.62e-06	0	0	0	0	0	0	0	0	0	0	0	0	0	0	0	0	0	0	0	0	0	0	0	0	0	0	0	0	0	0
PF3D7_1225200	1068	PF3D7_1225200	conserved Plasmodium protein, unknown function	0	0	0	0	0	0	0	0	1	1	1	1	0	1	1.35	5e-06	0	0	0	0	0	0	0	0	0	0	0	0	0	0	0	0	0	0	0	0	0	0	0	0	0	0	0	0	0	0
PF3D7_0932800	1615	PF3D7_0932800	conserved Plasmodium protein, unknown function	0	0	0	0	0	0	0	0	1	2	2	1	0	2	1.12	8.85e-06	0	0	0	0	0	0	0	0	0	0	0	0	0	0	0	0	0	0	0	0	0	0	0	0	0	0	0	0	0	0
PF3D7_1142100	1621	PF3D7_1142100	conserved Plasmodium protein, unknown function	0	0	0	0	0	0	0	0	1	1	1	1	0	1	0.47	2.17e-06	0	0	0	0	0	0	0	0	0	0	0	0	0	0	0	0	0	0	0	0	0	0	0	0	0	0	0	0	0	0
PF3D7_1133900	1062	PF3D7_1133900	conserved Plasmodium protein, unknown function	0	0	0	0	0	0	0	0	1	2	2	1	0	2	1.14	9.64e-06	0	0	0	0	0	0	0	0	0	0	0	0	0	0	0	0	0	0	0	0	0	0	0	0	0	0	0	0	0	0
PF3D7_0813400	1661	PF3D7_0813400	conserved Plasmodium protein, unknown function	0	0	0	0	0	0	0	0	0	0	0	0	0	0	0	0	1	3	3	1	0	3	1.82	3.58e-05	0	0	0	0	0	0	0	0	0	0	0	0	0	0	0	0	1	1	1	1	0	1
PF3D7_0820900	2298	PF3D7_0820900	conserved Plasmodium protein, unknown function	0	0	0	0	0	0	0	0	0	0	0	0	0	0	0	0	1	2	2	1	0	2	0.82	9.98e-06	0	0	0	0	0	0	0	0	0	0	0	0	0	0	0	0	0	0	0	0	0	0
PF3D7_1456700	2287	PF3D7_1456700	conserved Plasmodium protein, unknown function	0	0	0	0	0	0	0	0	0	0	0	0	0	0	0	0	1	3	3	1	0	3	2.19	3.449e-05	0	0	0	0	0	0	0	0	0	0	0	0	0	0	0	0	0	0	0	0	0	0
PF3D7_0725400	1670	PF3D7_0725400	conserved Plasmodium protein, unknown function	0	0	0	0	0	0	0	0	0	0	0	0	0	0	0	0	1	1	1	1	0	1	10.09	7.215e-05	0	0	0	0	0	0	0	0	0	0	0	0	0	0	0	0	0	0	0	0	0	0
PF3D7_1014100	1095	PF3D7_1014100	conserved Plasmodium protein, unknown function	0	0	0	0	0	0	0	0	0	0	0	0	0	0	0	0	1	3	3	1	0	3	0.69	1.622e-05	0	0	0	0	0	0	0	0	0	0	0	0	0	0	0	0	0	0	0	0	0	0
PF3D7_1332200	1097	PF3D7_1332200	conserved Plasmodium protein, unknown function	0	0	0	0	0	0	0	0	0	0	0	0	0	0	0	0	1	2	2	1	0	2	1.5	1.571e-05	0	0	0	0	0	0	0	0	0	0	0	0	0	0	0	0	0	0	0	0	0	0
PF3D7_1361800	1096	PF3D7_1361800	conserved Plasmodium protein, unknown function	0	0	0	0	0	0	0	0	0	0	0	0	0	0	0	0	1	1	1	1	0	1	0.54	3.02e-06	0	0	0	0	0	0	0	0	0	0	0	0	0	0	0	0	0	0	0	0	0	0
PF3D7_1455300	1093	PF3D7_1455300	conserved Plasmodium protein, unknown function	0	0	0	0	0	0	0	0	0	0	0	0	0	0	0	0	2	3	3	2	0	3	4.1	3.868e-05	0	0	0	0	0	0	0	0	0	0	0	0	0	0	0	0	0	0	0	0	0	0
PF3D7_0520400	1085	PF3D7_0520400	conserved Plasmodium protein, unknown function	0	0	0	0	0	0	0	0	0	0	0	0	0	0	0	0	1	1	1	1	0	1	4.65	2.613e-05	0	0	0	0	0	0	0	0	0	0	0	0	0	0	0	0	0	0	0	0	0	0
PF3D7_0924400	2339	PF3D7_0924400	conserved Plasmodium protein, unknown function	0	0	0	0	0	0	0	0	0	0	0	0	0	0	0	0	0	0	0	0	0	0	0	0	0	0	0	0	0	0	0	0	0	0	0	0	0	0	0	0	1	2	2	1	0	2
PF3D7_1441100	1745	PF3D7_1441100	conserved Plasmodium protein, unknown function	0	0	0	0	0	0	0	0	0	0	0	0	0	0	0	0	0	0	0	0	0	0	0	0	0	0	0	0	0	0	0	0	0	0	0	0	0	0	0	0	2	6	6	2	0	6
PF3D7_1366900	1117	PF3D7_1366900	conserved Plasmodium protein, unknown function	0	0	0	0	0	0	0	0	0	0	0	0	0	0	0	0	0	0	0	0	0	0	0	0	0	0	0	0	0	0	0	0	0	0	0	0	0	0	0	0	1	1	1	1	0	1
PF3D7_0913000	2182	PF3D7_0913000	conserved protein, unknown function	0	0	0	0	0	0	0	0	2	2	2	2	0	2	16.33	8.076e-05	0	0	0	0	0	0	0	0	0	0	0	0	0	0	0	0	0	0	0	0	0	0	0	0	0	0	0	0	0	0
PF3D7_1115700	848	PF3D7_1115700	cysteine proteinase falcipain 2a (FP2A)	0	0	0	0	0	0	0	0	1	2	0	0	2	1	2.48	1.226e-05	0	0	0	0	0	0	0	0	0	0	0	0	0	0	0	0	0	0	0	0	0	0	0	0	0	0	0	0	0	0
PF3D7_1115300	852	PF3D7_1115300	cysteine proteinase falcipain 2b (FP2B)	0	0	0	0	0	0	0	0	1	2	0	0	2	1	2.49	1.231e-05	0	0	0	0	0	0	0	0	0	0	0	0	0	0	0	0	0	0	0	0	0	0	0	0	0	0	0	0	0	0
PF3D7_0935800	881	PF3D7_0935800	cytoadherence linked asexual protein 9 (CLAG9)	0	0	0	0	0	0	0	0	0	0	0	0	0	0	0	0	1	1	1	1	0	1	0.75	5.87e-06	0	0	0	0	0	0	0	0	0	0	0	0	0	0	0	0	0	0	0	0	0	0
PF3D7_1251500	1618	PF3D7_1251500	DEAD/DEAH box ATP-dependent RNA helicase, putative	0	0	0	0	0	0	0	0	1	1	1	1	0	1	1.56	8.42e-06	0	0	0	0	0	0	0	0	0	0	0	0	0	0	0	0	0	0	0	0	0	0	0	0	0	0	0	0	0	0
PF3D7_1227100	942	PF3D7_1227100	DNA helicase 60 (DH60)	1	1	1	1	0	1	2.02	1.312e-05	0	0	0	0	0	0	0	0	0	0	0	0	0	0	0	0	0	0	0	0	0	0	0	0	0	0	0	0	0	0	0	0	0	0	0	0	0	0
PF3D7_0318200	1067	PF3D7_0318200	DNA-directed RNA polymerase II subunit RPB1 (RPB1)	0	0	0	0	0	0	0	0	2	4	4	2	0	4	1.71	9.66e-06	0	0	0	0	0	0	0	0	0	0	0	0	0	0	0	0	0	0	0	0	0	0	0	0	0	0	0	0	0	0
PF3D7_0814200	104	PF3D7_0814200	DNA/RNA-binding protein Alba 1 (ALBA1)	4	7	7	4	0	7	18.15	0.0002748	8	50	50	8	0	50	27.02	0.0011967	8	126	126	8	0	126	36.69	0.00399565	8	25	25	8	0	25	28.23	0.00155988	10	27	27	10	0	27	33.87	0.00182581	12	52	52	12	0	52
PF3D7_1006200	33	PF3D7_1006200	DNA/RNA-binding protein Alba 3 (ALBA3)	2	8	8	2	0	8	25.23	0.00072791	13	55	55	13	0	55	68.22	0.00305104	11	51	51	11	0	51	68.22	0.00374848	7	28	28	7	0	28	48.6	0.00404927	8	46	46	8	0	46	58.88	0.00720969	13	108	108	13	0	108
PF3D7_1347500	78	PF3D7_1347500	DNA/RNA-binding protein Alba 4 (ALBA4)	1	1	1	1	0	1	2.96	2.617e-05	10	31	31	10	0	31	37.1	0.00049464	10	31	31	10	0	31	36.02	0.00065537	3	3	3	3	0	3	14.52	0.00012479	3	4	4	3	0	4	14.52	0.00018033	11	44	44	11	0	44
PF3D7_1035700	1091	PF3D7_1035700	duffy binding-like merozoite surface protein (DBLMSP)	0	0	0	0	0	0	0	0	0	0	0	0	0	0	0	0	1	1	1	1	0	1	4.73	1.128e-05	0	0	0	0	0	0	0	0	0	0	0	0	0	0	0	0	0	0	0	0	0	0
PF3D7_1434500	1623	PF3D7_1434500	dynein-related AAA-type ATPase, putative	0	0	0	0	0	0	0	0	1	1	1	1	0	1	0.12	7.3e-07	0	0	0	0	0	0	0	0	0	0	0	0	0	0	0	0	0	0	0	0	0	0	0	0	0	0	0	0	0	0
PF3D7_1004300	2222	PF3D7_1004300	E3 ubiquitin-protein ligase, putative	0	0	0	0	0	0	0	0	2	2	2	2	0	2	2.74	1.051e-05	0	0	0	0	0	0	0	0	0	0	0	0	0	0	0	0	0	0	0	0	0	0	0	0	0	0	0	0	0	0
PF3D7_0707700	1601	PF3D7_0707700	E3 ubiquitin-protein ligase, putative	0	0	0	0	0	0	0	0	3	5	5	3	0	5	4.47	3.088e-05	0	0	0	0	0	0	0	0	0	0	0	0	0	0	0	0	0	0	0	0	0	0	0	0	0	0	0	0	0	0
PF3D7_1033200	664	PF3D7_1033200	early transcribed membrane protein 10.2 (ETRAMP10.2)	0	0	0	0	0	0	0	0	1	2	2	1	0	2	3.94	3.344e-05	0	0	0	0	0	0	0	0	0	0	0	0	0	0	0	0	0	0	0	0	0	0	0	0	1	1	1	1	0	1
PF3D7_0532100	853	PF3D7_0532100	early transcribed membrane protein 5 (ETRAMP5)	0	0	0	0	0	0	0	0	1	1	1	1	0	1	7.18	3.279e-05	0	0	0	0	0	0	0	0	0	0	0	0	0	0	0	0	0	0	0	0	0	0	0	0	0	0	0	0	0	0
PF3D7_1357100	98	PF3D7_1357100	elongation factor 1-alpha	2	8	8	2	0	8	7.22	0.00017582	9	27	23	8	4	27	26.41	0.00036177	8	10	10	8	0	10	21.9	0.00017753	4	4	3	3	1	3.13636	15.12	0.00010955	3	9	4	2	5	5.81818	13.09	0.00022026	2	4	2	1	2	4
PF3D7_0731100	1543	PF3D7_0731100	EMP1-trafficking protein (PTP2)	0	0	0	0	0	0	0	0	6	13	13	6	0	13	11.24	8.67e-05	0	0	0	0	0	0	0	0	1	1	1	1	0	1	1.69	1.739e-05	0	0	0	0	0	0	0	0	0	0	0	0	0	0
PF3D7_0730900	1069	PF3D7_0730900	EMP1-trafficking protein (PTP4)	0	0	0	0	0	0	0	0	1	3	3	1	0	3	0.57	8.44e-06	0	0	0	0	0	0	0	0	0	0	0	0	0	0	0	0	0	0	0	0	0	0	0	0	0	0	0	0	0	0
PF3D7_1002100	1086	PF3D7_1002100	EMP1-trafficking protein (PTP5)	0	0	0	0	0	0	0	0	0	0	0	0	0	0	0	0	1	8	8	1	0	8	1.74	9.971e-05	0	0	0	0	0	0	0	0	0	0	0	0	0	0	0	0	0	0	0	0	0	0
PF3D7_1222300	326	PF3D7_1222300	endoplasmin, putative (GRP94)	1	1	0	0	1	0	1.71	0	1	4	0	0	4	0	1.71	0	4	10	6	3	4	6.63158	6.94	6.352e-05	0	0	0	0	0	0	0	0	0	0	0	0	0	0	0	0	2	5	2	1	3	2.28571
PF3D7_1015900	468	PF3D7_1015900	enolase (ENO)	0	0	0	0	0	0	0	0	4	10	7	3	3	9.33333	13.45	0.00012421	0	0	0	0	0	0	0	0	0	0	0	0	0	0	0	0	1	3	3	1	0	3	3.81	0.00011281	1	1	1	1	0	1
PF3D7_0703500	1060	PF3D7_0703500	erythrocyte membrane-associated antigen	0	0	0	0	0	0	0	0	17	37	37	17	0	37	9.05	9.553e-05	0	0	0	0	0	0	0	0	0	0	0	0	0	0	0	0	0	0	0	0	0	0	0	0	0	0	0	0	0	0
PF3D7_1468700	1053	PF3D7_1468700	eukaryotic initiation factor 4A (eIF4A)	0	0	0	0	0	0	0	0	1	4	4	1	0	4	3.27	5.965e-05	0	0	0	0	0	0	0	0	0	0	0	0	0	0	0	0	0	0	0	0	0	0	0	0	0	0	0	0	0	0
PF3D7_1312900	1614	PF3D7_1312900	eukaryotic translation initation factor 4 gamma (EIF4G)	0	0	0	0	0	0	0	0	1	1	1	1	0	1	1.27	4.73e-06	0	0	0	0	0	0	0	0	0	0	0	0	0	0	0	0	0	0	0	0	0	0	0	0	0	0	0	0	0	0
PF3D7_0728000	802	PF3D7_0728000	eukaryotic translation initiation factor 2 alpha subunit, putative	0	0	0	0	0	0	0	0	4	7	7	4	0	7	9.42	0.00012629	1	2	2	1	0	2	2.74	4.781e-05	0	0	0	0	0	0	0	0	4	6	6	4	0	6	18.84	0.00030584	1	1	1	1	0	1
PF3D7_1010600	571	PF3D7_1010600	eukaryotic translation initiation factor 2 beta subunit, putative	1	2	2	1	0	2	5.41	8.771e-05	0	0	0	0	0	0	0	0	1	5	5	1	0	5	5.41	0.00017713	0	0	0	0	0	0	0	0	0	0	0	0	0	0	0	0	1	2	2	1	0	2
PF3D7_1410600	164	PF3D7_1410600	eukaryotic translation initiation factor 2 gamma subunit, putative	5	13	13	5	0	13	21.72	0.00027218	9	39	39	9	0	39	32.47	0.00049783	7	28	28	7	0	28	24.95	0.00047356	5	9	9	5	0	9	19.35	0.0002995	3	15	15	3	0	15	10.11	0.00054098	10	33	33	10	0	33
PF3D7_1212700	462	PF3D7_1212700	eukaryotic translation initiation factor 3 subunit A, putative (EIF3A)	0	0	0	0	0	0	0	0	19	47	47	19	0	47	15.9	0.0002026	9	20	20	9	0	20	7.7	0.00011423	0	0	0	0	0	0	0	0	0	0	0	0	0	0	0	0	4	6	6	4	0	6
PF3D7_0517700	453	PF3D7_0517700	eukaryotic translation initiation factor 3 subunit B, putative (EIF3B)	0	0	0	0	0	0	0	0	15	39	39	15	0	39	20.25	0.00032331	9	17	17	9	0	17	13.83	0.00018673	0	0	0	0	0	0	0	0	2	4	4	2	0	4	5.59	9.369e-05	9	15	15	9	0	15
PF3D7_1206200	461	PF3D7_1206200	eukaryotic translation initiation factor 3 subunit C, putative (EIF3C)	0	0	0	0	0	0	0	0	21	60	60	21	0	60	21.34	0.00036193	9	21	21	9	0	21	10.67	0.00016784	0	0	0	0	0	0	0	0	0	0	0	0	0	0	0	0	6	14	14	6	0	14
PF3D7_1007900	629	PF3D7_1007900	eukaryotic translation initiation factor 3 subunit D, putative (EIF3D)	0	0	0	0	0	0	0	0	11	29	29	11	0	29	21.73	0.00031701	2	4	4	2	0	4	5.89	5.793e-05	0	0	0	0	0	0	0	0	0	0	0	0	0	0	0	0	4	7	7	4	0	7
PF3D7_0528200	464	PF3D7_0528200	eukaryotic translation initiation factor 3 subunit E, putative (EIF3E)	0	0	0	0	0	0	0	0	2	8	8	2	0	8	3.87	9.185e-05	1	2	2	1	0	2	1.93	3.042e-05	0	0	0	0	0	0	0	0	0	0	0	0	0	0	0	0	1	2	2	1	0	2
PF3D7_0918300	666	PF3D7_0918300	eukaryotic translation initiation factor 3 subunit F, putative (EIF3F)	0	0	0	0	0	0	0	0	3	7	7	3	0	7	13.44	0.00012984	0	0	0	0	0	0	0	0	0	0	0	0	0	0	0	0	0	0	0	0	0	0	0	0	1	1	1	1	0	1
PF3D7_0815600	628	PF3D7_0815600	eukaryotic translation initiation factor 3 subunit G, putative (EIF3G)	0	0	0	0	0	0	0	0	8	30	30	8	0	30	30.22	0.00066444	3	6	6	3	0	6	13.43	0.00017607	0	0	0	0	0	0	0	0	0	0	0	0	0	0	0	0	4	15	15	4	0	15
PF3D7_0716800	242	PF3D7_0716800	eukaryotic translation initiation factor 3 subunit I, putative (EIF3I)	0	0	0	0	0	0	0	0	11	91	91	11	0	91	41.59	0.00165182	8	63	63	8	0	63	34.86	0.00151517	2	2	2	2	0	2	11.01	9.464e-05	3	4	4	3	0	4	16.82	0.00020514	11	39	39	11	0	39
PF3D7_0310600.1;PF3D7_0310600.2	1058	PF3D7_0310600.1	eukaryotic translation initiation factor 3 subunit K, putative (EIF3K)	0	0	0	0	0	0	0	0	1	4	4	1	0	4	7.23	0.00010103	0	0	0	0	0	0	0	0	0	0	0	0	0	0	0	0	0	0	0	0	0	0	0	0	0	0	0	0	0	0
PF3D7_0612100	667	PF3D7_0612100	eukaryotic translation initiation factor 3 subunit L, putative (EIF3L)	0	0	0	0	0	0	0	0	3	12	12	3	0	12	9.3	0.00010858	0	0	0	0	0	0	0	0	0	0	0	0	0	0	0	0	0	0	0	0	0	0	0	0	1	2	2	1	0	2
PF3D7_0418200	1061	PF3D7_0418200	eukaryotic translation initiation factor 3 subunit M, putative (EIF3M)	0	0	0	0	0	0	0	0	1	3	3	1	0	3	2.56	4.151e-05	0	0	0	0	0	0	0	0	0	0	0	0	0	0	0	0	0	0	0	0	0	0	0	0	0	0	0	0	0	0
PF3D7_0315100	1579	PF3D7_0315100	eukaryotic translation initiation factor 4E (eIF4E)	0	0	0	0	0	0	0	0	3	5	5	3	0	5	13.22	0.00013074	0	0	0	0	0	0	0	0	0	0	0	0	0	0	0	0	0	0	0	0	0	0	0	0	0	0	0	0	0	0
PF3D7_1204300	676	PF3D7_1204300	eukaryotic translation initiation factor 5A (EIF5A)	0	0	0	0	0	0	0	0	0	0	0	0	0	0	0	0	1	6	6	1	0	6	6.83	0.00029309	0	0	0	0	0	0	0	0	0	0	0	0	0	0	0	0	1	3	3	1	0	3
PF3D7_0302900	1620	PF3D7_0302900	exportin-1, putative	0	0	0	0	0	0	0	0	1	1	1	1	0	1	1.04	4.73e-06	0	0	0	0	0	0	0	0	0	0	0	0	0	0	0	0	0	0	0	0	0	0	0	0	0	0	0	0	0	0
PF3D7_0316600	769	PF3D7_0316600	formate-nitrite transporter (FNT)	1	1	1	1	0	1	5.18	3.151e-05	0	0	0	0	0	0	0	0	0	0	0	0	0	0	0	0	0	0	0	0	0	0	0	0	0	0	0	0	0	0	0	0	0	0	0	0	0	0
PF3D7_1025000	889	PF3D7_1025000	formin 2, putative	0	0	0	0	0	0	0	0	0	0	0	0	0	0	0	0	1	2	2	1	0	2	1.94	1.605e-05	0	0	0	0	0	0	0	0	0	0	0	0	0	0	0	0	0	0	0	0	0	0
PF3D7_1444800	641	PF3D7_1444800	fructose-bisphosphate aldolase (FBPA)	0	0	0	0	0	0	0	0	1	3	3	1	0	3	4.34	4.826e-05	1	2	2	1	0	2	4.34	4.263e-05	0	0	0	0	0	0	0	0	0	0	0	0	0	0	0	0	0	0	0	0	0	0
PF3D7_0935600	446	PF3D7_0935600	gametocytogenesis-implicated protein (GIG)	0	0	0	0	0	0	0	0	1	2	2	1	0	2	3.13	2.319e-05	1	2	2	1	0	2	3.13	3.072e-05	2	3	3	2	0	3	6.05	9.067e-05	2	4	4	2	0	4	6.05	0.00013102	0	0	0	0	0	0
PF3D7_0113000	856	PF3D7_0113000	glutamic acid-rich protein (GARP)	0	0	0	0	0	0	0	0	1	1	1	1	0	1	1.93	8.82e-06	0	0	0	0	0	0	0	0	0	0	0	0	0	0	0	0	0	0	0	0	0	0	0	0	0	0	0	0	0	0
PF3D7_1462800	342	PF3D7_1462800	glyceraldehyde-3-phosphate dehydrogenase (GAPDH)	0	0	0	0	0	0	0	0	4	8	8	4	0	8	18.69	0.00014091	2	4	4	2	0	4	11.28	9.335e-05	0	0	0	0	0	0	0	0	1	1	1	1	0	1	5.93	4.976e-05	1	2	2	1	0	2
PF3D7_1224000	1034	PF3D7_1224000	GTP cyclohydrolase I (GCH1)	0	0	0	0	0	0	0	0	1	1	1	1	0	1	3.34	1.526e-05	0	0	0	0	0	0	0	0	0	0	0	0	0	0	0	0	0	0	0	0	0	0	0	0	1	1	1	1	0	1
PF3D7_1117700	27	PF3D7_1117700	GTP-binding nuclear protein RAN/TC4 (RAN)	1	12	0	0	12	0	6.54	0	2	9	0	0	9	0	10.28	0	2	7	0	0	7	0	10.28	0	2	5	0	0	5	0	10.75	0	1	3	0	0	3	1.5	6.54	0.00011755	1	1	0	0	1	0
PF3D7_1309500	1563	PF3D7_1309500	H/ACA ribonucleoprotein complex subunit 1, putative (GAR1)	0	0	0	0	0	0	0	0	3	3	3	3	0	3	16.27	8.52e-05	0	0	0	0	0	0	0	0	0	0	0	0	0	0	0	0	1	1	1	1	0	1	9.09	8.024e-05	0	0	0	0	0	0
PF3D7_1417500	825	PF3D7_1417500	H/ACA ribonucleoprotein complex subunit 4, putative (CBF5)	0	0	0	0	0	0	0	0	3	10	10	3	0	10	9.66	0.00012737	1	1	1	1	0	1	4.72	1.688e-05	0	0	0	0	0	0	0	0	0	0	0	0	0	0	0	0	0	0	0	0	0	0
PF3D7_0303200	888	PF3D7_0303200	HAD superfamily protein, putative	0	0	0	0	0	0	0	0	0	0	0	0	0	0	0	0	1	1	1	1	0	1	1.03	6.77e-06	0	0	0	0	0	0	0	0	0	0	0	0	0	0	0	0	0	0	0	0	0	0
PF3D7_0501100.1	1022	PF3D7_0501100.1	heat shock protein 40, type II (HSP40)	0	0	0	0	0	0	0	0	2	4	4	2	0	4	12.19	5.906e-05	0	0	0	0	0	0	0	0	2	4	4	2	0	4	12.19	0.00015397	0	0	0	0	0	0	0	0	0	0	0	0	0	0
PF3D7_0917900	41	PF3D7_0917900	heat shock protein 70 (HSP70-2)	5	12	12	5	0	12	10.74	0.00017919	9	20	20	9	0	20	19.79	0.00018208	13	40	40	13	0	40	26.84	0.00048248	2	2	2	2	0	2	3.99	4.747e-05	1	2	2	1	0	2	2.3	5.144e-05	10	17	17	10	0	17
PF3D7_1134000	341	PF3D7_1134000	heat shock protein 70 (HSP70-3)	0	0	0	0	0	0	0	0	2	3	3	2	0	3	5.13	2.686e-05	3	5	5	3	0	5	7.39	5.931e-05	0	0	0	0	0	0	0	0	1	1	1	1	0	1	2.41	2.529e-05	1	1	1	1	0	1
PF3D7_0831700	84	PF3D7_0831700	heat shock protein 70 (HSP70-x)	1	9	0	0	9	0	1.91	0	6	18	3	2	15	3.39593	10.31	2.969e-05	4	7	1	1	6	1.05197	7.66	1.218e-05	2	4	1	1	3	1.01538	3.98	2.314e-05	1	2	0	0	2	0	1.91	0	2	7	0	0	7	0
PF3D7_0818900	68	PF3D7_0818900	heat shock protein 70 (HSP70)	7	23	9	4	14	10.4537	13.74	0.00015033	28	104	79	21	25	94.821	33.23	0.00083135	22	86	72	17	14	80.3498	31.91	0.00093339	6	16	6	2	10	6.92495	11.96	0.00015828	5	12	7	3	5	8.73333	10.49	0.00021634	6	14	3	3	11	5.375
PF3D7_0708400	458	PF3D7_0708400	heat shock protein 90 (HSP90)	0	0	0	0	0	0	0	0	4	6	6	4	0	6	6.17	4.78e-05	4	9	7	3	2	7.35897	6.31	7.768e-05	0	0	0	0	0	0	0	0	0	0	0	0	0	0	0	0	2	5	0	0	5	0
PF3D7_1118200	846	PF3D7_1118200	heat shock protein 90, putative	0	0	0	0	0	0	0	0	1	1	1	1	0	1	1.83	6.38e-06	0	0	0	0	0	0	0	0	0	0	0	0	0	0	0	0	0	0	0	0	0	0	0	0	0	0	0	0	0	0
PF3D7_0817900	1054	PF3D7_0817900	high mobility group protein B2 (HMGB2)	0	0	0	0	0	0	0	0	1	1	1	1	0	1	14.14	5.996e-05	0	0	0	0	0	0	0	0	0	0	0	0	0	0	0	0	0	0	0	0	0	0	0	0	0	0	0	0	0	0
PF3D7_1205800	2232	PF3D7_1205800	high mobility group protein B3, putative (HMGB3)	0	0	0	0	0	0	0	0	3	5	5	3	0	5	1.88	1.299e-05	0	0	0	0	0	0	0	0	0	0	0	0	0	0	0	0	0	0	0	0	0	0	0	0	0	0	0	0	0	0
PF3D7_0929400	675	PF3D7_0929400	high molecular weight rhoptry protein 2 (RhopH2)	0	0	0	0	0	0	0	0	0	0	0	0	0	0	0	0	2	4	4	2	0	4	2.18	2.283e-05	0	0	0	0	0	0	0	0	0	0	0	0	0	0	0	0	1	2	2	1	0	2
PF3D7_0905400	874	PF3D7_0905400	high molecular weight rhoptry protein 3 (RhopH3)	0	0	0	0	0	0	0	0	0	0	0	0	0	0	0	0	2	5	5	2	0	5	2.79	4.384e-05	0	0	0	0	0	0	0	0	0	0	0	0	0	0	0	0	0	0	0	0	0	0
PF3D7_0823300	650	PF3D7_0823300	histone acetyltransferase GCN5 (GCN5)	0	0	0	0	0	0	0	0	3	7	7	3	0	7	2.87	2.836e-05	1	1	1	1	0	1	1.02	5.37e-06	0	0	0	0	0	0	0	0	0	0	0	0	0	0	0	0	0	0	0	0	0	0
PF3D7_1020700	2212	PF3D7_1020700	histone acetyltransferase, putative	0	0	0	0	0	0	0	0	4	9	9	4	0	9	3.47	4.21e-05	0	0	0	0	0	0	0	0	0	0	0	0	0	0	0	0	0	0	0	0	0	0	0	0	0	0	0	0	0	0
PF3D7_0925700	1063	PF3D7_0925700	histone deacetylase 1 (HDAC1)	0	0	0	0	0	0	0	0	1	2	2	1	0	2	3.79	2.644e-05	0	0	0	0	0	0	0	0	0	0	0	0	0	0	0	0	0	0	0	0	0	0	0	0	0	0	0	0	0	0
PF3D7_1472200	1498	PF3D7_1472200	histone deacetylase, putative (HDA1)	0	0	0	0	0	0	0	0	4	10	10	4	0	10	2.58	2.637e-05	1	1	1	1	0	1	0.49	3.49e-06	0	0	0	0	0	0	0	0	0	0	0	0	0	0	0	0	0	0	0	0	0	0
PF3D7_0617800	429	PF3D7_0617800	histone H2A (H2A)	2	5	3	1	2	3.46154	29.77	0.00025726	1	1	0	0	1	0	6.87	0	1	4	0	0	4	0	6.87	0	0	0	0	0	0	0	0	0	0	0	0	0	0	0	0	0	0	0	0	0	0	0
PF3D7_0320900	307	PF3D7_0320900	histone H2A variant, putative (H2A.Z)	4	9	7	3	2	8.07692	39.24	0.00049769	2	2	1	1	1	1.33333	17.72	5.009e-05	1	4	0	0	4	0	5.7	0	1	1	1	1	0	1	18.35	9.794e-05	0	0	0	0	0	0	0	0	0	0	0	0	0	0
PF3D7_1105100	574	PF3D7_1105100	histone H2B (H2B)	4	19	19	4	0	19	22.41	0.00159466	0	0	0	0	0	0	0	0	1	1	1	1	0	1	10.34	6.78e-05	0	0	0	0	0	0	0	0	0	0	0	0	0	0	0	0	0	0	0	0	0	0
PF3D7_0714000	765	PF3D7_0714000	histone H2B variant (H2B.Z)	3	12	12	3	0	12	12.3	0.00095762	0	0	0	0	0	0	0	0	0	0	0	0	0	0	0	0	0	0	0	0	0	0	0	0	0	0	0	0	0	0	0	0	0	0	0	0	0	0
PF3D7_0610400	767	PF3D7_0610400	histone H3 (H3)	1	6	6	1	0	6	23.7	0.0004327	0	0	0	0	0	0	0	0	0	0	0	0	0	0	0	0	0	0	0	0	0	0	0	0	0	0	0	0	0	0	0	0	0	0	0	0	0	0
PF3D7_0617900	753	PF3D7_0617900	histone H3 variant, putative (H3.3)	1	4	4	1	0	4	23.7	0.00028847	1	1	0	0	1	0.333333	9.63	1.466e-05	0	0	0	0	0	0	0	0	0	0	0	0	0	0	0	0	0	0	0	0	0	0	0	0	0	0	0	0	0	0
PF3D7_1105000	572	PF3D7_1105000	histone H4 (H4)	3	5	2	2	3	5	42.16	0.00047724	0	0	0	0	0	0	0	0	1	2	0	0	2	1	11.76	7.71e-05	0	0	0	0	0	0	0	0	0	0	0	0	0	0	0	0	0	0	0	0	0	0
PF3D7_0522600	1461	PF3D7_0522600	inner membrane complex protein	1	1	1	1	0	1	4.14	2.016e-05	0	0	0	0	0	0	0	0	0	0	0	0	0	0	0	0	0	0	0	0	0	0	0	0	0	0	0	0	0	0	0	0	0	0	0	0	0	0
PF3D7_0525800	882	PF3D7_0525800	inner membrane complex protein 1g, putative (IMC1g)	0	0	0	0	0	0	0	0	0	0	0	0	0	0	0	0	1	2	2	1	0	2	3.33	5.243e-05	0	0	0	0	0	0	0	0	0	0	0	0	0	0	0	0	0	0	0	0	0	0
PF3D7_0812400	1056	PF3D7_0812400	karyopherin alpha (KARalpha)	0	0	0	0	0	0	0	0	1	1	1	1	0	1	2.57	1.089e-05	0	0	0	0	0	0	0	0	0	0	0	0	0	0	0	0	0	0	0	0	0	0	0	0	0	0	0	0	0	0
PF3D7_0524000	854	PF3D7_0524000	karyopherin beta (KASbeta)	0	0	0	0	0	0	0	0	3	6	6	3	0	6	3.74	3.171e-05	0	0	0	0	0	0	0	0	0	0	0	0	0	0	0	0	0	0	0	0	0	0	0	0	0	0	0	0	0	0
PF3D7_0202000	226	PF3D7_0202000	knob-associated histidine-rich protein (KAHRP)	1	1	1	1	0	1	5.5	1.489e-05	1	2	2	1	0	2	3.36	1.815e-05	2	2	2	2	0	2	3.21	2.405e-05	4	8	8	4	0	8	8.87	0.00018928	0	0	0	0	0	0	0	0	1	1	1	1	0	1
PF3D7_1324900	455	PF3D7_1324900	L-lactate dehydrogenase (LDH)	0	0	0	0	0	0	0	0	7	18	18	7	0	18	32.28	0.00033811	4	8	8	4	0	8	16.77	0.0001991	0	0	0	0	0	0	0	0	2	3	3	2	0	3	10.13	0.00015921	0	0	0	0	0	0
PF3D7_1354300	2194	PF3D7_1354300	large subunit rRNA methyltransferase, putative	0	0	0	0	0	0	0	0	8	19	19	8	0	19	9.13	0.00011067	0	0	0	0	0	0	0	0	0	0	0	0	0	0	0	0	0	0	0	0	0	0	0	0	0	0	0	0	0	0
PF3D7_0417300	1744	PF3D7_0417300	LETM1-like protein, putative	0	0	0	0	0	0	0	0	0	0	0	0	0	0	0	0	0	0	0	0	0	0	0	0	0	0	0	0	0	0	0	0	1	1	1	1	0	1	2.74	2.091e-05	0	0	0	0	0	0
PF3D7_0612200	1466	PF3D7_0612200	leucine-rich repeat protein (LRR6)	1	1	1	1	0	1	0.86	5.22e-06	0	0	0	0	0	0	0	0	0	0	0	0	0	0	0	0	0	0	0	0	0	0	0	0	0	0	0	0	0	0	0	0	0	0	0	0	0	0
PF3D7_0532400	878	PF3D7_0532400	lysine-rich membrane-associated PHISTb protein (LyMP)	0	0	0	0	0	0	0	0	0	0	0	0	0	0	0	0	2	2	2	2	0	2	4.73	2.979e-05	0	0	0	0	0	0	0	0	0	0	0	0	0	0	0	0	0	0	0	0	0	0
PF3D7_0500800	343	PF3D7_0500800	mature parasite-infected erythrocyte surface antigen (MESA)	0	0	0	0	0	0	0	0	3	5	5	3	0	5	3	2.07e-05	5	15	15	5	0	15	3.77	8.226e-05	0	0	0	0	0	0	0	0	1	2	2	1	0	2	0.7	2.339e-05	10	16	16	10	0	16
PF3D7_1353200	121	PF3D7_1353200	membrane associated histidine-rich protein (MAHRP2)	3	45	45	3	0	45	24.82	0.00319789	4	17	17	4	0	17	24.82	0.00073654	4	24	24	4	0	24	24.82	0.00137771	2	15	15	2	0	15	15.33	0.00169423	3	19	19	3	0	19	15.33	0.00232582	3	7	7	3	0	7
PF3D7_0930300	672	PF3D7_0930300	merozoite surface protein 1 (MSP1)	0	0	0	0	0	0	0	0	0	0	0	0	0	0	0	0	20	60	60	20	0	60	15.23	0.00027434	0	0	0	0	0	0	0	0	0	0	0	0	0	0	0	0	4	11	11	4	0	11
PF3D7_1335100	674	PF3D7_1335100	merozoite surface protein 7 (MSP7)	0	0	0	0	0	0	0	0	0	0	0	0	0	0	0	0	2	8	8	2	0	8	7.69	0.00017925	0	0	0	0	0	0	0	0	0	0	0	0	0	0	0	0	1	2	2	1	0	2
PF3D7_1228600	877	PF3D7_1228600	merozoite surface protein 9 (MSP9)	0	0	0	0	0	0	0	0	0	0	0	0	0	0	0	0	2	4	4	2	0	4	3.77	4.234e-05	0	0	0	0	0	0	0	0	0	0	0	0	0	0	0	0	0	0	0	0	0	0
PF3D7_1033600	1000	PF3D7_1033600	myb2 transcription factor, putative (Myb2)	0	0	0	0	0	0	0	0	3	3	3	3	0	3	4.37	1.946e-05	2	3	3	2	0	3	2.95	2.579e-05	0	0	0	0	0	0	0	0	0	0	0	0	0	0	0	0	0	0	0	0	0	0
PF3D7_1342600	866	PF3D7_1342600	myosin A (MyoA)	0	0	0	0	0	0	0	0	0	0	0	0	0	0	0	0	4	11	11	4	0	11	7.09	0.00010576	1	1	1	1	0	1	2.32	1.892e-05	0	0	0	0	0	0	0	0	0	0	0	0	0	0
PF3D7_0621800	809	PF3D7_0621800	nascent polypeptide associated complex alpha chain, putative	0	0	0	0	0	0	0	0	2	7	7	2	0	7	17.39	0.00022581	1	2	2	1	0	2	9.78	8.548e-05	0	0	0	0	0	0	0	0	1	2	2	1	0	2	12.5	0.00018229	0	0	0	0	0	0
PF3D7_1417200	711	PF3D7_1417200	NOT family protein, putative	1	1	1	1	0	1	0.29	2.18e-06	9	21	21	9	0	21	2.71	2.791e-05	4	11	11	4	0	11	1.46	1.937e-05	0	0	0	0	0	0	0	0	0	0	0	0	0	0	0	0	2	3	3	2	0	3
PF3D7_1124800	1575	PF3D7_1124800	nuclear preribosomal assembly protein, putative	0	0	0	0	0	0	0	0	3	7	7	3	0	7	16.67	0.0001689	0	0	0	0	0	0	0	0	0	0	0	0	0	0	0	0	0	0	0	0	0	0	0	0	0	0	0	0	0	0
PF3D7_1340300	2207	PF3D7_1340300	nucleolar complex protein 2, putative	0	0	0	0	0	0	0	0	3	4	4	3	0	4	4.5	2.486e-05	0	0	0	0	0	0	0	0	0	0	0	0	0	0	0	0	0	0	0	0	0	0	0	0	0	0	0	0	0	0
PF3D7_0612900	1474	PF3D7_0612900	nucleolar GTP-binding protein 1, putative	0	0	0	0	0	0	0	0	15	28	28	15	0	28	17.64	0.00024227	1	1	1	1	0	1	1.31	1.146e-05	0	0	0	0	0	0	0	0	0	0	0	0	0	0	0	0	0	0	0	0	0	0
PF3D7_1028400	2185	PF3D7_1028400	nucleolar preribosomal assembly protein, putative	0	0	0	0	0	0	0	0	5	11	11	5	0	11	12.84	0.00013518	0	0	0	0	0	0	0	0	0	0	0	0	0	0	0	0	0	0	0	0	0	0	0	0	0	0	0	0	0	0
PF3D7_0528800	2191	PF3D7_0528800	nucleolar preribosomal GTPase, putative	0	0	0	0	0	0	0	0	4	4	4	4	0	4	10.24	4.421e-05	0	0	0	0	0	0	0	0	0	0	0	0	0	0	0	0	0	0	0	0	0	0	0	0	0	0	0	0	0	0
PF3D7_0801500	2202	PF3D7_0801500	nucleolar protein 10, putative (NOL10)	0	0	0	0	0	0	0	0	2	3	3	2	0	3	5.65	3.244e-05	0	0	0	0	0	0	0	0	0	0	0	0	0	0	0	0	0	0	0	0	0	0	0	0	0	0	0	0	0	0
PF3D7_1008800	627	PF3D7_1008800	nucleolar protein 5, putative (NOP5)	0	0	0	0	0	0	0	0	7	18	18	7	0	18	14.29	0.00022781	1	1	1	1	0	1	4.05	1.677e-05	0	0	0	0	0	0	0	0	1	4	4	1	0	4	4.05	0.00014303	0	0	0	0	0	0
PF3D7_0931100	2208	PF3D7_0931100	nucleolar protein Nop52, putative	0	0	0	0	0	0	0	0	3	4	4	3	0	4	4.12	2.878e-05	0	0	0	0	0	0	0	0	0	0	0	0	0	0	0	0	0	0	0	0	0	0	0	0	0	0	0	0	0	0
PF3D7_1203700	459	PF3D7_1203700	nucleosome assembly protein (NAPL)	0	0	0	0	0	0	0	0	1	3	3	1	0	3	3.46	5.132e-05	1	2	2	1	0	2	3.46	4.533e-05	0	0	0	0	0	0	0	0	0	0	0	0	0	0	0	0	2	2	2	2	0	2
PF3D7_0919000	634	PF3D7_0919000	nucleosome assembly protein (NAPS)	0	0	0	0	0	0	0	0	2	5	5	2	0	5	8.18	0.00011033	3	4	4	3	0	4	11.9	0.00011694	0	0	0	0	0	0	0	0	0	0	0	0	0	0	0	0	0	0	0	0	0	0
PF3D7_0608800	635	PF3D7_0608800	ornithine aminotransferase (OAT)	0	0	0	0	0	0	0	0	2	3	3	2	0	3	5.07	4.301e-05	1	1	1	1	0	1	2.66	1.9e-05	0	0	0	0	0	0	0	0	0	0	0	0	0	0	0	0	0	0	0	0	0	0
PF3D7_1352700	2243	PF3D7_1352700	P-loop containing nucleoside triphosphate hydrolase, putative	0	0	0	0	0	0	0	0	1	3	3	1	0	3	0.59	7.03e-06	0	0	0	0	0	0	0	0	0	0	0	0	0	0	0	0	0	0	0	0	0	0	0	0	0	0	0	0	0	0
PF3D7_0501200	633	PF3D7_0501200	parasite-infected erythrocyte surface protein (PIESP2)	0	0	0	0	0	0	0	0	2	7	7	2	0	7	6.13	0.00010184	1	5	5	1	0	5	3.68	9.638e-05	0	0	0	0	0	0	0	0	0	0	0	0	0	0	0	0	0	0	0	0	0	0
PF3D7_1129100	345	PF3D7_1129100	parasitophorous vacuolar protein 1 (PV1)	0	0	0	0	0	0	0	0	1	7	7	1	0	7	2.43	9.192e-05	1	3	3	1	0	3	2.43	5.22e-05	0	0	0	0	0	0	0	0	2	7	7	2	0	7	11.5	0.00025972	2	2	2	2	0	2
PF3D7_0321500	1505	PF3D7_0321500	peptidase, putative	0	0	0	0	0	0	0	0	1	2	2	1	0	2	1.12	1.105e-05	1	3	3	1	0	3	1.12	2.197e-05	0	0	0	0	0	0	0	0	0	0	0	0	0	0	0	0	0	0	0	0	0	0
PF3D7_1237600	2198	PF3D7_1237600	periodic tryptophan protein 1, putative (PWP1)	0	0	0	0	0	0	0	0	4	6	6	4	0	6	7.57	7.094e-05	0	0	0	0	0	0	0	0	0	0	0	0	0	0	0	0	0	0	0	0	0	0	0	0	0	0	0	0	0	0
PF3D7_0802300	2220	PF3D7_0802300	periodic tryptophan protein 2, putative (PWP2)	0	0	0	0	0	0	0	0	3	3	3	3	0	3	3.03	1.588e-05	0	0	0	0	0	0	0	0	0	0	0	0	0	0	0	0	0	0	0	0	0	0	0	0	0	0	0	0	0	0
PF3D7_1027300	113	PF3D7_1027300	peroxiredoxin (nPrx)	3	8	8	3	0	8	6.87	0.00019818	13	79	79	13	0	79	34.35	0.00119317	6	12	12	6	0	12	16.79	0.00024014	2	3	3	2	0	3	7.12	0.00011812	2	4	4	2	0	4	7.12	0.00017069	7	13	13	7	0	13
PF3D7_1107700	1624	PF3D7_1107700	pescadillo homolog (PES)	0	0	0	0	0	0	0	0	3	5	5	3	0	5	5.75	4.616e-05	0	0	0	0	0	0	0	0	0	0	0	0	0	0	0	0	0	0	0	0	0	0	0	0	0	0	0	0	0	0
PF3D7_0419900	2300	PF3D7_0419900	phosphatidylinositol 4-kinase, putative	0	0	0	0	0	0	0	0	0	0	0	0	0	0	0	0	1	3	3	1	0	3	0.2	4.69e-06	0	0	0	0	0	0	0	0	0	0	0	0	0	0	0	0	0	0	0	0	0	0
PF3D7_1343000	898	PF3D7_1343000	phosphoethanolamine N-methyltransferase (PMT)	0	0	0	0	0	0	0	0	0	0	0	0	0	0	0	0	0	0	0	0	0	0	0	0	0	0	0	0	0	0	0	0	0	0	0	0	0	0	0	0	1	1	1	1	0	1
PF3D7_0922500	640	PF3D7_0922500	phosphoglycerate kinase (PGK)	0	0	0	0	0	0	0	0	2	7	7	2	0	7	6.25	9.988e-05	1	3	3	1	0	3	4.09	5.671e-05	0	0	0	0	0	0	0	0	0	0	0	0	0	0	0	0	0	0	0	0	0	0
PF3D7_1407900	764	PF3D7_1407900	plasmepsin I (PMI)	1	1	1	1	0	1	3.32	2.154e-05	0	0	0	0	0	0	0	0	0	0	0	0	0	0	0	0	0	0	0	0	0	0	0	0	0	0	0	0	0	0	0	0	0	0	0	0	0	0
PF3D7_1408000	850	PF3D7_1408000	plasmepsin II	0	0	0	0	0	0	0	0	1	2	2	1	0	2	2.87	2.621e-05	0	0	0	0	0	0	0	0	0	0	0	0	0	0	0	0	0	0	0	0	0	0	0	0	0	0	0	0	0	0
PF3D7_1407800	243	PF3D7_1407800	plasmepsin IV (PM4)	0	0	0	0	0	0	0	0	7	26	26	7	0	26	22.05	0.00034371	4	11	11	4	0	11	16.26	0.00019267	2	2	2	2	0	2	8.69	6.893e-05	1	1	1	1	0	1	3.34	3.735e-05	3	8	8	3	0	8
PF3D7_0301600	2183	PF3D7_0301600	Plasmodium exported protein (hyp1), unknown function (GEXP21)	0	0	0	0	0	0	0	0	8	13	13	8	0	13	15.85	0.00010541	0	0	0	0	0	0	0	0	0	0	0	0	0	0	0	0	0	0	0	0	0	0	0	0	0	0	0	0	0	0
PF3D7_0402000	677	PF3D7_0402000	Plasmodium exported protein (PHISTa), unknown function	0	0	0	0	0	0	0	0	0	0	0	0	0	0	0	0	2	2	2	2	0	2	7.01	3.675e-05	0	0	0	0	0	0	0	0	0	0	0	0	0	0	0	0	2	7	7	2	0	7
PF3D7_0402100	760	PF3D7_0402100	Plasmodium exported protein (PHISTb), unknown function	1	1	1	1	0	1	2.78	1.693e-05	0	0	0	0	0	0	0	0	0	0	0	0	0	0	0	0	1	1	1	1	0	1	4.17	2.691e-05	0	0	0	0	0	0	0	0	0	0	0	0	0	0
PF3D7_1201000	665	PF3D7_1201000	Plasmodium exported protein (PHISTb), unknown function	0	0	0	0	0	0	0	0	2	5	5	2	0	5	4.13	4.545e-05	0	0	0	0	0	0	0	0	0	0	0	0	0	0	0	0	0	0	0	0	0	0	0	0	1	1	1	1	0	1
PF3D7_1401600	1083	PF3D7_1401600	Plasmodium exported protein (PHISTb), unknown function	0	0	0	0	0	0	0	0	0	0	0	0	0	0	0	0	2	5	5	2	0	5	5.44	8.226e-05	0	0	0	0	0	0	0	0	0	0	0	0	0	0	0	0	4	6	6	4	0	6
PF3D7_0424600	876	PF3D7_0424600	Plasmodium exported protein (PHISTb), unknown function	0	0	0	0	0	0	0	0	0	0	0	0	0	0	0	0	1	1	1	1	0	1	4.85	2.545e-05	0	0	0	0	0	0	0	0	0	0	0	0	0	0	0	0	0	0	0	0	0	0
PF3D7_1476300	885	PF3D7_1476300	Plasmodium exported protein (PHISTb), unknown function	0	0	0	0	0	0	0	0	0	0	0	0	0	0	0	0	1	1	1	1	0	1	2.45	1.375e-05	0	0	0	0	0	0	0	0	0	0	0	0	0	0	0	0	0	0	0	0	0	0
PF3D7_0401800	855	PF3D7_0401800	Plasmodium exported protein (PHISTb), unknown function (PfD80)	0	0	0	0	0	0	0	0	1	1	1	1	0	1	3.21	1.06e-05	0	0	0	0	0	0	0	0	0	0	0	0	0	0	0	0	0	0	0	0	0	0	0	0	0	0	0	0	0	0
PF3D7_0830600	390	PF3D7_0830600	Plasmodium exported protein (PHISTc), unknown function	4	45	45	4	0	45	12.28	0.00096077	5	102	102	5	0	102	14.69	0.00132771	3	12	12	3	0	12	8.55	0.00020696	3	31	31	3	0	31	11.18	0.00105196	3	11	11	3	0	11	12.06	0.00040455	1	3	3	1	0	3
PF3D7_0801000	109	PF3D7_0801000	Plasmodium exported protein (PHISTc), unknown function	2	3	3	2	0	3	2.71	2.396e-05	54	277	277	54	0	277	36.34	0.00134879	5	6	6	5	0	6	5.66	3.871e-05	9	23	23	9	0	23	13.13	0.00029196	8	15	15	8	0	15	10.75	0.00020636	7	9	9	7	0	9
PF3D7_0702500	344	PF3D7_0702500	Plasmodium exported protein, unknown function	0	0	0	0	0	0	0	0	2	7	7	2	0	7	11.46	0.00016423	3	4	4	3	0	4	16.6	0.00012434	0	0	0	0	0	0	0	0	1	2	2	1	0	2	4.35	0.00013257	3	3	3	3	0	3
PF3D7_0113200	1481	PF3D7_0113200	Plasmodium exported protein, unknown function	0	0	0	0	0	0	0	0	3	6	6	3	0	6	5.57	6.016e-05	1	3	3	1	0	3	2.36	3.985e-05	0	0	0	0	0	0	0	0	0	0	0	0	0	0	0	0	0	0	0	0	0	0
PF3D7_1107300	454	PF3D7_1107300	polyadenylate-binding protein-interacting protein 1, putative (PAIP1)	0	0	0	0	0	0	0	0	21	43	43	21	0	43	8.67	7.655e-05	4	9	9	4	0	9	1.74	2.123e-05	0	0	0	0	0	0	0	0	2	2	2	2	0	2	0.93	1.006e-05	6	11	11	6	0	11
PF3D7_1360900	1116	PF3D7_1360900	polyadenylate-binding protein, putative	0	0	0	0	0	0	0	0	0	0	0	0	0	0	0	0	0	0	0	0	0	0	0	0	0	0	0	0	0	0	0	0	0	0	0	0	0	0	0	0	1	2	2	1	0	2
PF3D7_1224300	71	PF3D7_1224300	polyadenylate-binding protein, putative (PABP)	13	49	49	13	0	49	19.2	0.0005452	44	573	573	44	0	573	46.06	0.003887	41	566	566	41	0	566	46.06	0.00508717	13	32	32	13	0	32	22.97	0.00056591	30	144	144	30	0	144	39.43	0.00275992	44	356	356	44	0	356
PF3D7_1211800;PF3D7_1365900	126	PF3D7_1211800	polyubiquitin (PfpUB)	4	205	15	1	190	120.556	12.34	0.00308059	5	395	20	1	375	234.286	15.49	0.00364997	5	990	570	1	420	963.103	15.49	0.01988	5	505	5	1	500	171.667	12.86	0.0069721	5	420	10	1	410	283.333	12.86	0.0124714	4	140	20	1	120	88.5714
PF3D7_1011800	645	PF3D7_1011800	PRE-binding protein (PREBP)	0	0	0	0	0	0	0	0	7	15	15	7	0	15	7.73	7.817e-05	4	13	13	4	0	13	3.78	8.976e-05	0	0	0	0	0	0	0	0	0	0	0	0	0	0	0	0	0	0	0	0	0	0
PF3D7_1220100	1503	PF3D7_1220100	pre-mRNA-processing factor 17, putative (PRP17)	0	0	0	0	0	0	0	0	1	3	3	1	0	3	2.1	2.881e-05	1	2	2	1	0	2	2.1	2.545e-05	0	0	0	0	0	0	0	0	0	0	0	0	0	0	0	0	0	0	0	0	0	0
PF3D7_0308600	460	PF3D7_0308600	pre-mRNA-processing factor 19, putative (PRPF19)	0	0	0	0	0	0	0	0	6	14	14	6	0	14	18.05	0.0001562	1	1	1	1	0	1	2.82	1.478e-05	0	0	0	0	0	0	0	0	0	0	0	0	0	0	0	0	1	1	1	1	0	1
PF3D7_0218700	2214	PF3D7_0218700	pre-mRNA-processing protein 45, putative (PRP45)	0	0	0	0	0	0	0	0	1	2	2	1	0	2	3.32	2.463e-05	0	0	0	0	0	0	0	0	0	0	0	0	0	0	0	0	0	0	0	0	0	0	0	0	0	0	0	0	0	0
PF3D7_0405400	465	PF3D7_0405400	pre-mRNA-processing-splicing factor 8, putative (PRPF8)	0	0	0	0	0	0	0	0	6	10	10	6	0	10	2.58	1.893e-05	1	1	1	1	0	1	0.29	2.51e-06	0	0	0	0	0	0	0	0	0	0	0	0	0	0	0	0	1	1	1	1	0	1
PF3D7_0515000	1497	PF3D7_0515000	pre-mRNA-splicing factor CWC2, putative (CWC2)	0	0	0	0	0	0	0	0	2	5	5	2	0	5	3.07	3.5e-05	1	1	1	1	0	1	1.18	9.27e-06	0	0	0	0	0	0	0	0	0	0	0	0	0	0	0	0	0	0	0	0	0	0
PF3D7_0302000	816	PF3D7_0302000	pre-mRNA-splicing factor PRP46, putative (PRP46)	0	0	0	0	0	0	0	0	2	6	6	2	0	6	5.17	5.936e-05	3	5	5	3	0	5	7.67	6.554e-05	0	0	0	0	0	0	0	0	0	0	0	0	0	0	0	0	1	2	2	1	0	2
PF3D7_1361900	1055	PF3D7_1361900	proliferating cell nuclear antigen 1 (PCNA1)	0	0	0	0	0	0	0	0	1	1	1	1	0	1	4.01	2.166e-05	0	0	0	0	0	0	0	0	0	0	0	0	0	0	0	0	0	0	0	0	0	0	0	0	0	0	0	0	0	0
PF3D7_0827900	670	PF3D7_0827900	protein disulfide isomerase (PDI8)	0	0	0	0	0	0	0	0	0	0	0	0	0	0	0	0	1	1	1	1	0	1	2.9	1.628e-05	0	0	0	0	0	0	0	0	0	0	0	0	0	0	0	0	1	1	1	1	0	1
PF3D7_0926100	2233	PF3D7_0926100	protein kinase, putative	0	0	0	0	0	0	0	0	4	5	5	4	0	5	1.86	9.34e-06	0	0	0	0	0	0	0	0	0	0	0	0	0	0	0	0	0	0	0	0	0	0	0	0	0	0	0	0	0	0
PF3D7_0825500	1029	PF3D7_0825500	protein KRI1, putative (KRI1)	0	0	0	0	0	0	0	0	1	1	1	1	0	1	2.86	9.42e-06	0	0	0	0	0	0	0	0	0	0	0	0	0	0	0	0	1	1	1	1	0	1	2.86	2.662e-05	0	0	0	0	0	0
PF3D7_1230700	1493	PF3D7_1230700	protein transport protein SEC13 (SEC13)	0	0	0	0	0	0	0	0	1	1	1	1	0	1	2.55	7.22e-06	2	2	2	2	0	2	4.62	1.913e-05	0	0	0	0	0	0	0	0	0	0	0	0	0	0	0	0	0	0	0	0	0	0
PF3D7_0626800	851	PF3D7_0626800	pyruvate kinase (PyrK)	0	0	0	0	0	0	0	0	1	1	1	1	0	1	4.31	1.162e-05	0	0	0	0	0	0	0	0	0	0	0	0	0	0	0	0	0	0	0	0	0	0	0	0	0	0	0	0	0	0
PF3D7_0826700	520	PF3D7_0826700	receptor for activated c kinase (RACK)	3	11	11	3	0	11	11.76	0.00033156	15	349	349	15	0	349	60.99	0.00641344	13	150	150	13	0	150	46.44	0.00365222	0	0	0	0	0	0	0	0	5	20	20	5	0	20	27.24	0.00103841	12	126	126	12	0	126
PF3D7_1356600	2274	PF3D7_1356600	regulator of chromosome condensation, putative	0	0	0	0	0	0	0	0	0	0	0	0	0	0	0	0	1	2	2	1	0	2	3.54	3.277e-05	0	0	0	0	0	0	0	0	0	0	0	0	0	0	0	0	0	0	0	0	0	0
PF3D7_1005500	818	PF3D7_1005500	regulator of nonsense transcripts, putative	0	0	0	0	0	0	0	0	3	5	5	3	0	5	2.79	1.88e-05	4	7	7	4	0	7	3.55	3.486e-05	0	0	0	0	0	0	0	0	0	0	0	0	0	0	0	0	1	1	1	1	0	1
PF3D7_1452000	887	PF3D7_1452000	rhoptry neck protein 2 (RON2)	0	0	0	0	0	0	0	0	0	0	0	0	0	0	0	0	1	1	1	1	0	1	0.55	3.59e-06	0	0	0	0	0	0	0	0	0	0	0	0	0	0	0	0	0	0	0	0	0	0
PF3D7_1252100	879	PF3D7_1252100	rhoptry neck protein 3 (RON3)	0	0	0	0	0	0	0	0	0	0	0	0	0	0	0	0	4	6	6	4	0	6	2.53	2.13e-05	0	0	0	0	0	0	0	0	0	0	0	0	0	0	0	0	0	0	0	0	0	0
PF3D7_1116000	883	PF3D7_1116000	rhoptry neck protein 4 (RON4)	0	0	0	0	0	0	0	0	0	0	0	0	0	0	0	0	3	7	7	3	0	7	3	4.584e-05	0	0	0	0	0	0	0	0	0	0	0	0	0	0	0	0	0	0	0	0	0	0
PF3D7_0722200	669	PF3D7_0722200	rhoptry-associated leucine zipper-like protein 1 (RALP1)	0	0	0	0	0	0	0	0	0	0	0	0	0	0	0	0	4	10	10	4	0	10	7.34	0.000105	3	7	7	3	0	7	7.08	0.00014462	0	0	0	0	0	0	0	0	1	1	1	1	0	1
PF3D7_0707300	880	PF3D7_0707300	rhoptry-associated membrane antigen (RAMA)	0	0	0	0	0	0	0	0	0	0	0	0	0	0	0	0	1	2	2	1	0	2	1.28	1.827e-05	0	0	0	0	0	0	0	0	0	0	0	0	0	0	0	0	0	0	0	0	0	0
PF3D7_1410400	671	PF3D7_1410400	rhoptry-associated protein 1 (RAP1)	0	0	0	0	0	0	0	0	0	0	0	0	0	0	0	0	2	8	8	2	0	8	4.22	8.045e-05	0	0	0	0	0	0	0	0	0	0	0	0	0	0	0	0	2	6	6	2	0	6
PF3D7_0615400	984	PF3D7_0615400	ribonuclease, putative	0	0	0	0	0	0	0	0	2	2	2	2	0	2	1.03	4.35e-06	2	4	4	2	0	4	0.84	1.153e-05	0	0	0	0	0	0	0	0	0	0	0	0	0	0	0	0	1	2	2	1	0	2
PF3D7_0707900	2189	PF3D7_0707900	ribosomal protein S8e, putative	0	0	0	0	0	0	0	0	3	4	4	3	0	4	10.42	9.167e-05	0	0	0	0	0	0	0	0	0	0	0	0	0	0	0	0	0	0	0	0	0	0	0	0	0	0	0	0	0	0
PF3D7_1146000	1568	PF3D7_1146000	ribosome assembly protein 4, putative (RSA4)	0	0	0	0	0	0	0	0	1	1	1	1	0	1	2.64	9.2e-06	0	0	0	0	0	0	0	0	0	0	0	0	0	0	0	0	0	0	0	0	0	0	0	0	1	1	1	1	0	1
PF3D7_1405800	965	PF3D7_1405800	ribosome biogenesis protein BOP1, putative (BOP1)	0	0	0	0	0	0	0	0	8	17	17	8	0	17	11.18	0.00010446	1	2	2	1	0	2	1.55	1.628e-05	0	0	0	0	0	0	0	0	1	1	1	1	0	1	1.55	1.736e-05	0	0	0	0	0	0
PF3D7_1367600	814	PF3D7_1367600	ribosome biogenesis protein MRT4, putative	0	0	0	0	0	0	0	0	8	15	15	8	0	15	38.74	0.00040106	2	4	4	2	0	4	10.81	0.0001417	0	0	0	0	0	0	0	0	0	0	0	0	0	0	0	0	1	1	1	1	0	1
PF3D7_0630500	2195	PF3D7_0630500	ribosome biogenesis protein YTM1, putative (YTM1)	0	0	0	0	0	0	0	0	5	11	11	5	0	11	8.63	0.00013111	0	0	0	0	0	0	0	0	0	0	0	0	0	0	0	0	0	0	0	0	0	0	0	0	0	0	0	0	0	0
PF3D7_0936000	849	PF3D7_0936000	ring-exported protein 2 (REX2)	0	0	0	0	0	0	0	0	1	2	2	1	0	2	13.83	0.00012629	0	0	0	0	0	0	0	0	0	0	0	0	0	0	0	0	0	0	0	0	0	0	0	0	0	0	0	0	0	0
PF3D7_1149200	768	PF3D7_1149200	ring-infected erythrocyte surface antigen	8	24	5	2	19	6.01064	5.32	5.369e-05	0	0	0	0	0	0	0	0	0	0	0	0	0	0	0	0	0	0	0	0	0	0	0	0	0	0	0	0	0	0	0	0	0	0	0	0	0	0
PF3D7_0102200	217	PF3D7_0102200	ring-infected erythrocyte surface antigen (RESA)	23	108	89	17	19	106.989	20	0.00096002	1	3	3	1	0	3	1.94	1.641e-05	3	9	9	3	0	9	5.16	6.524e-05	5	6	6	5	0	6	6.45	8.557e-05	1	1	1	1	0	1	1.38	1.546e-05	0	0	0	0	0	0
PF3D7_0810600	859	PF3D7_0810600	RNA helicase, putative	0	0	0	0	0	0	0	0	5	7	7	5	0	7	7.01	4.415e-05	0	0	0	0	0	0	0	0	0	0	0	0	0	0	0	0	0	0	0	0	0	0	0	0	0	0	0	0	0	0
PF3D7_1129400	970	PF3D7_1129400	RNA methyltransferase, putative	0	0	0	0	0	0	0	0	6	23	23	6	0	23	11.51	0.00021533	1	2	2	1	0	2	1.74	2.481e-05	0	0	0	0	0	0	0	0	0	0	0	0	0	0	0	0	1	2	2	1	0	2
PF3D7_0509400	1690	PF3D7_0509400	RNA polymerase I (RNAPI)	0	0	0	0	0	0	0	0	0	0	0	0	0	0	0	0	1	1	1	1	0	1	0.51	2.7e-06	0	0	0	0	0	0	0	0	0	0	0	0	0	0	0	0	0	0	0	0	0	0
PF3D7_0511500	1509	PF3D7_0511500	RNA pseudouridylate synthase, putative	0	0	0	0	0	0	0	0	1	1	1	1	0	1	0.17	5.9e-07	1	1	1	1	0	1	0.11	7.8e-07	0	0	0	0	0	0	0	0	0	0	0	0	0	0	0	0	0	0	0	0	0	0
PF3D7_0916700	821	PF3D7_0916700	RNA-binding protein musashi, putative (HoMu)	0	0	0	0	0	0	0	0	1	1	1	1	0	1	2.84	1.53e-05	1	1	1	1	0	1	2.84	2.027e-05	0	0	0	0	0	0	0	0	0	0	0	0	0	0	0	0	0	0	0	0	0	0
PF3D7_1002400.1	228	PF3D7_1002400.1	RNA-binding protein, putative	2	4	4	2	0	4	8.06	0.00015703	4	10	10	4	0	10	18.15	0.00023934	4	12	12	4	0	12	18.55	0.00038054	2	2	2	2	0	2	7.66	0.00012479	0	0	0	0	0	0	0	0	2	5	5	2	0	5
PF3D7_1006800	244	PF3D7_1006800	RNA-binding protein, putative	0	0	0	0	0	0	0	0	3	14	14	3	0	14	24.8	0.0003378	2	9	9	2	0	9	13.41	0.00028772	1	2	2	1	0	2	6.91	0.0001258	1	4	4	1	0	4	6.91	0.00027269	3	10	10	3	0	10
PF3D7_0629400	971	PF3D7_0629400	RNA-binding protein, putative	0	0	0	0	0	0	0	0	2	2	2	2	0	2	3.21	1.522e-05	4	7	7	4	0	7	6.67	7.058e-05	0	0	0	0	0	0	0	0	0	0	0	0	0	0	0	0	4	6	6	4	0	6
PF3D7_1139100	1506	PF3D7_1139100	RNA-binding protein, putative	0	0	0	0	0	0	0	0	1	1	1	1	0	1	0.73	3.31e-06	1	2	2	1	0	2	0.73	8.78e-06	0	0	0	0	0	0	0	0	0	0	0	0	0	0	0	0	0	0	0	0	0	0
PF3D7_1004400	829	PF3D7_1004400	RNA-binding protein, putative	0	0	0	0	0	0	0	0	3	5	5	3	0	5	4.43	3.373e-05	1	1	1	1	0	1	1.48	8.94e-06	0	0	0	0	0	0	0	0	0	0	0	0	0	0	0	0	0	0	0	0	0	0
PF3D7_1405900	2200	PF3D7_1405900	RNA-binding protein, putative	0	0	0	0	0	0	0	0	6	12	12	6	0	12	6.58	6.423e-05	0	0	0	0	0	0	0	0	0	0	0	0	0	0	0	0	0	0	0	0	0	0	0	0	0	0	0	0	0	0
PF3D7_0823200	1052	PF3D7_0823200	RNA-binding protein, putative	0	0	0	0	0	0	0	0	2	5	5	2	0	5	12.59	0.00010377	0	0	0	0	0	0	0	0	0	0	0	0	0	0	0	0	0	0	0	0	0	0	0	0	0	0	0	0	0	0
PF3D7_1429400	1447	PF3D7_1429400	rRNA (adenosine-2'-O-)-methyltransferase, putative	1	1	1	1	0	1	0.94	3.5e-06	0	0	0	0	0	0	0	0	1	1	1	1	0	1	0.94	2.83e-06	0	0	0	0	0	0	0	0	0	0	0	0	0	0	0	0	0	0	0	0	0	0
PF3D7_1407100	800	PF3D7_1407100	rRNA 2'-O-methyltransferase fibrillarin, putative (NOP1)	0	0	0	0	0	0	0	0	6	9	9	6	0	9	16.04	0.00016799	1	2	2	1	0	2	3.46	4.946e-05	1	1	1	1	0	1	3.46	4.866e-05	0	0	0	0	0	0	0	0	0	0	0	0	0	0
PF3D7_1028300	1475	PF3D7_1028300	rRNA-processing protein EBP2, putative (EBP2)	0	0	0	0	0	0	0	0	6	23	23	6	0	23	16.83	0.0004334	2	2	2	2	0	2	8.89	4.993e-05	0	0	0	0	0	0	0	0	0	0	0	0	0	0	0	0	0	0	0	0	0	0
PF3D7_1106000	646	PF3D7_1106000	RuvB-like helicase 2 (RUVB2)	0	0	0	0	0	0	0	0	2	6	6	2	0	6	3.37	7.498e-05	1	1	1	1	0	1	2.11	1.656e-05	0	0	0	0	0	0	0	0	0	0	0	0	0	0	0	0	0	0	0	0	0	0
PF3D7_1362200	820	PF3D7_1362200	RuvB-like helicase 3 (RUVB3)	0	0	0	0	0	0	0	0	2	2	2	2	0	2	5.8	2.458e-05	1	1	0	0	1	0	3.31	0	0	0	0	0	0	0	0	0	0	0	0	0	0	0	0	0	0	0	0	0	0	0
PF3D7_0922200	630	PF3D7_0922200	S-adenosylmethionine synthetase (SAMS)	0	0	0	0	0	0	0	0	1	1	1	1	0	1	3.73	1.477e-05	2	8	8	2	0	8	6.97	0.00015651	0	0	0	0	0	0	0	0	0	0	0	0	0	0	0	0	1	2	2	1	0	2
PF3D7_1035200	1692	PF3D7_1035200	S-antigen	0	0	0	0	0	0	0	0	0	0	0	0	0	0	0	0	1	1	1	1	0	1	2.22	1.344e-05	0	0	0	0	0	0	0	0	0	0	0	0	0	0	0	0	0	0	0	0	0	0
PF3D7_0108700	668	PF3D7_0108700	secreted ookinete protein, putative (PSOP24)	0	0	0	0	0	0	0	0	1	2	2	1	0	2	2.52	1.03e-05	0	0	0	0	0	0	0	0	0	0	0	0	0	0	0	0	0	0	0	0	0	0	0	0	2	3	3	2	0	3
PF3D7_0207600	673	PF3D7_0207600	serine repeat antigen 5 (SERA5)	0	0	0	0	0	0	0	0	0	0	0	0	0	0	0	0	2	6	6	2	0	6	2.81	4.733e-05	0	0	0	0	0	0	0	0	0	0	0	0	0	0	0	0	4	6	6	4	0	6
PF3D7_0517300	430	PF3D7_0517300	serine/arginine-rich splicing factor 1 (SR1)	1	2	2	1	0	2	4.36	6.534e-05	3	9	9	3	0	9	14.43	0.00017926	1	2	2	1	0	2	4.36	5.278e-05	0	0	0	0	0	0	0	0	0	0	0	0	0	0	0	0	0	0	0	0	0	0
PF3D7_0503300	804	PF3D7_0503300	serine/arginine-rich splicing factor 12 (SRSF12)	0	0	0	0	0	0	0	0	3	22	22	3	0	22	12.34	0.00042398	3	9	9	3	0	9	11.69	0.00022981	0	0	0	0	0	0	0	0	1	4	4	1	0	4	5.19	0.0002178	1	2	2	1	0	2
PF3D7_1022400	824	PF3D7_1022400	serine/arginine-rich splicing factor 4 (SRSF4)	0	0	0	0	0	0	0	0	3	5	5	3	0	5	6.69	5.516e-05	1	1	1	1	0	1	1.86	1.462e-05	0	0	0	0	0	0	0	0	0	0	0	0	0	0	0	0	0	0	0	0	0	0
PF3D7_0621900	995	PF3D7_0621900	signal recognition particle subunit SRP68, putative (SRP68)	0	0	0	0	0	0	0	0	2	3	3	2	0	3	3.61	2.295e-05	1	1	1	1	0	1	1.42	1.013e-05	0	0	0	0	0	0	0	0	0	0	0	0	0	0	0	0	0	0	0	0	0	0
PF3D7_1136400	2296	PF3D7_1136400	signal recognition particle subunit SRP72, putative (SRP72)	0	0	0	0	0	0	0	0	0	0	0	0	0	0	0	0	1	2	2	1	0	2	1.47	1.775e-05	0	0	0	0	0	0	0	0	0	0	0	0	0	0	0	0	0	0	0	0	0	0
PF3D7_0501300	663	PF3D7_0501300	skeleton-binding protein 1 (SBP1)	0	0	0	0	0	0	0	0	1	1	1	1	0	1	7.42	1.761e-05	0	0	0	0	0	0	0	0	0	0	0	0	0	0	0	0	1	1	1	1	0	1	7.42	4.976e-05	0	0	0	0	0	0
PF3D7_1126900	1578	PF3D7_1126900	small nuclear ribonucleoprotein F, putative (SNRPF)	0	0	0	0	0	0	0	0	1	1	1	1	0	1	15.12	6.902e-05	0	0	0	0	0	0	0	0	0	0	0	0	0	0	0	0	0	0	0	0	0	0	0	0	0	0	0	0	0	0
PF3D7_0218500	1035	PF3D7_0218500	small nuclear ribonucleoprotein Sm D2, putative (SNRPD2)	0	0	0	0	0	0	0	0	1	2	2	1	0	2	24.75	0.00011754	0	0	0	0	0	0	0	0	0	0	0	0	0	0	0	0	0	0	0	0	0	0	0	0	0	0	0	0	0	0
PF3D7_1414800	2196	PF3D7_1414800	small nuclear ribonucleoprotein-associated protein B, putative (SMB1)	0	0	0	0	0	0	0	0	1	3	3	1	0	3	8.46	8.859e-05	0	0	0	0	0	0	0	0	0	0	0	0	0	0	0	0	0	0	0	0	0	0	0	0	0	0	0	0	0	0
PF3D7_0106700	2210	PF3D7_0106700	small ribosomal subunit assembling AARP2 protein (AARP2)	0	0	0	0	0	0	0	0	4	6	6	4	0	6	3.56	2.484e-05	0	0	0	0	0	0	0	0	0	0	0	0	0	0	0	0	0	0	0	0	0	0	0	0	0	0	0	0	0	0
PF3D7_1225500	2216	PF3D7_1225500	small subunit rRNA processing factor, putative	0	0	0	0	0	0	0	0	1	4	4	1	0	4	3.16	5.36e-05	0	0	0	0	0	0	0	0	0	0	0	0	0	0	0	0	0	0	0	0	0	0	0	0	0	0	0	0	0	0
PF3D7_1358100	1595	PF3D7_1358100	small subunit rRNA processing factor, putative	0	0	0	0	0	0	0	0	4	8	8	4	0	8	7.08	6.469e-05	0	0	0	0	0	0	0	0	0	0	0	0	0	0	0	0	0	0	0	0	0	0	0	0	0	0	0	0	0	0
PF3D7_0505800	1065	PF3D7_0505800	small ubiquitin-related modifier (SUMO)	0	0	0	0	0	0	0	0	3	8	8	3	0	8	21	0.00047485	0	0	0	0	0	0	0	0	0	0	0	0	0	0	0	0	0	0	0	0	0	0	0	0	0	0	0	0	0	0
PF3D7_0624600	884	PF3D7_0624600	SNF2 helicase, putative (ISWI)	0	0	0	0	0	0	0	0	0	0	0	0	0	0	0	0	1	1	1	1	0	1	0.7	2.89e-06	0	0	0	0	0	0	0	0	0	0	0	0	0	0	0	0	0	0	0	0	0	0
PF3D7_1451800	899	PF3D7_1451800	sortilin	0	0	0	0	0	0	0	0	0	0	0	0	0	0	0	0	0	0	0	0	0	0	0	0	0	0	0	0	0	0	0	0	0	0	0	0	0	0	0	0	1	1	1	1	0	1
PF3D7_1123900	106	PF3D7_1123900	splicing factor, putative	1	3	3	1	0	3	13.1	0.00020143	1	25	25	1	0	25	13.1	0.00102339	2	4	4	2	0	4	22.07	0.00021695	1	2	2	1	0	2	13.1	0.00021343	1	4	4	1	0	4	13.1	0.00046263	1	1	1	1	0	1
PF3D7_0702300	817	PF3D7_0702300	sporozoite threonine and asparagine-rich protein (STARP)	0	0	0	0	0	0	0	0	2	9	9	2	0	9	2.69	8.993e-05	1	4	4	1	0	4	4.21	5.296e-05	0	0	0	0	0	0	0	0	0	0	0	0	0	0	0	0	1	4	4	1	0	4
PF3D7_0104200	875	PF3D7_0104200	StAR-related lipid transfer protein	0	0	0	0	0	0	0	0	0	0	0	0	0	0	0	0	1	1	1	1	0	1	3.43	1.688e-05	0	0	0	0	0	0	0	0	0	0	0	0	0	0	0	0	0	0	0	0	0	0
PF3D7_0611400	1691	PF3D7_0611400	SWI/SNF-related matrix-associated actin-dependent regulator of chromatin	0	0	0	0	0	0	0	0	0	0	0	0	0	0	0	0	1	1	1	1	0	1	1.45	9.48e-06	0	0	0	0	0	0	0	0	0	0	0	0	0	0	0	0	0	0	0	0	0	0
PF3D7_0518200	1089	PF3D7_0518200	SWIB/MDM2 domain-containing protein, putative	0	0	0	0	0	0	0	0	0	0	0	0	0	0	0	0	1	2	2	1	0	2	9.16	0.00012007	0	0	0	0	0	0	0	0	0	0	0	0	0	0	0	0	0	0	0	0	0	0
PF3D7_1357800	1059	PF3D7_1357800	T-complex protein 1 subunit delta (CCT4)	0	0	0	0	0	0	0	0	1	1	1	1	0	1	2.65	1.122e-05	0	0	0	0	0	0	0	0	0	0	0	0	0	0	0	0	0	0	0	0	0	0	0	0	0	0	0	0	0	0
PF3D7_1007700	1478	PF3D7_1007700	transcription factor with AP2 domain(s) (ApiAP2)	0	0	0	0	0	0	0	0	15	52	52	15	0	52	10.52	0.00019327	1	2	2	1	0	2	0.63	9.85e-06	0	0	0	0	0	0	0	0	0	0	0	0	0	0	0	0	0	0	0	0	0	0
PF3D7_1466400	2215	PF3D7_1466400	transcription factor with AP2 domain(s) (ApiAP2)	0	0	0	0	0	0	0	0	2	5	5	2	0	5	3.32	3.65e-05	0	0	0	0	0	0	0	0	0	0	0	0	0	0	0	0	0	0	0	0	0	0	0	0	0	0	0	0	0	0
PF3D7_1139300	1625	PF3D7_1139300	transcription factor with AP2 domain(s) (ApiAP2)	0	0	0	0	0	0	0	0	1	1	1	1	0	1	0.45	2.24e-06	0	0	0	0	0	0	0	0	0	0	0	0	0	0	0	0	0	0	0	0	0	0	0	0	0	0	0	0	0	0
PF3D7_0613800	1695	PF3D7_0613800	transcription factor with AP2 domain(s) (ApiAP2)	0	0	0	0	0	0	0	0	0	0	0	0	0	0	0	0	1	1	1	1	0	1	0.29	1.91e-06	0	0	0	0	0	0	0	0	0	0	0	0	0	0	0	0	0	0	0	0	0	0
PF3D7_1107800	1749	PF3D7_1107800	transcription factor with AP2 domain(s) (ApiAP2)	0	0	0	0	0	0	0	0	0	0	0	0	0	0	0	0	0	0	0	0	0	0	0	0	0	0	0	0	0	0	0	0	0	0	0	0	0	0	0	0	1	1	1	1	0	1
PF3D7_0604100	2275	PF3D7_0604100	transcription factor with AP2 domain(s) (SIP2)	0	0	0	0	0	0	0	0	0	0	0	0	0	0	0	0	4	7	7	4	0	7	3.44	2.782e-05	0	0	0	0	0	0	0	0	0	0	0	0	0	0	0	0	0	0	0	0	0	0
PF3D7_1014600	649	PF3D7_1014600	transcriptional coactivator ADA2 (ADA2)	0	0	0	0	0	0	0	0	5	16	16	5	0	16	3.26	3.684e-05	5	8	8	5	0	8	2.79	2.44e-05	0	0	0	0	0	0	0	0	0	0	0	0	0	0	0	0	0	0	0	0	0	0
PF3D7_1332800	2186	PF3D7_1332800	translation initiation factor 6, putative	0	0	0	0	0	0	0	0	2	12	12	2	0	12	12.55	0.00028837	0	0	0	0	0	0	0	0	0	0	0	0	0	0	0	0	0	0	0	0	0	0	0	0	0	0	0	0	0	0
PF3D7_1436300	632	PF3D7_1436300	translocon component PTEX150 (PTEX150)	0	0	0	0	0	0	0	0	2	2	2	2	0	2	3.02	1.195e-05	1	1	1	1	0	1	1.41	7.92e-06	0	0	0	0	0	0	0	0	0	0	0	0	0	0	0	0	0	0	0	0	0	0
PF3D7_1008700	986	PF3D7_1008700	tubulin beta chain	0	0	0	0	0	0	0	0	1	1	0	0	1	0	3.37	0	3	7	7	3	0	7	10.56	0.00012371	0	0	0	0	0	0	0	0	0	0	0	0	0	0	0	0	0	0	0	0	0	0
PF3D7_1369700	1573	PF3D7_1369700	U2 small nuclear ribonucleoprotein A', putative	0	0	0	0	0	0	0	0	1	1	1	1	0	1	13.71	3.392e-05	0	0	0	0	0	0	0	0	0	0	0	0	0	0	0	0	0	0	0	0	0	0	0	0	0	0	0	0	0	0
PF3D7_0935000	2180	PF3D7_0935000	U2 small nuclear ribonucleoprotein B'', putative	0	0	0	0	0	0	0	0	2	2	2	2	0	2	18.13	6.151e-05	0	0	0	0	0	0	0	0	0	0	0	0	0	0	0	0	0	0	0	0	0	0	0	0	0	0	0	0	0	0
PF3D7_1027100	2217	PF3D7_1027100	U3 small nucleolar ribonucleoprotein protein MPP10, putative (MPP10)	0	0	0	0	0	0	0	0	2	5	5	2	0	5	3.11	3.844e-05	0	0	0	0	0	0	0	0	0	0	0	0	0	0	0	0	0	0	0	0	0	0	0	0	0	0	0	0	0	0
PF3D7_1013100	2229	PF3D7_1013100	U3 small nucleolar RNA-associated protein 13, putative (UTP13)	0	0	0	0	0	0	0	0	2	2	2	2	0	2	1.97	9.73e-06	0	0	0	0	0	0	0	0	0	0	0	0	0	0	0	0	0	0	0	0	0	0	0	0	0	0	0	0	0	0
PF3D7_0803100	2240	PF3D7_0803100	U3 small nucleolar RNA-associated protein 14, putative (UTP14)	0	0	0	0	0	0	0	0	1	3	3	1	0	3	0.96	1.43e-05	0	0	0	0	0	0	0	0	0	0	0	0	0	0	0	0	0	0	0	0	0	0	0	0	0	0	0	0	0	0
PF3D7_1357700	2230	PF3D7_1357700	U3 small nucleolar RNA-associated protein 21, putative (UTP21)	0	0	0	0	0	0	0	0	2	2	2	2	0	2	1.97	9.75e-06	0	0	0	0	0	0	0	0	0	0	0	0	0	0	0	0	0	0	0	0	0	0	0	0	0	0	0	0	0	0
PF3D7_1333600	2221	PF3D7_1333600	U3 small nucleolar RNA-associated protein 4, putative (UTP4)	0	0	0	0	0	0	0	0	3	5	5	3	0	5	3	2.223e-05	0	0	0	0	0	0	0	0	0	0	0	0	0	0	0	0	0	0	0	0	0	0	0	0	0	0	0	0	0	0
PF3D7_1307100	2238	PF3D7_1307100	U3 small nucleolar RNA-associated protein 6, putative	0	0	0	0	0	0	0	0	1	2	2	1	0	2	1.29	1.174e-05	0	0	0	0	0	0	0	0	0	0	0	0	0	0	0	0	0	0	0	0	0	0	0	0	0	0	0	0	0	0
PF3D7_0722600	2197	PF3D7_0722600	U3 small nucleolar RNA-associated protein 7, putative (UTP7)	0	0	0	0	0	0	0	0	3	4	4	3	0	4	7.97	3.944e-05	0	0	0	0	0	0	0	0	0	0	0	0	0	0	0	0	0	0	0	0	0	0	0	0	0	0	0	0	0	0
PF3D7_1003800	1622	PF3D7_1003800	U5 small nuclear ribonuclear protein, putative	0	0	0	0	0	0	0	0	1	1	1	1	0	1	0.89	4.81e-06	0	0	0	0	0	0	0	0	0	0	0	0	0	0	0	0	0	0	0	0	0	0	0	0	0	0	0	0	0	0
PF3D7_0822800	1488	PF3D7_0822800	U5 snrnp-specific protein, putative	0	0	0	0	0	0	0	0	1	4	4	1	0	4	3.7	7.328e-05	1	1	1	1	0	1	2.78	2.427e-05	0	0	0	0	0	0	0	0	0	0	0	0	0	0	0	0	0	0	0	0	0	0
PF3D7_1402500	123	PF3D7_1402500	ubiquitin-40S ribosomal protein S27a, putative	3	16	16	3	0	16	12.08	0.00104545	4	40	40	4	0	40	12.08	0.00159346	5	35	35	5	0	35	18.12	0.00184735	1	2	2	1	0	2	11.41	0.0002077	4	12	12	4	0	12	18.12	0.00135063	5	17	17	5	0	17
PF3D7_0922100	421	PF3D7_0922100	ubiquitin-like protein, putative	1	2	2	1	0	2	0.91	1.263e-05	16	50	50	16	0	50	14.59	0.00019247	9	21	21	9	0	21	7.39	0.0001071	0	0	0	0	0	0	0	0	1	1	1	1	0	1	0.91	1.088e-05	2	3	3	2	0	3
PF3D7_0906600	803	PF3D7_0906600	zinc finger protein, putative	0	0	0	0	0	0	0	0	13	41	41	13	0	41	20.28	0.00028869	1	3	3	1	0	3	1.54	2.799e-05	0	0	0	0	0	0	0	0	2	3	3	2	0	3	3.68	5.968e-05	3	4	4	3	0	4
PF3D7_1134600	983	PF3D7_1134600	zinc finger protein, putative	0	0	0	0	0	0	0	0	1	2	2	1	0	2	0.7	6.89e-06	2	4	4	2	0	4	1.68	1.827e-05	0	0	0	0	0	0	0	0	0	0	0	0	0	0	0	0	1	1	1	1	0	1
PF3D7_0525000	1027	PF3D7_0525000	zinc finger protein, putative	0	0	0	0	0	0	0	0	2	2	2	2	0	2	8.1	1.686e-05	0	0	0	0	0	0	0	0	0	0	0	0	0	0	0	0	1	1	1	1	0	1	2.27	2.382e-05	1	1	1	1	0	1
PF3D7_1444300	1137	PF3D7_1444300	1-acyl-sn-glycerol-3-phosphate acyltransferase, putative (LPAAT)	0	0	0	0	0	0	0	0	0	0	0	0	0	0	0	0	0	0	0	0	0	0	0	0	0	0	0	0	0	0	0	0	0	0	0	0	0	0	0	0	0	0	0	0	0	0
PF3D7_0802200	2835	PF3D7_0802200	1-cys peroxiredoxin (1-CysPxn)	0	0	0	0	0	0	0	0	0	0	0	0	0	0	0	0	0	0	0	0	0	0	0	0	0	0	0	0	0	0	0	0	0	0	0	0	0	0	0	0	0	0	0	0	0	0
PF3D7_0729200	1175	PF3D7_0729200	1-cys peroxiredoxin (AOP)	0	0	0	0	0	0	0	0	0	0	0	0	0	0	0	0	0	0	0	0	0	0	0	0	0	0	0	0	0	0	0	0	0	0	0	0	0	0	0	0	0	0	0	0	0	0
PF3D7_0304500	2081	PF3D7_0304500	1-cys-glutaredoxin-like protein-1 (GLP1)	0	0	0	0	0	0	0	0	0	0	0	0	0	0	0	0	0	0	0	0	0	0	0	0	0	0	0	0	0	0	0	0	0	0	0	0	0	0	0	0	0	0	0	0	0	0
PF3D7_1337200	1420	PF3D7_1337200	1-deoxy-D-xylulose 5-phosphate synthase (DXS)	0	0	0	0	0	0	0	0	0	0	0	0	0	0	0	0	0	0	0	0	0	0	0	0	0	0	0	0	0	0	0	0	0	0	0	0	0	0	0	0	0	0	0	0	0	0
PF3D7_1215300	1129	PF3D7_1215300	10 kDa chaperonin (CPN10)	0	0	0	0	0	0	0	0	0	0	0	0	0	0	0	0	0	0	0	0	0	0	0	0	0	0	0	0	0	0	0	0	0	0	0	0	0	0	0	0	0	0	0	0	0	0
PF3D7_0820700	1320	PF3D7_0820700	2-oxoglutarate dehydrogenase E1 component (KDH)	0	0	0	0	0	0	0	0	0	0	0	0	0	0	0	0	0	0	0	0	0	0	0	0	0	0	0	0	0	0	0	0	0	0	0	0	0	0	0	0	0	0	0	0	0	0
PF3D7_1312600	1168	PF3D7_1312600	2-oxoisovalerate dehydrogenase subunit alpha, mitochondrial, putative (BCKDHA)	0	0	0	0	0	0	0	0	0	0	0	0	0	0	0	0	0	0	0	0	0	0	0	0	0	0	0	0	0	0	0	0	0	0	0	0	0	0	0	0	0	0	0	0	0	0
PF3D7_0504600	1225	PF3D7_0504600	2-oxoisovalerate dehydrogenase subunit beta, mitochondrial, putative (BCKDHB)	0	0	0	0	0	0	0	0	0	0	0	0	0	0	0	0	0	0	0	0	0	0	0	0	0	0	0	0	0	0	0	0	0	0	0	0	0	0	0	0	0	0	0	0	0	0
PF3D7_1333000	1123	PF3D7_1333000	20 kDa chaperonin (CPN20)	0	0	0	0	0	0	0	0	0	0	0	0	0	0	0	0	0	0	0	0	0	0	0	0	0	0	0	0	0	0	0	0	0	0	0	0	0	0	0	0	0	0	0	0	0	0
PF3D7_1130400	300	PF3D7_1130400	26S protease regulatory subunit 6A, putative (RPT5)	2	9	0	0	9	0	3.64	0	2	13	0	0	13	0	3.64	0	2	22	0	0	22	0	3.64	0	2	4	0	0	4	0	3.64	0	1	2	0	0	2	0	3.64	0	0	0	0	0	0	0
PF3D7_0413600	1092	PF3D7_0413600	26S protease regulatory subunit 6B, putative (RPT3)	0	0	0	0	0	0	0	0	0	0	0	0	0	0	0	0	1	1	0	0	1	0	2.3	0	0	0	0	0	0	0	0	0	0	0	0	0	0	0	0	0	0	0	0	0	0	0
PF3D7_1311500	718	PF3D7_1311500	26S protease regulatory subunit 7, putative (RPT1)	1	3	0	0	3	0	2.86	0	2	3	0	0	3	0	2.86	0	3	5	0	0	5	0	5.48	0	0	0	0	0	0	0	0	0	0	0	0	0	0	0	0	0	0	0	0	0	0	0
PF3D7_1248900	314	PF3D7_1248900	26S protease regulatory subunit 8, putative (RPT6)	3	5	0	0	5	0	6.21	0	1	2	0	0	2	0	2.76	0	4	6	0	0	6	0	8.05	0	1	1	0	0	1	0	3.45	0	0	0	0	0	0	0	0	0	0	0	0	0	0	0
PF3D7_1017900	2841	PF3D7_1017900	26S proteasome regulatory subunit p55, putative (RPN5)	0	0	0	0	0	0	0	0	0	0	0	0	0	0	0	0	0	0	0	0	0	0	0	0	0	0	0	0	0	0	0	0	0	0	0	0	0	0	0	0	0	0	0	0	0	0
PF3D7_0205900	2036	PF3D7_0205900	26S proteasome regulatory subunit RPN1, putative (RPN1)	0	0	0	0	0	0	0	0	0	0	0	0	0	0	0	0	0	0	0	0	0	0	0	0	0	0	0	0	0	0	0	0	0	0	0	0	0	0	0	0	0	0	0	0	0	0
PF3D7_1368100	1211	PF3D7_1368100	26S proteasome regulatory subunit RPN11, putative (RPN11)	0	0	0	0	0	0	0	0	0	0	0	0	0	0	0	0	0	0	0	0	0	0	0	0	0	0	0	0	0	0	0	0	0	0	0	0	0	0	0	0	0	0	0	0	0	0
PF3D7_0312300	2491	PF3D7_0312300	26S proteasome regulatory subunit RPN12, putative (RPN12)	0	0	0	0	0	0	0	0	0	0	0	0	0	0	0	0	0	0	0	0	0	0	0	0	0	0	0	0	0	0	0	0	0	0	0	0	0	0	0	0	0	0	0	0	0	0
PF3D7_1466300	2045	PF3D7_1466300	26S proteasome regulatory subunit RPN2, putative (RPN2)	0	0	0	0	0	0	0	0	0	0	0	0	0	0	0	0	0	0	0	0	0	0	0	0	0	0	0	0	0	0	0	0	0	0	0	0	0	0	0	0	0	0	0	0	0	0
PF3D7_1030500	2683	PF3D7_1030500	26S proteasome regulatory subunit RPN9, putative (RPN9)	0	0	0	0	0	0	0	0	0	0	0	0	0	0	0	0	0	0	0	0	0	0	0	0	0	0	0	0	0	0	0	0	0	0	0	0	0	0	0	0	0	0	0	0	0	0
PF3D7_1135900	1921	PF3D7_1135900	3-oxo-5-alpha-steroid 4-dehydrogenase, putative	0	0	0	0	0	0	0	0	0	0	0	0	0	0	0	0	0	0	0	0	0	0	0	0	0	0	0	0	0	0	0	0	0	0	0	0	0	0	0	0	0	0	0	0	0	0
PF3D7_0503100	2886	PF3D7_0503100	4-diphosphocytidyl-2-C-methyl-D-erythritol kinase, putative (IspE)	0	0	0	0	0	0	0	0	0	0	0	0	0	0	0	0	0	0	0	0	0	0	0	0	0	0	0	0	0	0	0	0	0	0	0	0	0	0	0	0	0	0	0	0	0	0
PF3D7_0104400	1379	PF3D7_0104400	4-hydroxy-3-methylbut-2-enyl diphosphate reductase (LytB)	0	0	0	0	0	0	0	0	0	0	0	0	0	0	0	0	0	0	0	0	0	0	0	0	0	0	0	0	0	0	0	0	0	0	0	0	0	0	0	0	0	0	0	0	0	0
PF3D7_0524600	2807	PF3D7_0524600	50S ribosomal protein L12, apicoplast, putative	0	0	0	0	0	0	0	0	0	0	0	0	0	0	0	0	0	0	0	0	0	0	0	0	0	0	0	0	0	0	0	0	0	0	0	0	0	0	0	0	0	0	0	0	0	0
PF3D7_0612700	1354	PF3D7_0612700	6-cysteine protein (P12)	0	0	0	0	0	0	0	0	0	0	0	0	0	0	0	0	0	0	0	0	0	0	0	0	0	0	0	0	0	0	0	0	0	0	0	0	0	0	0	0	0	0	0	0	0	0
PF3D7_0508000	1132	PF3D7_0508000	6-cysteine protein (P38)	0	0	0	0	0	0	0	0	0	0	0	0	0	0	0	0	0	0	0	0	0	0	0	0	0	0	0	0	0	0	0	0	0	0	0	0	0	0	0	0	0	0	0	0	0	0
PF3D7_0404900	1955	PF3D7_0404900	6-cysteine protein (P41)	0	0	0	0	0	0	0	0	0	0	0	0	0	0	0	0	0	0	0	0	0	0	0	0	0	0	0	0	0	0	0	0	0	0	0	0	0	0	0	0	0	0	0	0	0	0
PF3D7_1364100	1167	PF3D7_1364100	6-cysteine protein (P92)	0	0	0	0	0	0	0	0	0	0	0	0	0	0	0	0	0	0	0	0	0	0	0	0	0	0	0	0	0	0	0	0	0	0	0	0	0	0	0	0	0	0	0	0	0	0
PF3D7_0915400	1357	PF3D7_0915400	6-phosphofructokinase (PFK9)	0	0	0	0	0	0	0	0	0	0	0	0	0	0	0	0	0	0	0	0	0	0	0	0	0	0	0	0	0	0	0	0	0	0	0	0	0	0	0	0	0	0	0	0	0	0
PF3D7_0707400	2813	PF3D7_0707400	AAA family ATPase, putative	0	0	0	0	0	0	0	0	0	0	0	0	0	0	0	0	0	0	0	0	0	0	0	0	0	0	0	0	0	0	0	0	0	0	0	0	0	0	0	0	0	0	0	0	0	0
PF3D7_0810200	2122	PF3D7_0810200	ABC1 family, putative (ABCK1)	0	0	0	0	0	0	0	0	0	0	0	0	0	0	0	0	0	0	0	0	0	0	0	0	0	0	0	0	0	0	0	0	0	0	0	0	0	0	0	0	0	0	0	0	0	0
PF3D7_0627800	2666	PF3D7_0627800	acetyl-CoA synthetase, putative (ACS)	0	0	0	0	0	0	0	0	0	0	0	0	0	0	0	0	0	0	0	0	0	0	0	0	0	0	0	0	0	0	0	0	0	0	0	0	0	0	0	0	0	0	0	0	0	0
PF3D7_1036800	2873	PF3D7_1036800	acetyl-CoA transporter, putative	0	0	0	0	0	0	0	0	0	0	0	0	0	0	0	0	0	0	0	0	0	0	0	0	0	0	0	0	0	0	0	0	0	0	0	0	0	0	0	0	0	0	0	0	0	0
PF3D7_1342100	1378	PF3D7_1342100	aconitate hydratase (IRP)	0	0	0	0	0	0	0	0	0	0	0	0	0	0	0	0	0	0	0	0	0	0	0	0	0	0	0	0	0	0	0	0	0	0	0	0	0	0	0	0	0	0	0	0	0	0
PF3D7_0503400	2826	PF3D7_0503400	actin-depolymerizing factor 1 (ADF1)	0	0	0	0	0	0	0	0	0	0	0	0	0	0	0	0	0	0	0	0	0	0	0	0	0	0	0	0	0	0	0	0	0	0	0	0	0	0	0	0	0	0	0	0	0	0
PF3D7_1103600	2009	PF3D7_1103600	actin-like protein, putative (ALP2a)	0	0	0	0	0	0	0	0	0	0	0	0	0	0	0	0	0	0	0	0	0	0	0	0	0	0	0	0	0	0	0	0	0	0	0	0	0	0	0	0	0	0	0	0	0	0
PF3D7_0208500	1214	PF3D7_0208500	acyl carrier protein (ACP)	0	0	0	0	0	0	0	0	0	0	0	0	0	0	0	0	0	0	0	0	0	0	0	0	0	0	0	0	0	0	0	0	0	0	0	0	0	0	0	0	0	0	0	0	0	0
PF3D7_1001200	2792	PF3D7_1001200	acyl-CoA binding protein, isoform 2, ACBP2 (ACBP2)	0	0	0	0	0	0	0	0	0	0	0	0	0	0	0	0	0	0	0	0	0	0	0	0	0	0	0	0	0	0	0	0	0	0	0	0	0	0	0	0	0	0	0	0	0	0
PF3D7_0525100	1891	PF3D7_0525100	acyl-CoA synthetase (ACS10)	0	0	0	0	0	0	0	0	0	0	0	0	0	0	0	0	0	0	0	0	0	0	0	0	0	0	0	0	0	0	0	0	0	0	0	0	0	0	0	0	0	0	0	0	0	0
PF3D7_1238800	2607	PF3D7_1238800	acyl-CoA synthetase (ACS11)	0	0	0	0	0	0	0	0	0	0	0	0	0	0	0	0	0	0	0	0	0	0	0	0	0	0	0	0	0	0	0	0	0	0	0	0	0	0	0	0	0	0	0	0	0	0
PF3D7_1253400;PF3D7_1372400	2073	PF3D7_1253400	acyl-CoA synthetase (ACS3)	0	0	0	0	0	0	0	0	0	0	0	0	0	0	0	0	0	0	0	0	0	0	0	0	0	0	0	0	0	0	0	0	0	0	0	0	0	0	0	0	0	0	0	0	0	0
PF3D7_0731600	1159	PF3D7_0731600	acyl-CoA synthetase (ACS5)	0	0	0	0	0	0	0	0	0	0	0	0	0	0	0	0	0	0	0	0	0	0	0	0	0	0	0	0	0	0	0	0	0	0	0	0	0	0	0	0	0	0	0	0	0	0
PF3D7_1200700	1916	PF3D7_1200700	acyl-CoA synthetase (ACS7)	0	0	0	0	0	0	0	0	0	0	0	0	0	0	0	0	0	0	0	0	0	0	0	0	0	0	0	0	0	0	0	0	0	0	0	0	0	0	0	0	0	0	0	0	0	0
PF3D7_0215000	1395	PF3D7_0215000	acyl-CoA synthetase (ACS9)	0	0	0	0	0	0	0	0	0	0	0	0	0	0	0	0	0	0	0	0	0	0	0	0	0	0	0	0	0	0	0	0	0	0	0	0	0	0	0	0	0	0	0	0	0	0
PF3D7_1119000	1201	PF3D7_1119000	acyl-CoA-binding protein, putative	0	0	0	0	0	0	0	0	0	0	0	0	0	0	0	0	0	0	0	0	0	0	0	0	0	0	0	0	0	0	0	0	0	0	0	0	0	0	0	0	0	0	0	0	0	0
PF3D7_1029600	1249	PF3D7_1029600	adenosine deaminase (ADA)	0	0	0	0	0	0	0	0	0	0	0	0	0	0	0	0	0	0	0	0	0	0	0	0	0	0	0	0	0	0	0	0	0	0	0	0	0	0	0	0	0	0	0	0	0	0
PF3D7_1322000	1393	PF3D7_1322000	adenosine-diphosphatase, putative	0	0	0	0	0	0	0	0	0	0	0	0	0	0	0	0	0	0	0	0	0	0	0	0	0	0	0	0	0	0	0	0	0	0	0	0	0	0	0	0	0	0	0	0	0	0
PF3D7_1008900	1136	PF3D7_1008900	adenylate kinase (AK1)	0	0	0	0	0	0	0	0	0	0	0	0	0	0	0	0	0	0	0	0	0	0	0	0	0	0	0	0	0	0	0	0	0	0	0	0	0	0	0	0	0	0	0	0	0	0
PF3D7_0802600	2775	PF3D7_0802600	adenylyl cyclase beta (ACbeta)	0	0	0	0	0	0	0	0	0	0	0	0	0	0	0	0	0	0	0	0	0	0	0	0	0	0	0	0	0	0	0	0	0	0	0	0	0	0	0	0	0	0	0	0	0	0
PF3D7_1020900	1153	PF3D7_1020900	ADP-ribosylation factor (ARF1)	0	0	0	0	0	0	0	0	0	0	0	0	0	0	0	0	0	0	0	0	0	0	0	0	0	0	0	0	0	0	0	0	0	0	0	0	0	0	0	0	0	0	0	0	0	0
PF3D7_1037300	1183	PF3D7_1037300	ADP/ATP transporter on adenylate translocase (ADT)	0	0	0	0	0	0	0	0	0	0	0	0	0	0	0	0	0	0	0	0	0	0	0	0	0	0	0	0	0	0	0	0	0	0	0	0	0	0	0	0	0	0	0	0	0	0
PF3D7_0912400	1258	PF3D7_0912400	alkaline phosphatase, putative	0	0	0	0	0	0	0	0	0	0	0	0	0	0	0	0	0	0	0	0	0	0	0	0	0	0	0	0	0	0	0	0	0	0	0	0	0	0	0	0	0	0	0	0	0	0
PF3D7_0422300;gi|57013276|ref|NP_006073.2|	398	PF3D7_0422300	alpha tubulin 2	1	1	0	0	1	0.5	2.88	1.079e-05	4	8	0	0	8	4	13.75	5.264e-05	2	2	0	0	2	0.75	6.65	1.308e-05	8	14	0	0	14	6.75	30.6	0.0002316	1	2	0	0	2	1	3.33	3.718e-05	0	0	0	0	0	0
PF3D7_1120400	2124	PF3D7_1120400	alpha/beta hydrolase fold domain containing protein, putative	0	0	0	0	0	0	0	0	0	0	0	0	0	0	0	0	0	0	0	0	0	0	0	0	0	0	0	0	0	0	0	0	0	0	0	0	0	0	0	0	0	0	0	0	0	0
PF3D7_1001600	2847	PF3D7_1001600	alpha/beta hydrolase, putative	0	0	0	0	0	0	0	0	0	0	0	0	0	0	0	0	0	0	0	0	0	0	0	0	0	0	0	0	0	0	0	0	0	0	0	0	0	0	0	0	0	0	0	0	0	0
PF3D7_1328500	2129	PF3D7_1328500	alpha/beta-hydrolase, putative	0	0	0	0	0	0	0	0	0	0	0	0	0	0	0	0	0	0	0	0	0	0	0	0	0	0	0	0	0	0	0	0	0	0	0	0	0	0	0	0	0	0	0	0	0	0
PF3D7_1454400	1146	PF3D7_1454400	aminopeptidase P (APP)	0	0	0	0	0	0	0	0	0	0	0	0	0	0	0	0	0	0	0	0	0	0	0	0	0	0	0	0	0	0	0	0	0	0	0	0	0	0	0	0	0	0	0	0	0	0
PF3D7_1219600	1391	PF3D7_1219600	aminophospholipid-transporting P-ATPase (ATPase2)	0	0	0	0	0	0	0	0	0	0	0	0	0	0	0	0	0	0	0	0	0	0	0	0	0	0	0	0	0	0	0	0	0	0	0	0	0	0	0	0	0	0	0	0	0	0
PF3D7_1149000	1244	PF3D7_1149000	antigen 332, DBL-like protein (Pf332)	0	0	0	0	0	0	0	0	0	0	0	0	0	0	0	0	0	0	0	0	0	0	0	0	0	0	0	0	0	0	0	0	0	0	0	0	0	0	0	0	0	0	0	0	0	0
PF3D7_1038000.1;PF3D7_1038000.2	1335	PF3D7_1038000.1	antigen UB05	0	0	0	0	0	0	0	0	0	0	0	0	0	0	0	0	0	0	0	0	0	0	0	0	0	0	0	0	0	0	0	0	0	0	0	0	0	0	0	0	0	0	0	0	0	0
PF3D7_0528100	770	PF3D7_0528100	AP-1 complex subunit beta, putative	1	1	0	0	1	0	1.18	0	0	0	0	0	0	0	0	0	0	0	0	0	0	0	0	0	0	0	0	0	0	0	0	0	0	0	0	0	0	0	0	0	0	0	0	0	0	0
PF3D7_1133400	1217	PF3D7_1133400	apical membrane antigen 1 (AMA1)	0	0	0	0	0	0	0	0	0	0	0	0	0	0	0	0	0	0	0	0	0	0	0	0	0	0	0	0	0	0	0	0	0	0	0	0	0	0	0	0	0	0	0	0	0	0
PF3D7_0419700	2843	PF3D7_0419700	apical merozoite protein (Pf34)	0	0	0	0	0	0	0	0	0	0	0	0	0	0	0	0	0	0	0	0	0	0	0	0	0	0	0	0	0	0	0	0	0	0	0	0	0	0	0	0	0	0	0	0	0	0
PF3D7_0405900	2008	PF3D7_0405900	apical sushi protein (ASP)	0	0	0	0	0	0	0	0	0	0	0	0	0	0	0	0	0	0	0	0	0	0	0	0	0	0	0	0	0	0	0	0	0	0	0	0	0	0	0	0	0	0	0	0	0	0
PF3D7_1132800	1332	PF3D7_1132800	aquaglyceroporin (AQP)	0	0	0	0	0	0	0	0	0	0	0	0	0	0	0	0	0	0	0	0	0	0	0	0	0	0	0	0	0	0	0	0	0	0	0	0	0	0	0	0	0	0	0	0	0	0
PF3D7_0414900	1998	PF3D7_0414900	armadillo-domain containing rhoptry protein (ARO)	0	0	0	0	0	0	0	0	0	0	0	0	0	0	0	0	0	0	0	0	0	0	0	0	0	0	0	0	0	0	0	0	0	0	0	0	0	0	0	0	0	0	0	0	0	0
PF3D7_0415000	2641	PF3D7_0415000	arsenical pump-driving ATPase, putative	0	0	0	0	0	0	0	0	0	0	0	0	0	0	0	0	0	0	0	0	0	0	0	0	0	0	0	0	0	0	0	0	0	0	0	0	0	0	0	0	0	0	0	0	0	0
PF3D7_0309500	2058	PF3D7_0309500	asparagine synthetase, putative	0	0	0	0	0	0	0	0	0	0	0	0	0	0	0	0	0	0	0	0	0	0	0	0	0	0	0	0	0	0	0	0	0	0	0	0	0	0	0	0	0	0	0	0	0	0
PF3D7_1344800	1262	PF3D7_1344800	aspartate carbamoyltransferase (ATCase)	0	0	0	0	0	0	0	0	0	0	0	0	0	0	0	0	0	0	0	0	0	0	0	0	0	0	0	0	0	0	0	0	0	0	0	0	0	0	0	0	0	0	0	0	0	0
PF3D7_1464700	1141	PF3D7_1464700	ATP synthase (C/AC39) subunit, putative	0	0	0	0	0	0	0	0	0	0	0	0	0	0	0	0	0	0	0	0	0	0	0	0	0	0	0	0	0	0	0	0	0	0	0	0	0	0	0	0	0	0	0	0	0	0
PF3D7_0217100	1380	PF3D7_0217100	ATP synthase F1, alpha subunit	0	0	0	0	0	0	0	0	0	0	0	0	0	0	0	0	0	0	0	0	0	0	0	0	0	0	0	0	0	0	0	0	0	0	0	0	0	0	0	0	0	0	0	0	0	0
PF3D7_0307400	2861	PF3D7_0307400	ATP-dependent Clp protease proteolytic subunit (ClpP)	0	0	0	0	0	0	0	0	0	0	0	0	0	0	0	0	0	0	0	0	0	0	0	0	0	0	0	0	0	0	0	0	0	0	0	0	0	0	0	0	0	0	0	0	0	0
PF3D7_1406600	2893	PF3D7_1406600	ATP-dependent Clp protease, putative (ClpC)	0	0	0	0	0	0	0	0	0	0	0	0	0	0	0	0	0	0	0	0	0	0	0	0	0	0	0	0	0	0	0	0	0	0	0	0	0	0	0	0	0	0	0	0	0	0
PF3D7_0907400	1245	PF3D7_0907400	ATP-dependent protease ATPase subunit ClpY (ClpY)	0	0	0	0	0	0	0	0	0	0	0	0	0	0	0	0	0	0	0	0	0	0	0	0	0	0	0	0	0	0	0	0	0	0	0	0	0	0	0	0	0	0	0	0	0	0
PF3D7_1230400	1324	PF3D7_1230400	ATP-dependent protease subunit ClpQ (ClpQ)	0	0	0	0	0	0	0	0	0	0	0	0	0	0	0	0	0	0	0	0	0	0	0	0	0	0	0	0	0	0	0	0	0	0	0	0	0	0	0	0	0	0	0	0	0	0
PF3D7_0209800	1992	PF3D7_0209800	ATP-dependent RNA helicase UAP56 (UAP56)	0	0	0	0	0	0	0	0	0	0	0	0	0	0	0	0	0	0	0	0	0	0	0	0	0	0	0	0	0	0	0	0	0	0	0	0	0	0	0	0	0	0	0	0	0	0
PF3D7_1239700	1373	PF3D7_1239700	ATP-dependent zinc metalloprotease FTSH 1 (FTSH1)	0	0	0	0	0	0	0	0	0	0	0	0	0	0	0	0	0	0	0	0	0	0	0	0	0	0	0	0	0	0	0	0	0	0	0	0	0	0	0	0	0	0	0	0	0	0
PF3D7_1464900	2136	PF3D7_1464900	ATP-dependent zinc metalloprotease FTSH, putative	0	0	0	0	0	0	0	0	0	0	0	0	0	0	0	0	0	0	0	0	0	0	0	0	0	0	0	0	0	0	0	0	0	0	0	0	0	0	0	0	0	0	0	0	0	0
PF3D7_1414500	2768	PF3D7_1414500	atypical protein kinase, ABC-1 family, putative (ABCk2)	0	0	0	0	0	0	0	0	0	0	0	0	0	0	0	0	0	0	0	0	0	0	0	0	0	0	0	0	0	0	0	0	0	0	0	0	0	0	0	0	0	0	0	0	0	0
PF3D7_1430400	2875	PF3D7_1430400	autophagy protein 5, putative (ATG5)	0	0	0	0	0	0	0	0	0	0	0	0	0	0	0	0	0	0	0	0	0	0	0	0	0	0	0	0	0	0	0	0	0	0	0	0	0	0	0	0	0	0	0	0	0	0
PF3D7_1019900	1377	PF3D7_1019900	autophagy-related protein 8 (ATG8)	0	0	0	0	0	0	0	0	0	0	0	0	0	0	0	0	0	0	0	0	0	0	0	0	0	0	0	0	0	0	0	0	0	0	0	0	0	0	0	0	0	0	0	0	0	0
PF3D7_0904700	1996	PF3D7_0904700	bacterial histone-like protein (HU)	0	0	0	0	0	0	0	0	0	0	0	0	0	0	0	0	0	0	0	0	0	0	0	0	0	0	0	0	0	0	0	0	0	0	0	0	0	0	0	0	0	0	0	0	0	0
PF3D7_1248500	2117	PF3D7_1248500	bax inhibitor 1, putative	0	0	0	0	0	0	0	0	0	0	0	0	0	0	0	0	0	0	0	0	0	0	0	0	0	0	0	0	0	0	0	0	0	0	0	0	0	0	0	0	0	0	0	0	0	0
PF3D7_0515800	2822	PF3D7_0515800	BolA-like protein, putative	0	0	0	0	0	0	0	0	0	0	0	0	0	0	0	0	0	0	0	0	0	0	0	0	0	0	0	0	0	0	0	0	0	0	0	0	0	0	0	0	0	0	0	0	0	0
PF3D7_1033700	1274	PF3D7_1033700	bromodomain protein 1 (BDP1)	0	0	0	0	0	0	0	0	0	0	0	0	0	0	0	0	0	0	0	0	0	0	0	0	0	0	0	0	0	0	0	0	0	0	0	0	0	0	0	0	0	0	0	0	0	0
PF3D7_1212900	1407	PF3D7_1212900	bromodomain protein 2, putative (BDP2)	0	0	0	0	0	0	0	0	0	0	0	0	0	0	0	0	0	0	0	0	0	0	0	0	0	0	0	0	0	0	0	0	0	0	0	0	0	0	0	0	0	0	0	0	0	0
PF3D7_0217500	1271	PF3D7_0217500	calcium-dependent protein kinase 1 (CDPK1)	0	0	0	0	0	0	0	0	0	0	0	0	0	0	0	0	0	0	0	0	0	0	0	0	0	0	0	0	0	0	0	0	0	0	0	0	0	0	0	0	0	0	0	0	0	0
PF3D7_0106300	1210	PF3D7_0106300	calcium-transporting ATPase (ATP6)	0	0	0	0	0	0	0	0	0	0	0	0	0	0	0	0	0	0	0	0	0	0	0	0	0	0	0	0	0	0	0	0	0	0	0	0	0	0	0	0	0	0	0	0	0	0
PF3D7_1238100	1402	PF3D7_1238100	calcyclin binding protein, putative	0	0	0	0	0	0	0	0	0	0	0	0	0	0	0	0	0	0	0	0	0	0	0	0	0	0	0	0	0	0	0	0	0	0	0	0	0	0	0	0	0	0	0	0	0	0
PF3D7_1434200	1113	PF3D7_1434200	calmodulin (CAM)	0	0	0	0	0	0	0	0	0	0	0	0	0	0	0	0	0	0	0	0	0	0	0	0	1	4	0	0	4	0	11.41	0	0	0	0	0	0	0	0	0	0	0	0	0	0	0
PF3D7_1136500.1;PF3D7_1136500.2	1368	PF3D7_1136500.1	casein kinase 1 (CK1)	0	0	0	0	0	0	0	0	0	0	0	0	0	0	0	0	0	0	0	0	0	0	0	0	0	0	0	0	0	0	0	0	0	0	0	0	0	0	0	0	0	0	0	0	0	0
PF3D7_1108400	1222	PF3D7_1108400	casein kinase 2, alpha subunit (CK2alpha)	0	0	0	0	0	0	0	0	0	0	0	0	0	0	0	0	0	0	0	0	0	0	0	0	0	0	0	0	0	0	0	0	0	0	0	0	0	0	0	0	0	0	0	0	0	0
PF3D7_1103700	2440	PF3D7_1103700	casein kinase II beta chain (CK2beta1)	0	0	0	0	0	0	0	0	0	0	0	0	0	0	0	0	0	0	0	0	0	0	0	0	0	0	0	0	0	0	0	0	0	0	0	0	0	0	0	0	0	0	0	0	0	0
PF3D7_0727800	1423	PF3D7_0727800	cation transporting ATPase, putative	0	0	0	0	0	0	0	0	0	0	0	0	0	0	0	0	0	0	0	0	0	0	0	0	0	0	0	0	0	0	0	0	0	0	0	0	0	0	0	0	0	0	0	0	0	0
PF3D7_0603500	2677	PF3D7_0603500	cation/H%2B antiporter (CAX)	0	0	0	0	0	0	0	0	0	0	0	0	0	0	0	0	0	0	0	0	0	0	0	0	0	0	0	0	0	0	0	0	0	0	0	0	0	0	0	0	0	0	0	0	0	0
PF3D7_1022900	2446	PF3D7_1022900	CDGSH iron-sulfur domain-containing protein, putative	0	0	0	0	0	0	0	0	0	0	0	0	0	0	0	0	0	0	0	0	0	0	0	0	0	0	0	0	0	0	0	0	0	0	0	0	0	0	0	0	0	0	0	0	0	0
PF3D7_1315600	2565	PF3D7_1315600	CDP-diacylglycerol--inositol 3-phosphatidyltransferase (PIS)	0	0	0	0	0	0	0	0	0	0	0	0	0	0	0	0	0	0	0	0	0	0	0	0	0	0	0	0	0	0	0	0	0	0	0	0	0	0	0	0	0	0	0	0	0	0
PF3D7_0619400	1124	PF3D7_0619400	cell division cycle protein 48 homologue, putative	0	0	0	0	0	0	0	0	0	0	0	0	0	0	0	0	0	0	0	0	0	0	0	0	0	0	0	0	0	0	0	0	0	0	0	0	0	0	0	0	0	0	0	0	0	0
PF3D7_1446600	1974	PF3D7_1446600	centrin-2 (CEN2)	0	0	0	0	0	0	0	0	0	0	0	0	0	0	0	0	0	0	0	0	0	0	0	0	0	0	0	0	0	0	0	0	0	0	0	0	0	0	0	0	0	0	0	0	0	0
PF3D7_1334200	2885	PF3D7_1334200	chaperone binding protein, putative	0	0	0	0	0	0	0	0	0	0	0	0	0	0	0	0	0	0	0	0	0	0	0	0	0	0	0	0	0	0	0	0	0	0	0	0	0	0	0	0	0	0	0	0	0	0
PF3D7_0816600	1197	PF3D7_0816600	chaperone protein ClpB1 (ClpB1)	0	0	0	0	0	0	0	0	0	0	0	0	0	0	0	0	0	0	0	0	0	0	0	0	0	0	0	0	0	0	0	0	0	0	0	0	0	0	0	0	0	0	0	0	0	0
PF3D7_0709000	1358	PF3D7_0709000	chloroquine resistance transporter (CRT)	0	0	0	0	0	0	0	0	0	0	0	0	0	0	0	0	0	0	0	0	0	0	0	0	0	0	0	0	0	0	0	0	0	0	0	0	0	0	0	0	0	0	0	0	0	0
PF3D7_0628300	2131	PF3D7_0628300	choline/ethanolaminephosphotransferase, putative (CEPT)	0	0	0	0	0	0	0	0	0	0	0	0	0	0	0	0	0	0	0	0	0	0	0	0	0	0	0	0	0	0	0	0	0	0	0	0	0	0	0	0	0	0	0	0	0	0
PF3D7_0414000	2149	PF3D7_0414000	chromosome associated protein, putative	0	0	0	0	0	0	0	0	0	0	0	0	0	0	0	0	0	0	0	0	0	0	0	0	0	0	0	0	0	0	0	0	0	0	0	0	0	0	0	0	0	0	0	0	0	0
PF3D7_1022500	2851	PF3D7_1022500	citrate synthase, mitochondrial precursor, putative (CS)	0	0	0	0	0	0	0	0	0	0	0	0	0	0	0	0	0	0	0	0	0	0	0	0	0	0	0	0	0	0	0	0	0	0	0	0	0	0	0	0	0	0	0	0	0	0
PF3D7_1453700	1987	PF3D7_1453700	co-chaperone p23 (P23)	0	0	0	0	0	0	0	0	0	0	0	0	0	0	0	0	0	0	0	0	0	0	0	0	0	0	0	0	0	0	0	0	0	0	0	0	0	0	0	0	0	0	0	0	0	0
PF3D7_0314000	1219	PF3D7_0314000	co-chaperone p23 (P23)	0	0	0	0	0	0	0	0	0	0	0	0	0	0	0	0	0	0	0	0	0	0	0	0	0	0	0	0	0	0	0	0	0	0	0	0	0	0	0	0	0	0	0	0	0	0
PF3D7_1429800	2717	PF3D7_1429800	coatamer beta subunit, putative	0	0	0	0	0	0	0	0	0	0	0	0	0	0	0	0	0	0	0	0	0	0	0	0	0	0	0	0	0	0	0	0	0	0	0	0	0	0	0	0	0	0	0	0	0	0
PF3D7_0606700	1424	PF3D7_0606700	coatomer alpha subunit, putative	0	0	0	0	0	0	0	0	0	0	0	0	0	0	0	0	0	0	0	0	0	0	0	0	0	0	0	0	0	0	0	0	0	0	0	0	0	0	0	0	0	0	0	0	0	0
PF3D7_1134800	2681	PF3D7_1134800	coatomer subunit delta	0	0	0	0	0	0	0	0	0	0	0	0	0	0	0	0	0	0	0	0	0	0	0	0	0	0	0	0	0	0	0	0	0	0	0	0	0	0	0	0	0	0	0	0	0	0
PF3D7_0808400	2793	PF3D7_0808400	coatomer subunit epsilon, putative (SEC28)	0	0	0	0	0	0	0	0	0	0	0	0	0	0	0	0	0	0	0	0	0	0	0	0	0	0	0	0	0	0	0	0	0	0	0	0	0	0	0	0	0	0	0	0	0	0
PF3D7_1145100	1410	PF3D7_1145100	coatomer subunit gamma, putative (SEC21)	0	0	0	0	0	0	0	0	0	0	0	0	0	0	0	0	0	0	0	0	0	0	0	0	0	0	0	0	0	0	0	0	0	0	0	0	0	0	0	0	0	0	0	0	0	0
PF3D7_0109600	2092	PF3D7_0109600	cold-shock protein, putative	0	0	0	0	0	0	0	0	0	0	0	0	0	0	0	0	0	0	0	0	0	0	0	0	0	0	0	0	0	0	0	0	0	0	0	0	0	0	0	0	0	0	0	0	0	0
PF3D7_1021300	2884	PF3D7_1021300	conserved Plasmodium membrane protein, unknown function	0	0	0	0	0	0	0	0	0	0	0	0	0	0	0	0	0	0	0	0	0	0	0	0	0	0	0	0	0	0	0	0	0	0	0	0	0	0	0	0	0	0	0	0	0	0
PF3D7_1113800	2892	PF3D7_1113800	conserved Plasmodium membrane protein, unknown function	0	0	0	0	0	0	0	0	0	0	0	0	0	0	0	0	0	0	0	0	0	0	0	0	0	0	0	0	0	0	0	0	0	0	0	0	0	0	0	0	0	0	0	0	0	0
PF3D7_0419500	2693	PF3D7_0419500	conserved Plasmodium membrane protein, unknown function	0	0	0	0	0	0	0	0	0	0	0	0	0	0	0	0	0	0	0	0	0	0	0	0	0	0	0	0	0	0	0	0	0	0	0	0	0	0	0	0	0	0	0	0	0	0
PF3D7_0704300	2772	PF3D7_0704300	conserved Plasmodium membrane protein, unknown function	0	0	0	0	0	0	0	0	0	0	0	0	0	0	0	0	0	0	0	0	0	0	0	0	0	0	0	0	0	0	0	0	0	0	0	0	0	0	0	0	0	0	0	0	0	0
PF3D7_1023000	2457	PF3D7_1023000	conserved Plasmodium membrane protein, unknown function	0	0	0	0	0	0	0	0	0	0	0	0	0	0	0	0	0	0	0	0	0	0	0	0	0	0	0	0	0	0	0	0	0	0	0	0	0	0	0	0	0	0	0	0	0	0
PF3D7_1308000	2743	PF3D7_1308000	conserved Plasmodium membrane protein, unknown function	0	0	0	0	0	0	0	0	0	0	0	0	0	0	0	0	0	0	0	0	0	0	0	0	0	0	0	0	0	0	0	0	0	0	0	0	0	0	0	0	0	0	0	0	0	0
PF3D7_0104100	2007	PF3D7_0104100	conserved Plasmodium membrane protein, unknown function	0	0	0	0	0	0	0	0	0	0	0	0	0	0	0	0	0	0	0	0	0	0	0	0	0	0	0	0	0	0	0	0	0	0	0	0	0	0	0	0	0	0	0	0	0	0
PF3D7_0807200	2041	PF3D7_0807200	conserved Plasmodium membrane protein, unknown function	0	0	0	0	0	0	0	0	0	0	0	0	0	0	0	0	0	0	0	0	0	0	0	0	0	0	0	0	0	0	0	0	0	0	0	0	0	0	0	0	0	0	0	0	0	0
PF3D7_1463900	2062	PF3D7_1463900	conserved Plasmodium membrane protein, unknown function	0	0	0	0	0	0	0	0	0	0	0	0	0	0	0	0	0	0	0	0	0	0	0	0	0	0	0	0	0	0	0	0	0	0	0	0	0	0	0	0	0	0	0	0	0	0
PF3D7_0305300	1932	PF3D7_0305300	conserved Plasmodium membrane protein, unknown function	0	0	0	0	0	0	0	0	0	0	0	0	0	0	0	0	0	0	0	0	0	0	0	0	0	0	0	0	0	0	0	0	0	0	0	0	0	0	0	0	0	0	0	0	0	0
PF3D7_0618000	1835	PF3D7_0618000	conserved Plasmodium membrane protein, unknown function	0	0	0	0	0	0	0	0	0	0	0	0	0	0	0	0	0	0	0	0	0	0	0	0	0	0	0	0	0	0	0	0	0	0	0	0	0	0	0	0	0	0	0	0	0	0
PF3D7_1221900	1906	PF3D7_1221900	conserved Plasmodium membrane protein, unknown function	0	0	0	0	0	0	0	0	0	0	0	0	0	0	0	0	0	0	0	0	0	0	0	0	0	0	0	0	0	0	0	0	0	0	0	0	0	0	0	0	0	0	0	0	0	0
PF3D7_1474600	1882	PF3D7_1474600	conserved Plasmodium membrane protein, unknown function	0	0	0	0	0	0	0	0	0	0	0	0	0	0	0	0	0	0	0	0	0	0	0	0	0	0	0	0	0	0	0	0	0	0	0	0	0	0	0	0	0	0	0	0	0	0
PF3D7_0405600	1367	PF3D7_0405600	conserved Plasmodium membrane protein, unknown function	0	0	0	0	0	0	0	0	0	0	0	0	0	0	0	0	0	0	0	0	0	0	0	0	0	0	0	0	0	0	0	0	0	0	0	0	0	0	0	0	0	0	0	0	0	0
PF3D7_1137300	1243	PF3D7_1137300	conserved Plasmodium membrane protein, unknown function	0	0	0	0	0	0	0	0	0	0	0	0	0	0	0	0	0	0	0	0	0	0	0	0	0	0	0	0	0	0	0	0	0	0	0	0	0	0	0	0	0	0	0	0	0	0
PF3D7_1214900	1392	PF3D7_1214900	conserved Plasmodium membrane protein, unknown function	0	0	0	0	0	0	0	0	0	0	0	0	0	0	0	0	0	0	0	0	0	0	0	0	0	0	0	0	0	0	0	0	0	0	0	0	0	0	0	0	0	0	0	0	0	0
PF3D7_1409400	1318	PF3D7_1409400	conserved Plasmodium membrane protein, unknown function	0	0	0	0	0	0	0	0	0	0	0	0	0	0	0	0	0	0	0	0	0	0	0	0	0	0	0	0	0	0	0	0	0	0	0	0	0	0	0	0	0	0	0	0	0	0
PF3D7_0302800	2877	PF3D7_0302800	conserved Plasmodium protein, unknown function	0	0	0	0	0	0	0	0	0	0	0	0	0	0	0	0	0	0	0	0	0	0	0	0	0	0	0	0	0	0	0	0	0	0	0	0	0	0	0	0	0	0	0	0	0	0
PF3D7_0410900	2906	PF3D7_0410900	conserved Plasmodium protein, unknown function	0	0	0	0	0	0	0	0	0	0	0	0	0	0	0	0	0	0	0	0	0	0	0	0	0	0	0	0	0	0	0	0	0	0	0	0	0	0	0	0	0	0	0	0	0	0
PF3D7_0420600	2881	PF3D7_0420600	conserved Plasmodium protein, unknown function	0	0	0	0	0	0	0	0	0	0	0	0	0	0	0	0	0	0	0	0	0	0	0	0	0	0	0	0	0	0	0	0	0	0	0	0	0	0	0	0	0	0	0	0	0	0
PF3D7_0525700	2834	PF3D7_0525700	conserved Plasmodium protein, unknown function	0	0	0	0	0	0	0	0	0	0	0	0	0	0	0	0	0	0	0	0	0	0	0	0	0	0	0	0	0	0	0	0	0	0	0	0	0	0	0	0	0	0	0	0	0	0
PF3D7_0529800	2878	PF3D7_0529800	conserved Plasmodium protein, unknown function	0	0	0	0	0	0	0	0	0	0	0	0	0	0	0	0	0	0	0	0	0	0	0	0	0	0	0	0	0	0	0	0	0	0	0	0	0	0	0	0	0	0	0	0	0	0
PF3D7_0606000	2910	PF3D7_0606000	conserved Plasmodium protein, unknown function	0	0	0	0	0	0	0	0	0	0	0	0	0	0	0	0	0	0	0	0	0	0	0	0	0	0	0	0	0	0	0	0	0	0	0	0	0	0	0	0	0	0	0	0	0	0
PF3D7_0609000	2918	PF3D7_0609000	conserved Plasmodium protein, unknown function	0	0	0	0	0	0	0	0	0	0	0	0	0	0	0	0	0	0	0	0	0	0	0	0	0	0	0	0	0	0	0	0	0	0	0	0	0	0	0	0	0	0	0	0	0	0
PF3D7_0703600	2823	PF3D7_0703600	conserved Plasmodium protein, unknown function	0	0	0	0	0	0	0	0	0	0	0	0	0	0	0	0	0	0	0	0	0	0	0	0	0	0	0	0	0	0	0	0	0	0	0	0	0	0	0	0	0	0	0	0	0	0
PF3D7_0715200	2917	PF3D7_0715200	conserved Plasmodium protein, unknown function	0	0	0	0	0	0	0	0	0	0	0	0	0	0	0	0	0	0	0	0	0	0	0	0	0	0	0	0	0	0	0	0	0	0	0	0	0	0	0	0	0	0	0	0	0	0
PF3D7_0909600	2845	PF3D7_0909600	conserved Plasmodium protein, unknown function	0	0	0	0	0	0	0	0	0	0	0	0	0	0	0	0	0	0	0	0	0	0	0	0	0	0	0	0	0	0	0	0	0	0	0	0	0	0	0	0	0	0	0	0	0	0
PF3D7_1013800	2829	PF3D7_1013800	conserved Plasmodium protein, unknown function	0	0	0	0	0	0	0	0	0	0	0	0	0	0	0	0	0	0	0	0	0	0	0	0	0	0	0	0	0	0	0	0	0	0	0	0	0	0	0	0	0	0	0	0	0	0
PF3D7_1014900	2915	PF3D7_1014900	conserved Plasmodium protein, unknown function	0	0	0	0	0	0	0	0	0	0	0	0	0	0	0	0	0	0	0	0	0	0	0	0	0	0	0	0	0	0	0	0	0	0	0	0	0	0	0	0	0	0	0	0	0	0
PF3D7_1133200	2898	PF3D7_1133200	conserved Plasmodium protein, unknown function	0	0	0	0	0	0	0	0	0	0	0	0	0	0	0	0	0	0	0	0	0	0	0	0	0	0	0	0	0	0	0	0	0	0	0	0	0	0	0	0	0	0	0	0	0	0
PF3D7_1141300	2865	PF3D7_1141300	conserved Plasmodium protein, unknown function	0	0	0	0	0	0	0	0	0	0	0	0	0	0	0	0	0	0	0	0	0	0	0	0	0	0	0	0	0	0	0	0	0	0	0	0	0	0	0	0	0	0	0	0	0	0
PF3D7_1207000	2900	PF3D7_1207000	conserved Plasmodium protein, unknown function	0	0	0	0	0	0	0	0	0	0	0	0	0	0	0	0	0	0	0	0	0	0	0	0	0	0	0	0	0	0	0	0	0	0	0	0	0	0	0	0	0	0	0	0	0	0
PF3D7_1325400	2914	PF3D7_1325400	conserved Plasmodium protein, unknown function	0	0	0	0	0	0	0	0	0	0	0	0	0	0	0	0	0	0	0	0	0	0	0	0	0	0	0	0	0	0	0	0	0	0	0	0	0	0	0	0	0	0	0	0	0	0
PF3D7_1338700	2870	PF3D7_1338700	conserved Plasmodium protein, unknown function	0	0	0	0	0	0	0	0	0	0	0	0	0	0	0	0	0	0	0	0	0	0	0	0	0	0	0	0	0	0	0	0	0	0	0	0	0	0	0	0	0	0	0	0	0	0
PF3D7_1345300	2830	PF3D7_1345300	conserved Plasmodium protein, unknown function	0	0	0	0	0	0	0	0	0	0	0	0	0	0	0	0	0	0	0	0	0	0	0	0	0	0	0	0	0	0	0	0	0	0	0	0	0	0	0	0	0	0	0	0	0	0
PF3D7_1317400	2825	PF3D7_1317400	conserved Plasmodium protein, unknown function	0	0	0	0	0	0	0	0	0	0	0	0	0	0	0	0	0	0	0	0	0	0	0	0	0	0	0	0	0	0	0	0	0	0	0	0	0	0	0	0	0	0	0	0	0	0
PF3D7_1322200	2912	PF3D7_1322200	conserved Plasmodium protein, unknown function	0	0	0	0	0	0	0	0	0	0	0	0	0	0	0	0	0	0	0	0	0	0	0	0	0	0	0	0	0	0	0	0	0	0	0	0	0	0	0	0	0	0	0	0	0	0
PF3D7_1443100	2872	PF3D7_1443100	conserved Plasmodium protein, unknown function	0	0	0	0	0	0	0	0	0	0	0	0	0	0	0	0	0	0	0	0	0	0	0	0	0	0	0	0	0	0	0	0	0	0	0	0	0	0	0	0	0	0	0	0	0	0
PF3D7_1456500	2902	PF3D7_1456500	conserved Plasmodium protein, unknown function	0	0	0	0	0	0	0	0	0	0	0	0	0	0	0	0	0	0	0	0	0	0	0	0	0	0	0	0	0	0	0	0	0	0	0	0	0	0	0	0	0	0	0	0	0	0
PF3D7_0529400.1;PF3D7_0529400.2	2909	PF3D7_0529400.1	conserved Plasmodium protein, unknown function	0	0	0	0	0	0	0	0	0	0	0	0	0	0	0	0	0	0	0	0	0	0	0	0	0	0	0	0	0	0	0	0	0	0	0	0	0	0	0	0	0	0	0	0	0	0
PF3D7_0616300	2799	PF3D7_0616300	conserved Plasmodium protein, unknown function	0	0	0	0	0	0	0	0	0	0	0	0	0	0	0	0	0	0	0	0	0	0	0	0	0	0	0	0	0	0	0	0	0	0	0	0	0	0	0	0	0	0	0	0	0	0
PF3D7_1120000	2820	PF3D7_1120000	conserved Plasmodium protein, unknown function	0	0	0	0	0	0	0	0	0	0	0	0	0	0	0	0	0	0	0	0	0	0	0	0	0	0	0	0	0	0	0	0	0	0	0	0	0	0	0	0	0	0	0	0	0	0
PF3D7_1443200	2818	PF3D7_1443200	conserved Plasmodium protein, unknown function	0	0	0	0	0	0	0	0	0	0	0	0	0	0	0	0	0	0	0	0	0	0	0	0	0	0	0	0	0	0	0	0	0	0	0	0	0	0	0	0	0	0	0	0	0	0
PF3D7_1462200	2779	PF3D7_1462200	conserved Plasmodium protein, unknown function	0	0	0	0	0	0	0	0	0	0	0	0	0	0	0	0	0	0	0	0	0	0	0	0	0	0	0	0	0	0	0	0	0	0	0	0	0	0	0	0	0	0	0	0	0	0
PF3D7_1417900	2785	PF3D7_1417900	conserved Plasmodium protein, unknown function	0	0	0	0	0	0	0	0	0	0	0	0	0	0	0	0	0	0	0	0	0	0	0	0	0	0	0	0	0	0	0	0	0	0	0	0	0	0	0	0	0	0	0	0	0	0
PF3D7_1351800.1;PF3D7_1351800.2	2800	PF3D7_1351800.1	conserved Plasmodium protein, unknown function	0	0	0	0	0	0	0	0	0	0	0	0	0	0	0	0	0	0	0	0	0	0	0	0	0	0	0	0	0	0	0	0	0	0	0	0	0	0	0	0	0	0	0	0	0	0
PF3D7_0317300	2145	PF3D7_0317300	conserved Plasmodium protein, unknown function	0	0	0	0	0	0	0	0	0	0	0	0	0	0	0	0	0	0	0	0	0	0	0	0	0	0	0	0	0	0	0	0	0	0	0	0	0	0	0	0	0	0	0	0	0	0
PF3D7_0412000	2116	PF3D7_0412000	conserved Plasmodium protein, unknown function	0	0	0	0	0	0	0	0	0	0	0	0	0	0	0	0	0	0	0	0	0	0	0	0	0	0	0	0	0	0	0	0	0	0	0	0	0	0	0	0	0	0	0	0	0	0
PF3D7_0520800	2151	PF3D7_0520800	conserved Plasmodium protein, unknown function	0	0	0	0	0	0	0	0	0	0	0	0	0	0	0	0	0	0	0	0	0	0	0	0	0	0	0	0	0	0	0	0	0	0	0	0	0	0	0	0	0	0	0	0	0	0
PF3D7_0521400	2123	PF3D7_0521400	conserved Plasmodium protein, unknown function	0	0	0	0	0	0	0	0	0	0	0	0	0	0	0	0	0	0	0	0	0	0	0	0	0	0	0	0	0	0	0	0	0	0	0	0	0	0	0	0	0	0	0	0	0	0
PF3D7_0617200	2127	PF3D7_0617200	conserved Plasmodium protein, unknown function	0	0	0	0	0	0	0	0	0	0	0	0	0	0	0	0	0	0	0	0	0	0	0	0	0	0	0	0	0	0	0	0	0	0	0	0	0	0	0	0	0	0	0	0	0	0
PF3D7_0703700	2085	PF3D7_0703700	conserved Plasmodium protein, unknown function	0	0	0	0	0	0	0	0	0	0	0	0	0	0	0	0	0	0	0	0	0	0	0	0	0	0	0	0	0	0	0	0	0	0	0	0	0	0	0	0	0	0	0	0	0	0
PF3D7_0710200	2146	PF3D7_0710200	conserved Plasmodium protein, unknown function	0	0	0	0	0	0	0	0	0	0	0	0	0	0	0	0	0	0	0	0	0	0	0	0	0	0	0	0	0	0	0	0	0	0	0	0	0	0	0	0	0	0	0	0	0	0
PF3D7_0910200	2150	PF3D7_0910200	conserved Plasmodium protein, unknown function	0	0	0	0	0	0	0	0	0	0	0	0	0	0	0	0	0	0	0	0	0	0	0	0	0	0	0	0	0	0	0	0	0	0	0	0	0	0	0	0	0	0	0	0	0	0
PF3D7_1025200	2119	PF3D7_1025200	conserved Plasmodium protein, unknown function	0	0	0	0	0	0	0	0	0	0	0	0	0	0	0	0	0	0	0	0	0	0	0	0	0	0	0	0	0	0	0	0	0	0	0	0	0	0	0	0	0	0	0	0	0	0
PF3D7_1147300	2126	PF3D7_1147300	conserved Plasmodium protein, unknown function	0	0	0	0	0	0	0	0	0	0	0	0	0	0	0	0	0	0	0	0	0	0	0	0	0	0	0	0	0	0	0	0	0	0	0	0	0	0	0	0	0	0	0	0	0	0
PF3D7_1124300	2100	PF3D7_1124300	conserved Plasmodium protein, unknown function	0	0	0	0	0	0	0	0	0	0	0	0	0	0	0	0	0	0	0	0	0	0	0	0	0	0	0	0	0	0	0	0	0	0	0	0	0	0	0	0	0	0	0	0	0	0
PF3D7_1227700	2113	PF3D7_1227700	conserved Plasmodium protein, unknown function	0	0	0	0	0	0	0	0	0	0	0	0	0	0	0	0	0	0	0	0	0	0	0	0	0	0	0	0	0	0	0	0	0	0	0	0	0	0	0	0	0	0	0	0	0	0
PF3D7_1234900	2091	PF3D7_1234900	conserved Plasmodium protein, unknown function	0	0	0	0	0	0	0	0	0	0	0	0	0	0	0	0	0	0	0	0	0	0	0	0	0	0	0	0	0	0	0	0	0	0	0	0	0	0	0	0	0	0	0	0	0	0
PF3D7_1237200	2147	PF3D7_1237200	conserved Plasmodium protein, unknown function	0	0	0	0	0	0	0	0	0	0	0	0	0	0	0	0	0	0	0	0	0	0	0	0	0	0	0	0	0	0	0	0	0	0	0	0	0	0	0	0	0	0	0	0	0	0
PF3D7_1239800	2148	PF3D7_1239800	conserved Plasmodium protein, unknown function	0	0	0	0	0	0	0	0	0	0	0	0	0	0	0	0	0	0	0	0	0	0	0	0	0	0	0	0	0	0	0	0	0	0	0	0	0	0	0	0	0	0	0	0	0	0
PF3D7_1316900	2137	PF3D7_1316900	conserved Plasmodium protein, unknown function	0	0	0	0	0	0	0	0	0	0	0	0	0	0	0	0	0	0	0	0	0	0	0	0	0	0	0	0	0	0	0	0	0	0	0	0	0	0	0	0	0	0	0	0	0	0
PF3D7_1407200	2103	PF3D7_1407200	conserved Plasmodium protein, unknown function	0	0	0	0	0	0	0	0	0	0	0	0	0	0	0	0	0	0	0	0	0	0	0	0	0	0	0	0	0	0	0	0	0	0	0	0	0	0	0	0	0	0	0	0	0	0
PF3D7_1422700	2108	PF3D7_1422700	conserved Plasmodium protein, unknown function	0	0	0	0	0	0	0	0	0	0	0	0	0	0	0	0	0	0	0	0	0	0	0	0	0	0	0	0	0	0	0	0	0	0	0	0	0	0	0	0	0	0	0	0	0	0
PF3D7_1128000.1;PF3D7_1128000.2	2140	PF3D7_1128000.1	conserved Plasmodium protein, unknown function	0	0	0	0	0	0	0	0	0	0	0	0	0	0	0	0	0	0	0	0	0	0	0	0	0	0	0	0	0	0	0	0	0	0	0	0	0	0	0	0	0	0	0	0	0	0
PF3D7_0423600	2763	PF3D7_0423600	conserved Plasmodium protein, unknown function	0	0	0	0	0	0	0	0	0	0	0	0	0	0	0	0	0	0	0	0	0	0	0	0	0	0	0	0	0	0	0	0	0	0	0	0	0	0	0	0	0	0	0	0	0	0
PF3D7_0526500	2725	PF3D7_0526500	conserved Plasmodium protein, unknown function	0	0	0	0	0	0	0	0	0	0	0	0	0	0	0	0	0	0	0	0	0	0	0	0	0	0	0	0	0	0	0	0	0	0	0	0	0	0	0	0	0	0	0	0	0	0
PF3D7_0609700	2774	PF3D7_0609700	conserved Plasmodium protein, unknown function	0	0	0	0	0	0	0	0	0	0	0	0	0	0	0	0	0	0	0	0	0	0	0	0	0	0	0	0	0	0	0	0	0	0	0	0	0	0	0	0	0	0	0	0	0	0
PF3D7_0622600	2433	PF3D7_0622600	conserved Plasmodium protein, unknown function	0	0	0	0	0	0	0	0	0	0	0	0	0	0	0	0	0	0	0	0	0	0	0	0	0	0	0	0	0	0	0	0	0	0	0	0	0	0	0	0	0	0	0	0	0	0
PF3D7_0707500	2758	PF3D7_0707500	conserved Plasmodium protein, unknown function	0	0	0	0	0	0	0	0	0	0	0	0	0	0	0	0	0	0	0	0	0	0	0	0	0	0	0	0	0	0	0	0	0	0	0	0	0	0	0	0	0	0	0	0	0	0
PF3D7_0815500	2468	PF3D7_0815500	conserved Plasmodium protein, unknown function	0	0	0	0	0	0	0	0	0	0	0	0	0	0	0	0	0	0	0	0	0	0	0	0	0	0	0	0	0	0	0	0	0	0	0	0	0	0	0	0	0	0	0	0	0	0
PF3D7_0910300	2430	PF3D7_0910300	conserved Plasmodium protein, unknown function	0	0	0	0	0	0	0	0	0	0	0	0	0	0	0	0	0	0	0	0	0	0	0	0	0	0	0	0	0	0	0	0	0	0	0	0	0	0	0	0	0	0	0	0	0	0
PF3D7_1024300	2424	PF3D7_1024300	conserved Plasmodium protein, unknown function	0	0	0	0	0	0	0	0	0	0	0	0	0	0	0	0	0	0	0	0	0	0	0	0	0	0	0	0	0	0	0	0	0	0	0	0	0	0	0	0	0	0	0	0	0	0
PF3D7_1013300	2511	PF3D7_1013300	conserved Plasmodium protein, unknown function	0	0	0	0	0	0	0	0	0	0	0	0	0	0	0	0	0	0	0	0	0	0	0	0	0	0	0	0	0	0	0	0	0	0	0	0	0	0	0	0	0	0	0	0	0	0
PF3D7_1122300	2492	PF3D7_1122300	conserved Plasmodium protein, unknown function	0	0	0	0	0	0	0	0	0	0	0	0	0	0	0	0	0	0	0	0	0	0	0	0	0	0	0	0	0	0	0	0	0	0	0	0	0	0	0	0	0	0	0	0	0	0
PF3D7_1249100	2599	PF3D7_1249100	conserved Plasmodium protein, unknown function	0	0	0	0	0	0	0	0	0	0	0	0	0	0	0	0	0	0	0	0	0	0	0	0	0	0	0	0	0	0	0	0	0	0	0	0	0	0	0	0	0	0	0	0	0	0
PF3D7_1209700	2536	PF3D7_1209700	conserved Plasmodium protein, unknown function	0	0	0	0	0	0	0	0	0	0	0	0	0	0	0	0	0	0	0	0	0	0	0	0	0	0	0	0	0	0	0	0	0	0	0	0	0	0	0	0	0	0	0	0	0	0
PF3D7_1215400	2606	PF3D7_1215400	conserved Plasmodium protein, unknown function	0	0	0	0	0	0	0	0	0	0	0	0	0	0	0	0	0	0	0	0	0	0	0	0	0	0	0	0	0	0	0	0	0	0	0	0	0	0	0	0	0	0	0	0	0	0
PF3D7_1326000	2508	PF3D7_1326000	conserved Plasmodium protein, unknown function	0	0	0	0	0	0	0	0	0	0	0	0	0	0	0	0	0	0	0	0	0	0	0	0	0	0	0	0	0	0	0	0	0	0	0	0	0	0	0	0	0	0	0	0	0	0
PF3D7_1315300	2678	PF3D7_1315300	conserved Plasmodium protein, unknown function	0	0	0	0	0	0	0	0	0	0	0	0	0	0	0	0	0	0	0	0	0	0	0	0	0	0	0	0	0	0	0	0	0	0	0	0	0	0	0	0	0	0	0	0	0	0
PF3D7_1439600	2611	PF3D7_1439600	conserved Plasmodium protein, unknown function	0	0	0	0	0	0	0	0	0	0	0	0	0	0	0	0	0	0	0	0	0	0	0	0	0	0	0	0	0	0	0	0	0	0	0	0	0	0	0	0	0	0	0	0	0	0
PF3D7_0204100	2035	PF3D7_0204100	conserved Plasmodium protein, unknown function	0	0	0	0	0	0	0	0	0	0	0	0	0	0	0	0	0	0	0	0	0	0	0	0	0	0	0	0	0	0	0	0	0	0	0	0	0	0	0	0	0	0	0	0	0	0
PF3D7_0217900	2005	PF3D7_0217900	conserved Plasmodium protein, unknown function	0	0	0	0	0	0	0	0	0	0	0	0	0	0	0	0	0	0	0	0	0	0	0	0	0	0	0	0	0	0	0	0	0	0	0	0	0	0	0	0	0	0	0	0	0	0
PF3D7_0306000	1961	PF3D7_0306000	conserved Plasmodium protein, unknown function	0	0	0	0	0	0	0	0	0	0	0	0	0	0	0	0	0	0	0	0	0	0	0	0	0	0	0	0	0	0	0	0	0	0	0	0	0	0	0	0	0	0	0	0	0	0
PF3D7_0306500	2003	PF3D7_0306500	conserved Plasmodium protein, unknown function	0	0	0	0	0	0	0	0	0	0	0	0	0	0	0	0	0	0	0	0	0	0	0	0	0	0	0	0	0	0	0	0	0	0	0	0	0	0	0	0	0	0	0	0	0	0
PF3D7_0307700	2065	PF3D7_0307700	conserved Plasmodium protein, unknown function	0	0	0	0	0	0	0	0	0	0	0	0	0	0	0	0	0	0	0	0	0	0	0	0	0	0	0	0	0	0	0	0	0	0	0	0	0	0	0	0	0	0	0	0	0	0
PF3D7_0308300	1981	PF3D7_0308300	conserved Plasmodium protein, unknown function	0	0	0	0	0	0	0	0	0	0	0	0	0	0	0	0	0	0	0	0	0	0	0	0	0	0	0	0	0	0	0	0	0	0	0	0	0	0	0	0	0	0	0	0	0	0
PF3D7_0407800	2061	PF3D7_0407800	conserved Plasmodium protein, unknown function	0	0	0	0	0	0	0	0	0	0	0	0	0	0	0	0	0	0	0	0	0	0	0	0	0	0	0	0	0	0	0	0	0	0	0	0	0	0	0	0	0	0	0	0	0	0
PF3D7_0410600	2016	PF3D7_0410600	conserved Plasmodium protein, unknown function	0	0	0	0	0	0	0	0	0	0	0	0	0	0	0	0	0	0	0	0	0	0	0	0	0	0	0	0	0	0	0	0	0	0	0	0	0	0	0	0	0	0	0	0	0	0
PF3D7_0419400	2040	PF3D7_0419400	conserved Plasmodium protein, unknown function	0	0	0	0	0	0	0	0	0	0	0	0	0	0	0	0	0	0	0	0	0	0	0	0	0	0	0	0	0	0	0	0	0	0	0	0	0	0	0	0	0	0	0	0	0	0
PF3D7_0730400	1956	PF3D7_0730400	conserved Plasmodium protein, unknown function	0	0	0	0	0	0	0	0	0	0	0	0	0	0	0	0	0	0	0	0	0	0	0	0	0	0	0	0	0	0	0	0	0	0	0	0	0	0	0	0	0	0	0	0	0	0
PF3D7_0822900	2011	PF3D7_0822900	conserved Plasmodium protein, unknown function	0	0	0	0	0	0	0	0	0	0	0	0	0	0	0	0	0	0	0	0	0	0	0	0	0	0	0	0	0	0	0	0	0	0	0	0	0	0	0	0	0	0	0	0	0	0
PF3D7_0830400	1972	PF3D7_0830400	conserved Plasmodium protein, unknown function	0	0	0	0	0	0	0	0	0	0	0	0	0	0	0	0	0	0	0	0	0	0	0	0	0	0	0	0	0	0	0	0	0	0	0	0	0	0	0	0	0	0	0	0	0	0
PF3D7_0821000	2019	PF3D7_0821000	conserved Plasmodium protein, unknown function	0	0	0	0	0	0	0	0	0	0	0	0	0	0	0	0	0	0	0	0	0	0	0	0	0	0	0	0	0	0	0	0	0	0	0	0	0	0	0	0	0	0	0	0	0	0
PF3D7_0821400	1968	PF3D7_0821400	conserved Plasmodium protein, unknown function	0	0	0	0	0	0	0	0	0	0	0	0	0	0	0	0	0	0	0	0	0	0	0	0	0	0	0	0	0	0	0	0	0	0	0	0	0	0	0	0	0	0	0	0	0	0
PF3D7_0929900	1990	PF3D7_0929900	conserved Plasmodium protein, unknown function	0	0	0	0	0	0	0	0	0	0	0	0	0	0	0	0	0	0	0	0	0	0	0	0	0	0	0	0	0	0	0	0	0	0	0	0	0	0	0	0	0	0	0	0	0	0
PF3D7_0914400	1977	PF3D7_0914400	conserved Plasmodium protein, unknown function	0	0	0	0	0	0	0	0	0	0	0	0	0	0	0	0	0	0	0	0	0	0	0	0	0	0	0	0	0	0	0	0	0	0	0	0	0	0	0	0	0	0	0	0	0	0
PF3D7_1025900	2047	PF3D7_1025900	conserved Plasmodium protein, unknown function	0	0	0	0	0	0	0	0	0	0	0	0	0	0	0	0	0	0	0	0	0	0	0	0	0	0	0	0	0	0	0	0	0	0	0	0	0	0	0	0	0	0	0	0	0	0
PF3D7_1018300	2029	PF3D7_1018300	conserved Plasmodium protein, unknown function	0	0	0	0	0	0	0	0	0	0	0	0	0	0	0	0	0	0	0	0	0	0	0	0	0	0	0	0	0	0	0	0	0	0	0	0	0	0	0	0	0	0	0	0	0	0
PF3D7_1136200	2033	PF3D7_1136200	conserved Plasmodium protein, unknown function	0	0	0	0	0	0	0	0	0	0	0	0	0	0	0	0	0	0	0	0	0	0	0	0	0	0	0	0	0	0	0	0	0	0	0	0	0	0	0	0	0	0	0	0	0	0
PF3D7_1110100	2068	PF3D7_1110100	conserved Plasmodium protein, unknown function	0	0	0	0	0	0	0	0	0	0	0	0	0	0	0	0	0	0	0	0	0	0	0	0	0	0	0	0	0	0	0	0	0	0	0	0	0	0	0	0	0	0	0	0	0	0
PF3D7_1234600	2067	PF3D7_1234600	conserved Plasmodium protein, unknown function	0	0	0	0	0	0	0	0	0	0	0	0	0	0	0	0	0	0	0	0	0	0	0	0	0	0	0	0	0	0	0	0	0	0	0	0	0	0	0	0	0	0	0	0	0	0
PF3D7_1224100	2051	PF3D7_1224100	conserved Plasmodium protein, unknown function	0	0	0	0	0	0	0	0	0	0	0	0	0	0	0	0	0	0	0	0	0	0	0	0	0	0	0	0	0	0	0	0	0	0	0	0	0	0	0	0	0	0	0	0	0	0
PF3D7_1358400	1978	PF3D7_1358400	conserved Plasmodium protein, unknown function	0	0	0	0	0	0	0	0	0	0	0	0	0	0	0	0	0	0	0	0	0	0	0	0	0	0	0	0	0	0	0	0	0	0	0	0	0	0	0	0	0	0	0	0	0	0
PF3D7_1362000	1985	PF3D7_1362000	conserved Plasmodium protein, unknown function	0	0	0	0	0	0	0	0	0	0	0	0	0	0	0	0	0	0	0	0	0	0	0	0	0	0	0	0	0	0	0	0	0	0	0	0	0	0	0	0	0	0	0	0	0	0
PF3D7_1369500	2066	PF3D7_1369500	conserved Plasmodium protein, unknown function	0	0	0	0	0	0	0	0	0	0	0	0	0	0	0	0	0	0	0	0	0	0	0	0	0	0	0	0	0	0	0	0	0	0	0	0	0	0	0	0	0	0	0	0	0	0
PF3D7_1446700	1997	PF3D7_1446700	conserved Plasmodium protein, unknown function	0	0	0	0	0	0	0	0	0	0	0	0	0	0	0	0	0	0	0	0	0	0	0	0	0	0	0	0	0	0	0	0	0	0	0	0	0	0	0	0	0	0	0	0	0	0
PF3D7_1458300	2064	PF3D7_1458300	conserved Plasmodium protein, unknown function	0	0	0	0	0	0	0	0	0	0	0	0	0	0	0	0	0	0	0	0	0	0	0	0	0	0	0	0	0	0	0	0	0	0	0	0	0	0	0	0	0	0	0	0	0	0
PF3D7_1461400	1966	PF3D7_1461400	conserved Plasmodium protein, unknown function	0	0	0	0	0	0	0	0	0	0	0	0	0	0	0	0	0	0	0	0	0	0	0	0	0	0	0	0	0	0	0	0	0	0	0	0	0	0	0	0	0	0	0	0	0	0
PF3D7_1465000	2020	PF3D7_1465000	conserved Plasmodium protein, unknown function	0	0	0	0	0	0	0	0	0	0	0	0	0	0	0	0	0	0	0	0	0	0	0	0	0	0	0	0	0	0	0	0	0	0	0	0	0	0	0	0	0	0	0	0	0	0
PF3D7_1470700	2052	PF3D7_1470700	conserved Plasmodium protein, unknown function	0	0	0	0	0	0	0	0	0	0	0	0	0	0	0	0	0	0	0	0	0	0	0	0	0	0	0	0	0	0	0	0	0	0	0	0	0	0	0	0	0	0	0	0	0	0
PF3D7_0204200	1807	PF3D7_0204200	conserved Plasmodium protein, unknown function	0	0	0	0	0	0	0	0	0	0	0	0	0	0	0	0	0	0	0	0	0	0	0	0	0	0	0	0	0	0	0	0	0	0	0	0	0	0	0	0	0	0	0	0	0	0
PF3D7_0210900	1890	PF3D7_0210900	conserved Plasmodium protein, unknown function	0	0	0	0	0	0	0	0	0	0	0	0	0	0	0	0	0	0	0	0	0	0	0	0	0	0	0	0	0	0	0	0	0	0	0	0	0	0	0	0	0	0	0	0	0	0
PF3D7_0415700	1914	PF3D7_0415700	conserved Plasmodium protein, unknown function	0	0	0	0	0	0	0	0	0	0	0	0	0	0	0	0	0	0	0	0	0	0	0	0	0	0	0	0	0	0	0	0	0	0	0	0	0	0	0	0	0	0	0	0	0	0
PF3D7_0625400	1903	PF3D7_0625400	conserved Plasmodium protein, unknown function	0	0	0	0	0	0	0	0	0	0	0	0	0	0	0	0	0	0	0	0	0	0	0	0	0	0	0	0	0	0	0	0	0	0	0	0	0	0	0	0	0	0	0	0	0	0
PF3D7_1029400	1847	PF3D7_1029400	conserved Plasmodium protein, unknown function	0	0	0	0	0	0	0	0	0	0	0	0	0	0	0	0	0	0	0	0	0	0	0	0	0	0	0	0	0	0	0	0	0	0	0	0	0	0	0	0	0	0	0	0	0	0
PF3D7_1313900	1836	PF3D7_1313900	conserved Plasmodium protein, unknown function	0	0	0	0	0	0	0	0	0	0	0	0	0	0	0	0	0	0	0	0	0	0	0	0	0	0	0	0	0	0	0	0	0	0	0	0	0	0	0	0	0	0	0	0	0	0
PF3D7_1321900	1853	PF3D7_1321900	conserved Plasmodium protein, unknown function	0	0	0	0	0	0	0	0	0	0	0	0	0	0	0	0	0	0	0	0	0	0	0	0	0	0	0	0	0	0	0	0	0	0	0	0	0	0	0	0	0	0	0	0	0	0
PF3D7_0208800	1285	PF3D7_0208800	conserved Plasmodium protein, unknown function	0	0	0	0	0	0	0	0	0	0	0	0	0	0	0	0	0	0	0	0	0	0	0	0	0	0	0	0	0	0	0	0	0	0	0	0	0	0	0	0	0	0	0	0	0	0
PF3D7_0306100	1370	PF3D7_0306100	conserved Plasmodium protein, unknown function	0	0	0	0	0	0	0	0	0	0	0	0	0	0	0	0	0	0	0	0	0	0	0	0	0	0	0	0	0	0	0	0	0	0	0	0	0	0	0	0	0	0	0	0	0	0
PF3D7_0529000	1387	PF3D7_0529000	conserved Plasmodium protein, unknown function	0	0	0	0	0	0	0	0	0	0	0	0	0	0	0	0	0	0	0	0	0	0	0	0	0	0	0	0	0	0	0	0	0	0	0	0	0	0	0	0	0	0	0	0	0	0
PF3D7_0601900	1264	PF3D7_0601900	conserved Plasmodium protein, unknown function	0	0	0	0	0	0	0	0	0	0	0	0	0	0	0	0	0	0	0	0	0	0	0	0	0	0	0	0	0	0	0	0	0	0	0	0	0	0	0	0	0	0	0	0	0	0
PF3D7_0713700	1234	PF3D7_0713700	conserved Plasmodium protein, unknown function	0	0	0	0	0	0	0	0	0	0	0	0	0	0	0	0	0	0	0	0	0	0	0	0	0	0	0	0	0	0	0	0	0	0	0	0	0	0	0	0	0	0	0	0	0	0
PF3D7_0716300	1360	PF3D7_0716300	conserved Plasmodium protein, unknown function	0	0	0	0	0	0	0	0	0	0	0	0	0	0	0	0	0	0	0	0	0	0	0	0	0	0	0	0	0	0	0	0	0	0	0	0	0	0	0	0	0	0	0	0	0	0
PF3D7_0721100	1202	PF3D7_0721100	conserved Plasmodium protein, unknown function	0	0	0	0	0	0	0	0	0	0	0	0	0	0	0	0	0	0	0	0	0	0	0	0	0	0	0	0	0	0	0	0	0	0	0	0	0	0	0	0	0	0	0	0	0	0
PF3D7_0811600	1230	PF3D7_0811600	conserved Plasmodium protein, unknown function	0	0	0	0	0	0	0	0	0	0	0	0	0	0	0	0	0	0	0	0	0	0	0	0	0	0	0	0	0	0	0	0	0	0	0	0	0	0	0	0	0	0	0	0	0	0
PF3D7_0819600	1181	PF3D7_0819600	conserved Plasmodium protein, unknown function	0	0	0	0	0	0	0	0	0	0	0	0	0	0	0	0	0	0	0	0	0	0	0	0	0	0	0	0	0	0	0	0	0	0	0	0	0	0	0	0	0	0	0	0	0	0
PF3D7_0925900	1156	PF3D7_0925900	conserved Plasmodium protein, unknown function	0	0	0	0	0	0	0	0	0	0	0	0	0	0	0	0	0	0	0	0	0	0	0	0	0	0	0	0	0	0	0	0	0	0	0	0	0	0	0	0	0	0	0	0	0	0
PF3D7_0911800	1316	PF3D7_0911800	conserved Plasmodium protein, unknown function	0	0	0	0	0	0	0	0	0	0	0	0	0	0	0	0	0	0	0	0	0	0	0	0	0	0	0	0	0	0	0	0	0	0	0	0	0	0	0	0	0	0	0	0	0	0
PF3D7_0913400	1325	PF3D7_0913400	conserved Plasmodium protein, unknown function	0	0	0	0	0	0	0	0	0	0	0	0	0	0	0	0	0	0	0	0	0	0	0	0	0	0	0	0	0	0	0	0	0	0	0	0	0	0	0	0	0	0	0	0	0	0
PF3D7_1024800	1381	PF3D7_1024800	conserved Plasmodium protein, unknown function	0	0	0	0	0	0	0	0	0	0	0	0	0	0	0	0	0	0	0	0	0	0	0	0	0	0	0	0	0	0	0	0	0	0	0	0	0	0	0	0	0	0	0	0	0	0
PF3D7_1025300	1306	PF3D7_1025300	conserved Plasmodium protein, unknown function	0	0	0	0	0	0	0	0	0	0	0	0	0	0	0	0	0	0	0	0	0	0	0	0	0	0	0	0	0	0	0	0	0	0	0	0	0	0	0	0	0	0	0	0	0	0
PF3D7_1002900	1204	PF3D7_1002900	conserved Plasmodium protein, unknown function	0	0	0	0	0	0	0	0	0	0	0	0	0	0	0	0	0	0	0	0	0	0	0	0	0	0	0	0	0	0	0	0	0	0	0	0	0	0	0	0	0	0	0	0	0	0
PF3D7_1135400	1178	PF3D7_1135400	conserved Plasmodium protein, unknown function	0	0	0	0	0	0	0	0	0	0	0	0	0	0	0	0	0	0	0	0	0	0	0	0	0	0	0	0	0	0	0	0	0	0	0	0	0	0	0	0	0	0	0	0	0	0
PF3D7_1105300	1408	PF3D7_1105300	conserved Plasmodium protein, unknown function	0	0	0	0	0	0	0	0	0	0	0	0	0	0	0	0	0	0	0	0	0	0	0	0	0	0	0	0	0	0	0	0	0	0	0	0	0	0	0	0	0	0	0	0	0	0
PF3D7_1105800	1121	PF3D7_1105800	conserved Plasmodium protein, unknown function	0	0	0	0	0	0	0	0	0	0	0	0	0	0	0	0	0	0	0	0	0	0	0	0	0	0	0	0	0	0	0	0	0	0	0	0	0	0	0	0	0	0	0	0	0	0
PF3D7_1117300	1305	PF3D7_1117300	conserved Plasmodium protein, unknown function	0	0	0	0	0	0	0	0	0	0	0	0	0	0	0	0	0	0	0	0	0	0	0	0	0	0	0	0	0	0	0	0	0	0	0	0	0	0	0	0	0	0	0	0	0	0
PF3D7_1123500	1247	PF3D7_1123500	conserved Plasmodium protein, unknown function	0	0	0	0	0	0	0	0	0	0	0	0	0	0	0	0	0	0	0	0	0	0	0	0	0	0	0	0	0	0	0	0	0	0	0	0	0	0	0	0	0	0	0	0	0	0
PF3D7_1226900	1206	PF3D7_1226900	conserved Plasmodium protein, unknown function	0	0	0	0	0	0	0	0	0	0	0	0	0	0	0	0	0	0	0	0	0	0	0	0	0	0	0	0	0	0	0	0	0	0	0	0	0	0	0	0	0	0	0	0	0	0
PF3D7_1229300	1255	PF3D7_1229300	conserved Plasmodium protein, unknown function	0	0	0	0	0	0	0	0	0	0	0	0	0	0	0	0	0	0	0	0	0	0	0	0	0	0	0	0	0	0	0	0	0	0	0	0	0	0	0	0	0	0	0	0	0	0
PF3D7_1237900	1411	PF3D7_1237900	conserved Plasmodium protein, unknown function	0	0	0	0	0	0	0	0	0	0	0	0	0	0	0	0	0	0	0	0	0	0	0	0	0	0	0	0	0	0	0	0	0	0	0	0	0	0	0	0	0	0	0	0	0	0
PF3D7_1246300	1409	PF3D7_1246300	conserved Plasmodium protein, unknown function	0	0	0	0	0	0	0	0	0	0	0	0	0	0	0	0	0	0	0	0	0	0	0	0	0	0	0	0	0	0	0	0	0	0	0	0	0	0	0	0	0	0	0	0	0	0
PF3D7_1222100	1404	PF3D7_1222100	conserved Plasmodium protein, unknown function	0	0	0	0	0	0	0	0	0	0	0	0	0	0	0	0	0	0	0	0	0	0	0	0	0	0	0	0	0	0	0	0	0	0	0	0	0	0	0	0	0	0	0	0	0	0
PF3D7_1328300	1280	PF3D7_1328300	conserved Plasmodium protein, unknown function	0	0	0	0	0	0	0	0	0	0	0	0	0	0	0	0	0	0	0	0	0	0	0	0	0	0	0	0	0	0	0	0	0	0	0	0	0	0	0	0	0	0	0	0	0	0
PF3D7_1330800	1363	PF3D7_1330800	conserved Plasmodium protein, unknown function	0	0	0	0	0	0	0	0	0	0	0	0	0	0	0	0	0	0	0	0	0	0	0	0	0	0	0	0	0	0	0	0	0	0	0	0	0	0	0	0	0	0	0	0	0	0
PF3D7_1306200	1235	PF3D7_1306200	conserved Plasmodium protein, unknown function	0	0	0	0	0	0	0	0	0	0	0	0	0	0	0	0	0	0	0	0	0	0	0	0	0	0	0	0	0	0	0	0	0	0	0	0	0	0	0	0	0	0	0	0	0	0
PF3D7_1323600	1272	PF3D7_1323600	conserved Plasmodium protein, unknown function	0	0	0	0	0	0	0	0	0	0	0	0	0	0	0	0	0	0	0	0	0	0	0	0	0	0	0	0	0	0	0	0	0	0	0	0	0	0	0	0	0	0	0	0	0	0
PF3D7_1404900	1128	PF3D7_1404900	conserved Plasmodium protein, unknown function	0	0	0	0	0	0	0	0	0	0	0	0	0	0	0	0	0	0	0	0	0	0	0	0	0	0	0	0	0	0	0	0	0	0	0	0	0	0	0	0	0	0	0	0	0	0
PF3D7_1447700	1364	PF3D7_1447700	conserved Plasmodium protein, unknown function	0	0	0	0	0	0	0	0	0	0	0	0	0	0	0	0	0	0	0	0	0	0	0	0	0	0	0	0	0	0	0	0	0	0	0	0	0	0	0	0	0	0	0	0	0	0
PF3D7_1406200	1427	PF3D7_1406200	conserved Plasmodium protein, unknown function	0	0	0	0	0	0	0	0	0	0	0	0	0	0	0	0	0	0	0	0	0	0	0	0	0	0	0	0	0	0	0	0	0	0	0	0	0	0	0	0	0	0	0	0	0	0
PF3D7_1459400	1149	PF3D7_1459400	conserved Plasmodium protein, unknown function	0	0	0	0	0	0	0	0	0	0	0	0	0	0	0	0	0	0	0	0	0	0	0	0	0	0	0	0	0	0	0	0	0	0	0	0	0	0	0	0	0	0	0	0	0	0
PF3D7_1462300	1251	PF3D7_1462300	conserved Plasmodium protein, unknown function	0	0	0	0	0	0	0	0	0	0	0	0	0	0	0	0	0	0	0	0	0	0	0	0	0	0	0	0	0	0	0	0	0	0	0	0	0	0	0	0	0	0	0	0	0	0
PF3D7_1409600	1389	PF3D7_1409600	conserved Plasmodium protein, unknown function	0	0	0	0	0	0	0	0	0	0	0	0	0	0	0	0	0	0	0	0	0	0	0	0	0	0	0	0	0	0	0	0	0	0	0	0	0	0	0	0	0	0	0	0	0	0
PF3D7_1410700	1140	PF3D7_1410700	conserved Plasmodium protein, unknown function	0	0	0	0	0	0	0	0	0	0	0	0	0	0	0	0	0	0	0	0	0	0	0	0	0	0	0	0	0	0	0	0	0	0	0	0	0	0	0	0	0	0	0	0	0	0
PF3D7_1429600	2114	PF3D7_1429600	conserved Plasmodium protein, unknown function (GEXP03)	0	0	0	0	0	0	0	0	0	0	0	0	0	0	0	0	0	0	0	0	0	0	0	0	0	0	0	0	0	0	0	0	0	0	0	0	0	0	0	0	0	0	0	0	0	0
PF3D7_0111900	2831	PF3D7_0111900	conserved protein, unknown function	0	0	0	0	0	0	0	0	0	0	0	0	0	0	0	0	0	0	0	0	0	0	0	0	0	0	0	0	0	0	0	0	0	0	0	0	0	0	0	0	0	0	0	0	0	0
PF3D7_0504900	2833	PF3D7_0504900	conserved protein, unknown function	0	0	0	0	0	0	0	0	0	0	0	0	0	0	0	0	0	0	0	0	0	0	0	0	0	0	0	0	0	0	0	0	0	0	0	0	0	0	0	0	0	0	0	0	0	0
PF3D7_0311800	2143	PF3D7_0311800	conserved protein, unknown function	0	0	0	0	0	0	0	0	0	0	0	0	0	0	0	0	0	0	0	0	0	0	0	0	0	0	0	0	0	0	0	0	0	0	0	0	0	0	0	0	0	0	0	0	0	0
PF3D7_1310500	1784	PF3D7_1310500	conserved protein, unknown function	0	0	0	0	0	0	0	0	0	0	0	0	0	0	0	0	0	0	0	0	0	0	0	0	0	0	0	0	0	0	0	0	0	0	0	0	0	0	0	0	0	0	0	0	0	0
PF3D7_0213700	1753	PF3D7_0213700	conserved protein, unknown function	0	0	0	0	0	0	0	0	0	0	0	0	0	0	0	0	0	0	0	0	0	0	0	0	0	0	0	0	0	0	0	0	0	0	0	0	0	0	0	0	0	0	0	0	0	0
PF3D7_0318900	1927	PF3D7_0318900	conserved protein, unknown function	0	0	0	0	0	0	0	0	0	0	0	0	0	0	0	0	0	0	0	0	0	0	0	0	0	0	0	0	0	0	0	0	0	0	0	0	0	0	0	0	0	0	0	0	0	0
PF3D7_1362300	1816	PF3D7_1362300	conserved protein, unknown function	0	0	0	0	0	0	0	0	0	0	0	0	0	0	0	0	0	0	0	0	0	0	0	0	0	0	0	0	0	0	0	0	0	0	0	0	0	0	0	0	0	0	0	0	0	0
PF3D7_1237700	1241	PF3D7_1237700	conserved protein, unknown function	0	0	0	0	0	0	0	0	0	0	0	0	0	0	0	0	0	0	0	0	0	0	0	0	0	0	0	0	0	0	0	0	0	0	0	0	0	0	0	0	0	0	0	0	0	0
PF3D7_1139900	1218	PF3D7_1139900	conserved protein, unknown function	0	0	0	0	0	0	0	0	0	0	0	0	0	0	0	0	0	0	0	0	0	0	0	0	0	0	0	0	0	0	0	0	0	0	0	0	0	0	0	0	0	0	0	0	0	0
PF3D7_1104400	1154	PF3D7_1104400	conserved protein, unknown function	0	0	0	0	0	0	0	0	0	0	0	0	0	0	0	0	0	0	0	0	0	0	0	0	0	0	0	0	0	0	0	0	0	0	0	0	0	0	0	0	0	0	0	0	0	0
PF3D7_1427900	1212	PF3D7_1427900	conserved protein, unknown function	0	0	0	0	0	0	0	0	0	0	0	0	0	0	0	0	0	0	0	0	0	0	0	0	0	0	0	0	0	0	0	0	0	0	0	0	0	0	0	0	0	0	0	0	0	0
PF3D7_1314500	1263	PF3D7_1314500	cop-coated vesicle membrane protein p24 precursor, putative	0	0	0	0	0	0	0	0	0	0	0	0	0	0	0	0	0	0	0	0	0	0	0	0	0	0	0	0	0	0	0	0	0	0	0	0	0	0	0	0	0	0	0	0	0	0
PF3D7_1439000	2849	PF3D7_1439000	copper transporter	0	0	0	0	0	0	0	0	0	0	0	0	0	0	0	0	0	0	0	0	0	0	0	0	0	0	0	0	0	0	0	0	0	0	0	0	0	0	0	0	0	0	0	0	0	0
PF3D7_1421900	1857	PF3D7_1421900	copper transporter, putative	0	0	0	0	0	0	0	0	0	0	0	0	0	0	0	0	0	0	0	0	0	0	0	0	0	0	0	0	0	0	0	0	0	0	0	0	0	0	0	0	0	0	0	0	0	0
PF3D7_0904900	2048	PF3D7_0904900	copper-transporting ATPase (CuTP)	0	0	0	0	0	0	0	0	0	0	0	0	0	0	0	0	0	0	0	0	0	0	0	0	0	0	0	0	0	0	0	0	0	0	0	0	0	0	0	0	0	0	0	0	0	0
PF3D7_1304200.1;PF3D7_1304200.2	2699	PF3D7_1304200.1	CorA-like Mg2%2B transporter protein, putative	0	0	0	0	0	0	0	0	0	0	0	0	0	0	0	0	0	0	0	0	0	0	0	0	0	0	0	0	0	0	0	0	0	0	0	0	0	0	0	0	0	0	0	0	0	0
PF3D7_1427600	2015	PF3D7_1427600	CorA-like Mg2%2B transporter protein, putative	0	0	0	0	0	0	0	0	0	0	0	0	0	0	0	0	0	0	0	0	0	0	0	0	0	0	0	0	0	0	0	0	0	0	0	0	0	0	0	0	0	0	0	0	0	0
PF3D7_1251200	2032	PF3D7_1251200	coronin	0	0	0	0	0	0	0	0	0	0	0	0	0	0	0	0	0	0	0	0	0	0	0	0	0	0	0	0	0	0	0	0	0	0	0	0	0	0	0	0	0	0	0	0	0	0
PF3D7_1359400	2026	PF3D7_1359400	CUGBP Elav-like family member 1 (CELF1)	0	0	0	0	0	0	0	0	0	0	0	0	0	0	0	0	0	0	0	0	0	0	0	0	0	0	0	0	0	0	0	0	0	0	0	0	0	0	0	0	0	0	0	0	0	0
PF3D7_1227600	2887	PF3D7_1227600	cyclin related protein, putative	0	0	0	0	0	0	0	0	0	0	0	0	0	0	0	0	0	0	0	0	0	0	0	0	0	0	0	0	0	0	0	0	0	0	0	0	0	0	0	0	0	0	0	0	0	0
PF3D7_0727200	2102	PF3D7_0727200	cysteine desulfurase, putative (NFS)	0	0	0	0	0	0	0	0	0	0	0	0	0	0	0	0	0	0	0	0	0	0	0	0	0	0	0	0	0	0	0	0	0	0	0	0	0	0	0	0	0	0	0	0	0	0
PF3D7_1458000	2750	PF3D7_1458000	cysteine proteinase falcipain 1 (FP1)	0	0	0	0	0	0	0	0	0	0	0	0	0	0	0	0	0	0	0	0	0	0	0	0	0	0	0	0	0	0	0	0	0	0	0	0	0	0	0	0	0	0	0	0	0	0
PF3D7_1115400	1223	PF3D7_1115400	cysteine proteinase falcipain 3 (FP3)	0	0	0	0	0	0	0	0	0	0	0	0	0	0	0	0	0	0	0	0	0	0	0	0	0	0	0	0	0	0	0	0	0	0	0	0	0	0	0	0	0	0	0	0	0	0
PF3D7_0302500	1252	PF3D7_0302500	cytoadherence linked asexual protein 3.1 (CLAG3.1)	0	0	0	0	0	0	0	0	0	0	0	0	0	0	0	0	0	0	0	0	0	0	0	0	0	0	0	0	0	0	0	0	0	0	0	0	0	0	0	0	0	0	0	0	0	0
PF3D7_0302200	1330	PF3D7_0302200	cytoadherence linked asexual protein 3.2 (CLAG3.2)	0	0	0	0	0	0	0	0	0	0	0	0	0	0	0	0	0	0	0	0	0	0	0	0	0	0	0	0	0	0	0	0	0	0	0	0	0	0	0	0	0	0	0	0	0	0
PF3D7_0831600	2075	PF3D7_0831600	cytoadherence linked asexual protein 8 (CLAG8)	0	0	0	0	0	0	0	0	0	0	0	0	0	0	0	0	0	0	0	0	0	0	0	0	0	0	0	0	0	0	0	0	0	0	0	0	0	0	0	0	0	0	0	0	0	0
PF3D7_1232300	2537	PF3D7_1232300	cytochrome b5, putative	0	0	0	0	0	0	0	0	0	0	0	0	0	0	0	0	0	0	0	0	0	0	0	0	0	0	0	0	0	0	0	0	0	0	0	0	0	0	0	0	0	0	0	0	0	0
PF3D7_1361700	2821	PF3D7_1361700	cytochrome c oxidase subunit 2, putative	0	0	0	0	0	0	0	0	0	0	0	0	0	0	0	0	0	0	0	0	0	0	0	0	0	0	0	0	0	0	0	0	0	0	0	0	0	0	0	0	0	0	0	0	0	0
PF3D7_0927800	1973	PF3D7_0927800	cytochrome c oxidase subunit 5B, putative (COX5B)	0	0	0	0	0	0	0	0	0	0	0	0	0	0	0	0	0	0	0	0	0	0	0	0	0	0	0	0	0	0	0	0	0	0	0	0	0	0	0	0	0	0	0	0	0	0
PF3D7_0928000.1;PF3D7_0928000.2	2431	PF3D7_0928000.1	cytochrome c oxidase subunit 6B, putative (COX6B)	0	0	0	0	0	0	0	0	0	0	0	0	0	0	0	0	0	0	0	0	0	0	0	0	0	0	0	0	0	0	0	0	0	0	0	0	0	0	0	0	0	0	0	0	0	0
PF3D7_1404100	1207	PF3D7_1404100	cytochrome c, putative	0	0	0	0	0	0	0	0	0	0	0	0	0	0	0	0	0	0	0	0	0	0	0	0	0	0	0	0	0	0	0	0	0	0	0	0	0	0	0	0	0	0	0	0	0	0
PF3D7_1462700	1322	PF3D7_1462700	cytochrome c1 precursor, putative	0	0	0	0	0	0	0	0	0	0	0	0	0	0	0	0	0	0	0	0	0	0	0	0	0	0	0	0	0	0	0	0	0	0	0	0	0	0	0	0	0	0	0	0	0	0
PF3D7_1127100	2838	PF3D7_1127100	deoxyuridine 5'-triphosphate nucleotidohydrolase (dUTPase)	0	0	0	0	0	0	0	0	0	0	0	0	0	0	0	0	0	0	0	0	0	0	0	0	0	0	0	0	0	0	0	0	0	0	0	0	0	0	0	0	0	0	0	0	0	0
PF3D7_1452300	2689	PF3D7_1452300	DER1-like protein (Der1-1)	0	0	0	0	0	0	0	0	0	0	0	0	0	0	0	0	0	0	0	0	0	0	0	0	0	0	0	0	0	0	0	0	0	0	0	0	0	0	0	0	0	0	0	0	0	0
PF3D7_1471400	2023	PF3D7_1471400	diacylglycerol kinase, putative	0	0	0	0	0	0	0	0	0	0	0	0	0	0	0	0	0	0	0	0	0	0	0	0	0	0	0	0	0	0	0	0	0	0	0	0	0	0	0	0	0	0	0	0	0	0
PF3D7_0823900	1314	PF3D7_0823900	dicarboxylate/tricarboxylate carrier (DTC)	0	0	0	0	0	0	0	0	0	0	0	0	0	0	0	0	0	0	0	0	0	0	0	0	0	0	0	0	0	0	0	0	0	0	0	0	0	0	0	0	0	0	0	0	0	0
PF3D7_1232200	1151	PF3D7_1232200	dihydrolipoyl dehydrogenase, mitochondrial (LPD1)	0	0	0	0	0	0	0	0	0	0	0	0	0	0	0	0	0	0	0	0	0	0	0	0	0	0	0	0	0	0	0	0	0	0	0	0	0	0	0	0	0	0	0	0	0	0
PF3D7_1320800	1313	PF3D7_1320800	dihydrolipoyllysine-residue succinyltransferase component of 2-oxoglutarate dehydrogenase complex	0	0	0	0	0	0	0	0	0	0	0	0	0	0	0	0	0	0	0	0	0	0	0	0	0	0	0	0	0	0	0	0	0	0	0	0	0	0	0	0	0	0	0	0	0	0
PF3D7_0603300	1319	PF3D7_0603300	dihydroorotate dehydrogenase (DHODH)	0	0	0	0	0	0	0	0	0	0	0	0	0	0	0	0	0	0	0	0	0	0	0	0	0	0	0	0	0	0	0	0	0	0	0	0	0	0	0	0	0	0	0	0	0	0
PF3D7_1116700	1143	PF3D7_1116700	dipeptidyl aminopeptidase 1 (DPAP1)	0	0	0	0	0	0	0	0	0	0	0	0	0	0	0	0	0	0	0	0	0	0	0	0	0	0	0	0	0	0	0	0	0	0	0	0	0	0	0	0	0	0	0	0	0	0
PF3D7_0404700	2056	PF3D7_0404700	dipeptidyl aminopeptidase 3 (DPAP3)	0	0	0	0	0	0	0	0	0	0	0	0	0	0	0	0	0	0	0	0	0	0	0	0	0	0	0	0	0	0	0	0	0	0	0	0	0	0	0	0	0	0	0	0	0	0
PF3D7_1463300	2880	PF3D7_1463300	DNA polymerase alpha subunit, putative	0	0	0	0	0	0	0	0	0	0	0	0	0	0	0	0	0	0	0	0	0	0	0	0	0	0	0	0	0	0	0	0	0	0	0	0	0	0	0	0	0	0	0	0	0	0
PF3D7_1017000	2755	PF3D7_1017000	DNA polymerase delta catalytic subunit	0	0	0	0	0	0	0	0	0	0	0	0	0	0	0	0	0	0	0	0	0	0	0	0	0	0	0	0	0	0	0	0	0	0	0	0	0	0	0	0	0	0	0	0	0	0
PF3D7_1438700	2868	PF3D7_1438700	DNA primase small subunit	0	0	0	0	0	0	0	0	0	0	0	0	0	0	0	0	0	0	0	0	0	0	0	0	0	0	0	0	0	0	0	0	0	0	0	0	0	0	0	0	0	0	0	0	0	0
PF3D7_1011700	2715	PF3D7_1011700	DNA repair protein RAD23, putative	0	0	0	0	0	0	0	0	0	0	0	0	0	0	0	0	0	0	0	0	0	0	0	0	0	0	0	0	0	0	0	0	0	0	0	0	0	0	0	0	0	0	0	0	0	0
PF3D7_1211700	2889	PF3D7_1211700	DNA replication licensing factor MCM5, putative (MCM5)	0	0	0	0	0	0	0	0	0	0	0	0	0	0	0	0	0	0	0	0	0	0	0	0	0	0	0	0	0	0	0	0	0	0	0	0	0	0	0	0	0	0	0	0	0	0
PF3D7_1433500	1418	PF3D7_1433500	DNA topoisomerase 2 (TOP2)	0	0	0	0	0	0	0	0	0	0	0	0	0	0	0	0	0	0	0	0	0	0	0	0	0	0	0	0	0	0	0	0	0	0	0	0	0	0	0	0	0	0	0	0	0	0
PF3D7_0110400	2808	PF3D7_0110400	DNA-directed RNA polymerase 2, putative	0	0	0	0	0	0	0	0	0	0	0	0	0	0	0	0	0	0	0	0	0	0	0	0	0	0	0	0	0	0	0	0	0	0	0	0	0	0	0	0	0	0	0	0	0	0
PF3D7_1304900	1773	PF3D7_1304900	DNA-directed RNA polymerase 2, putative	0	0	0	0	0	0	0	0	0	0	0	0	0	0	0	0	0	0	0	0	0	0	0	0	0	0	0	0	0	0	0	0	0	0	0	0	0	0	0	0	0	0	0	0	0	0
PF3D7_1415200	2386	PF3D7_1415200	DNA-directed RNA polymerase I/III subunit, putative	0	0	0	0	0	0	0	0	0	0	0	0	0	0	0	0	0	0	0	0	0	0	0	0	0	0	0	0	0	0	0	0	0	0	0	0	0	0	0	0	0	0	0	0	0	0
PF3D7_0215700	1341	PF3D7_0215700	DNA-directed RNA polymerase II subunit RPB2, putative (RPB2)	0	0	0	0	0	0	0	0	0	0	0	0	0	0	0	0	0	0	0	0	0	0	0	0	0	0	0	0	0	0	0	0	0	0	0	0	0	0	0	0	0	0	0	0	0	0
PF3D7_0923000	2854	PF3D7_0923000	DNA-directed RNA polymerase II subunit RPB3, putative (RPB3)	0	0	0	0	0	0	0	0	0	0	0	0	0	0	0	0	0	0	0	0	0	0	0	0	0	0	0	0	0	0	0	0	0	0	0	0	0	0	0	0	0	0	0	0	0	0
PF3D7_1364800	1331	PF3D7_1364800	DNA-directed RNA polymerase II, putative	0	0	0	0	0	0	0	0	0	0	0	0	0	0	0	0	0	0	0	0	0	0	0	0	0	0	0	0	0	0	0	0	0	0	0	0	0	0	0	0	0	0	0	0	0	0
PF3D7_1346300	1191	PF3D7_1346300	DNA/RNA-binding protein Alba 2 (ALBA2)	0	0	0	0	0	0	0	0	0	0	0	0	0	0	0	0	0	0	0	0	0	0	0	0	0	0	0	0	0	0	0	0	0	0	0	0	0	0	0	0	0	0	0	0	0	0
PF3D7_1143200	2839	PF3D7_1143200	DnaJ protein, putative	0	0	0	0	0	0	0	0	0	0	0	0	0	0	0	0	0	0	0	0	0	0	0	0	0	0	0	0	0	0	0	0	0	0	0	0	0	0	0	0	0	0	0	0	0	0
PF3D7_1330300	2811	PF3D7_1330300	DnaJ protein, putative	0	0	0	0	0	0	0	0	0	0	0	0	0	0	0	0	0	0	0	0	0	0	0	0	0	0	0	0	0	0	0	0	0	0	0	0	0	0	0	0	0	0	0	0	0	0
PF3D7_1136800	2107	PF3D7_1136800	DnaJ protein, putative	0	0	0	0	0	0	0	0	0	0	0	0	0	0	0	0	0	0	0	0	0	0	0	0	0	0	0	0	0	0	0	0	0	0	0	0	0	0	0	0	0	0	0	0	0	0
PF3D7_1413900	2115	PF3D7_1413900	DnaJ protein, putative	0	0	0	0	0	0	0	0	0	0	0	0	0	0	0	0	0	0	0	0	0	0	0	0	0	0	0	0	0	0	0	0	0	0	0	0	0	0	0	0	0	0	0	0	0	0
PF3D7_0201700	2753	PF3D7_0201700	DnaJ protein, putative	0	0	0	0	0	0	0	0	0	0	0	0	0	0	0	0	0	0	0	0	0	0	0	0	0	0	0	0	0	0	0	0	0	0	0	0	0	0	0	0	0	0	0	0	0	0
PF3D7_0620700	2672	PF3D7_0620700	DnaJ protein, putative	0	0	0	0	0	0	0	0	0	0	0	0	0	0	0	0	0	0	0	0	0	0	0	0	0	0	0	0	0	0	0	0	0	0	0	0	0	0	0	0	0	0	0	0	0	0
PF3D7_1473200	1905	PF3D7_1473200	DnaJ protein, putative	0	0	0	0	0	0	0	0	0	0	0	0	0	0	0	0	0	0	0	0	0	0	0	0	0	0	0	0	0	0	0	0	0	0	0	0	0	0	0	0	0	0	0	0	0	0
PF3D7_0523400	1302	PF3D7_0523400	DnaJ protein, putative	0	0	0	0	0	0	0	0	0	0	0	0	0	0	0	0	0	0	0	0	0	0	0	0	0	0	0	0	0	0	0	0	0	0	0	0	0	0	0	0	0	0	0	0	0	0
PF3D7_0629200	1256	PF3D7_0629200	DnaJ protein, putative	0	0	0	0	0	0	0	0	0	0	0	0	0	0	0	0	0	0	0	0	0	0	0	0	0	0	0	0	0	0	0	0	0	0	0	0	0	0	0	0	0	0	0	0	0	0
PF3D7_0823800	1326	PF3D7_0823800	DnaJ protein, putative	0	0	0	0	0	0	0	0	0	0	0	0	0	0	0	0	0	0	0	0	0	0	0	0	0	0	0	0	0	0	0	0	0	0	0	0	0	0	0	0	0	0	0	0	0	0
PF3D7_0919100	1233	PF3D7_0919100	DnaJ protein, putative	0	0	0	0	0	0	0	0	0	0	0	0	0	0	0	0	0	0	0	0	0	0	0	0	0	0	0	0	0	0	0	0	0	0	0	0	0	0	0	0	0	0	0	0	0	0
PF3D7_1141600	1383	PF3D7_1141600	dolichol-phosphate mannosyltransferase (DPM1)	0	0	0	0	0	0	0	0	0	0	0	0	0	0	0	0	0	0	0	0	0	0	0	0	0	0	0	0	0	0	0	0	0	0	0	0	0	0	0	0	0	0	0	0	0	0
PF3D7_0311600	2112	PF3D7_0311600	dolichyl-diphosphooligosaccharide--protein glycosyltransferase subunit 1, putative	0	0	0	0	0	0	0	0	0	0	0	0	0	0	0	0	0	0	0	0	0	0	0	0	0	0	0	0	0	0	0	0	0	0	0	0	0	0	0	0	0	0	0	0	0	0
PF3D7_1010700	1186	PF3D7_1010700	dolichyl-phosphate-mannose protein mannosyltransferase, putative	0	0	0	0	0	0	0	0	0	0	0	0	0	0	0	0	0	0	0	0	0	0	0	0	0	0	0	0	0	0	0	0	0	0	0	0	0	0	0	0	0	0	0	0	0	0
PF3D7_1145400	2024	PF3D7_1145400	dynamin-like protein (DYN1)	0	0	0	0	0	0	0	0	0	0	0	0	0	0	0	0	0	0	0	0	0	0	0	0	0	0	0	0	0	0	0	0	0	0	0	0	0	0	0	0	0	0	0	0	0	0
PF3D7_1213600	2836	PF3D7_1213600	dynein light chain 1, putative (DLC8)	0	0	0	0	0	0	0	0	0	0	0	0	0	0	0	0	0	0	0	0	0	0	0	0	0	0	0	0	0	0	0	0	0	0	0	0	0	0	0	0	0	0	0	0	0	0
PF3D7_1451300	2859	PF3D7_1451300	E3 SUMO-protein ligase NSE2, putative (NSE2)	0	0	0	0	0	0	0	0	0	0	0	0	0	0	0	0	0	0	0	0	0	0	0	0	0	0	0	0	0	0	0	0	0	0	0	0	0	0	0	0	0	0	0	0	0	0
PF3D7_0316900	2031	PF3D7_0316900	E3 ubiquitin-protein ligase, putative	0	0	0	0	0	0	0	0	0	0	0	0	0	0	0	0	0	0	0	0	0	0	0	0	0	0	0	0	0	0	0	0	0	0	0	0	0	0	0	0	0	0	0	0	0	0
PF3D7_1001500	2456	PF3D7_1001500	early transcribed membrane protein 10.1 (ETRAMP10)	0	0	0	0	0	0	0	0	0	0	0	0	0	0	0	0	0	0	0	0	0	0	0	0	0	0	0	0	0	0	0	0	0	0	0	0	0	0	0	0	0	0	0	0	0	0
PF3D7_1401400	1771	PF3D7_1401400	early transcribed membrane protein 14.1 (ETRAMP14)	0	0	0	0	0	0	0	0	0	0	0	0	0	0	0	0	0	0	0	0	0	0	0	0	0	0	0	0	0	0	0	0	0	0	0	0	0	0	0	0	0	0	0	0	0	0
PF3D7_0423700	1960	PF3D7_0423700	early transcribed membrane protein 4 (ETRAMP4)	0	0	0	0	0	0	0	0	0	0	0	0	0	0	0	0	0	0	0	0	0	0	0	0	0	0	0	0	0	0	0	0	0	0	0	0	0	0	0	0	0	0	0	0	0	0
PF3D7_0913200	2806	PF3D7_0913200	elongation factor 1-beta (EF-1beta)	0	0	0	0	0	0	0	0	0	0	0	0	0	0	0	0	0	0	0	0	0	0	0	0	0	0	0	0	0	0	0	0	0	0	0	0	0	0	0	0	0	0	0	0	0	0
PF3D7_1338300	1963	PF3D7_1338300	elongation factor 1-gamma, putative	0	0	0	0	0	0	0	0	0	0	0	0	0	0	0	0	0	0	0	0	0	0	0	0	0	0	0	0	0	0	0	0	0	0	0	0	0	0	0	0	0	0	0	0	0	0
PF3D7_1451100	659	PF3D7_1451100	elongation factor 2 (eEF2)	0	0	0	0	0	0	0	0	1	2	0	0	2	0	1.44	0	0	0	0	0	0	0	0	0	1	2	0	0	2	0	1.44	0	0	0	0	0	0	0	0	0	0	0	0	0	0	0
PF3D7_0602400	2053	PF3D7_0602400	elongation factor G (EF-G)	0	0	0	0	0	0	0	0	0	0	0	0	0	0	0	0	0	0	0	0	0	0	0	0	0	0	0	0	0	0	0	0	0	0	0	0	0	0	0	0	0	0	0	0	0	0
PF3D7_1233000	1936	PF3D7_1233000	elongation factor G (EF-G)	0	0	0	0	0	0	0	0	0	0	0	0	0	0	0	0	0	0	0	0	0	0	0	0	0	0	0	0	0	0	0	0	0	0	0	0	0	0	0	0	0	0	0	0	0	0
PF3D7_1330600	2086	PF3D7_1330600	elongation factor Tu, putative	0	0	0	0	0	0	0	0	0	0	0	0	0	0	0	0	0	0	0	0	0	0	0	0	0	0	0	0	0	0	0	0	0	0	0	0	0	0	0	0	0	0	0	0	0	0
PF3D7_0202200	1362	PF3D7_0202200	EMP1-trafficking protein (PTP1)	0	0	0	0	0	0	0	0	0	0	0	0	0	0	0	0	0	0	0	0	0	0	0	0	0	0	0	0	0	0	0	0	0	0	0	0	0	0	0	0	0	0	0	0	0	0
PF3D7_1302000	1359	PF3D7_1302000	EMP1-trafficking protein (PTP6)	0	0	0	0	0	0	0	0	0	0	0	0	0	0	0	0	0	0	0	0	0	0	0	0	0	0	0	0	0	0	0	0	0	0	0	0	0	0	0	0	0	0	0	0	0	0
PF3D7_1021400	1356	PF3D7_1021400	endomembrane protein 70, putative	0	0	0	0	0	0	0	0	0	0	0	0	0	0	0	0	0	0	0	0	0	0	0	0	0	0	0	0	0	0	0	0	0	0	0	0	0	0	0	0	0	0	0	0	0	0
PF3D7_1124000	1340	PF3D7_1124000	endoplasmic reticulum oxidoreductin, putative (ERO1)	0	0	0	0	0	0	0	0	0	0	0	0	0	0	0	0	0	0	0	0	0	0	0	0	0	0	0	0	0	0	0	0	0	0	0	0	0	0	0	0	0	0	0	0	0	0
PF3D7_1108600	1118	PF3D7_1108600	endoplasmic reticulum-resident calcium binding protein (ERC)	0	0	0	0	0	0	0	0	0	0	0	0	0	0	0	0	0	0	0	0	0	0	0	0	0	0	0	0	0	0	0	0	0	0	0	0	0	0	0	0	0	0	0	0	0	0
PF3D7_1037700	2104	PF3D7_1037700	enhancer of rudimentary homolog, putative (ERH)	0	0	0	0	0	0	0	0	0	0	0	0	0	0	0	0	0	0	0	0	0	0	0	0	0	0	0	0	0	0	0	0	0	0	0	0	0	0	0	0	0	0	0	0	0	0
PF3D7_1353600	2540	PF3D7_1353600	ER lumen protein retaining receptor (ERD2)	0	0	0	0	0	0	0	0	0	0	0	0	0	0	0	0	0	0	0	0	0	0	0	0	0	0	0	0	0	0	0	0	0	0	0	0	0	0	0	0	0	0	0	0	0	0
PF3D7_1330400.1;PF3D7_1330400.2	1930	PF3D7_1330400.1	ER lumen protein retaining receptor 1, putative	0	0	0	0	0	0	0	0	0	0	0	0	0	0	0	0	0	0	0	0	0	0	0	0	0	0	0	0	0	0	0	0	0	0	0	0	0	0	0	0	0	0	0	0	0	0
PF3D7_0811200	1287	PF3D7_0811200	ER membrane protein complex subunit 1, putative (EMC1)	0	0	0	0	0	0	0	0	0	0	0	0	0	0	0	0	0	0	0	0	0	0	0	0	0	0	0	0	0	0	0	0	0	0	0	0	0	0	0	0	0	0	0	0	0	0
PF3D7_1410000	1843	PF3D7_1410000	ER membrane protein complex subunit 2, putative (EMC2)	0	0	0	0	0	0	0	0	0	0	0	0	0	0	0	0	0	0	0	0	0	0	0	0	0	0	0	0	0	0	0	0	0	0	0	0	0	0	0	0	0	0	0	0	0	0
PF3D7_1360200	1173	PF3D7_1360200	ER membrane protein complex subunit 3, putative (EMC3)	0	0	0	0	0	0	0	0	0	0	0	0	0	0	0	0	0	0	0	0	0	0	0	0	0	0	0	0	0	0	0	0	0	0	0	0	0	0	0	0	0	0	0	0	0	0
PF3D7_1435400	1915	PF3D7_1435400	ER membrane protein complex subunit 4, putative (EMC4)	0	0	0	0	0	0	0	0	0	0	0	0	0	0	0	0	0	0	0	0	0	0	0	0	0	0	0	0	0	0	0	0	0	0	0	0	0	0	0	0	0	0	0	0	0	0
PF3D7_1422500	2046	PF3D7_1422500	ERAD-associated E3 ubiquitin-protein ligase HRD1 (HRD1)	0	0	0	0	0	0	0	0	0	0	0	0	0	0	0	0	0	0	0	0	0	0	0	0	0	0	0	0	0	0	0	0	0	0	0	0	0	0	0	0	0	0	0	0	0	0
PF3D7_1301600	1416	PF3D7_1301600	erythrocyte binding antigen-140 (EBA140)	0	0	0	0	0	0	0	0	0	0	0	0	0	0	0	0	0	0	0	0	0	0	0	0	0	0	0	0	0	0	0	0	0	0	0	0	0	0	0	0	0	0	0	0	0	0
PF3D7_0731500	1353	PF3D7_0731500	erythrocyte binding antigen-175 (EBA175)	0	0	0	0	0	0	0	0	0	0	0	0	0	0	0	0	0	0	0	0	0	0	0	0	0	0	0	0	0	0	0	0	0	0	0	0	0	0	0	0	0	0	0	0	0	0
PF3D7_0102500	1366	PF3D7_0102500	erythrocyte binding antigen-181 (EBA181)	0	0	0	0	0	0	0	0	0	0	0	0	0	0	0	0	0	0	0	0	0	0	0	0	0	0	0	0	0	0	0	0	0	0	0	0	0	0	0	0	0	0	0	0	0	0
PF3D7_0201900	2814	PF3D7_0201900	erythrocyte membrane protein 3 (EMP3)	0	0	0	0	0	0	0	0	0	0	0	0	0	0	0	0	0	0	0	0	0	0	0	0	0	0	0	0	0	0	0	0	0	0	0	0	0	0	0	0	0	0	0	0	0	0
PF3D7_1347700	2695	PF3D7_1347700	ethanolamine-phosphate cytidylyltransferase (ECT)	0	0	0	0	0	0	0	0	0	0	0	0	0	0	0	0	0	0	0	0	0	0	0	0	0	0	0	0	0	0	0	0	0	0	0	0	0	0	0	0	0	0	0	0	0	0
PF3D7_1121600	1309	PF3D7_1121600	exported protein 1 (EXP1)	0	0	0	0	0	0	0	0	0	0	0	0	0	0	0	0	0	0	0	0	0	0	0	0	0	0	0	0	0	0	0	0	0	0	0	0	0	0	0	0	0	0	0	0	0	0
PF3D7_1471100	1199	PF3D7_1471100	exported protein 2 (EXP2)	0	0	0	0	0	0	0	0	0	0	0	0	0	0	0	0	0	0	0	0	0	0	0	0	0	0	0	0	0	0	0	0	0	0	0	0	0	0	0	0	0	0	0	0	0	0
PF3D7_0517400	1399	PF3D7_0517400	FACT complex subunit SPT16, putative (FACT-L)	0	0	0	0	0	0	0	0	0	0	0	0	0	0	0	0	0	0	0	0	0	0	0	0	0	0	0	0	0	0	0	0	0	0	0	0	0	0	0	0	0	0	0	0	0	0
PF3D7_1441400	2601	PF3D7_1441400	FACT complex subunit SSRP1, putative (FACT-S)	0	0	0	0	0	0	0	0	0	0	0	0	0	0	0	0	0	0	0	0	0	0	0	0	0	0	0	0	0	0	0	0	0	0	0	0	0	0	0	0	0	0	0	0	0	0
PF3D7_0306400	1172	PF3D7_0306400	FAD-dependent glycerol-3-phosphate dehydrogenase, putative	0	0	0	0	0	0	0	0	0	0	0	0	0	0	0	0	0	0	0	0	0	0	0	0	0	0	0	0	0	0	0	0	0	0	0	0	0	0	0	0	0	0	0	0	0	0
PF3D7_1360800	1138	PF3D7_1360800	falcilysin (FLN)	0	0	0	0	0	0	0	0	0	0	0	0	0	0	0	0	0	0	0	0	0	0	0	0	0	0	0	0	0	0	0	0	0	0	0	0	0	0	0	0	0	0	0	0	0	0
PF3D7_0911900	2094	PF3D7_0911900	falstatin (ICP)	0	0	0	0	0	0	0	0	0	0	0	0	0	0	0	0	0	0	0	0	0	0	0	0	0	0	0	0	0	0	0	0	0	0	0	0	0	0	0	0	0	0	0	0	0	0
PF3D7_1318100	1317	PF3D7_1318100	ferredoxin, putative	0	0	0	0	0	0	0	0	0	0	0	0	0	0	0	0	0	0	0	0	0	0	0	0	0	0	0	0	0	0	0	0	0	0	0	0	0	0	0	0	0	0	0	0	0	0
PF3D7_0720400	1273	PF3D7_0720400	ferrodoxin reductase-like protein	0	0	0	0	0	0	0	0	0	0	0	0	0	0	0	0	0	0	0	0	0	0	0	0	0	0	0	0	0	0	0	0	0	0	0	0	0	0	0	0	0	0	0	0	0	0
PF3D7_1034400	1361	PF3D7_1034400	flavoprotein subunit of succinate dehydrogenase (SDHA)	0	0	0	0	0	0	0	0	0	0	0	0	0	0	0	0	0	0	0	0	0	0	0	0	0	0	0	0	0	0	0	0	0	0	0	0	0	0	0	0	0	0	0	0	0	0
PF3D7_1116500	2592	PF3D7_1116500	folate transporter 2 (FT2)	0	0	0	0	0	0	0	0	0	0	0	0	0	0	0	0	0	0	0	0	0	0	0	0	0	0	0	0	0	0	0	0	0	0	0	0	0	0	0	0	0	0	0	0	0	0
PF3D7_0927300	1351	PF3D7_0927300	fumarate hydratase, putative (FH)	0	0	0	0	0	0	0	0	0	0	0	0	0	0	0	0	0	0	0	0	0	0	0	0	0	0	0	0	0	0	0	0	0	0	0	0	0	0	0	0	0	0	0	0	0	0
PF3D7_1460100	2623	PF3D7_1460100	FYVE and coiled-coil domain-containing protein (FCP)	0	0	0	0	0	0	0	0	0	0	0	0	0	0	0	0	0	0	0	0	0	0	0	0	0	0	0	0	0	0	0	0	0	0	0	0	0	0	0	0	0	0	0	0	0	0
PF3D7_0607400	2069	PF3D7_0607400	G-protein associated signal transduction protein, putative	0	0	0	0	0	0	0	0	0	0	0	0	0	0	0	0	0	0	0	0	0	0	0	0	0	0	0	0	0	0	0	0	0	0	0	0	0	0	0	0	0	0	0	0	0	0
PF3D7_0202400	2141	PF3D7_0202400	gamete antigen 27/25, putative	0	0	0	0	0	0	0	0	0	0	0	0	0	0	0	0	0	0	0	0	0	0	0	0	0	0	0	0	0	0	0	0	0	0	0	0	0	0	0	0	0	0	0	0	0	0
PF3D7_1323700	2025	PF3D7_1323700	glideosome associated protein with multiple membrane spans 1 (GAPM1)	0	0	0	0	0	0	0	0	0	0	0	0	0	0	0	0	0	0	0	0	0	0	0	0	0	0	0	0	0	0	0	0	0	0	0	0	0	0	0	0	0	0	0	0	0	0
PF3D7_0423500	2010	PF3D7_0423500	glideosome associated protein with multiple membrane spans 2 (GAPM2)	0	0	0	0	0	0	0	0	0	0	0	0	0	0	0	0	0	0	0	0	0	0	0	0	0	0	0	0	0	0	0	0	0	0	0	0	0	0	0	0	0	0	0	0	0	0
PF3D7_1406800	2585	PF3D7_1406800	glideosome associated protein with multiple membrane spans 3 (GAPM3)	0	0	0	0	0	0	0	0	0	0	0	0	0	0	0	0	0	0	0	0	0	0	0	0	0	0	0	0	0	0	0	0	0	0	0	0	0	0	0	0	0	0	0	0	0	0
PF3D7_0515700	2012	PF3D7_0515700	glideosome-associated protein 40, putative (GAP40)	0	0	0	0	0	0	0	0	0	0	0	0	0	0	0	0	0	0	0	0	0	0	0	0	0	0	0	0	0	0	0	0	0	0	0	0	0	0	0	0	0	0	0	0	0	0
PF3D7_1222700	1372	PF3D7_1222700	glideosome-associated protein 45 (GAP45)	0	0	0	0	0	0	0	0	0	0	0	0	0	0	0	0	0	0	0	0	0	0	0	0	0	0	0	0	0	0	0	0	0	0	0	0	0	0	0	0	0	0	0	0	0	0
PF3D7_0918000	1182	PF3D7_0918000	glideosome-associated protein 50 (GAP50)	0	0	0	0	0	0	0	0	0	0	0	0	0	0	0	0	0	0	0	0	0	0	0	0	0	0	0	0	0	0	0	0	0	0	0	0	0	0	0	0	0	0	0	0	0	0
PF3D7_1349200	2044	PF3D7_1349200	glutamate--tRNA ligase, putative	0	0	0	0	0	0	0	0	0	0	0	0	0	0	0	0	0	0	0	0	0	0	0	0	0	0	0	0	0	0	0	0	0	0	0	0	0	0	0	0	0	0	0	0	0	0
PF3D7_1035300	1301	PF3D7_1035300	glutamate-rich protein (GLURP)	0	0	0	0	0	0	0	0	0	0	0	0	0	0	0	0	0	0	0	0	0	0	0	0	0	0	0	0	0	0	0	0	0	0	0	0	0	0	0	0	0	0	0	0	0	0
PF3D7_1331700	2890	PF3D7_1331700	glutamine--tRNA ligase, putative	0	0	0	0	0	0	0	0	0	0	0	0	0	0	0	0	0	0	0	0	0	0	0	0	0	0	0	0	0	0	0	0	0	0	0	0	0	0	0	0	0	0	0	0	0	0
PF3D7_1446900	1401	PF3D7_1446900	glutaminyl-peptide cyclotransferase, putative	0	0	0	0	0	0	0	0	0	0	0	0	0	0	0	0	0	0	0	0	0	0	0	0	0	0	0	0	0	0	0	0	0	0	0	0	0	0	0	0	0	0	0	0	0	0
PF3D7_1212000	1144	PF3D7_1212000	glutathione peroxidase-like thioredoxin peroxidase (TPx(Gl))	0	0	0	0	0	0	0	0	0	0	0	0	0	0	0	0	0	0	0	0	0	0	0	0	0	0	0	0	0	0	0	0	0	0	0	0	0	0	0	0	0	0	0	0	0	0
PF3D7_1419800.1;PF3D7_1419800.2	1278	PF3D7_1419800.1	glutathione reductase (GR)	0	0	0	0	0	0	0	0	0	0	0	0	0	0	0	0	0	0	0	0	0	0	0	0	0	0	0	0	0	0	0	0	0	0	0	0	0	0	0	0	0	0	0	0	0	0
PF3D7_1212500	1337	PF3D7_1212500	glycerol-3-phosphate 1-O-acyltransferase (GAT)	0	0	0	0	0	0	0	0	0	0	0	0	0	0	0	0	0	0	0	0	0	0	0	0	0	0	0	0	0	0	0	0	0	0	0	0	0	0	0	0	0	0	0	0	0	0
PF3D7_1406300	1900	PF3D7_1406300	glycerophosphodiester phosphodiesterase (GDPD)	0	0	0	0	0	0	0	0	0	0	0	0	0	0	0	0	0	0	0	0	0	0	0	0	0	0	0	0	0	0	0	0	0	0	0	0	0	0	0	0	0	0	0	0	0	0
PF3D7_1365500	1205	PF3D7_1365500	glycine cleavage system T protein, putative (GCVT)	0	0	0	0	0	0	0	0	0	0	0	0	0	0	0	0	0	0	0	0	0	0	0	0	0	0	0	0	0	0	0	0	0	0	0	0	0	0	0	0	0	0	0	0	0	0
PF3D7_1016300	2111	PF3D7_1016300	glycophorin binding protein (GBP)	0	0	0	0	0	0	0	0	0	0	0	0	0	0	0	0	0	0	0	0	0	0	0	0	0	0	0	0	0	0	0	0	0	0	0	0	0	0	0	0	0	0	0	0	0	0
PF3D7_1369000	2700	PF3D7_1369000	glycosylphosphatidylinositol anchor attachment 1 protein, putative (GPAA1)	0	0	0	0	0	0	0	0	0	0	0	0	0	0	0	0	0	0	0	0	0	0	0	0	0	0	0	0	0	0	0	0	0	0	0	0	0	0	0	0	0	0	0	0	0	0
PF3D7_1214100	2049	PF3D7_1214100	GPI ethanolamine phosphate transferase 3, putative (PIGO)	0	0	0	0	0	0	0	0	0	0	0	0	0	0	0	0	0	0	0	0	0	0	0	0	0	0	0	0	0	0	0	0	0	0	0	0	0	0	0	0	0	0	0	0	0	0
PF3D7_1128700	2718	PF3D7_1128700	GPI-anchor transamidase (GPI8)	0	0	0	0	0	0	0	0	0	0	0	0	0	0	0	0	0	0	0	0	0	0	0	0	0	0	0	0	0	0	0	0	0	0	0	0	0	0	0	0	0	0	0	0	0	0
PF3D7_0828800	2050	PF3D7_0828800	GPI-anchored micronemal antigen (GAMA)	0	0	0	0	0	0	0	0	0	0	0	0	0	0	0	0	0	0	0	0	0	0	0	0	0	0	0	0	0	0	0	0	0	0	0	0	0	0	0	0	0	0	0	0	0	0
PF3D7_1124700	1142	PF3D7_1124700	GrpE protein homolog, mitochondrial, putative (MGE1)	0	0	0	0	0	0	0	0	0	0	0	0	0	0	0	0	0	0	0	0	0	0	0	0	0	0	0	0	0	0	0	0	0	0	0	0	0	0	0	0	0	0	0	0	0	0
PF3D7_0715600	2099	PF3D7_0715600	GTP-binding translation elongation factor tu family protein, putative	0	0	0	0	0	0	0	0	0	0	0	0	0	0	0	0	0	0	0	0	0	0	0	0	0	0	0	0	0	0	0	0	0	0	0	0	0	0	0	0	0	0	0	0	0	0
PF3D7_0415600	2090	PF3D7_0415600	GTP:AMP phosphotransferase (GAK)	0	0	0	0	0	0	0	0	0	0	0	0	0	0	0	0	0	0	0	0	0	0	0	0	0	0	0	0	0	0	0	0	0	0	0	0	0	0	0	0	0	0	0	0	0	0
PF3D7_1116400	1282	PF3D7_1116400	guanine nucleotide-exchange factor SEC12 (SEC12)	0	0	0	0	0	0	0	0	0	0	0	0	0	0	0	0	0	0	0	0	0	0	0	0	0	0	0	0	0	0	0	0	0	0	0	0	0	0	0	0	0	0	0	0	0	0
PF3D7_1116800	1152	PF3D7_1116800	heat shock protein 101 (HSP101)	0	0	0	0	0	0	0	0	0	0	0	0	0	0	0	0	0	0	0	0	0	0	0	0	0	0	0	0	0	0	0	0	0	0	0	0	0	0	0	0	0	0	0	0	0	0
PF3D7_0708800	1999	PF3D7_0708800	heat shock protein 110 (HSP110c)	0	0	0	0	0	0	0	0	0	0	0	0	0	0	0	0	0	0	0	0	0	0	0	0	0	0	0	0	0	0	0	0	0	0	0	0	0	0	0	0	0	0	0	0	0	0
PF3D7_1344200	1130	PF3D7_1344200	heat shock protein 110, putative (HSP110)	0	0	0	0	0	0	0	0	0	0	0	0	0	0	0	0	0	0	0	0	0	0	0	0	0	0	0	0	0	0	0	0	0	0	0	0	0	0	0	0	0	0	0	0	0	0
PF3D7_0409400	2899	PF3D7_0409400	heat shock protein 40 (DnaJ)	0	0	0	0	0	0	0	0	0	0	0	0	0	0	0	0	0	0	0	0	0	0	0	0	0	0	0	0	0	0	0	0	0	0	0	0	0	0	0	0	0	0	0	0	0	0
PF3D7_1015600	1120	PF3D7_1015600	heat shock protein 60 (HSP60)	0	0	0	0	0	0	0	0	0	0	0	0	0	0	0	0	0	0	0	0	0	0	0	0	0	0	0	0	0	0	0	0	0	0	0	0	0	0	0	0	0	0	0	0	0	0
PF3D7_1443900	1148	PF3D7_1443900	heat shock protein 90, putative (HSP90)	0	0	0	0	0	0	0	0	0	0	0	0	0	0	0	0	0	0	0	0	0	0	0	0	0	0	0	0	0	0	0	0	0	0	0	0	0	0	0	0	0	0	0	0	0	0
PF3D7_1108700	1221	PF3D7_1108700	heat shock protein DnaJ homologue Pfj2	0	0	0	0	0	0	0	0	0	0	0	0	0	0	0	0	0	0	0	0	0	0	0	0	0	0	0	0	0	0	0	0	0	0	0	0	0	0	0	0	0	0	0	0	0	0
PF3D7_1211400	2848	PF3D7_1211400	heat shock protein DNAJ homologue Pfj4 (PfJ4)	0	0	0	0	0	0	0	0	0	0	0	0	0	0	0	0	0	0	0	0	0	0	0	0	0	0	0	0	0	0	0	0	0	0	0	0	0	0	0	0	0	0	0	0	0	0
PF3D7_1455400	2857	PF3D7_1455400	hemolysin III (HlyIII)	0	0	0	0	0	0	0	0	0	0	0	0	0	0	0	0	0	0	0	0	0	0	0	0	0	0	0	0	0	0	0	0	0	0	0	0	0	0	0	0	0	0	0	0	0	0
PF3D7_1220900	1193	PF3D7_1220900	heterochromatin protein 1 (HP1)	0	0	0	0	0	0	0	0	0	0	0	0	0	0	0	0	0	0	0	0	0	0	0	0	0	0	0	0	0	0	0	0	0	0	0	0	0	0	0	0	0	0	0	0	0	0
PF3D7_0624000	1995	PF3D7_0624000	hexokinase (HK)	0	0	0	0	0	0	0	0	0	0	0	0	0	0	0	0	0	0	0	0	0	0	0	0	0	0	0	0	0	0	0	0	0	0	0	0	0	0	0	0	0	0	0	0	0	0
PF3D7_0204700	1388	PF3D7_0204700	hexose transporter (HT)	0	0	0	0	0	0	0	0	0	0	0	0	0	0	0	0	0	0	0	0	0	0	0	0	0	0	0	0	0	0	0	0	0	0	0	0	0	0	0	0	0	0	0	0	0	0
PF3D7_1202900	2453	PF3D7_1202900	high mobility group protein B1 (HMGB1)	0	0	0	0	0	0	0	0	0	0	0	0	0	0	0	0	0	0	0	0	0	0	0	0	0	0	0	0	0	0	0	0	0	0	0	0	0	0	0	0	0	0	0	0	0	0
PF3D7_1445100	1949	PF3D7_1445100	histidine--tRNA ligase, putative	0	0	0	0	0	0	0	0	0	0	0	0	0	0	0	0	0	0	0	0	0	0	0	0	0	0	0	0	0	0	0	0	0	0	0	0	0	0	0	0	0	0	0	0	0	0
PF3D7_1221000	2916	PF3D7_1221000	histone-lysine N-methyltransferase, H3 lysine-4 specific (SET10)	0	0	0	0	0	0	0	0	0	0	0	0	0	0	0	0	0	0	0	0	0	0	0	0	0	0	0	0	0	0	0	0	0	0	0	0	0	0	0	0	0	0	0	0	0	0
PF3D7_0527500	1971	PF3D7_0527500	Hsc70-interacting protein (HIP)	0	0	0	0	0	0	0	0	0	0	0	0	0	0	0	0	0	0	0	0	0	0	0	0	0	0	0	0	0	0	0	0	0	0	0	0	0	0	0	0	0	0	0	0	0	0
PF3D7_1437900	1970	PF3D7_1437900	HSP40, subfamily A, putative (ERdj3)	0	0	0	0	0	0	0	0	0	0	0	0	0	0	0	0	0	0	0	0	0	0	0	0	0	0	0	0	0	0	0	0	0	0	0	0	0	0	0	0	0	0	0	0	0	0
PF3D7_1434300	1984	PF3D7_1434300	Hsp70/Hsp90 organizing protein (HOP)	0	0	0	0	0	0	0	0	0	0	0	0	0	0	0	0	0	0	0	0	0	0	0	0	0	0	0	0	0	0	0	0	0	0	0	0	0	0	0	0	0	0	0	0	0	0
PF3D7_1358700	1365	PF3D7_1358700	HVA22-like protein, putative	0	0	0	0	0	0	0	0	0	0	0	0	0	0	0	0	0	0	0	0	0	0	0	0	0	0	0	0	0	0	0	0	0	0	0	0	0	0	0	0	0	0	0	0	0	0
PF3D7_0316700	1958	PF3D7_0316700	HVA22/TB2/DP1 family protein, putative	0	0	0	0	0	0	0	0	0	0	0	0	0	0	0	0	0	0	0	0	0	0	0	0	0	0	0	0	0	0	0	0	0	0	0	0	0	0	0	0	0	0	0	0	0	0
PF3D7_1239600	1253	PF3D7_1239600	hydroxyethylthiazole kinase (ThzK)	0	0	0	0	0	0	0	0	0	0	0	0	0	0	0	0	0	0	0	0	0	0	0	0	0	0	0	0	0	0	0	0	0	0	0	0	0	0	0	0	0	0	0	0	0	0
PF3D7_1012400	1170	PF3D7_1012400	hypoxanthine-guanine phosphoribosyltransferase (HGPRT)	0	0	0	0	0	0	0	0	0	0	0	0	0	0	0	0	0	0	0	0	0	0	0	0	0	0	0	0	0	0	0	0	0	0	0	0	0	0	0	0	0	0	0	0	0	0
PF3D7_1345600	2842	PF3D7_1345600	inner membrane complex protein	0	0	0	0	0	0	0	0	0	0	0	0	0	0	0	0	0	0	0	0	0	0	0	0	0	0	0	0	0	0	0	0	0	0	0	0	0	0	0	0	0	0	0	0	0	0
PF3D7_1003600	1991	PF3D7_1003600	inner membrane complex protein 1c, putative (IMC1c)	0	0	0	0	0	0	0	0	0	0	0	0	0	0	0	0	0	0	0	0	0	0	0	0	0	0	0	0	0	0	0	0	0	0	0	0	0	0	0	0	0	0	0	0	0	0
PF3D7_1351700	2908	PF3D7_1351700	inner membrane complex protein 1f, putative (IMC1f)	0	0	0	0	0	0	0	0	0	0	0	0	0	0	0	0	0	0	0	0	0	0	0	0	0	0	0	0	0	0	0	0	0	0	0	0	0	0	0	0	0	0	0	0	0	0
PF3D7_1460600	1334	PF3D7_1460600	inner membrane complex sub-compartment protein 3 (ISP3)	0	0	0	0	0	0	0	0	0	0	0	0	0	0	0	0	0	0	0	0	0	0	0	0	0	0	0	0	0	0	0	0	0	0	0	0	0	0	0	0	0	0	0	0	0	0
PF3D7_1471200	1405	PF3D7_1471200	inorganic anion exchanger, inorganic anion antiporter (SulP)	0	0	0	0	0	0	0	0	0	0	0	0	0	0	0	0	0	0	0	0	0	0	0	0	0	0	0	0	0	0	0	0	0	0	0	0	0	0	0	0	0	0	0	0	0	0
PF3D7_0316300.1;PF3D7_0316300.2	1286	PF3D7_0316300.1	inorganic pyrophosphatase, putative	0	0	0	0	0	0	0	0	0	0	0	0	0	0	0	0	0	0	0	0	0	0	0	0	0	0	0	0	0	0	0	0	0	0	0	0	0	0	0	0	0	0	0	0	0	0
PF3D7_0511800	2028	PF3D7_0511800	inositol-3-phosphate synthase (INO1)	0	0	0	0	0	0	0	0	0	0	0	0	0	0	0	0	0	0	0	0	0	0	0	0	0	0	0	0	0	0	0	0	0	0	0	0	0	0	0	0	0	0	0	0	0	0
PF3D7_1354200	1419	PF3D7_1354200	inositol-polyphosphate 5-phosphatase, putative (IP5P)	0	0	0	0	0	0	0	0	0	0	0	0	0	0	0	0	0	0	0	0	0	0	0	0	0	0	0	0	0	0	0	0	0	0	0	0	0	0	0	0	0	0	0	0	0	0
PF3D7_0501400	2759	PF3D7_0501400	interspersed repeat antigen (FIRA)	0	0	0	0	0	0	0	0	0	0	0	0	0	0	0	0	0	0	0	0	0	0	0	0	0	0	0	0	0	0	0	0	0	0	0	0	0	0	0	0	0	0	0	0	0	0
PF3D7_1223700	1238	PF3D7_1223700	iron transporter, putative	0	0	0	0	0	0	0	0	0	0	0	0	0	0	0	0	0	0	0	0	0	0	0	0	0	0	0	0	0	0	0	0	0	0	0	0	0	0	0	0	0	0	0	0	0	0
PF3D7_1361600	2778	PF3D7_1361600	iron-sulfur assembly protein, putative	0	0	0	0	0	0	0	0	0	0	0	0	0	0	0	0	0	0	0	0	0	0	0	0	0	0	0	0	0	0	0	0	0	0	0	0	0	0	0	0	0	0	0	0	0	0
PF3D7_1345700	1195	PF3D7_1345700	isocitrate dehydrogenase [NADP], mitochondrial (IDH)	0	0	0	0	0	0	0	0	0	0	0	0	0	0	0	0	0	0	0	0	0	0	0	0	0	0	0	0	0	0	0	0	0	0	0	0	0	0	0	0	0	0	0	0	0	0
PF3D7_1332900	2130	PF3D7_1332900	isoleucine--tRNA ligase, putative	0	0	0	0	0	0	0	0	0	0	0	0	0	0	0	0	0	0	0	0	0	0	0	0	0	0	0	0	0	0	0	0	0	0	0	0	0	0	0	0	0	0	0	0	0	0
PF3D7_1343700	1342	PF3D7_1343700	kelch protein K13 (K13)	0	0	0	0	0	0	0	0	0	0	0	0	0	0	0	0	0	0	0	0	0	0	0	0	0	0	0	0	0	0	0	0	0	0	0	0	0	0	0	0	0	0	0	0	0	0
PF3D7_0616200	2110	PF3D7_0616200	kinetochore protein NDC80, putative (NDC80)	0	0	0	0	0	0	0	0	0	0	0	0	0	0	0	0	0	0	0	0	0	0	0	0	0	0	0	0	0	0	0	0	0	0	0	0	0	0	0	0	0	0	0	0	0	0
PF3D7_0316500	2824	PF3D7_0316500	kinetochore protein NUF2, putative (NUF2)	0	0	0	0	0	0	0	0	0	0	0	0	0	0	0	0	0	0	0	0	0	0	0	0	0	0	0	0	0	0	0	0	0	0	0	0	0	0	0	0	0	0	0	0	0	0
PF3D7_0107500	1300	PF3D7_0107500	lipid/sterol:H%2B symporter	0	0	0	0	0	0	0	0	0	0	0	0	0	0	0	0	0	0	0	0	0	0	0	0	0	0	0	0	0	0	0	0	0	0	0	0	0	0	0	0	0	0	0	0	0	0
PF3D7_0303700	1179	PF3D7_0303700	lipoamide acyltransferase component of branched-chain alpha-keto acid dehydrogenase complex (BCKDH-E2)	0	0	0	0	0	0	0	0	0	0	0	0	0	0	0	0	0	0	0	0	0	0	0	0	0	0	0	0	0	0	0	0	0	0	0	0	0	0	0	0	0	0	0	0	0	0
PF3D7_1314600	1919	PF3D7_1314600	lipoate-protein ligase 1 (LipL1)	0	0	0	0	0	0	0	0	0	0	0	0	0	0	0	0	0	0	0	0	0	0	0	0	0	0	0	0	0	0	0	0	0	0	0	0	0	0	0	0	0	0	0	0	0	0
PF3D7_0220000	1268	PF3D7_0220000	liver stage antigen 3 (LSA3)	0	0	0	0	0	0	0	0	0	0	0	0	0	0	0	0	0	0	0	0	0	0	0	0	0	0	0	0	0	0	0	0	0	0	0	0	0	0	0	0	0	0	0	0	0	0
PF3D7_0605900	1386	PF3D7_0605900	long chain polyunsaturated fatty acid elongation enzyme, putative	0	0	0	0	0	0	0	0	0	0	0	0	0	0	0	0	0	0	0	0	0	0	0	0	0	0	0	0	0	0	0	0	0	0	0	0	0	0	0	0	0	0	0	0	0	0
PF3D7_1350100	2042	PF3D7_1350100	lysine--tRNA ligase (KRS1)	0	0	0	0	0	0	0	0	0	0	0	0	0	0	0	0	0	0	0	0	0	0	0	0	0	0	0	0	0	0	0	0	0	0	0	0	0	0	0	0	0	0	0	0	0	0
PF3D7_1038900	2653	PF3D7_1038900	lysophospholipase, putative	0	0	0	0	0	0	0	0	0	0	0	0	0	0	0	0	0	0	0	0	0	0	0	0	0	0	0	0	0	0	0	0	0	0	0	0	0	0	0	0	0	0	0	0	0	0
PF3D7_0709700	1147	PF3D7_0709700	lysophospholipase, putative	0	0	0	0	0	0	0	0	0	0	0	0	0	0	0	0	0	0	0	0	0	0	0	0	0	0	0	0	0	0	0	0	0	0	0	0	0	0	0	0	0	0	0	0	0	0
PF3D7_1311800	1126	PF3D7_1311800	M1-family alanyl aminopeptidase (M1AAP)	0	0	0	0	0	0	0	0	0	0	0	0	0	0	0	0	0	0	0	0	0	0	0	0	0	0	0	0	0	0	0	0	0	0	0	0	0	0	0	0	0	0	0	0	0	0
PF3D7_1446200	1312	PF3D7_1446200	M17 leucyl aminopeptidase (LAP)	0	0	0	0	0	0	0	0	0	0	0	0	0	0	0	0	0	0	0	0	0	0	0	0	0	0	0	0	0	0	0	0	0	0	0	0	0	0	0	0	0	0	0	0	0	0
PF3D7_0932300	1398	PF3D7_0932300	M18 aspartyl aminopeptidase (M18AAP)	0	0	0	0	0	0	0	0	0	0	0	0	0	0	0	0	0	0	0	0	0	0	0	0	0	0	0	0	0	0	0	0	0	0	0	0	0	0	0	0	0	0	0	0	0	0
PF3D7_0616800	1187	PF3D7_0616800	malate:quinone oxidoreductase, putative (MQO)	0	0	0	0	0	0	0	0	0	0	0	0	0	0	0	0	0	0	0	0	0	0	0	0	0	0	0	0	0	0	0	0	0	0	0	0	0	0	0	0	0	0	0	0	0	0
PF3D7_0801800	1426	PF3D7_0801800	mannose-6-phosphate isomerase, putative	0	0	0	0	0	0	0	0	0	0	0	0	0	0	0	0	0	0	0	0	0	0	0	0	0	0	0	0	0	0	0	0	0	0	0	0	0	0	0	0	0	0	0	0	0	0
PF3D7_1370300	1308	PF3D7_1370300	membrane associated histidine-rich protein (MAHRP1)	0	0	0	0	0	0	0	0	0	0	0	0	0	0	0	0	0	0	0	0	0	0	0	0	0	0	0	0	0	0	0	0	0	0	0	0	0	0	0	0	0	0	0	0	0	0
PF3D7_0620400	2037	PF3D7_0620400	merozoite surface protein 10 (MSP10)	0	0	0	0	0	0	0	0	0	0	0	0	0	0	0	0	0	0	0	0	0	0	0	0	0	0	0	0	0	0	0	0	0	0	0	0	0	0	0	0	0	0	0	0	0	0
PF3D7_0206800	1952	PF3D7_0206800	merozoite surface protein 2 (MSP2)	0	0	0	0	0	0	0	0	0	0	0	0	0	0	0	0	0	0	0	0	0	0	0	0	0	0	0	0	0	0	0	0	0	0	0	0	0	0	0	0	0	0	0	0	0	0
PF3D7_1035400	2651	PF3D7_1035400	merozoite surface protein 3 (MSP3)	0	0	0	0	0	0	0	0	0	0	0	0	0	0	0	0	0	0	0	0	0	0	0	0	0	0	0	0	0	0	0	0	0	0	0	0	0	0	0	0	0	0	0	0	0	0
PF3D7_0207000	2837	PF3D7_0207000	merozoite surface protein 4 (MSP4)	0	0	0	0	0	0	0	0	0	0	0	0	0	0	0	0	0	0	0	0	0	0	0	0	0	0	0	0	0	0	0	0	0	0	0	0	0	0	0	0	0	0	0	0	0	0
PF3D7_1035500	1315	PF3D7_1035500	merozoite surface protein 6 (MSP6)	0	0	0	0	0	0	0	0	0	0	0	0	0	0	0	0	0	0	0	0	0	0	0	0	0	0	0	0	0	0	0	0	0	0	0	0	0	0	0	0	0	0	0	0	0	0
PF3D7_0502400	1839	PF3D7_0502400	merozoite surface protein 8 (MSP8)	0	0	0	0	0	0	0	0	0	0	0	0	0	0	0	0	0	0	0	0	0	0	0	0	0	0	0	0	0	0	0	0	0	0	0	0	0	0	0	0	0	0	0	0	0	0
PF3D7_1028700	1988	PF3D7_1028700	merozoite TRAP-like protein (MTRAP)	0	0	0	0	0	0	0	0	0	0	0	0	0	0	0	0	0	0	0	0	0	0	0	0	0	0	0	0	0	0	0	0	0	0	0	0	0	0	0	0	0	0	0	0	0	0
PF3D7_1034900	2043	PF3D7_1034900	methionine--tRNA ligase (MRScyt)	0	0	0	0	0	0	0	0	0	0	0	0	0	0	0	0	0	0	0	0	0	0	0	0	0	0	0	0	0	0	0	0	0	0	0	0	0	0	0	0	0	0	0	0	0	0
PF3D7_1142700	2721	PF3D7_1142700	methyltransferase, putative	0	0	0	0	0	0	0	0	0	0	0	0	0	0	0	0	0	0	0	0	0	0	0	0	0	0	0	0	0	0	0	0	0	0	0	0	0	0	0	0	0	0	0	0	0	0
PF3D7_1434800	1265	PF3D7_1434800	mitochondrial acidic protein MAM33, putative	0	0	0	0	0	0	0	0	0	0	0	0	0	0	0	0	0	0	0	0	0	0	0	0	0	0	0	0	0	0	0	0	0	0	0	0	0	0	0	0	0	0	0	0	0	0
PF3D7_1208300	2088	PF3D7_1208300	mitochondrial ACP precursor, putative	0	0	0	0	0	0	0	0	0	0	0	0	0	0	0	0	0	0	0	0	0	0	0	0	0	0	0	0	0	0	0	0	0	0	0	0	0	0	0	0	0	0	0	0	0	0
PF3D7_0603200	2844	PF3D7_0603200	mitochondrial chaperone BCS1, putative	0	0	0	0	0	0	0	0	0	0	0	0	0	0	0	0	0	0	0	0	0	0	0	0	0	0	0	0	0	0	0	0	0	0	0	0	0	0	0	0	0	0	0	0	0	0
PF3D7_1208600	1150	PF3D7_1208600	mitochondrial import inner membrane translocase subunit TIM10, putative (TIM10)	0	0	0	0	0	0	0	0	0	0	0	0	0	0	0	0	0	0	0	0	0	0	0	0	0	0	0	0	0	0	0	0	0	0	0	0	0	0	0	0	0	0	0	0	0	0
PF3D7_1242900	2096	PF3D7_1242900	mitochondrial import inner membrane translocase subunit TIM13, putative (TIM13)	0	0	0	0	0	0	0	0	0	0	0	0	0	0	0	0	0	0	0	0	0	0	0	0	0	0	0	0	0	0	0	0	0	0	0	0	0	0	0	0	0	0	0	0	0	0
PF3D7_0513500	1239	PF3D7_0513500	mitochondrial import inner membrane translocase subunit TIM16, putative (PAM16)	0	0	0	0	0	0	0	0	0	0	0	0	0	0	0	0	0	0	0	0	0	0	0	0	0	0	0	0	0	0	0	0	0	0	0	0	0	0	0	0	0	0	0	0	0	0
PF3D7_1125400	1374	PF3D7_1125400	mitochondrial import inner membrane translocase subunit TIM44, putative (TIM44)	0	0	0	0	0	0	0	0	0	0	0	0	0	0	0	0	0	0	0	0	0	0	0	0	0	0	0	0	0	0	0	0	0	0	0	0	0	0	0	0	0	0	0	0	0	0
PF3D7_0726900	2133	PF3D7_0726900	mitochondrial import inner membrane translocase subunit TIM50, putative (TIM50)	0	0	0	0	0	0	0	0	0	0	0	0	0	0	0	0	0	0	0	0	0	0	0	0	0	0	0	0	0	0	0	0	0	0	0	0	0	0	0	0	0	0	0	0	0	0
PF3D7_1421500	2776	PF3D7_1421500	mitochondrial import inner membrane translocase subunit TIM8, putative (TIM8)	0	0	0	0	0	0	0	0	0	0	0	0	0	0	0	0	0	0	0	0	0	0	0	0	0	0	0	0	0	0	0	0	0	0	0	0	0	0	0	0	0	0	0	0	0	0
PF3D7_1368600	1284	PF3D7_1368600	mitochondrial import inner membrane translocase subunit TIM9, putative (TIM9)	0	0	0	0	0	0	0	0	0	0	0	0	0	0	0	0	0	0	0	0	0	0	0	0	0	0	0	0	0	0	0	0	0	0	0	0	0	0	0	0	0	0	0	0	0	0
PF3D7_0617000	1344	PF3D7_0617000	mitochondrial import receptor subunit TOM40, putative (TOM40)	0	0	0	0	0	0	0	0	0	0	0	0	0	0	0	0	0	0	0	0	0	0	0	0	0	0	0	0	0	0	0	0	0	0	0	0	0	0	0	0	0	0	0	0	0	0
PF3D7_0502900	1180	PF3D7_0502900	mitochondrial inner membrane TIM10 associated protein, putative	0	0	0	0	0	0	0	0	0	0	0	0	0	0	0	0	0	0	0	0	0	0	0	0	0	0	0	0	0	0	0	0	0	0	0	0	0	0	0	0	0	0	0	0	0	0
PF3D7_1202200	2469	PF3D7_1202200	mitochondrial phosphate carrier protein (MPC)	0	0	0	0	0	0	0	0	0	0	0	0	0	0	0	0	0	0	0	0	0	0	0	0	0	0	0	0	0	0	0	0	0	0	0	0	0	0	0	0	0	0	0	0	0	0
PF3D7_0523100	1203	PF3D7_0523100	mitochondrial processing peptidase alpha subunit, putative	0	0	0	0	0	0	0	0	0	0	0	0	0	0	0	0	0	0	0	0	0	0	0	0	0	0	0	0	0	0	0	0	0	0	0	0	0	0	0	0	0	0	0	0	0	0
PF3D7_0933600	1267	PF3D7_0933600	mitochondrial-processing peptidase subunit beta, putative (MAS1)	0	0	0	0	0	0	0	0	0	0	0	0	0	0	0	0	0	0	0	0	0	0	0	0	0	0	0	0	0	0	0	0	0	0	0	0	0	0	0	0	0	0	0	0	0	0
PF3D7_0926400	2533	PF3D7_0926400	monocarboxylate transporter, putative	0	0	0	0	0	0	0	0	0	0	0	0	0	0	0	0	0	0	0	0	0	0	0	0	0	0	0	0	0	0	0	0	0	0	0	0	0	0	0	0	0	0	0	0	0	0
PF3D7_1335000	2863	PF3D7_1335000	MSP7-like protein (MSRP1)	0	0	0	0	0	0	0	0	0	0	0	0	0	0	0	0	0	0	0	0	0	0	0	0	0	0	0	0	0	0	0	0	0	0	0	0	0	0	0	0	0	0	0	0	0	0
PF3D7_1334800	1953	PF3D7_1334800	MSP7-like protein (MSRP2)	0	0	0	0	0	0	0	0	0	0	0	0	0	0	0	0	0	0	0	0	0	0	0	0	0	0	0	0	0	0	0	0	0	0	0	0	0	0	0	0	0	0	0	0	0	0
PF3D7_1334500	1328	PF3D7_1334500	MSP7-like protein (MSRP6)	0	0	0	0	0	0	0	0	0	0	0	0	0	0	0	0	0	0	0	0	0	0	0	0	0	0	0	0	0	0	0	0	0	0	0	0	0	0	0	0	0	0	0	0	0	0
PF3D7_0523000	1174	PF3D7_0523000	multidrug resistance protein 1 (MDR1)	0	0	0	0	0	0	0	0	0	0	0	0	0	0	0	0	0	0	0	0	0	0	0	0	0	0	0	0	0	0	0	0	0	0	0	0	0	0	0	0	0	0	0	0	0	0
PF3D7_1447900	1281	PF3D7_1447900	multidrug resistance protein 2 (MDR2)	0	0	0	0	0	0	0	0	0	0	0	0	0	0	0	0	0	0	0	0	0	0	0	0	0	0	0	0	0	0	0	0	0	0	0	0	0	0	0	0	0	0	0	0	0	0
PF3D7_0112200	2109	PF3D7_0112200	multidrug resistance-associated protein 1 (MRP1)	0	0	0	0	0	0	0	0	0	0	0	0	0	0	0	0	0	0	0	0	0	0	0	0	0	0	0	0	0	0	0	0	0	0	0	0	0	0	0	0	0	0	0	0	0	0
PF3D7_1229100	1939	PF3D7_1229100	multidrug resistance-associated protein 2 (MRP2)	0	0	0	0	0	0	0	0	0	0	0	0	0	0	0	0	0	0	0	0	0	0	0	0	0	0	0	0	0	0	0	0	0	0	0	0	0	0	0	0	0	0	0	0	0	0
PF3D7_1246400	1161	PF3D7_1246400	myosin A tail domain interacting protein (MTIP)	0	0	0	0	0	0	0	0	0	0	0	0	0	0	0	0	0	0	0	0	0	0	0	0	0	0	0	0	0	0	0	0	0	0	0	0	0	0	0	0	0	0	0	0	0	0
PF3D7_0613900	1942	PF3D7_0613900	myosin E, putative (myoE)	0	0	0	0	0	0	0	0	0	0	0	0	0	0	0	0	0	0	0	0	0	0	0	0	0	0	0	0	0	0	0	0	0	0	0	0	0	0	0	0	0	0	0	0	0	0
PF3D7_1437000	1390	PF3D7_1437000	N-acetyltransferase, putative	0	0	0	0	0	0	0	0	0	0	0	0	0	0	0	0	0	0	0	0	0	0	0	0	0	0	0	0	0	0	0	0	0	0	0	0	0	0	0	0	0	0	0	0	0	0
PF3D7_1319300	2679	PF3D7_1319300	N2,N2-dimethylguanosine tRNA methyltransferase, putative	0	0	0	0	0	0	0	0	0	0	0	0	0	0	0	0	0	0	0	0	0	0	0	0	0	0	0	0	0	0	0	0	0	0	0	0	0	0	0	0	0	0	0	0	0	0
PF3D7_1367500	2866	PF3D7_1367500	NADH-cytochrome b5 reductase, putative	0	0	0	0	0	0	0	0	0	0	0	0	0	0	0	0	0	0	0	0	0	0	0	0	0	0	0	0	0	0	0	0	0	0	0	0	0	0	0	0	0	0	0	0	0	0
PF3D7_1416500	2462	PF3D7_1416500	NADP-specific glutamate dehydrogenase (GDH1)	0	0	0	0	0	0	0	0	0	0	0	0	0	0	0	0	0	0	0	0	0	0	0	0	0	0	0	0	0	0	0	0	0	0	0	0	0	0	0	0	0	0	0	0	0	0
PF3D7_1430700	2034	PF3D7_1430700	NADP-specific glutamate dehydrogenase (GDH2)	0	0	0	0	0	0	0	0	0	0	0	0	0	0	0	0	0	0	0	0	0	0	0	0	0	0	0	0	0	0	0	0	0	0	0	0	0	0	0	0	0	0	0	0	0	0
PF3D7_1211900	1176	PF3D7_1211900	non-SERCA-type Ca2%2B -transporting P-ATPase (ATP4)	0	0	0	0	0	0	0	0	0	0	0	0	0	0	0	0	0	0	0	0	0	0	0	0	0	0	0	0	0	0	0	0	0	0	0	0	0	0	0	0	0	0	0	0	0	0
PF3D7_0104800	2134	PF3D7_0104800	novel putative transporter 1 (NPT1)	0	0	0	0	0	0	0	0	0	0	0	0	0	0	0	0	0	0	0	0	0	0	0	0	0	0	0	0	0	0	0	0	0	0	0	0	0	0	0	0	0	0	0	0	0	0
PF3D7_0507700	2098	PF3D7_0507700	nuclear protein localization protein 4, putative (NPL4)	0	0	0	0	0	0	0	0	0	0	0	0	0	0	0	0	0	0	0	0	0	0	0	0	0	0	0	0	0	0	0	0	0	0	0	0	0	0	0	0	0	0	0	0	0	0
PF3D7_1347200	1938	PF3D7_1347200	nucleoside transporter 1 (NT1)	0	0	0	0	0	0	0	0	0	0	0	0	0	0	0	0	0	0	0	0	0	0	0	0	0	0	0	0	0	0	0	0	0	0	0	0	0	0	0	0	0	0	0	0	0	0
PF3D7_0824400	1823	PF3D7_0824400	nucleoside transporter 2 (NT2)	0	0	0	0	0	0	0	0	0	0	0	0	0	0	0	0	0	0	0	0	0	0	0	0	0	0	0	0	0	0	0	0	0	0	0	0	0	0	0	0	0	0	0	0	0	0
PF3D7_0103200	1885	PF3D7_0103200	nucleoside transporter 4 (NT4)	0	0	0	0	0	0	0	0	0	0	0	0	0	0	0	0	0	0	0	0	0	0	0	0	0	0	0	0	0	0	0	0	0	0	0	0	0	0	0	0	0	0	0	0	0	0
PF3D7_0614300	1421	PF3D7_0614300	organic anion transporter	0	0	0	0	0	0	0	0	0	0	0	0	0	0	0	0	0	0	0	0	0	0	0	0	0	0	0	0	0	0	0	0	0	0	0	0	0	0	0	0	0	0	0	0	0	0
PF3D7_0908000	1969	PF3D7_0908000	P1 nuclease, putative	0	0	0	0	0	0	0	0	0	0	0	0	0	0	0	0	0	0	0	0	0	0	0	0	0	0	0	0	0	0	0	0	0	0	0	0	0	0	0	0	0	0	0	0	0	0
PF3D7_0528400	1422	PF3D7_0528400	palmitoyltransferase (DHHC7)	0	0	0	0	0	0	0	0	0	0	0	0	0	0	0	0	0	0	0	0	0	0	0	0	0	0	0	0	0	0	0	0	0	0	0	0	0	0	0	0	0	0	0	0	0	0
PF3D7_1321400	2555	PF3D7_1321400	palmitoyltransferase, putative (DHHC8)	0	0	0	0	0	0	0	0	0	0	0	0	0	0	0	0	0	0	0	0	0	0	0	0	0	0	0	0	0	0	0	0	0	0	0	0	0	0	0	0	0	0	0	0	0	0
PF3D7_0103900	1299	PF3D7_0103900	parasite-infected erythrocyte surface protein (PIEPS15)	0	0	0	0	0	0	0	0	0	0	0	0	0	0	0	0	0	0	0	0	0	0	0	0	0	0	0	0	0	0	0	0	0	0	0	0	0	0	0	0	0	0	0	0	0	0
PF3D7_0310400	1951	PF3D7_0310400	parasite-infected erythrocyte surface protein (PIESP1)	0	0	0	0	0	0	0	0	0	0	0	0	0	0	0	0	0	0	0	0	0	0	0	0	0	0	0	0	0	0	0	0	0	0	0	0	0	0	0	0	0	0	0	0	0	0
PF3D7_1358000	1428	PF3D7_1358000	patatin-like phospholipase, putative	0	0	0	0	0	0	0	0	0	0	0	0	0	0	0	0	0	0	0	0	0	0	0	0	0	0	0	0	0	0	0	0	0	0	0	0	0	0	0	0	0	0	0	0	0	0
PF3D7_0322000	2080	PF3D7_0322000	peptidyl-prolyl cis-trans isomerase (CYP19A)	0	0	0	0	0	0	0	0	0	0	0	0	0	0	0	0	0	0	0	0	0	0	0	0	0	0	0	0	0	0	0	0	0	0	0	0	0	0	0	0	0	0	0	0	0	0
PF3D7_1115600	1119	PF3D7_1115600	peptidyl-prolyl cis-trans isomerase (CYP19B)	0	0	0	0	0	0	0	0	0	0	0	0	0	0	0	0	0	0	0	0	0	0	0	0	0	0	0	0	0	0	0	0	0	0	0	0	0	0	0	0	0	0	0	0	0	0
PF3D7_1111800	2852	PF3D7_1111800	peptidyl-prolyl cis-trans isomerase, putative	0	0	0	0	0	0	0	0	0	0	0	0	0	0	0	0	0	0	0	0	0	0	0	0	0	0	0	0	0	0	0	0	0	0	0	0	0	0	0	0	0	0	0	0	0	0
PF3D7_0701600	1783	PF3D7_0701600	Pfmc-2TM Maurer's cleft two transmembrane protein (MC-2TM)	0	0	0	0	0	0	0	0	0	0	0	0	0	0	0	0	0	0	0	0	0	0	0	0	0	0	0	0	0	0	0	0	0	0	0	0	0	0	0	0	0	0	0	0	0	0
PF3D7_0324100	1310	PF3D7_0324100	Pfmc-2TM Maurer's cleft two transmembrane protein (MC-2TM)	0	0	0	0	0	0	0	0	0	0	0	0	0	0	0	0	0	0	0	0	0	0	0	0	0	0	0	0	0	0	0	0	0	0	0	0	0	0	0	0	0	0	0	0	0	0
PF3D7_1100800	1800	PF3D7_1100800	Pfmc-2TM Maurer's cleft two transmembrane protein (MC-2TM)	0	0	0	0	0	0	0	0	0	0	0	0	0	0	0	0	0	0	0	0	0	0	0	0	0	0	0	0	0	0	0	0	0	0	0	0	0	0	0	0	0	0	0	0	0	0
PF3D7_1101700	1770	PF3D7_1101700	Pfmc-2TM Maurer's cleft two transmembrane protein (MC-2TM)	0	0	0	0	0	0	0	0	0	0	0	0	0	0	0	0	0	0	0	0	0	0	0	0	0	0	0	0	0	0	0	0	0	0	0	0	0	0	0	0	0	0	0	0	0	0
PF3D7_0101300;PF3D7_0700800	1799	PF3D7_0700800	Pfmc-2TM Maurer's cleft two transmembrane protein (MC-2TM)	0	0	0	0	0	0	0	0	0	0	0	0	0	0	0	0	0	0	0	0	0	0	0	0	0	0	0	0	0	0	0	0	0	0	0	0	0	0	0	0	0	0	0	0	0	0
PF3D7_0222100	1227	PF3D7_0222100	Pfmc-2TM Maurer's cleft two transmembrane protein (MC-2TM)	0	0	0	0	0	0	0	0	0	0	0	0	0	0	0	0	0	0	0	0	0	0	0	0	0	0	0	0	0	0	0	0	0	0	0	0	0	0	0	0	0	0	0	0	0	0
PF3D7_0601200	1224	PF3D7_0601200	Pfmc-2TM Maurer's cleft two transmembrane protein (MC-2TM)	0	0	0	0	0	0	0	0	0	0	0	0	0	0	0	0	0	0	0	0	0	0	0	0	0	0	0	0	0	0	0	0	0	0	0	0	0	0	0	0	0	0	0	0	0	0
PF3D7_0101300;PF3D7_0700800	1277	PF3D7_0101300	Pfmc-2TM Maurer's cleft two transmembrane protein (MC-2TM)	0	0	0	0	0	0	0	0	0	0	0	0	0	0	0	0	0	0	0	0	0	0	0	0	0	0	0	0	0	0	0	0	0	0	0	0	0	0	0	0	0	0	0	0	0	0
PF3D7_0109800	2882	PF3D7_0109800	phenylalanine--tRNA ligase alpha subunit	0	0	0	0	0	0	0	0	0	0	0	0	0	0	0	0	0	0	0	0	0	0	0	0	0	0	0	0	0	0	0	0	0	0	0	0	0	0	0	0	0	0	0	0	0	0
PF3D7_0201600	2796	PF3D7_0201600	PHISTb domain-containing RESA-like protein 1 (RLP1)	0	0	0	0	0	0	0	0	0	0	0	0	0	0	0	0	0	0	0	0	0	0	0	0	0	0	0	0	0	0	0	0	0	0	0	0	0	0	0	0	0	0	0	0	0	0
PF3D7_1464600	1291	PF3D7_1464600	phosphatase, putative	0	0	0	0	0	0	0	0	0	0	0	0	0	0	0	0	0	0	0	0	0	0	0	0	0	0	0	0	0	0	0	0	0	0	0	0	0	0	0	0	0	0	0	0	0	0
PF3D7_0820200	1394	PF3D7_0820200	phosphatidylglycerophosphate synthase (PGPS)	0	0	0	0	0	0	0	0	0	0	0	0	0	0	0	0	0	0	0	0	0	0	0	0	0	0	0	0	0	0	0	0	0	0	0	0	0	0	0	0	0	0	0	0	0	0
PF3D7_0110600	2072	PF3D7_0110600	phosphatidylinositol-4-phosphate 5-kinase (PIP5K)	0	0	0	0	0	0	0	0	0	0	0	0	0	0	0	0	0	0	0	0	0	0	0	0	0	0	0	0	0	0	0	0	0	0	0	0	0	0	0	0	0	0	0	0	0	0
PF3D7_0927900	1220	PF3D7_0927900	phosphatidylserine decarboxylase (PSD)	0	0	0	0	0	0	0	0	0	0	0	0	0	0	0	0	0	0	0	0	0	0	0	0	0	0	0	0	0	0	0	0	0	0	0	0	0	0	0	0	0	0	0	0	0	0
PF3D7_0530200	2018	PF3D7_0530200	phosphoenolpyruvate/phosphate translocator (PPT)	0	0	0	0	0	0	0	0	0	0	0	0	0	0	0	0	0	0	0	0	0	0	0	0	0	0	0	0	0	0	0	0	0	0	0	0	0	0	0	0	0	0	0	0	0	0
PF3D7_0413500	1248	PF3D7_0413500	phosphoglucomutase-2 (PGM2)	0	0	0	0	0	0	0	0	0	0	0	0	0	0	0	0	0	0	0	0	0	0	0	0	0	0	0	0	0	0	0	0	0	0	0	0	0	0	0	0	0	0	0	0	0	0
PF3D7_1120100	1166	PF3D7_1120100	phosphoglycerate mutase, putative (PGM1)	0	0	0	0	0	0	0	0	0	0	0	0	0	0	0	0	0	0	0	0	0	0	0	0	0	0	0	0	0	0	0	0	0	0	0	0	0	0	0	0	0	0	0	0	0	0
PF3D7_0914200	1260	PF3D7_0914200	phospholipid or glycerol acyltransferase, putative	0	0	0	0	0	0	0	0	0	0	0	0	0	0	0	0	0	0	0	0	0	0	0	0	0	0	0	0	0	0	0	0	0	0	0	0	0	0	0	0	0	0	0	0	0	0
PF3D7_1223400	2655	PF3D7_1223400	phospholipid-transporting ATPase, putative	0	0	0	0	0	0	0	0	0	0	0	0	0	0	0	0	0	0	0	0	0	0	0	0	0	0	0	0	0	0	0	0	0	0	0	0	0	0	0	0	0	0	0	0	0	0
PF3D7_1325100	1139	PF3D7_1325100	phosphoribosylpyrophosphate synthetase	0	0	0	0	0	0	0	0	0	0	0	0	0	0	0	0	0	0	0	0	0	0	0	0	0	0	0	0	0	0	0	0	0	0	0	0	0	0	0	0	0	0	0	0	0	0
PF3D7_0109000	2419	PF3D7_0109000	photosensitized INA-labeled protein PHIL1, putative (PHIL1)	0	0	0	0	0	0	0	0	0	0	0	0	0	0	0	0	0	0	0	0	0	0	0	0	0	0	0	0	0	0	0	0	0	0	0	0	0	0	0	0	0	0	0	0	0	0
PF3D7_1408100	1127	PF3D7_1408100	plasmepsin III (HAP)	0	0	0	0	0	0	0	0	0	0	0	0	0	0	0	0	0	0	0	0	0	0	0	0	0	0	0	0	0	0	0	0	0	0	0	0	0	0	0	0	0	0	0	0	0	0
PF3D7_1323500	1343	PF3D7_1323500	plasmepsin V (PMV)	0	0	0	0	0	0	0	0	0	0	0	0	0	0	0	0	0	0	0	0	0	0	0	0	0	0	0	0	0	0	0	0	0	0	0	0	0	0	0	0	0	0	0	0	0	0
PF3D7_1001900	1382	PF3D7_1001900	Plasmodium exported protein (hyp16), unknown function (PfJ23)	0	0	0	0	0	0	0	0	0	0	0	0	0	0	0	0	0	0	0	0	0	0	0	0	0	0	0	0	0	0	0	0	0	0	0	0	0	0	0	0	0	0	0	0	0	0
PF3D7_1002000	2687	PF3D7_1002000	Plasmodium exported protein (hyp2), unknown function	0	0	0	0	0	0	0	0	0	0	0	0	0	0	0	0	0	0	0	0	0	0	0	0	0	0	0	0	0	0	0	0	0	0	0	0	0	0	0	0	0	0	0	0	0	0
PF3D7_1301700	1266	PF3D7_1301700	Plasmodium exported protein (hyp8), unknown function (GEXP07)	0	0	0	0	0	0	0	0	0	0	0	0	0	0	0	0	0	0	0	0	0	0	0	0	0	0	0	0	0	0	0	0	0	0	0	0	0	0	0	0	0	0	0	0	0	0
PF3D7_0113900	1294	PF3D7_0113900	Plasmodium exported protein (hyp8), unknown function (GEXP10)	0	0	0	0	0	0	0	0	0	0	0	0	0	0	0	0	0	0	0	0	0	0	0	0	0	0	0	0	0	0	0	0	0	0	0	0	0	0	0	0	0	0	0	0	0	0
PF3D7_0201500	2780	PF3D7_0201500	Plasmodium exported protein (hyp9), unknown function	0	0	0	0	0	0	0	0	0	0	0	0	0	0	0	0	0	0	0	0	0	0	0	0	0	0	0	0	0	0	0	0	0	0	0	0	0	0	0	0	0	0	0	0	0	0
PF3D7_0220600	1347	PF3D7_0220600	Plasmodium exported protein (hyp9), unknown function	0	0	0	0	0	0	0	0	0	0	0	0	0	0	0	0	0	0	0	0	0	0	0	0	0	0	0	0	0	0	0	0	0	0	0	0	0	0	0	0	0	0	0	0	0	0
PF3D7_0832200.1;PF3D7_0832200.2	2790	PF3D7_0832200.1	Plasmodium exported protein (PHISTa-like), unknown function	0	0	0	0	0	0	0	0	0	0	0	0	0	0	0	0	0	0	0	0	0	0	0	0	0	0	0	0	0	0	0	0	0	0	0	0	0	0	0	0	0	0	0	0	0	0
PF3D7_1477700	1860	PF3D7_1477700	Plasmodium exported protein (PHISTa), unknown function (Pfg14-748)	0	0	0	0	0	0	0	0	0	0	0	0	0	0	0	0	0	0	0	0	0	0	0	0	0	0	0	0	0	0	0	0	0	0	0	0	0	0	0	0	0	0	0	0	0	0
PF3D7_1477500	2106	PF3D7_1477500	Plasmodium exported protein (PHISTb), unknown function	0	0	0	0	0	0	0	0	0	0	0	0	0	0	0	0	0	0	0	0	0	0	0	0	0	0	0	0	0	0	0	0	0	0	0	0	0	0	0	0	0	0	0	0	0	0
PF3D7_0532300	1184	PF3D7_0532300	Plasmodium exported protein (PHISTb), unknown function	0	0	0	0	0	0	0	0	0	0	0	0	0	0	0	0	0	0	0	0	0	0	0	0	0	0	0	0	0	0	0	0	0	0	0	0	0	0	0	0	0	0	0	0	0	0
PF3D7_1102500	2125	PF3D7_1102500	Plasmodium exported protein (PHISTb), unknown function (GEXP02)	0	0	0	0	0	0	0	0	0	0	0	0	0	0	0	0	0	0	0	0	0	0	0	0	0	0	0	0	0	0	0	0	0	0	0	0	0	0	0	0	0	0	0	0	0	0
PF3D7_0936800	1185	PF3D7_0936800	Plasmodium exported protein (PHISTc), unknown function	0	0	0	0	0	0	0	0	0	0	0	0	0	0	0	0	0	0	0	0	0	0	0	0	0	0	0	0	0	0	0	0	0	0	0	0	0	0	0	0	0	0	0	0	0	0
PF3D7_1148700	1384	PF3D7_1148700	Plasmodium exported protein (PHISTc), unknown function (GEXP12)	0	0	0	0	0	0	0	0	0	0	0	0	0	0	0	0	0	0	0	0	0	0	0	0	0	0	0	0	0	0	0	0	0	0	0	0	0	0	0	0	0	0	0	0	0	0
PF3D7_0219700	2645	PF3D7_0219700	Plasmodium exported protein (PHISTc), unknown function (GEXP20)	0	0	0	0	0	0	0	0	0	0	0	0	0	0	0	0	0	0	0	0	0	0	0	0	0	0	0	0	0	0	0	0	0	0	0	0	0	0	0	0	0	0	0	0	0	0
PF3D7_0831400	2794	PF3D7_0831400	Plasmodium exported protein, unknown function	0	0	0	0	0	0	0	0	0	0	0	0	0	0	0	0	0	0	0	0	0	0	0	0	0	0	0	0	0	0	0	0	0	0	0	0	0	0	0	0	0	0	0	0	0	0
PF3D7_1149400	2797	PF3D7_1149400	Plasmodium exported protein, unknown function	0	0	0	0	0	0	0	0	0	0	0	0	0	0	0	0	0	0	0	0	0	0	0	0	0	0	0	0	0	0	0	0	0	0	0	0	0	0	0	0	0	0	0	0	0	0
PF3D7_1371900	2788	PF3D7_1371900	Plasmodium exported protein, unknown function	0	0	0	0	0	0	0	0	0	0	0	0	0	0	0	0	0	0	0	0	0	0	0	0	0	0	0	0	0	0	0	0	0	0	0	0	0	0	0	0	0	0	0	0	0	0
PF3D7_1149100.1;PF3D7_1149100.2	2784	PF3D7_1149100.1	Plasmodium exported protein, unknown function	0	0	0	0	0	0	0	0	0	0	0	0	0	0	0	0	0	0	0	0	0	0	0	0	0	0	0	0	0	0	0	0	0	0	0	0	0	0	0	0	0	0	0	0	0	0
PF3D7_1371800	2105	PF3D7_1371800	Plasmodium exported protein, unknown function	0	0	0	0	0	0	0	0	0	0	0	0	0	0	0	0	0	0	0	0	0	0	0	0	0	0	0	0	0	0	0	0	0	0	0	0	0	0	0	0	0	0	0	0	0	0
PF3D7_0219900	2569	PF3D7_0219900	Plasmodium exported protein, unknown function	0	0	0	0	0	0	0	0	0	0	0	0	0	0	0	0	0	0	0	0	0	0	0	0	0	0	0	0	0	0	0	0	0	0	0	0	0	0	0	0	0	0	0	0	0	0
PF3D7_1148900	1825	PF3D7_1148900	Plasmodium exported protein, unknown function	0	0	0	0	0	0	0	0	0	0	0	0	0	0	0	0	0	0	0	0	0	0	0	0	0	0	0	0	0	0	0	0	0	0	0	0	0	0	0	0	0	0	0	0	0	0
PF3D7_0730800.1;PF3D7_0730800.2	1805	PF3D7_0730800.1	Plasmodium exported protein, unknown function	0	0	0	0	0	0	0	0	0	0	0	0	0	0	0	0	0	0	0	0	0	0	0	0	0	0	0	0	0	0	0	0	0	0	0	0	0	0	0	0	0	0	0	0	0	0
PF3D7_0301700	1371	PF3D7_0301700	Plasmodium exported protein, unknown function	0	0	0	0	0	0	0	0	0	0	0	0	0	0	0	0	0	0	0	0	0	0	0	0	0	0	0	0	0	0	0	0	0	0	0	0	0	0	0	0	0	0	0	0	0	0
PF3D7_0501000	1192	PF3D7_0501000	Plasmodium exported protein, unknown function	0	0	0	0	0	0	0	0	0	0	0	0	0	0	0	0	0	0	0	0	0	0	0	0	0	0	0	0	0	0	0	0	0	0	0	0	0	0	0	0	0	0	0	0	0	0
PF3D7_1353100	1236	PF3D7_1353100	Plasmodium exported protein, unknown function	0	0	0	0	0	0	0	0	0	0	0	0	0	0	0	0	0	0	0	0	0	0	0	0	0	0	0	0	0	0	0	0	0	0	0	0	0	0	0	0	0	0	0	0	0	0
PF3D7_0402400	1375	PF3D7_0402400	Plasmodium exported protein, unknown function (GEXP18)	0	0	0	0	0	0	0	0	0	0	0	0	0	0	0	0	0	0	0	0	0	0	0	0	0	0	0	0	0	0	0	0	0	0	0	0	0	0	0	0	0	0	0	0	0	0
PF3D7_0303600	2795	PF3D7_0303600	plasmoredoxin (Plrx)	0	0	0	0	0	0	0	0	0	0	0	0	0	0	0	0	0	0	0	0	0	0	0	0	0	0	0	0	0	0	0	0	0	0	0	0	0	0	0	0	0	0	0	0	0	0
PF3D7_0422500	2913	PF3D7_0422500	pre-mRNA-splicing helicase BRR2, putative (BRR2)	0	0	0	0	0	0	0	0	0	0	0	0	0	0	0	0	0	0	0	0	0	0	0	0	0	0	0	0	0	0	0	0	0	0	0	0	0	0	0	0	0	0	0	0	0	0
PF3D7_0606800	1957	PF3D7_0606800	probable protein, unknown function	0	0	0	0	0	0	0	0	0	0	0	0	0	0	0	0	0	0	0	0	0	0	0	0	0	0	0	0	0	0	0	0	0	0	0	0	0	0	0	0	0	0	0	0	0	0
PF3D7_1312700	1275	PF3D7_1312700	probable protein, unknown function	0	0	0	0	0	0	0	0	0	0	0	0	0	0	0	0	0	0	0	0	0	0	0	0	0	0	0	0	0	0	0	0	0	0	0	0	0	0	0	0	0	0	0	0	0	0
PF3D7_1035900	2840	PF3D7_1035900	probable protein, unknown function (M566)	0	0	0	0	0	0	0	0	0	0	0	0	0	0	0	0	0	0	0	0	0	0	0	0	0	0	0	0	0	0	0	0	0	0	0	0	0	0	0	0	0	0	0	0	0	0
PF3D7_0932200	2832	PF3D7_0932200	profilin, putative (PFN)	0	0	0	0	0	0	0	0	0	0	0	0	0	0	0	0	0	0	0	0	0	0	0	0	0	0	0	0	0	0	0	0	0	0	0	0	0	0	0	0	0	0	0	0	0	0
PF3D7_0416600	2874	PF3D7_0416600	prohibitin-like protein, putative	0	0	0	0	0	0	0	0	0	0	0	0	0	0	0	0	0	0	0	0	0	0	0	0	0	0	0	0	0	0	0	0	0	0	0	0	0	0	0	0	0	0	0	0	0	0
PF3D7_0829200	1257	PF3D7_0829200	prohibitin, putative	0	0	0	0	0	0	0	0	0	0	0	0	0	0	0	0	0	0	0	0	0	0	0	0	0	0	0	0	0	0	0	0	0	0	0	0	0	0	0	0	0	0	0	0	0	0
PF3D7_1014700	1329	PF3D7_1014700	prohibitin, putative	0	0	0	0	0	0	0	0	0	0	0	0	0	0	0	0	0	0	0	0	0	0	0	0	0	0	0	0	0	0	0	0	0	0	0	0	0	0	0	0	0	0	0	0	0	0
PF3D7_1474800	2855	PF3D7_1474800	proteasome subunit alpha type-1, putative	0	0	0	0	0	0	0	0	0	0	0	0	0	0	0	0	0	0	0	0	0	0	0	0	0	0	0	0	0	0	0	0	0	0	0	0	0	0	0	0	0	0	0	0	0	0
PF3D7_0317000	2459	PF3D7_0317000	proteasome subunit alpha type-3, putative	0	0	0	0	0	0	0	0	0	0	0	0	0	0	0	0	0	0	0	0	0	0	0	0	0	0	0	0	0	0	0	0	0	0	0	0	0	0	0	0	0	0	0	0	0	0
PF3D7_0727400	741	PF3D7_0727400	proteasome subunit alpha type-5, putative	1	1	0	0	1	0	3.91	0	1	2	0	0	2	0	3.91	0	0	0	0	0	0	0	0	0	1	1	0	0	1	0	3.91	0	0	0	0	0	0	0	0	0	0	0	0	0	0	0
PF3D7_1353900	1346	PF3D7_1353900	proteasome subunit alpha type-7, putative	0	0	0	0	0	0	0	0	0	0	0	0	0	0	0	0	0	0	0	0	0	0	0	0	0	0	0	0	0	0	0	0	0	0	0	0	0	0	0	0	0	0	0	0	0	0
PF3D7_0518300	2017	PF3D7_0518300	proteasome subunit beta type-1, putative	0	0	0	0	0	0	0	0	0	0	0	0	0	0	0	0	0	0	0	0	0	0	0	0	0	0	0	0	0	0	0	0	0	0	0	0	0	0	0	0	0	0	0	0	0	0
PF3D7_0108000	1962	PF3D7_0108000	proteasome subunit beta type-3, putative	0	0	0	0	0	0	0	0	0	0	0	0	0	0	0	0	0	0	0	0	0	0	0	0	0	0	0	0	0	0	0	0	0	0	0	0	0	0	0	0	0	0	0	0	0	0
PF3D7_1134100	1200	PF3D7_1134100	protein disulfide isomerase (PDI-11)	0	0	0	0	0	0	0	0	0	0	0	0	0	0	0	0	0	0	0	0	0	0	0	0	0	0	0	0	0	0	0	0	0	0	0	0	0	0	0	0	0	0	0	0	0	0
PF3D7_0919400	1157	PF3D7_0919400	protein disulfide isomerase (PDI9)	0	0	0	0	0	0	0	0	0	0	0	0	0	0	0	0	0	0	0	0	0	0	0	0	0	0	0	0	0	0	0	0	0	0	0	0	0	0	0	0	0	0	0	0	0	0
PF3D7_1127500	1965	PF3D7_1127500	protein disulfide isomerase, putative	0	0	0	0	0	0	0	0	0	0	0	0	0	0	0	0	0	0	0	0	0	0	0	0	0	0	0	0	0	0	0	0	0	0	0	0	0	0	0	0	0	0	0	0	0	0
PF3D7_0627500	2421	PF3D7_0627500	protein DJ-1 (DJ1)	0	0	0	0	0	0	0	0	0	0	0	0	0	0	0	0	0	0	0	0	0	0	0	0	0	0	0	0	0	0	0	0	0	0	0	0	0	0	0	0	0	0	0	0	0	0
PF3D7_0817500	2827	PF3D7_0817500	protein kinase c inhibitor-like protein, putative	0	0	0	0	0	0	0	0	0	0	0	0	0	0	0	0	0	0	0	0	0	0	0	0	0	0	0	0	0	0	0	0	0	0	0	0	0	0	0	0	0	0	0	0	0	0
PF3D7_1138500	2684	PF3D7_1138500	protein phosphatase 2C (PPM2)	0	0	0	0	0	0	0	0	0	0	0	0	0	0	0	0	0	0	0	0	0	0	0	0	0	0	0	0	0	0	0	0	0	0	0	0	0	0	0	0	0	0	0	0	0	0
PF3D7_1249300	2895	PF3D7_1249300	protein phosphatase PPM4, putative (PPM4)	0	0	0	0	0	0	0	0	0	0	0	0	0	0	0	0	0	0	0	0	0	0	0	0	0	0	0	0	0	0	0	0	0	0	0	0	0	0	0	0	0	0	0	0	0	0
PF3D7_1135100	2869	PF3D7_1135100	protein phosphatase PPM8, putative (PPM8)	0	0	0	0	0	0	0	0	0	0	0	0	0	0	0	0	0	0	0	0	0	0	0	0	0	0	0	0	0	0	0	0	0	0	0	0	0	0	0	0	0	0	0	0	0	0
PF3D7_1009600	2856	PF3D7_1009600	protein phosphatase, putative	0	0	0	0	0	0	0	0	0	0	0	0	0	0	0	0	0	0	0	0	0	0	0	0	0	0	0	0	0	0	0	0	0	0	0	0	0	0	0	0	0	0	0	0	0	0
PF3D7_1127000	1135	PF3D7_1127000	protein phosphatase, putative	0	0	0	0	0	0	0	0	0	0	0	0	0	0	0	0	0	0	0	0	0	0	0	0	0	0	0	0	0	0	0	0	0	0	0	0	0	0	0	0	0	0	0	0	0	0
PF3D7_1416100	1293	PF3D7_1416100	protein SEY1, putative (SEY1)	0	0	0	0	0	0	0	0	0	0	0	0	0	0	0	0	0	0	0	0	0	0	0	0	0	0	0	0	0	0	0	0	0	0	0	0	0	0	0	0	0	0	0	0	0	0
PF3D7_0213100	2636	PF3D7_0213100	protein SIS1 (SIS1)	0	0	0	0	0	0	0	0	0	0	0	0	0	0	0	0	0	0	0	0	0	0	0	0	0	0	0	0	0	0	0	0	0	0	0	0	0	0	0	0	0	0	0	0	0	0
PF3D7_0320100	1254	PF3D7_0320100	protein transport protein SEC22 (SEC22)	0	0	0	0	0	0	0	0	0	0	0	0	0	0	0	0	0	0	0	0	0	0	0	0	0	0	0	0	0	0	0	0	0	0	0	0	0	0	0	0	0	0	0	0	0	0
PF3D7_1361100	2595	PF3D7_1361100	protein transport protein Sec24A (SEC24A)	0	0	0	0	0	0	0	0	0	0	0	0	0	0	0	0	0	0	0	0	0	0	0	0	0	0	0	0	0	0	0	0	0	0	0	0	0	0	0	0	0	0	0	0	0	0
PF3D7_0214100	1933	PF3D7_0214100	protein transport protein SEC31 (SEC31)	0	0	0	0	0	0	0	0	0	0	0	0	0	0	0	0	0	0	0	0	0	0	0	0	0	0	0	0	0	0	0	0	0	0	0	0	0	0	0	0	0	0	0	0	0	0
PF3D7_1346100	1339	PF3D7_1346100	protein transport protein SEC61 subunit alpha (SEC61)	0	0	0	0	0	0	0	0	0	0	0	0	0	0	0	0	0	0	0	0	0	0	0	0	0	0	0	0	0	0	0	0	0	0	0	0	0	0	0	0	0	0	0	0	0	0
PF3D7_1472100	1980	PF3D7_1472100	protein transport protein YIP1, putative (YIP1)	0	0	0	0	0	0	0	0	0	0	0	0	0	0	0	0	0	0	0	0	0	0	0	0	0	0	0	0	0	0	0	0	0	0	0	0	0	0	0	0	0	0	0	0	0	0
PF3D7_1113100	1899	PF3D7_1113100	protein tyrosine phosphatase (PRL)	0	0	0	0	0	0	0	0	0	0	0	0	0	0	0	0	0	0	0	0	0	0	0	0	0	0	0	0	0	0	0	0	0	0	0	0	0	0	0	0	0	0	0	0	0	0
PF3D7_0513300	2082	PF3D7_0513300	purine nucleoside phosphorylase (PNP)	0	0	0	0	0	0	0	0	0	0	0	0	0	0	0	0	0	0	0	0	0	0	0	0	0	0	0	0	0	0	0	0	0	0	0	0	0	0	0	0	0	0	0	0	0	0
PF3D7_0621200	1295	PF3D7_0621200	pyridoxine biosynthesis protein PDX1 (PDX1)	0	0	0	0	0	0	0	0	0	0	0	0	0	0	0	0	0	0	0	0	0	0	0	0	0	0	0	0	0	0	0	0	0	0	0	0	0	0	0	0	0	0	0	0	0	0
PF3D7_1116200.1;PF3D7_1116200.2	1983	PF3D7_1116200.1	pyridoxine biosynthesis protein PDX2 (PDX2)	0	0	0	0	0	0	0	0	0	0	0	0	0	0	0	0	0	0	0	0	0	0	0	0	0	0	0	0	0	0	0	0	0	0	0	0	0	0	0	0	0	0	0	0	0	0
PF3D7_1357900	2846	PF3D7_1357900	pyrroline-5-carboxylate reductase	0	0	0	0	0	0	0	0	0	0	0	0	0	0	0	0	0	0	0	0	0	0	0	0	0	0	0	0	0	0	0	0	0	0	0	0	0	0	0	0	0	0	0	0	0	0
PF3D7_1037100	1269	PF3D7_1037100	pyruvate kinase 2 (PyKII)	0	0	0	0	0	0	0	0	0	0	0	0	0	0	0	0	0	0	0	0	0	0	0	0	0	0	0	0	0	0	0	0	0	0	0	0	0	0	0	0	0	0	0	0	0	0
PF3D7_1242800	1833	PF3D7_1242800	rab specific GDP dissociation inhibitor (rabGDI)	0	0	0	0	0	0	0	0	0	0	0	0	0	0	0	0	0	0	0	0	0	0	0	0	0	0	0	0	0	0	0	0	0	0	0	0	0	0	0	0	0	0	0	0	0	0
PF3D7_0105200	1171	PF3D7_0105200	RAP protein, putative	0	0	0	0	0	0	0	0	0	0	0	0	0	0	0	0	0	0	0	0	0	0	0	0	0	0	0	0	0	0	0	0	0	0	0	0	0	0	0	0	0	0	0	0	0	0
PF3D7_1320600	1250	PF3D7_1320600	ras-related protein Rab-11A (RAB11a)	0	0	0	0	0	0	0	0	0	0	0	0	0	0	0	0	0	0	0	0	0	0	0	0	0	0	0	0	0	0	0	0	0	0	0	0	0	0	0	0	0	0	0	0	0	0
PF3D7_0807300	2087	PF3D7_0807300	ras-related protein Rab-18 (RAB18)	0	0	0	0	0	0	0	0	0	0	0	0	0	0	0	0	0	0	0	0	0	0	0	0	0	0	0	0	0	0	0	0	0	0	0	0	0	0	0	0	0	0	0	0	0	0
PF3D7_0513800	1303	PF3D7_0513800	ras-related protein Rab-1A (RAB1a)	0	0	0	0	0	0	0	0	0	0	0	0	0	0	0	0	0	0	0	0	0	0	0	0	0	0	0	0	0	0	0	0	0	0	0	0	0	0	0	0	0	0	0	0	0	0
PF3D7_0512600	1196	PF3D7_0512600	ras-related protein Rab-1B (RAB1b)	0	0	0	0	0	0	0	0	0	0	0	0	0	0	0	0	0	0	0	0	0	0	0	0	0	0	0	0	0	0	0	0	0	0	0	0	0	0	0	0	0	0	0	0	0	0
PF3D7_1231100	1189	PF3D7_1231100	ras-related protein Rab-2 (RAB2)	0	0	0	0	0	0	0	0	0	0	0	0	0	0	0	0	0	0	0	0	0	0	0	0	0	0	0	0	0	0	0	0	0	0	0	0	0	0	0	0	0	0	0	0	0	0
PF3D7_0106800	1348	PF3D7_0106800	ras-related protein Rab-5C (RAB5c)	0	0	0	0	0	0	0	0	0	0	0	0	0	0	0	0	0	0	0	0	0	0	0	0	0	0	0	0	0	0	0	0	0	0	0	0	0	0	0	0	0	0	0	0	0	0
PF3D7_1144900	1188	PF3D7_1144900	ras-related protein Rab-6 (RAB6)	0	0	0	0	0	0	0	0	0	0	0	0	0	0	0	0	0	0	0	0	0	0	0	0	0	0	0	0	0	0	0	0	0	0	0	0	0	0	0	0	0	0	0	0	0	0
PF3D7_0903200	1122	PF3D7_0903200	ras-related protein RAB7 (RAB7)	0	0	0	0	0	0	0	0	0	0	0	0	0	0	0	0	0	0	0	0	0	0	0	0	0	0	0	0	0	0	0	0	0	0	0	0	0	0	0	0	0	0	0	0	0	0
PF3D7_1353700	1229	PF3D7_1353700	reactive oxygen species modulator 1, putative (ROMO1)	0	0	0	0	0	0	0	0	0	0	0	0	0	0	0	0	0	0	0	0	0	0	0	0	0	0	0	0	0	0	0	0	0	0	0	0	0	0	0	0	0	0	0	0	0	0
PF3D7_0919900	2905	PF3D7_0919900	regulator of chromosome condensation, putative	0	0	0	0	0	0	0	0	0	0	0	0	0	0	0	0	0	0	0	0	0	0	0	0	0	0	0	0	0	0	0	0	0	0	0	0	0	0	0	0	0	0	0	0	0	0
PF3D7_0711500	1242	PF3D7_0711500	regulator of chromosome condensation, putative	0	0	0	0	0	0	0	0	0	0	0	0	0	0	0	0	0	0	0	0	0	0	0	0	0	0	0	0	0	0	0	0	0	0	0	0	0	0	0	0	0	0	0	0	0	0
PF3D7_0203000	2897	PF3D7_0203000	repetitive organellar protein, putative (ROPE)	0	0	0	0	0	0	0	0	0	0	0	0	0	0	0	0	0	0	0	0	0	0	0	0	0	0	0	0	0	0	0	0	0	0	0	0	0	0	0	0	0	0	0	0	0	0
PF3D7_1201100	2805	PF3D7_1201100	RESA-like protein with PHIST and DnaJ domains	0	0	0	0	0	0	0	0	0	0	0	0	0	0	0	0	0	0	0	0	0	0	0	0	0	0	0	0	0	0	0	0	0	0	0	0	0	0	0	0	0	0	0	0	0	0
PF3D7_1335400	1396	PF3D7_1335400	reticulocyte binding protein 2 homologue a (RH2a)	0	0	0	0	0	0	0	0	0	0	0	0	0	0	0	0	0	0	0	0	0	0	0	0	0	0	0	0	0	0	0	0	0	0	0	0	0	0	0	0	0	0	0	0	0	0
PF3D7_0402300	2756	PF3D7_0402300	reticulocyte binding protein homologue 1 (RH1)	0	0	0	0	0	0	0	0	0	0	0	0	0	0	0	0	0	0	0	0	0	0	0	0	0	0	0	0	0	0	0	0	0	0	0	0	0	0	0	0	0	0	0	0	0	0
PF3D7_0424200	2054	PF3D7_0424200	reticulocyte binding protein homologue 4 (RH4)	0	0	0	0	0	0	0	0	0	0	0	0	0	0	0	0	0	0	0	0	0	0	0	0	0	0	0	0	0	0	0	0	0	0	0	0	0	0	0	0	0	0	0	0	0	0
PF3D7_0506900	2006	PF3D7_0506900	rhomboid protease ROM4 (ROM4)	0	0	0	0	0	0	0	0	0	0	0	0	0	0	0	0	0	0	0	0	0	0	0	0	0	0	0	0	0	0	0	0	0	0	0	0	0	0	0	0	0	0	0	0	0	0
PF3D7_0817700	2022	PF3D7_0817700	rhoptry neck protein 5 (RON5)	0	0	0	0	0	0	0	0	0	0	0	0	0	0	0	0	0	0	0	0	0	0	0	0	0	0	0	0	0	0	0	0	0	0	0	0	0	0	0	0	0	0	0	0	0	0
PF3D7_0214900	1979	PF3D7_0214900	rhoptry neck protein 6 (RON6)	0	0	0	0	0	0	0	0	0	0	0	0	0	0	0	0	0	0	0	0	0	0	0	0	0	0	0	0	0	0	0	0	0	0	0	0	0	0	0	0	0	0	0	0	0	0
PF3D7_1320000	1232	PF3D7_1320000	rhoptry protein 2, putative (PRP2)	0	0	0	0	0	0	0	0	0	0	0	0	0	0	0	0	0	0	0	0	0	0	0	0	0	0	0	0	0	0	0	0	0	0	0	0	0	0	0	0	0	0	0	0	0	0
PF3D7_0613300	2030	PF3D7_0613300	rhoptry protein ROP14 (ROP14)	0	0	0	0	0	0	0	0	0	0	0	0	0	0	0	0	0	0	0	0	0	0	0	0	0	0	0	0	0	0	0	0	0	0	0	0	0	0	0	0	0	0	0	0	0	0
PF3D7_1466900	2101	PF3D7_1466900	rhoptry protein, putative	0	0	0	0	0	0	0	0	0	0	0	0	0	0	0	0	0	0	0	0	0	0	0	0	0	0	0	0	0	0	0	0	0	0	0	0	0	0	0	0	0	0	0	0	0	0
PF3D7_0501600	1162	PF3D7_0501600	rhoptry-associated protein 2 (RAP2)	0	0	0	0	0	0	0	0	0	0	0	0	0	0	0	0	0	0	0	0	0	0	0	0	0	0	0	0	0	0	0	0	0	0	0	0	0	0	0	0	0	0	0	0	0	0
PF3D7_0501500	1145	PF3D7_0501500	rhoptry-associated protein 3 (RAP3)	0	0	0	0	0	0	0	0	0	0	0	0	0	0	0	0	0	0	0	0	0	0	0	0	0	0	0	0	0	0	0	0	0	0	0	0	0	0	0	0	0	0	0	0	0	0
PF3D7_1327800	1296	PF3D7_1327800	ribose-phosphate pyrophosphokinase, putative	0	0	0	0	0	0	0	0	0	0	0	0	0	0	0	0	0	0	0	0	0	0	0	0	0	0	0	0	0	0	0	0	0	0	0	0	0	0	0	0	0	0	0	0	0	0
PF3D7_0219400.1;PF3D7_0219400.2	1796	PF3D7_0219400.1	ribosome associated membrane protein RAMP4, putative	0	0	0	0	0	0	0	0	0	0	0	0	0	0	0	0	0	0	0	0	0	0	0	0	0	0	0	0	0	0	0	0	0	0	0	0	0	0	0	0	0	0	0	0	0	0
PF3D7_0425900	2781	PF3D7_0425900	rifin (RIF)	0	0	0	0	0	0	0	0	0	0	0	0	0	0	0	0	0	0	0	0	0	0	0	0	0	0	0	0	0	0	0	0	0	0	0	0	0	0	0	0	0	0	0	0	0	0
PF3D7_1200500	2809	PF3D7_1200500	rifin (RIF)	0	0	0	0	0	0	0	0	0	0	0	0	0	0	0	0	0	0	0	0	0	0	0	0	0	0	0	0	0	0	0	0	0	0	0	0	0	0	0	0	0	0	0	0	0	0
PF3D7_0115600	1931	PF3D7_0115600	rifin (RIF)	0	0	0	0	0	0	0	0	0	0	0	0	0	0	0	0	0	0	0	0	0	0	0	0	0	0	0	0	0	0	0	0	0	0	0	0	0	0	0	0	0	0	0	0	0	0
PF3D7_1123300	2862	PF3D7_1123300	RING zinc finger protein, putative	0	0	0	0	0	0	0	0	0	0	0	0	0	0	0	0	0	0	0	0	0	0	0	0	0	0	0	0	0	0	0	0	0	0	0	0	0	0	0	0	0	0	0	0	0	0
PF3D7_0935900	1177	PF3D7_0935900	ring-exported protein 1 (REX1)	0	0	0	0	0	0	0	0	0	0	0	0	0	0	0	0	0	0	0	0	0	0	0	0	0	0	0	0	0	0	0	0	0	0	0	0	0	0	0	0	0	0	0	0	0	0
PF3D7_1340600	2076	PF3D7_1340600	RNA lariat debranching enzyme, putative (DBR1)	0	0	0	0	0	0	0	0	0	0	0	0	0	0	0	0	0	0	0	0	0	0	0	0	0	0	0	0	0	0	0	0	0	0	0	0	0	0	0	0	0	0	0	0	0	0
PF3D7_1310700	1964	PF3D7_1310700	RNA-binding protein, putative	0	0	0	0	0	0	0	0	0	0	0	0	0	0	0	0	0	0	0	0	0	0	0	0	0	0	0	0	0	0	0	0	0	0	0	0	0	0	0	0	0	0	0	0	0	0
PF3D7_0605100	1895	PF3D7_0605100	RNA-binding protein, putative	0	0	0	0	0	0	0	0	0	0	0	0	0	0	0	0	0	0	0	0	0	0	0	0	0	0	0	0	0	0	0	0	0	0	0	0	0	0	0	0	0	0	0	0	0	0
PF3D7_0929200	1403	PF3D7_0929200	RNA-binding protein, putative	0	0	0	0	0	0	0	0	0	0	0	0	0	0	0	0	0	0	0	0	0	0	0	0	0	0	0	0	0	0	0	0	0	0	0	0	0	0	0	0	0	0	0	0	0	0
PF3D7_0923900	1240	PF3D7_0923900	RNA-binding protein, putative	0	0	0	0	0	0	0	0	0	0	0	0	0	0	0	0	0	0	0	0	0	0	0	0	0	0	0	0	0	0	0	0	0	0	0	0	0	0	0	0	0	0	0	0	0	0
PF3D7_0520900	1425	PF3D7_0520900	S-adenosyl-L-homocysteine hydrolase (SAHH)	0	0	0	0	0	0	0	0	0	0	0	0	0	0	0	0	0	0	0	0	0	0	0	0	0	0	0	0	0	0	0	0	0	0	0	0	0	0	0	0	0	0	0	0	0	0
PF3D7_1034000	1894	PF3D7_1034000	Sec1 family protein, putative	0	0	0	0	0	0	0	0	0	0	0	0	0	0	0	0	0	0	0	0	0	0	0	0	0	0	0	0	0	0	0	0	0	0	0	0	0	0	0	0	0	0	0	0	0	0
PF3D7_0210000	1208	PF3D7_0210000	secretory complex protein 61 gamma subunit (Sec61-gamma)	0	0	0	0	0	0	0	0	0	0	0	0	0	0	0	0	0	0	0	0	0	0	0	0	0	0	0	0	0	0	0	0	0	0	0	0	0	0	0	0	0	0	0	0	0	0
PF3D7_1438100	1165	PF3D7_1438100	secretory complex protein 62 (SEC62)	0	0	0	0	0	0	0	0	0	0	0	0	0	0	0	0	0	0	0	0	0	0	0	0	0	0	0	0	0	0	0	0	0	0	0	0	0	0	0	0	0	0	0	0	0	0
PF3D7_1233900	1947	PF3D7_1233900	sentrin-specific protease 1 (SENP1)	0	0	0	0	0	0	0	0	0	0	0	0	0	0	0	0	0	0	0	0	0	0	0	0	0	0	0	0	0	0	0	0	0	0	0	0	0	0	0	0	0	0	0	0	0	0
PF3D7_0207700	2858	PF3D7_0207700	serine repeat antigen 4 (SERA4)	0	0	0	0	0	0	0	0	0	0	0	0	0	0	0	0	0	0	0	0	0	0	0	0	0	0	0	0	0	0	0	0	0	0	0	0	0	0	0	0	0	0	0	0	0	0
PF3D7_0207500	1976	PF3D7_0207500	serine repeat antigen 6 (SERA6)	0	0	0	0	0	0	0	0	0	0	0	0	0	0	0	0	0	0	0	0	0	0	0	0	0	0	0	0	0	0	0	0	0	0	0	0	0	0	0	0	0	0	0	0	0	0
PF3D7_0207400	2896	PF3D7_0207400	serine repeat antigen 7 (SERA7)	0	0	0	0	0	0	0	0	0	0	0	0	0	0	0	0	0	0	0	0	0	0	0	0	0	0	0	0	0	0	0	0	0	0	0	0	0	0	0	0	0	0	0	0	0	0
PF3D7_0902800	2120	PF3D7_0902800	serine repeat antigen 9 (SERA9)	0	0	0	0	0	0	0	0	0	0	0	0	0	0	0	0	0	0	0	0	0	0	0	0	0	0	0	0	0	0	0	0	0	0	0	0	0	0	0	0	0	0	0	0	0	0
PF3D7_1016400	1878	PF3D7_1016400	serine/threonine protein kinase, FIKK family (FIKK10.1)	0	0	0	0	0	0	0	0	0	0	0	0	0	0	0	0	0	0	0	0	0	0	0	0	0	0	0	0	0	0	0	0	0	0	0	0	0	0	0	0	0	0	0	0	0	0
PF3D7_1018200	2888	PF3D7_1018200	serine/threonine protein phosphatase 8, putative (PPP8)	0	0	0	0	0	0	0	0	0	0	0	0	0	0	0	0	0	0	0	0	0	0	0	0	0	0	0	0	0	0	0	0	0	0	0	0	0	0	0	0	0	0	0	0	0	0
PF3D7_1414400	1872	PF3D7_1414400	serine/threonine protein phosphatase PP1 (PP1)	0	0	0	0	0	0	0	0	0	0	0	0	0	0	0	0	0	0	0	0	0	0	0	0	0	0	0	0	0	0	0	0	0	0	0	0	0	0	0	0	0	0	0	0	0	0
PF3D7_1131100	1350	PF3D7_1131100	serpentine receptor, putative (SR1)	0	0	0	0	0	0	0	0	0	0	0	0	0	0	0	0	0	0	0	0	0	0	0	0	0	0	0	0	0	0	0	0	0	0	0	0	0	0	0	0	0	0	0	0	0	0
PF3D7_1215900	1345	PF3D7_1215900	serpentine receptor, putative (SR10)	0	0	0	0	0	0	0	0	0	0	0	0	0	0	0	0	0	0	0	0	0	0	0	0	0	0	0	0	0	0	0	0	0	0	0	0	0	0	0	0	0	0	0	0	0	0
PF3D7_0406200	1134	PF3D7_0406200	sexual stage-specific protein precursor (Pfs16)	0	0	0	0	0	0	0	0	0	0	0	0	0	0	0	0	0	0	0	0	0	0	0	0	0	0	0	0	0	0	0	0	0	0	0	0	0	0	0	0	0	0	0	0	0	0
PF3D7_1331300	2445	PF3D7_1331300	signal peptidase 21 kDa subunit (SP21)	0	0	0	0	0	0	0	0	0	0	0	0	0	0	0	0	0	0	0	0	0	0	0	0	0	0	0	0	0	0	0	0	0	0	0	0	0	0	0	0	0	0	0	0	0	0
PF3D7_0320700	1355	PF3D7_0320700	signal peptidase complex subunit 2, putative (SPC2)	0	0	0	0	0	0	0	0	0	0	0	0	0	0	0	0	0	0	0	0	0	0	0	0	0	0	0	0	0	0	0	0	0	0	0	0	0	0	0	0	0	0	0	0	0	0
PF3D7_0904400	1781	PF3D7_0904400	signal peptidase complex subunit 3, putative (SPC3)	0	0	0	0	0	0	0	0	0	0	0	0	0	0	0	0	0	0	0	0	0	0	0	0	0	0	0	0	0	0	0	0	0	0	0	0	0	0	0	0	0	0	0	0	0	0
PF3D7_1457000	1417	PF3D7_1457000	signal peptide peptidase (SPP)	0	0	0	0	0	0	0	0	0	0	0	0	0	0	0	0	0	0	0	0	0	0	0	0	0	0	0	0	0	0	0	0	0	0	0	0	0	0	0	0	0	0	0	0	0	0
PF3D7_1366600	1321	PF3D7_1366600	signal recognition particle receptor alpha subunit (SRPR-alpha)	0	0	0	0	0	0	0	0	0	0	0	0	0	0	0	0	0	0	0	0	0	0	0	0	0	0	0	0	0	0	0	0	0	0	0	0	0	0	0	0	0	0	0	0	0	0
PF3D7_1246800	1213	PF3D7_1246800	signal recognition particle receptor, beta subunit (SRPR-beta)	0	0	0	0	0	0	0	0	0	0	0	0	0	0	0	0	0	0	0	0	0	0	0	0	0	0	0	0	0	0	0	0	0	0	0	0	0	0	0	0	0	0	0	0	0	0
PF3D7_1450100	2686	PF3D7_1450100	signal recognition particle subunit SRP54 (SRP54)	0	0	0	0	0	0	0	0	0	0	0	0	0	0	0	0	0	0	0	0	0	0	0	0	0	0	0	0	0	0	0	0	0	0	0	0	0	0	0	0	0	0	0	0	0	0
PF3D7_0508800	2879	PF3D7_0508800	single-stranded DNA-binding protein (SSB)	0	0	0	0	0	0	0	0	0	0	0	0	0	0	0	0	0	0	0	0	0	0	0	0	0	0	0	0	0	0	0	0	0	0	0	0	0	0	0	0	0	0	0	0	0	0
PF3D7_0702400	1323	PF3D7_0702400	small exported membrane protein 1 (SEMP1)	0	0	0	0	0	0	0	0	0	0	0	0	0	0	0	0	0	0	0	0	0	0	0	0	0	0	0	0	0	0	0	0	0	0	0	0	0	0	0	0	0	0	0	0	0	0
PF3D7_0416800	1950	PF3D7_0416800	small GTP-binding protein sar1 (SAR1)	0	0	0	0	0	0	0	0	0	0	0	0	0	0	0	0	0	0	0	0	0	0	0	0	0	0	0	0	0	0	0	0	0	0	0	0	0	0	0	0	0	0	0	0	0	0
PF3D7_1304500	1231	PF3D7_1304500	small heat shock protein, putative	0	0	0	0	0	0	0	0	0	0	0	0	0	0	0	0	0	0	0	0	0	0	0	0	0	0	0	0	0	0	0	0	0	0	0	0	0	0	0	0	0	0	0	0	0	0
PF3D7_0822300	1954	PF3D7_0822300	small nuclear ribonucleoprotein G, putative (SNRPG)	0	0	0	0	0	0	0	0	0	0	0	0	0	0	0	0	0	0	0	0	0	0	0	0	0	0	0	0	0	0	0	0	0	0	0	0	0	0	0	0	0	0	0	0	0	0
PF3D7_1125500	2093	PF3D7_1125500	small nuclear ribonucleoprotein Sm D1, putative (SNRPD1)	0	0	0	0	0	0	0	0	0	0	0	0	0	0	0	0	0	0	0	0	0	0	0	0	0	0	0	0	0	0	0	0	0	0	0	0	0	0	0	0	0	0	0	0	0	0
PF3D7_0509000	1989	PF3D7_0509000	SNAP protein (soluble N-ethylmaleimide-sensitive factor attachment protein), putative	0	0	0	0	0	0	0	0	0	0	0	0	0	0	0	0	0	0	0	0	0	0	0	0	0	0	0	0	0	0	0	0	0	0	0	0	0	0	0	0	0	0	0	0	0	0
PF3D7_1452500	2507	PF3D7_1452500	SNARE protein, putative (BET1)	0	0	0	0	0	0	0	0	0	0	0	0	0	0	0	0	0	0	0	0	0	0	0	0	0	0	0	0	0	0	0	0	0	0	0	0	0	0	0	0	0	0	0	0	0	0
PF3D7_0530100	2525	PF3D7_0530100	SNARE protein, putative (SYN6)	0	0	0	0	0	0	0	0	0	0	0	0	0	0	0	0	0	0	0	0	0	0	0	0	0	0	0	0	0	0	0	0	0	0	0	0	0	0	0	0	0	0	0	0	0	0
PF3D7_1303200.1	1158	PF3D7_1303200.1	SNARE protein, putative (VAMP8)	0	0	0	0	0	0	0	0	0	0	0	0	0	0	0	0	0	0	0	0	0	0	0	0	0	0	0	0	0	0	0	0	0	0	0	0	0	0	0	0	0	0	0	0	0	0
PF3D7_1324700	2557	PF3D7_1324700	SNARE protein, putative (YKT6.2)	0	0	0	0	0	0	0	0	0	0	0	0	0	0	0	0	0	0	0	0	0	0	0	0	0	0	0	0	0	0	0	0	0	0	0	0	0	0	0	0	0	0	0	0	0	0
PF3D7_1340900	2038	PF3D7_1340900	sodium-dependent phosphate transporter (PiT)	0	0	0	0	0	0	0	0	0	0	0	0	0	0	0	0	0	0	0	0	0	0	0	0	0	0	0	0	0	0	0	0	0	0	0	0	0	0	0	0	0	0	0	0	0	0
PF3D7_1303500	1429	PF3D7_1303500	sodium/hydrogen exchanger, Na%2B, H%2B antiporter (NHE)	0	0	0	0	0	0	0	0	0	0	0	0	0	0	0	0	0	0	0	0	0	0	0	0	0	0	0	0	0	0	0	0	0	0	0	0	0	0	0	0	0	0	0	0	0	0
PF3D7_0608310	1925	PF3D7_0608310	sorting assembly machinery 50 kDa subunit, putative (SAM50)	0	0	0	0	0	0	0	0	0	0	0	0	0	0	0	0	0	0	0	0	0	0	0	0	0	0	0	0	0	0	0	0	0	0	0	0	0	0	0	0	0	0	0	0	0	0
PF3D7_1129000	1125	PF3D7_1129000	spermidine synthase (SpdSyn)	0	0	0	0	0	0	0	0	0	0	0	0	0	0	0	0	0	0	0	0	0	0	0	0	0	0	0	0	0	0	0	0	0	0	0	0	0	0	0	0	0	0	0	0	0	0
PF3D7_1238600	2522	PF3D7_1238600	sphingomyelin phosphodiesterase, putative	0	0	0	0	0	0	0	0	0	0	0	0	0	0	0	0	0	0	0	0	0	0	0	0	0	0	0	0	0	0	0	0	0	0	0	0	0	0	0	0	0	0	0	0	0	0
PF3D7_1474500	2634	PF3D7_1474500	splicing factor 3A subunit 1, putative (SF3A1)	0	0	0	0	0	0	0	0	0	0	0	0	0	0	0	0	0	0	0	0	0	0	0	0	0	0	0	0	0	0	0	0	0	0	0	0	0	0	0	0	0	0	0	0	0	0
PF3D7_0308900	2070	PF3D7_0308900	splicing factor 3B subunit 1, putative (SF3B1)	0	0	0	0	0	0	0	0	0	0	0	0	0	0	0	0	0	0	0	0	0	0	0	0	0	0	0	0	0	0	0	0	0	0	0	0	0	0	0	0	0	0	0	0	0	0
PF3D7_1234800	1415	PF3D7_1234800	splicing factor 3B subunit 3, putative (SF3B3)	0	0	0	0	0	0	0	0	0	0	0	0	0	0	0	0	0	0	0	0	0	0	0	0	0	0	0	0	0	0	0	0	0	0	0	0	0	0	0	0	0	0	0	0	0	0
PF3D7_1224900	2422	PF3D7_1224900	splicing factor 3B subunit 6, putative (SF3B6)	0	0	0	0	0	0	0	0	0	0	0	0	0	0	0	0	0	0	0	0	0	0	0	0	0	0	0	0	0	0	0	0	0	0	0	0	0	0	0	0	0	0	0	0	0	0
PF3D7_0422000	2612	PF3D7_0422000	steroid dehydrogenase, putative	0	0	0	0	0	0	0	0	0	0	0	0	0	0	0	0	0	0	0	0	0	0	0	0	0	0	0	0	0	0	0	0	0	0	0	0	0	0	0	0	0	0	0	0	0	0
PF3D7_0318100	2097	PF3D7_0318100	stomatin-like protein	0	0	0	0	0	0	0	0	0	0	0	0	0	0	0	0	0	0	0	0	0	0	0	0	0	0	0	0	0	0	0	0	0	0	0	0	0	0	0	0	0	0	0	0	0	0
PF3D7_1440200	2144	PF3D7_1440200	stromal-processing peptidase, putative (SPP)	0	0	0	0	0	0	0	0	0	0	0	0	0	0	0	0	0	0	0	0	0	0	0	0	0	0	0	0	0	0	0	0	0	0	0	0	0	0	0	0	0	0	0	0	0	0
PF3D7_0507500	2853	PF3D7_0507500	subtilisin-like protease 1 (SUB1)	0	0	0	0	0	0	0	0	0	0	0	0	0	0	0	0	0	0	0	0	0	0	0	0	0	0	0	0	0	0	0	0	0	0	0	0	0	0	0	0	0	0	0	0	0	0
PF3D7_0907700	2489	PF3D7_0907700	subunit of proteaseome activator complex, putative	0	0	0	0	0	0	0	0	0	0	0	0	0	0	0	0	0	0	0	0	0	0	0	0	0	0	0	0	0	0	0	0	0	0	0	0	0	0	0	0	0	0	0	0	0	0
PF3D7_1010300	1385	PF3D7_1010300	succinate dehydrogenase subunit 4, putative (SDH4)	0	0	0	0	0	0	0	0	0	0	0	0	0	0	0	0	0	0	0	0	0	0	0	0	0	0	0	0	0	0	0	0	0	0	0	0	0	0	0	0	0	0	0	0	0	0
PF3D7_1437700	1270	PF3D7_1437700	succinyl-CoA ligase, putative	0	0	0	0	0	0	0	0	0	0	0	0	0	0	0	0	0	0	0	0	0	0	0	0	0	0	0	0	0	0	0	0	0	0	0	0	0	0	0	0	0	0	0	0	0	0
PF3D7_1108500	1164	PF3D7_1108500	succinyl-CoA synthetase alpha subunit, putative	0	0	0	0	0	0	0	0	0	0	0	0	0	0	0	0	0	0	0	0	0	0	0	0	0	0	0	0	0	0	0	0	0	0	0	0	0	0	0	0	0	0	0	0	0	0
PF3D7_0814900	2077	PF3D7_0814900	superoxide dismutase [Fe] (FeSOD)	0	0	0	0	0	0	0	0	0	0	0	0	0	0	0	0	0	0	0	0	0	0	0	0	0	0	0	0	0	0	0	0	0	0	0	0	0	0	0	0	0	0	0	0	0	0
PF3D7_0623500	1163	PF3D7_0623500	superoxide dismutase [Fe] (SOD2)	0	0	0	0	0	0	0	0	0	0	0	0	0	0	0	0	0	0	0	0	0	0	0	0	0	0	0	0	0	0	0	0	0	0	0	0	0	0	0	0	0	0	0	0	0	0
PF3D7_1420700	1155	PF3D7_1420700	surface protein P113 (P113)	0	0	0	0	0	0	0	0	0	0	0	0	0	0	0	0	0	0	0	0	0	0	0	0	0	0	0	0	0	0	0	0	0	0	0	0	0	0	0	0	0	0	0	0	0	0
PF3D7_0613700	2060	PF3D7_0613700	syntaxin binding protein, putative	0	0	0	0	0	0	0	0	0	0	0	0	0	0	0	0	0	0	0	0	0	0	0	0	0	0	0	0	0	0	0	0	0	0	0	0	0	0	0	0	0	0	0	0	0	0
PF3D7_1104100	1333	PF3D7_1104100	syntaxin, Qa-SNARE family (SYN13)	0	0	0	0	0	0	0	0	0	0	0	0	0	0	0	0	0	0	0	0	0	0	0	0	0	0	0	0	0	0	0	0	0	0	0	0	0	0	0	0	0	0	0	0	0	0
PF3D7_0210700	2503	PF3D7_0210700	syntaxin, Qa-SNARE family (SYN17)	0	0	0	0	0	0	0	0	0	0	0	0	0	0	0	0	0	0	0	0	0	0	0	0	0	0	0	0	0	0	0	0	0	0	0	0	0	0	0	0	0	0	0	0	0	0
PF3D7_1332000	2652	PF3D7_1332000	syntaxin, Qa-SNARE family (SYN5)	0	0	0	0	0	0	0	0	0	0	0	0	0	0	0	0	0	0	0	0	0	0	0	0	0	0	0	0	0	0	0	0	0	0	0	0	0	0	0	0	0	0	0	0	0	0
PF3D7_1132200	2493	PF3D7_1132200	T-complex protein 1 subunit alpha (TCP1)	0	0	0	0	0	0	0	0	0	0	0	0	0	0	0	0	0	0	0	0	0	0	0	0	0	0	0	0	0	0	0	0	0	0	0	0	0	0	0	0	0	0	0	0	0	0
PF3D7_0306800	1918	PF3D7_0306800	T-complex protein 1 subunit beta (CCT2)	0	0	0	0	0	0	0	0	0	0	0	0	0	0	0	0	0	0	0	0	0	0	0	0	0	0	0	0	0	0	0	0	0	0	0	0	0	0	0	0	0	0	0	0	0	0
PF3D7_0320300	518	PF3D7_0320300	T-complex protein 1 subunit epsilon (CCT5)	1	3	0	0	3	0	2.62	0	1	2	0	0	2	0	2.62	0	1	2	0	0	2	0	2.62	0	1	2	0	0	2	0	2.62	0	0	0	0	0	0	0	0	0	0	0	0	0	0	0
PF3D7_0308200	2059	PF3D7_0308200	T-complex protein 1 subunit eta (CCT7)	0	0	0	0	0	0	0	0	0	0	0	0	0	0	0	0	0	0	0	0	0	0	0	0	0	0	0	0	0	0	0	0	0	0	0	0	0	0	0	0	0	0	0	0	0	0
PF3D7_0214000	1923	PF3D7_0214000	T-complex protein 1 subunit theta (CCT8)	0	0	0	0	0	0	0	0	0	0	0	0	0	0	0	0	0	0	0	0	0	0	0	0	0	0	0	0	0	0	0	0	0	0	0	0	0	0	0	0	0	0	0	0	0	0
PF3D7_0608700	2723	PF3D7_0608700	T-complex protein 1 subunit zeta (CCT6)	0	0	0	0	0	0	0	0	0	0	0	0	0	0	0	0	0	0	0	0	0	0	0	0	0	0	0	0	0	0	0	0	0	0	0	0	0	0	0	0	0	0	0	0	0	0
PF3D7_1205700	1913	PF3D7_1205700	targeted glyoxalase II (tGloII)	0	0	0	0	0	0	0	0	0	0	0	0	0	0	0	0	0	0	0	0	0	0	0	0	0	0	0	0	0	0	0	0	0	0	0	0	0	0	0	0	0	0	0	0	0	0
PF3D7_1241900	1376	PF3D7_1241900	tetratricopeptide repeat protein, putative	0	0	0	0	0	0	0	0	0	0	0	0	0	0	0	0	0	0	0	0	0	0	0	0	0	0	0	0	0	0	0	0	0	0	0	0	0	0	0	0	0	0	0	0	0	0
PF3D7_1345100	2850	PF3D7_1345100	thioredoxin 2 (TRX2)	0	0	0	0	0	0	0	0	0	0	0	0	0	0	0	0	0	0	0	0	0	0	0	0	0	0	0	0	0	0	0	0	0	0	0	0	0	0	0	0	0	0	0	0	0	0
PF3D7_1438900	1959	PF3D7_1438900	thioredoxin peroxidase 1 (Trx-Px1)	0	0	0	0	0	0	0	0	0	0	0	0	0	0	0	0	0	0	0	0	0	0	0	0	0	0	0	0	0	0	0	0	0	0	0	0	0	0	0	0	0	0	0	0	0	0
PF3D7_1215000	1190	PF3D7_1215000	thioredoxin peroxidase 2 (Trx-Px2)	0	0	0	0	0	0	0	0	0	0	0	0	0	0	0	0	0	0	0	0	0	0	0	0	0	0	0	0	0	0	0	0	0	0	0	0	0	0	0	0	0	0	0	0	0	0
PF3D7_0923800.1;PF3D7_0923800.2	2864	PF3D7_0923800.1	thioredoxin reductase (TRXR)	0	0	0	0	0	0	0	0	0	0	0	0	0	0	0	0	0	0	0	0	0	0	0	0	0	0	0	0	0	0	0	0	0	0	0	0	0	0	0	0	0	0	0	0	0	0
PF3D7_0717900	1307	PF3D7_0717900	thioredoxin-like protein	0	0	0	0	0	0	0	0	0	0	0	0	0	0	0	0	0	0	0	0	0	0	0	0	0	0	0	0	0	0	0	0	0	0	0	0	0	0	0	0	0	0	0	0	0	0
PF3D7_0925500	2083	PF3D7_0925500	thioredoxin-like protein 2 (TLP2)	0	0	0	0	0	0	0	0	0	0	0	0	0	0	0	0	0	0	0	0	0	0	0	0	0	0	0	0	0	0	0	0	0	0	0	0	0	0	0	0	0	0	0	0	0	0
PF3D7_1419200	1874	PF3D7_1419200	thioredoxin-like protein, putative	0	0	0	0	0	0	0	0	0	0	0	0	0	0	0	0	0	0	0	0	0	0	0	0	0	0	0	0	0	0	0	0	0	0	0	0	0	0	0	0	0	0	0	0	0	0
PF3D7_1352500	1160	PF3D7_1352500	thioredoxin-related protein, putative	0	0	0	0	0	0	0	0	0	0	0	0	0	0	0	0	0	0	0	0	0	0	0	0	0	0	0	0	0	0	0	0	0	0	0	0	0	0	0	0	0	0	0	0	0	0
PF3D7_1249800	2903	PF3D7_1249800	THO complex subunit 2, putative (THO2)	0	0	0	0	0	0	0	0	0	0	0	0	0	0	0	0	0	0	0	0	0	0	0	0	0	0	0	0	0	0	0	0	0	0	0	0	0	0	0	0	0	0	0	0	0	0
PF3D7_1126000	1397	PF3D7_1126000	threonine--tRNA ligase (ThrRS)	0	0	0	0	0	0	0	0	0	0	0	0	0	0	0	0	0	0	0	0	0	0	0	0	0	0	0	0	0	0	0	0	0	0	0	0	0	0	0	0	0	0	0	0	0	0
PF3D7_1218000	2014	PF3D7_1218000	thrombospondin-related apical membrane protein (TRAMP)	0	0	0	0	0	0	0	0	0	0	0	0	0	0	0	0	0	0	0	0	0	0	0	0	0	0	0	0	0	0	0	0	0	0	0	0	0	0	0	0	0	0	0	0	0	0
PF3D7_0510500	2904	PF3D7_0510500	topoisomerase I (TopoI)	0	0	0	0	0	0	0	0	0	0	0	0	0	0	0	0	0	0	0	0	0	0	0	0	0	0	0	0	0	0	0	0	0	0	0	0	0	0	0	0	0	0	0	0	0	0
PF3D7_1030000	2787	PF3D7_1030000	transcription elongation factor SPT4, putative (SPT4)	0	0	0	0	0	0	0	0	0	0	0	0	0	0	0	0	0	0	0	0	0	0	0	0	0	0	0	0	0	0	0	0	0	0	0	0	0	0	0	0	0	0	0	0	0	0
PF3D7_0420300	2765	PF3D7_0420300	transcription factor with AP2 domain(s) (ApiAP2)	0	0	0	0	0	0	0	0	0	0	0	0	0	0	0	0	0	0	0	0	0	0	0	0	0	0	0	0	0	0	0	0	0	0	0	0	0	0	0	0	0	0	0	0	0	0
PF3D7_1318800	1209	PF3D7_1318800	translocation protein SEC63 (SEC63)	0	0	0	0	0	0	0	0	0	0	0	0	0	0	0	0	0	0	0	0	0	0	0	0	0	0	0	0	0	0	0	0	0	0	0	0	0	0	0	0	0	0	0	0	0	0
PF3D7_1105600	1924	PF3D7_1105600	translocon component PTEX88 (PTEX88)	0	0	0	0	0	0	0	0	0	0	0	0	0	0	0	0	0	0	0	0	0	0	0	0	0	0	0	0	0	0	0	0	0	0	0	0	0	0	0	0	0	0	0	0	0	0
PF3D7_0422100	1228	PF3D7_0422100	transmembrane emp24 domain-containing protein, putative	0	0	0	0	0	0	0	0	0	0	0	0	0	0	0	0	0	0	0	0	0	0	0	0	0	0	0	0	0	0	0	0	0	0	0	0	0	0	0	0	0	0	0	0	0	0
PF3D7_1333300	2039	PF3D7_1333300	transmembrane protein Tmp21 homologue, putative	0	0	0	0	0	0	0	0	0	0	0	0	0	0	0	0	0	0	0	0	0	0	0	0	0	0	0	0	0	0	0	0	0	0	0	0	0	0	0	0	0	0	0	0	0	0
PF3D7_1203400	2720	PF3D7_1203400	transporter, putative	0	0	0	0	0	0	0	0	0	0	0	0	0	0	0	0	0	0	0	0	0	0	0	0	0	0	0	0	0	0	0	0	0	0	0	0	0	0	0	0	0	0	0	0	0	0
PF3D7_0914700	1290	PF3D7_0914700	transporter, putative	0	0	0	0	0	0	0	0	0	0	0	0	0	0	0	0	0	0	0	0	0	0	0	0	0	0	0	0	0	0	0	0	0	0	0	0	0	0	0	0	0	0	0	0	0	0
PF3D7_1129900	1352	PF3D7_1129900	transporter, putative	0	0	0	0	0	0	0	0	0	0	0	0	0	0	0	0	0	0	0	0	0	0	0	0	0	0	0	0	0	0	0	0	0	0	0	0	0	0	0	0	0	0	0	0	0	0
PF3D7_0508300	2118	PF3D7_0508300	triose phosphate transporter (TPT)	0	0	0	0	0	0	0	0	0	0	0	0	0	0	0	0	0	0	0	0	0	0	0	0	0	0	0	0	0	0	0	0	0	0	0	0	0	0	0	0	0	0	0	0	0	0
PF3D7_1439900	2084	PF3D7_1439900	triosephosphate isomerase (TIM)	0	0	0	0	0	0	0	0	0	0	0	0	0	0	0	0	0	0	0	0	0	0	0	0	0	0	0	0	0	0	0	0	0	0	0	0	0	0	0	0	0	0	0	0	0	0
PF3D7_1307900	2901	PF3D7_1307900	tripartite motif protein, putative	0	0	0	0	0	0	0	0	0	0	0	0	0	0	0	0	0	0	0	0	0	0	0	0	0	0	0	0	0	0	0	0	0	0	0	0	0	0	0	0	0	0	0	0	0	0
PF3D7_0830500	1288	PF3D7_0830500	tryptophan/threonine-rich antigen (TryThrA)	0	0	0	0	0	0	0	0	0	0	0	0	0	0	0	0	0	0	0	0	0	0	0	0	0	0	0	0	0	0	0	0	0	0	0	0	0	0	0	0	0	0	0	0	0	0
PF3D7_0915000	2021	PF3D7_0915000	type II NADH:ubiquinone oxidoreductase (NDH2)	0	0	0	0	0	0	0	0	0	0	0	0	0	0	0	0	0	0	0	0	0	0	0	0	0	0	0	0	0	0	0	0	0	0	0	0	0	0	0	0	0	0	0	0	0	0
PF3D7_1309300	2013	PF3D7_1309300	U4/U6 small nuclear ribonucleoprotein PRP3, putative (PRPF3)	0	0	0	0	0	0	0	0	0	0	0	0	0	0	0	0	0	0	0	0	0	0	0	0	0	0	0	0	0	0	0	0	0	0	0	0	0	0	0	0	0	0	0	0	0	0
PF3D7_0409100	2876	PF3D7_0409100	U4/U6 small nuclear ribonucleoprotein PRP31, putative (PRPF31)	0	0	0	0	0	0	0	0	0	0	0	0	0	0	0	0	0	0	0	0	0	0	0	0	0	0	0	0	0	0	0	0	0	0	0	0	0	0	0	0	0	0	0	0	0	0
PF3D7_1107000	2417	PF3D7_1107000	U6 snRNA-associated Sm-like protein LSm4, putative (LSM4)	0	0	0	0	0	0	0	0	0	0	0	0	0	0	0	0	0	0	0	0	0	0	0	0	0	0	0	0	0	0	0	0	0	0	0	0	0	0	0	0	0	0	0	0	0	0
PF3D7_1012300	2828	PF3D7_1012300	ubiquinol-cytochrome c reductase complex subunit, putative	0	0	0	0	0	0	0	0	0	0	0	0	0	0	0	0	0	0	0	0	0	0	0	0	0	0	0	0	0	0	0	0	0	0	0	0	0	0	0	0	0	0	0	0	0	0
PF3D7_1439400	1198	PF3D7_1439400	ubiquinol-cytochrome c reductase iron-sulfur subunit, putative	0	0	0	0	0	0	0	0	0	0	0	0	0	0	0	0	0	0	0	0	0	0	0	0	0	0	0	0	0	0	0	0	0	0	0	0	0	0	0	0	0	0	0	0	0	0
PF3D7_0726500	2746	PF3D7_0726500	ubiquitin carboxyl-terminal hydrolase, putative	0	0	0	0	0	0	0	0	0	0	0	0	0	0	0	0	0	0	0	0	0	0	0	0	0	0	0	0	0	0	0	0	0	0	0	0	0	0	0	0	0	0	0	0	0	0
PF3D7_1113400	2354	PF3D7_1113400	ubiquitin domain-containing protein DSK2, putative (DSK2)	0	0	0	0	0	0	0	0	0	0	0	0	0	0	0	0	0	0	0	0	0	0	0	0	0	0	0	0	0	0	0	0	0	0	0	0	0	0	0	0	0	0	0	0	0	0
PF3D7_0916500	2618	PF3D7_0916500	ubiquitin fusion degradation protein 1 (UFD1)	0	0	0	0	0	0	0	0	0	0	0	0	0	0	0	0	0	0	0	0	0	0	0	0	0	0	0	0	0	0	0	0	0	0	0	0	0	0	0	0	0	0	0	0	0	0
PF3D7_1418000	1834	PF3D7_1418000	ubiquitin fusion degradation protein UFD1, putative (UFD1)	0	0	0	0	0	0	0	0	0	0	0	0	0	0	0	0	0	0	0	0	0	0	0	0	0	0	0	0	0	0	0	0	0	0	0	0	0	0	0	0	0	0	0	0	0	0
PF3D7_1365400	2719	PF3D7_1365400	ubiquitin-activating enzyme (Uba2)	0	0	0	0	0	0	0	0	0	0	0	0	0	0	0	0	0	0	0	0	0	0	0	0	0	0	0	0	0	0	0	0	0	0	0	0	0	0	0	0	0	0	0	0	0	0
PF3D7_1225800	2571	PF3D7_1225800	ubiquitin-activating enzyme E1 (UBA1)	0	0	0	0	0	0	0	0	0	0	0	0	0	0	0	0	0	0	0	0	0	0	0	0	0	0	0	0	0	0	0	0	0	0	0	0	0	0	0	0	0	0	0	0	0	0
PF3D7_0606200	1292	PF3D7_0606200	ubiquitin-conjugating enzyme E2, putative	0	0	0	0	0	0	0	0	0	0	0	0	0	0	0	0	0	0	0	0	0	0	0	0	0	0	0	0	0	0	0	0	0	0	0	0	0	0	0	0	0	0	0	0	0	0
PF3D7_0934700	2027	PF3D7_0934700	UBX domain, putative	0	0	0	0	0	0	0	0	0	0	0	0	0	0	0	0	0	0	0	0	0	0	0	0	0	0	0	0	0	0	0	0	0	0	0	0	0	0	0	0	0	0	0	0	0	0
PF3D7_0111500	2632	PF3D7_0111500	UMP-CMP kinase, putative	0	0	0	0	0	0	0	0	0	0	0	0	0	0	0	0	0	0	0	0	0	0	0	0	0	0	0	0	0	0	0	0	0	0	0	0	0	0	0	0	0	0	0	0	0	0
PF3D7_0109900.1	2742	PF3D7_0109900.1	unspecified product	0	0	0	0	0	0	0	0	0	0	0	0	0	0	0	0	0	0	0	0	0	0	0	0	0	0	0	0	0	0	0	0	0	0	0	0	0	0	0	0	0	0	0	0	0	0
PFC10_API0028	2135	PFC10_API0028	unspecified product (tufA)	0	0	0	0	0	0	0	0	0	0	0	0	0	0	0	0	0	0	0	0	0	0	0	0	0	0	0	0	0	0	0	0	0	0	0	0	0	0	0	0	0	0	0	0	0	0
PF3D7_1137400	1216	PF3D7_1137400	UVB-resistance protein UVR8 homologue	0	0	0	0	0	0	0	0	0	0	0	0	0	0	0	0	0	0	0	0	0	0	0	0	0	0	0	0	0	0	0	0	0	0	0	0	0	0	0	0	0	0	0	0	0	0
PF3D7_1456800	1279	PF3D7_1456800	V-type H(%2B)-translocating pyrophosphatase, putative (VP1)	0	0	0	0	0	0	0	0	0	0	0	0	0	0	0	0	0	0	0	0	0	0	0	0	0	0	0	0	0	0	0	0	0	0	0	0	0	0	0	0	0	0	0	0	0	0
PF3D7_1235200	2057	PF3D7_1235200	V-type K%2B-independent H%2B-translocating inorganic pyrophosphatase (VP2)	0	0	0	0	0	0	0	0	0	0	0	0	0	0	0	0	0	0	0	0	0	0	0	0	0	0	0	0	0	0	0	0	0	0	0	0	0	0	0	0	0	0	0	0	0	0
PF3D7_0519200	1863	PF3D7_0519200	V-type proton ATPase 16 kDa proteolipid subunit	0	0	0	0	0	0	0	0	0	0	0	0	0	0	0	0	0	0	0	0	0	0	0	0	0	0	0	0	0	0	0	0	0	0	0	0	0	0	0	0	0	0	0	0	0	0
PF3D7_1354400	2590	PF3D7_1354400	V-type proton ATPase 21 kDa proteolipid subunit, putative	0	0	0	0	0	0	0	0	0	0	0	0	0	0	0	0	0	0	0	0	0	0	0	0	0	0	0	0	0	0	0	0	0	0	0	0	0	0	0	0	0	0	0	0	0	0
PF3D7_1311900	456	PF3D7_1311900	V-type proton ATPase catalytic subunit A (vapA)	0	0	0	0	0	0	0	0	1	2	0	0	2	0	2.78	0	1	1	0	0	1	0	2.78	0	0	0	0	0	0	0	0	0	1	1	0	0	1	0	2.78	0	0	0	0	0	0	0
PF3D7_0406100	1133	PF3D7_0406100	V-type proton ATPase subunit B	0	0	0	0	0	0	0	0	0	0	0	0	0	0	0	0	0	0	0	0	0	0	0	0	0	0	0	0	0	0	0	0	0	0	0	0	0	0	0	0	0	0	0	0	0	0
PF3D7_0106100	1297	PF3D7_0106100	V-type proton ATPase subunit C, putative	0	0	0	0	0	0	0	0	0	0	0	0	0	0	0	0	0	0	0	0	0	0	0	0	0	0	0	0	0	0	0	0	0	0	0	0	0	0	0	0	0	0	0	0	0	0
PF3D7_1341900	1993	PF3D7_1341900	V-type proton ATPase subunit D, putative	0	0	0	0	0	0	0	0	0	0	0	0	0	0	0	0	0	0	0	0	0	0	0	0	0	0	0	0	0	0	0	0	0	0	0	0	0	0	0	0	0	0	0	0	0	0
PF3D7_0934500	2089	PF3D7_0934500	V-type proton ATPase subunit E, putative	0	0	0	0	0	0	0	0	0	0	0	0	0	0	0	0	0	0	0	0	0	0	0	0	0	0	0	0	0	0	0	0	0	0	0	0	0	0	0	0	0	0	0	0	0	0
PF3D7_1140100	2078	PF3D7_1140100	V-type proton ATPase subunit F, putative	0	0	0	0	0	0	0	0	0	0	0	0	0	0	0	0	0	0	0	0	0	0	0	0	0	0	0	0	0	0	0	0	0	0	0	0	0	0	0	0	0	0	0	0	0	0
PF3D7_1323200	2777	PF3D7_1323200	V-type proton ATPase subunit G, putative	0	0	0	0	0	0	0	0	0	0	0	0	0	0	0	0	0	0	0	0	0	0	0	0	0	0	0	0	0	0	0	0	0	0	0	0	0	0	0	0	0	0	0	0	0	0
PF3D7_0806800	1246	PF3D7_0806800	vacuolar proton translocating ATPase subunit A, putative	0	0	0	0	0	0	0	0	0	0	0	0	0	0	0	0	0	0	0	0	0	0	0	0	0	0	0	0	0	0	0	0	0	0	0	0	0	0	0	0	0	0	0	0	0	0
PF3D7_1236000	2132	PF3D7_1236000	vesicle transport v-SNARE protein VTI1, putative	0	0	0	0	0	0	0	0	0	0	0	0	0	0	0	0	0	0	0	0	0	0	0	0	0	0	0	0	0	0	0	0	0	0	0	0	0	0	0	0	0	0	0	0	0	0
PF3D7_0314100.1	1818	PF3D7_0314100.1	vesicle transport v-SNARE protein, putative	0	0	0	0	0	0	0	0	0	0	0	0	0	0	0	0	0	0	0	0	0	0	0	0	0	0	0	0	0	0	0	0	0	0	0	0	0	0	0	0	0	0	0	0	0	0
PF3D7_1439800	1131	PF3D7_1439800	vesicle-associated membrane protein, putative	0	0	0	0	0	0	0	0	0	0	0	0	0	0	0	0	0	0	0	0	0	0	0	0	0	0	0	0	0	0	0	0	0	0	0	0	0	0	0	0	0	0	0	0	0	0
PF3D7_1432100	1169	PF3D7_1432100	voltage-dependent anion-selective channel protein, putative	0	0	0	0	0	0	0	0	0	0	0	0	0	0	0	0	0	0	0	0	0	0	0	0	0	0	0	0	0	0	0	0	0	0	0	0	0	0	0	0	0	0	0	0	0	0
PF3D7_1138800	2736	PF3D7_1138800	WD repeat-containing protein, putative	0	0	0	0	0	0	0	0	0	0	0	0	0	0	0	0	0	0	0	0	0	0	0	0	0	0	0	0	0	0	0	0	0	0	0	0	0	0	0	0	0	0	0	0	0	0
PF3D7_1315400	2055	PF3D7_1315400	zinc finger (CCCH type) protein, putative	0	0	0	0	0	0	0	0	0	0	0	0	0	0	0	0	0	0	0	0	0	0	0	0	0	0	0	0	0	0	0	0	0	0	0	0	0	0	0	0	0	0	0	0	0	0
PF3D7_1209300	2911	PF3D7_1209300	zinc finger transcription factor, putative (KROX1)	0	0	0	0	0	0	0	0	0	0	0	0	0	0	0	0	0	0	0	0	0	0	0	0	0	0	0	0	0	0	0	0	0	0	0	0	0	0	0	0	0	0	0	0	0	0
PF3D7_0715900	2682	PF3D7_0715900	zinc transporter, putative	0	0	0	0	0	0	0	0	0	0	0	0	0	0	0	0	0	0	0	0	0	0	0	0	0	0	0	0	0	0	0	0	0	0	0	0	0	0	0	0	0	0	0	0	0	0
PF3D7_0609100	2063	PF3D7_0609100	Zn2%2B or Fe2%2B permease	0	0	0	0	0	0	0	0	0	0	0	0	0	0	0	0	0	0	0	0	0	0	0	0	0	0	0	0	0	0	0	0	0	0	0	0	0	0	0	0	0	0	0	0	0	0
gi|21328448|ref|NP_647539.1|	231	gi|21328448|ref|NP_647539.1|	14-3-3 protein beta/alpha [Homo sapiens]	6	39	39	6	0	39	25.61	0.00154348	2	5	5	2	0	5	17.48	0.00012064	0	0	0	0	0	0	0	0	4	15	15	4	0	15	19.92	0.00094354	2	3	3	2	0	3	13.41	0.00020452	2	5	5	2	0	5
gi|5803225|ref|NP_006752.1|	55	gi|5803225|ref|NP_006752.1|	14-3-3 protein epsilon [Homo sapiens]	8	43	43	8	0	43	40	0.00164172	3	6	6	3	0	6	20.39	0.00013966	1	2	2	1	0	2	4.71	6.168e-05	5	19	19	5	0	19	25.49	0.00115296	4	12	12	4	0	12	22.75	0.00078919	4	17	17	4	0	17
gi|21464101|ref|NP_036611.2|	213	gi|21464101|ref|NP_036611.2|	14-3-3 protein gamma [Homo sapiens]	6	47	47	6	0	47	23.48	0.00185256	2	2	2	2	0	2	4.05	4.806e-05	2	5	5	2	0	5	4.05	0.0001592	2	4	4	2	0	4	15.79	0.00025059	2	4	4	2	0	4	15.79	0.00027158	2	4	4	2	0	4
gi|5803227|ref|NP_006817.1|	269	gi|5803227|ref|NP_006817.1|	14-3-3 protein theta [Homo sapiens]	2	10	10	2	0	10	16.73	0.00039738	2	6	6	2	0	6	10.61	0.00014536	1	1	1	1	0	1	5.71	3.21e-05	1	1	1	1	0	1	8.16	6.316e-05	1	3	3	1	0	3	4.9	0.00020535	1	5	5	1	0	5
gi|208973244|ref|NP_001129174.1|	167	gi|208973244|ref|NP_001129174.1|	14-3-3 protein zeta/delta [Homo sapiens]	5	19	19	5	0	19	22.45	0.00075502	2	3	3	2	0	3	16.73	7.268e-05	1	1	1	1	0	1	5.71	3.21e-05	4	22	22	4	0	22	24.08	0.0013895	2	9	9	2	0	9	16.73	0.00061605	1	1	1	1	0	1
gi|42741648|ref|NP_004252.2|	476	gi|42741648|ref|NP_004252.2|	15 kDa selenoprotein isoform 1 precursor [Homo sapiens]	2	5	5	2	0	5	13.33	0.00029502	3	7	7	3	0	7	23.03	0.00025182	3	4	4	3	0	4	23.03	0.00019065	2	4	4	2	0	4	27.27	0.00037513	1	2	2	1	0	2	9.7	0.00020328	0	0	0	0	0	0
gi|94721261|ref|NP_149124.3|	1574	gi|94721261|ref|NP_149124.3|	2',3'-cyclic-nucleotide 3'-phosphodiesterase [Homo sapiens]	0	0	0	0	0	0	0	0	1	1	1	1	0	1	3.09	1.41e-05	0	0	0	0	0	0	0	0	0	0	0	0	0	0	0	0	0	0	0	0	0	0	0	0	0	0	0	0	0	0
gi|4503301|ref|NP_001350.1|	2539	gi|4503301|ref|NP_001350.1|	2,4-dienoyl-CoA reductase, mitochondrial precursor [Homo sapiens]	0	0	0	0	0	0	0	0	0	0	0	0	0	0	0	0	0	0	0	0	0	0	0	0	0	0	0	0	0	0	0	0	0	0	0	0	0	0	0	0	0	0	0	0	0	0
gi|189027129|ref|NP_808881.3|	962	gi|189027129|ref|NP_808881.3|	2',5'-phosphodiesterase 12 [Homo sapiens]	0	0	0	0	0	0	0	0	1	2	2	1	0	2	1.97	1.949e-05	1	3	3	1	0	3	1.97	3.874e-05	1	1	1	1	0	1	1.97	2.541e-05	0	0	0	0	0	0	0	0	0	0	0	0	0	0
gi|195539395|ref|NP_002797.3|	396	gi|195539395|ref|NP_002797.3|	26S protease regulatory subunit 10B [Homo sapiens]	11	29	27	10	2	29	34.49	0.00070059	8	23	15	6	8	22.5	19.35	0.00033139	18	48	35	16	13	47.2973	39.21	0.000923	6	14	14	6	0	14	22.58	0.00053756	1	2	2	1	0	2	3.72	8.323e-05	0	0	0	0	0	0
gi|24430151|ref|NP_002793.2|	252	gi|24430151|ref|NP_002793.2|	26S protease regulatory subunit 4 [Homo sapiens]	7	35	14	6	21	35	23.18	0.00077444	8	25	6	5	19	25	22.73	0.00033725	12	45	24	9	21	43.3846	35.23	0.00077545	7	11	10	6	1	11	24.77	0.00038685	1	1	1	1	0	1	3.64	3.811e-05	1	1	1	1	0	1
gi|21361144|ref|NP_002795.2|	249	gi|21361144|ref|NP_002795.2|	26S protease regulatory subunit 6A [Homo sapiens]	9	35	26	7	9	35	25.97	0.0007762	13	34	21	11	13	34	29.61	0.00045971	21	82	60	19	22	82	39.86	0.00146899	12	22	18	10	4	22	39.86	0.00077546	5	9	7	4	2	9	13.9	0.00034381	1	2	2	1	0	2
gi|5729991|ref|NP_006494.1|	473	gi|5729991|ref|NP_006494.1|	26S protease regulatory subunit 6B isoform 1 [Homo sapiens]	7	24	24	7	0	24	28.23	0.00055899	8	14	14	8	0	14	28.71	0.0001988	11	46	45	10	1	46	36.84	0.00086547	7	16	16	7	0	16	32.54	0.00059231	3	10	10	3	0	10	15.79	0.0004012	0	0	0	0	0	0
gi|4506209|ref|NP_002794.1|	394	gi|4506209|ref|NP_002794.1|	26S protease regulatory subunit 7 isoform 1 [Homo sapiens]	12	40	37	11	3	40	32.33	0.00089938	11	32	29	9	3	32	26.79	0.00043866	19	99	94	16	5	99	46.19	0.00179811	6	10	10	6	0	10	27.02	0.00035737	3	6	6	3	0	6	9.93	0.00023238	0	0	0	0	0	0
gi|25777600|ref|NP_002798.2|	407	gi|25777600|ref|NP_002798.2|	26S proteasome non-ATPase regulatory subunit 1 isoform 1 [Homo sapiens]	9	29	29	9	0	29	18.47	0.00029626	8	18	18	8	0	18	12.17	0.00011211	5	12	12	5	0	12	9.55	9.903e-05	4	5	5	4	0	5	7.14	8.119e-05	0	0	0	0	0	0	0	0	1	2	2	1	0	2
gi|394953908|ref|NP_001257411.1|	497	gi|394953908|ref|NP_001257411.1|	26S proteasome non-ATPase regulatory subunit 11 [Homo sapiens]	6	17	17	6	0	17	18.72	0.0003922	6	13	13	6	0	13	18.96	0.00018285	13	44	44	13	0	44	38.15	0.00081999	4	8	8	4	0	8	14.45	0.00029335	0	0	0	0	0	0	0	0	0	0	0	0	0	0
gi|4506221|ref|NP_002807.1|	705	gi|4506221|ref|NP_002807.1|	26S proteasome non-ATPase regulatory subunit 12 isoform 1 [Homo sapiens]	2	17	17	2	0	17	5.7	0.00036296	3	6	6	3	0	6	7.46	7.81e-05	10	33	33	10	0	33	24.34	0.00056914	0	0	0	0	0	0	0	0	1	1	1	1	0	1	2.85	3.678e-05	0	0	0	0	0	0
gi|5031981|ref|NP_005796.1|	479	gi|5031981|ref|NP_005796.1|	26S proteasome non-ATPase regulatory subunit 14 [Homo sapiens]	6	10	10	6	0	10	35.16	0.00031406	4	8	8	4	0	8	19.68	0.00015318	5	12	12	5	0	12	19.68	0.00030443	2	8	8	2	0	8	8.39	0.00039933	3	6	6	3	0	6	26.45	0.00032459	0	0	0	0	0	0
gi|25777602|ref|NP_002799.3|	501	gi|25777602|ref|NP_002799.3|	26S proteasome non-ATPase regulatory subunit 2 [Homo sapiens]	16	50	50	16	0	50	24.78	0.00053611	10	26	26	10	0	26	15.31	0.00016996	17	48	48	17	0	48	22.8	0.00041574	9	24	24	9	0	24	13.88	0.000409	0	0	0	0	0	0	0	0	0	0	0	0	0	0
gi|25777612|ref|NP_002800.2|	503	gi|25777612|ref|NP_002800.2|	26S proteasome non-ATPase regulatory subunit 3 [Homo sapiens]	8	16	16	8	0	16	18.35	0.00029171	8	19	19	8	0	19	17.42	0.00021119	6	15	15	6	0	15	14.98	0.00022091	1	3	3	1	0	3	2.81	8.693e-05	0	0	0	0	0	0	0	0	0	0	0	0	0	0
gi|5292161|ref|NP_002801.1|	686	gi|5292161|ref|NP_002801.1|	26S proteasome non-ATPase regulatory subunit 4 [Homo sapiens]	1	1	1	1	0	1	3.71	2.582e-05	8	23	23	8	0	23	19.36	0.00036212	5	16	16	5	0	16	13.79	0.00033377	1	1	1	1	0	1	4.51	4.105e-05	0	0	0	0	0	0	0	0	0	0	0	0	0	0
gi|4826952|ref|NP_005038.1|	291	gi|4826952|ref|NP_005038.1|	26S proteasome non-ATPase regulatory subunit 5 isoform 1 [Homo sapiens]	5	12	12	5	0	12	14.09	0.0002318	5	9	9	5	0	9	11.9	0.00010599	6	13	13	6	0	13	18.25	0.00020285	1	3	3	1	0	3	4.17	9.211e-05	2	2	2	2	0	2	6.35	6.655e-05	0	0	0	0	0	0
gi|7661914|ref|NP_055629.1|	2269	gi|7661914|ref|NP_055629.1|	26S proteasome non-ATPase regulatory subunit 6 [Homo sapiens]	0	0	0	0	0	0	0	0	0	0	0	0	0	0	0	0	1	2	2	1	0	2	3.86	4.043e-05	0	0	0	0	0	0	0	0	0	0	0	0	0	0	0	0	0	0	0	0	0	0
gi|25777615|ref|NP_002802.2|	475	gi|25777615|ref|NP_002802.2|	26S proteasome non-ATPase regulatory subunit 7 [Homo sapiens]	5	14	14	5	0	14	18.21	0.00042068	3	8	8	3	0	8	9.26	0.00014656	8	17	17	8	0	17	26.54	0.00041264	4	6	6	4	0	6	27.16	0.00028656	1	1	1	1	0	1	4.01	5.176e-05	0	0	0	0	0	0
gi|156631005|ref|NP_002803.2|	707	gi|156631005|ref|NP_002803.2|	26S proteasome non-ATPase regulatory subunit 8 [Homo sapiens]	3	6	6	3	0	6	18	0.0001669	1	3	3	1	0	3	8.86	5.088e-05	1	2	2	1	0	2	4.29	4.494e-05	0	0	0	0	0	0	0	0	0	0	0	0	0	0	0	0	1	1	1	1	0	1
gi|18543329|ref|NP_002804.2|	401	gi|18543329|ref|NP_002804.2|	26S proteasome non-ATPase regulatory subunit 9 isoform 1 [Homo sapiens]	1	5	5	1	0	5	4.93	0.00021829	1	4	4	1	0	4	5.38	0.00010647	4	10	10	4	0	10	18.83	0.00035267	2	3	3	2	0	3	8.97	0.00020817	1	2	2	1	0	2	4.93	0.00015041	0	0	0	0	0	0
gi|15150811|ref|NP_150597.1|	2392	gi|15150811|ref|NP_150597.1|	28S ribosomal protein S36, mitochondrial [Homo sapiens]	0	0	0	0	0	0	0	0	0	0	0	0	0	0	0	0	0	0	0	0	0	0	0	0	0	0	0	0	0	0	0	0	0	0	0	0	0	0	0	0	0	0	0	0	0	0
gi|117168248|ref|NP_057479.2|	721	gi|117168248|ref|NP_057479.2|	3-hydroxyacyl-CoA dehydratase 3 [Homo sapiens]	2	3	3	2	0	3	8.84	8.068e-05	1	1	1	1	0	1	3.04	1.64e-05	1	1	1	1	0	1	3.04	2.172e-05	0	0	0	0	0	0	0	0	0	0	0	0	0	0	0	0	0	0	0	0	0	0
gi|4758504|ref|NP_004484.1|	2352	gi|4758504|ref|NP_004484.1|	3-hydroxyacyl-CoA dehydrogenase type-2 isoform 1 [Homo sapiens]	0	0	0	0	0	0	0	0	0	0	0	0	0	0	0	0	0	0	0	0	0	0	0	0	0	0	0	0	0	0	0	0	0	0	0	0	0	0	0	0	0	0	0	0	0	0
gi|23308751|ref|NP_689953.1|	2642	gi|23308751|ref|NP_689953.1|	3-hydroxyisobutyrate dehydrogenase, mitochondrial precursor [Homo sapiens]	0	0	0	0	0	0	0	0	0	0	0	0	0	0	0	0	0	0	0	0	0	0	0	0	0	0	0	0	0	0	0	0	0	0	0	0	0	0	0	0	0	0	0	0	0	0
gi|167614485|ref|NP_006102.2|	2368	gi|167614485|ref|NP_006102.2|	3-ketoacyl-CoA thiolase, mitochondrial [Homo sapiens]	0	0	0	0	0	0	0	0	0	0	0	0	0	0	0	0	0	0	0	0	0	0	0	0	0	0	0	0	0	0	0	0	0	0	0	0	0	0	0	0	0	0	0	0	0	0
gi|323276700|ref|NP_001191020.1|	2307	gi|323276700|ref|NP_001191020.1|	40S ribosomal protein S10 [Homo sapiens]	0	0	0	0	0	0	0	0	0	0	0	0	0	0	0	0	0	0	0	0	0	0	0	0	2	2	2	2	0	2	16.97	0.00018756	0	0	0	0	0	0	0	0	0	0	0	0	0	0
gi|4506681|ref|NP_001006.1|	591	gi|4506681|ref|NP_001006.1|	40S ribosomal protein S11 [Homo sapiens]	0	0	0	0	0	0	0	0	4	8	3	2	5	3.53571	13.92	0.00013283	2	4	0	0	4	0	6.96	0	1	1	1	1	0	1	11.39	9.794e-05	1	2	0	0	2	0	6.33	0	1	2	0	0	2	0
gi|14277700|ref|NP_001007.2|	2188	gi|14277700|ref|NP_001007.2|	40S ribosomal protein S12 [Homo sapiens]	0	0	0	0	0	0	0	0	1	3	3	1	0	3	11.36	0.0001349	0	0	0	0	0	0	0	0	0	0	0	0	0	0	0	0	0	0	0	0	0	0	0	0	0	0	0	0	0	0
gi|4506685|ref|NP_001008.1|	1525	gi|4506685|ref|NP_001008.1|	40S ribosomal protein S13 [Homo sapiens]	0	0	0	0	0	0	0	0	2	9	9	2	0	9	18.54	0.00035378	0	0	0	0	0	0	0	0	1	3	3	1	0	3	9.93	0.00030743	0	0	0	0	0	0	0	0	0	0	0	0	0	0
gi|68160922|ref|NP_001020242.1|	373	gi|68160922|ref|NP_001020242.1|	40S ribosomal protein S14 [Homo sapiens]	1	12	0	0	12	0	7.28	0	3	21	3	2	18	3.44262	29.8	0.00013533	2	7	2	1	5	2.03861	15.89	0.00010618	3	12	4	2	8	4.86486	22.52	0.00049854	1	10	0	0	10	0	7.28	0	1	4	0	0	4	0
gi|4506687|ref|NP_001009.1|	477	gi|4506687|ref|NP_001009.1|	40S ribosomal protein S15 [Homo sapiens]	1	2	2	1	0	2	8.97	0.00013429	2	4	2	1	2	2.03333	20	8.324e-05	1	4	0	0	4	0	6.9	0	7	25	25	7	0	25	28.28	0.00266793	2	5	5	2	0	5	28.28	0.00057829	0	0	0	0	0	0
gi|312284072|ref|NP_001185986.1|	2301	gi|312284072|ref|NP_001185986.1|	40S ribosomal protein S17-like [Homo sapiens]	0	0	0	0	0	0	0	0	0	0	0	0	0	0	0	0	0	0	0	0	0	0	0	0	2	3	3	2	0	3	23.7	0.00034387	0	0	0	0	0	0	0	0	0	0	0	0	0	0
gi|11968182|ref|NP_072045.1|	380	gi|11968182|ref|NP_072045.1|	40S ribosomal protein S18 [Homo sapiens]	1	7	0	0	7	0	5.26	0	3	15	5	2	10	5.20325	19.08	0.00020319	1	4	0	0	4	0	5.26	0	2	8	1	1	7	1.20588	10.53	0.00012276	1	11	0	0	11	0	5.26	0	1	3	0	0	3	0
gi|4506695|ref|NP_001013.1|	1430	gi|4506695|ref|NP_001013.1|	40S ribosomal protein S19 [Homo sapiens]	1	1	1	1	0	1	8.97	6.714e-05	1	2	2	1	0	2	8.97	8.187e-05	0	0	0	0	0	0	0	0	0	0	0	0	0	0	0	0	0	0	0	0	0	0	0	0	0	0	0	0	0	0
gi|15055539|ref|NP_002943.2|	1519	gi|15055539|ref|NP_002943.2|	40S ribosomal protein S2 [Homo sapiens]	0	0	0	0	0	0	0	0	4	19	19	4	0	19	16.04	0.00038491	0	0	0	0	0	0	0	0	3	10	10	3	0	10	9.9	0.00052812	0	0	0	0	0	0	0	0	0	0	0	0	0	0
gi|4506699|ref|NP_001015.1|	2302	gi|4506699|ref|NP_001015.1|	40S ribosomal protein S21 [Homo sapiens]	0	0	0	0	0	0	0	0	0	0	0	0	0	0	0	0	0	0	0	0	0	0	0	0	1	2	2	1	0	2	21.69	0.00037287	0	0	0	0	0	0	0	0	0	0	0	0	0	0
gi|4506701|ref|NP_001016.1|	654	gi|4506701|ref|NP_001016.1|	40S ribosomal protein S23 [Homo sapiens]	0	0	0	0	0	0	0	0	3	8	8	3	0	8	22.38	0.00033206	0	0	0	0	0	0	0	0	3	9	9	3	0	9	14.69	0.00097389	1	1	1	1	0	1	8.39	0.00011728	1	2	2	1	0	2
gi|4506707|ref|NP_001019.1|	2199	gi|4506707|ref|NP_001019.1|	40S ribosomal protein S25 [Homo sapiens]	0	0	0	0	0	0	0	0	1	2	2	1	0	2	7.2	9.497e-05	0	0	0	0	0	0	0	0	0	0	0	0	0	0	0	0	0	0	0	0	0	0	0	0	0	0	0	0	0	0
gi|15011936|ref|NP_001020.2|	1562	gi|15011936|ref|NP_001020.2|	40S ribosomal protein S26 [Homo sapiens]	0	0	0	0	0	0	0	0	2	3	3	2	0	3	18.26	0.00015484	0	0	0	0	0	0	0	0	0	0	0	0	0	0	0	0	1	1	1	1	0	1	13.04	0.00014583	0	0	0	0	0	0
gi|7705706|ref|NP_057004.1|	359	gi|7705706|ref|NP_057004.1|	40S ribosomal protein S27-like [Homo sapiens]	1	2	0	0	2	0	9.52	0	3	22	3	2	19	6.16667	25	0.00043575	2	4	1	1	3	1.14286	26.19	0.000107	1	1	1	1	0	1	15.48	0.00018421	1	1	0	0	1	0	9.52	0	1	2	0	0	2	0
gi|4506715|ref|NP_001022.1|	2181	gi|4506715|ref|NP_001022.1|	40S ribosomal protein S28 [Homo sapiens]	0	0	0	0	0	0	0	0	1	2	2	1	0	2	17.39	0.00017205	0	0	0	0	0	0	0	0	0	0	0	0	0	0	0	0	0	0	0	0	0	0	0	0	0	0	0	0	0	0
gi|4506723|ref|NP_000997.1|	723	gi|4506723|ref|NP_000997.1|	40S ribosomal protein S3a isoform 1 [Homo sapiens]	2	3	3	2	0	3	9.47	0.00011063	7	15	15	7	0	15	23.86	0.00033725	0	0	0	0	0	0	0	0	8	15	15	8	0	15	29.92	0.0008792	3	5	5	3	0	5	14.39	0.00031762	0	0	0	0	0	0
gi|4506725|ref|NP_000998.1|	431	gi|4506725|ref|NP_000998.1|	40S ribosomal protein S4, X isoform X isoform [Homo sapiens]	2	4	4	2	0	4	9.13	0.00014807	8	28	28	8	0	28	28.14	0.00063193	0	0	0	0	0	0	0	0	4	12	12	4	0	12	15.97	0.00070604	2	3	3	2	0	3	10.65	0.0001913	1	1	1	1	0	1
gi|13904870|ref|NP_001000.2|	527	gi|13904870|ref|NP_001000.2|	40S ribosomal protein S5 [Homo sapiens]	1	1	1	1	0	1	4.9	4.772e-05	1	2	2	1	0	2	7.35	5.819e-05	2	3	2	1	1	2.03448	9.8	7.843e-05	0	0	0	0	0	0	0	0	0	0	0	0	0	0	0	0	1	1	0	0	1	0
gi|17158044|ref|NP_001001.2|	905	gi|17158044|ref|NP_001001.2|	40S ribosomal protein S6 [Homo sapiens]	1	3	3	1	0	3	6.02	0.0001173	4	8	8	4	0	8	20.08	0.0001907	0	0	0	0	0	0	0	0	1	1	1	1	0	1	4.82	6.214e-05	0	0	0	0	0	0	0	0	0	0	0	0	0	0
gi|4506741|ref|NP_001002.1|	1001	gi|4506741|ref|NP_001002.1|	40S ribosomal protein S7 [Homo sapiens]	0	0	0	0	0	0	0	0	3	5	5	3	0	5	18.04	0.00015298	0	0	0	0	0	0	0	0	8	32	32	8	0	32	52.58	0.00255241	2	2	2	2	0	2	11.86	0.00017289	0	0	0	0	0	0
gi|4506743|ref|NP_001003.1|	188	gi|4506743|ref|NP_001003.1|	40S ribosomal protein S8 [Homo sapiens]	2	55	1	1	54	1.38028	12.5	6.461e-05	4	218	8	3	210	9.80064	25	0.00027968	1	103	0	0	103	0	7.21	0	2	6	2	1	4	2.11268	12.5	0.00015717	2	11	2	1	9	2.06383	12.98	0.0001664	1	23	0	0	23	0
gi|14141193|ref|NP_001004.2|	830	gi|14141193|ref|NP_001004.2|	40S ribosomal protein S9 [Homo sapiens]	0	0	0	0	0	0	0	0	2	3	3	2	0	3	11.34	9.179e-05	0	0	0	0	0	0	0	0	4	7	7	4	0	7	20.62	0.00055834	1	2	2	1	0	2	5.15	0.00017289	1	2	2	1	0	2
gi|59859885|ref|NP_001012321.1|	351	gi|59859885|ref|NP_001012321.1|	40S ribosomal protein SA [Homo sapiens]	1	1	1	1	0	1	9.15	3.3e-05	8	23	23	8	0	23	34.58	0.00046278	1	1	1	1	0	1	4.41	2.666e-05	5	7	7	5	0	7	32.2	0.00036718	1	6	6	1	0	6	9.15	0.00034109	1	1	1	1	0	1
gi|4505237|ref|NP_002427.1|	24	gi|4505237|ref|NP_002427.1|	55 kDa erythrocyte membrane protein isoform 1 [Homo sapiens]	9	30	30	9	0	30	29.18	0.00062677	9	27	27	9	0	27	27.25	0.00034391	9	33	33	9	0	33	23.82	0.00055692	8	18	18	8	0	18	30.47	0.00059771	6	14	14	6	0	14	29.83	0.00050383	6	11	11	6	0	11
gi|41399285|ref|NP_955472.1|	1801	gi|41399285|ref|NP_955472.1|	60 kDa heat shock protein, mitochondrial [Homo sapiens]	0	0	0	0	0	0	0	0	0	0	0	0	0	0	0	0	0	0	0	0	0	0	0	0	0	0	0	0	0	0	0	0	0	0	0	0	0	0	0	0	0	0	0	0	0	0
gi|16933546|ref|NP_444505.1|	541	gi|16933546|ref|NP_444505.1|	60S acidic ribosomal protein P0 [Homo sapiens]	1	1	1	1	0	1	3.47	3.071e-05	9	42	42	9	0	42	43.85	0.00078643	0	0	0	0	0	0	0	0	6	14	14	6	0	14	30.6	0.00068339	3	4	4	3	0	4	14.83	0.00021161	0	0	0	0	0	0
gi|4506669|ref|NP_000994.1|	474	gi|4506669|ref|NP_000994.1|	60S acidic ribosomal protein P1 isoform 1 [Homo sapiens]	1	2	2	1	0	2	14.04	0.0001708	2	17	17	2	0	17	51.75	0.00088514	1	3	3	1	0	3	14.04	0.00020696	1	1	1	1	0	1	14.04	0.00013574	1	2	2	1	0	2	14.04	0.00029422	0	0	0	0	0	0
gi|4506671|ref|NP_000995.1|	433	gi|4506671|ref|NP_000995.1|	60S acidic ribosomal protein P2 [Homo sapiens]	4	17	17	4	0	17	69.57	0.0014392	7	58	58	7	0	58	75.65	0.00299363	0	0	0	0	0	0	0	0	8	26	26	8	0	26	75.65	0.00349847	1	3	3	1	0	3	32.17	0.00043749	0	0	0	0	0	0
gi|223890243|ref|NP_006004.2|	586	gi|223890243|ref|NP_006004.2|	60S ribosomal protein L10 isoform a [Homo sapiens]	0	0	0	0	0	0	0	0	5	13	10	4	3	10.1071	28.04	0.00028034	1	3	0	0	3	0	4.21	0	3	6	6	3	0	6	23.36	0.00043385	1	1	1	1	0	1	12.62	7.837e-05	1	2	0	0	2	0
gi|15431288|ref|NP_009035.3|	787	gi|15431288|ref|NP_009035.3|	60S ribosomal protein L10a [Homo sapiens]	0	0	0	0	0	0	0	0	1	2	2	1	0	2	5.99	5.471e-05	1	1	0	0	1	0	3.23	0	1	1	1	1	0	1	7.37	7.131e-05	0	0	0	0	0	0	0	0	0	0	0	0	0	0
gi|4506597|ref|NP_000967.1|	478	gi|4506597|ref|NP_000967.1|	60S ribosomal protein L12 [Homo sapiens]	1	1	1	1	0	1	9.7	5.9e-05	3	5	5	3	0	5	30.91	0.00017987	1	1	0	0	1	0	4.85	0	2	7	7	2	0	7	21.21	0.00065647	2	3	2	1	1	2.08696	16.36	0.00021212	0	0	0	0	0	0
gi|78000183|ref|NP_001030168.1|	730	gi|78000183|ref|NP_001030168.1|	60S ribosomal protein L14 [Homo sapiens]	1	2	2	1	0	2	5.58	9.057e-05	1	5	5	1	0	5	5.58	0.00013804	0	0	0	0	0	0	0	0	3	10	10	3	0	10	16.28	0.00071972	2	13	13	2	0	13	11.16	0.00101402	0	0	0	0	0	0
gi|358356404|ref|NP_001240312.1|	2323	gi|358356404|ref|NP_001240312.1|	60S ribosomal protein L15 isoform 1 [Homo sapiens]	0	0	0	0	0	0	0	0	0	0	0	0	0	0	0	0	0	0	0	0	0	0	0	0	1	2	2	1	0	2	5.88	0.00015171	0	0	0	0	0	0	0	0	0	0	0	0	0	0
gi|11415026|ref|NP_000971.1|	1546	gi|11415026|ref|NP_000971.1|	60S ribosomal protein L18a [Homo sapiens]	0	0	0	0	0	0	0	0	1	1	1	1	0	1	5.11	3.373e-05	0	0	0	0	0	0	0	0	1	1	1	1	0	1	7.39	8.792e-05	0	0	0	0	0	0	0	0	0	0	0	0	0	0
gi|4506609|ref|NP_000972.1|	2311	gi|4506609|ref|NP_000972.1|	60S ribosomal protein L19 [Homo sapiens]	0	0	0	0	0	0	0	0	0	0	0	0	0	0	0	0	0	0	0	0	0	0	0	0	3	3	3	3	0	3	12.76	0.00023685	0	0	0	0	0	0	0	0	0	0	0	0	0	0
gi|18104948|ref|NP_000973.2|	1004	gi|18104948|ref|NP_000973.2|	60S ribosomal protein L21 [Homo sapiens]	0	0	0	0	0	0	0	0	4	16	16	4	0	16	27.5	0.00059357	0	0	0	0	0	0	0	0	4	14	14	4	0	14	21.25	0.00135397	0	0	0	0	0	0	0	0	1	1	1	1	0	1
gi|4506613|ref|NP_000974.1|	1511	gi|4506613|ref|NP_000974.1|	60S ribosomal protein L22 proprotein [Homo sapiens]	0	0	0	0	0	0	0	0	3	13	13	3	0	13	30.47	0.00060284	0	0	0	0	0	0	0	0	2	7	7	2	0	7	20.31	0.00084623	0	0	0	0	0	0	0	0	0	0	0	0	0	0
gi|4506605|ref|NP_000969.1|	738	gi|4506605|ref|NP_000969.1|	60S ribosomal protein L23 [Homo sapiens]	1	1	1	1	0	1	14.29	6.954e-05	3	15	15	3	0	15	25	0.00063596	0	0	0	0	0	0	0	0	2	7	7	2	0	7	25	0.0007737	0	0	0	0	0	0	0	0	0	0	0	0	0	0
gi|17105394|ref|NP_000975.2|	1534	gi|17105394|ref|NP_000975.2|	60S ribosomal protein L23a [Homo sapiens]	0	0	0	0	0	0	0	0	2	3	3	2	0	3	14.74	0.00011415	0	0	0	0	0	0	0	0	1	1	1	1	0	1	7.05	9.919e-05	0	0	0	0	0	0	0	0	0	0	0	0	0	0
gi|4506619|ref|NP_000977.1|	2184	gi|4506619|ref|NP_000977.1|	60S ribosomal protein L24 [Homo sapiens]	0	0	0	0	0	0	0	0	3	9	9	3	0	9	14.01	0.00034026	0	0	0	0	0	0	0	0	0	0	0	0	0	0	0	0	0	0	0	0	0	0	0	0	0	0	0	0	0	0
gi|4506625|ref|NP_000981.1|	484	gi|4506625|ref|NP_000981.1|	60S ribosomal protein L27a [Homo sapiens]	1	1	0	0	1	0	8.78	0	3	5	2	1	3	2.04511	16.89	8.202e-05	2	4	0	0	4	0	8.78	0	2	5	2	1	3	2.31579	16.22	0.00024213	1	5	0	0	5	0	8.78	0	0	0	0	0	0	0
gi|4506649|ref|NP_000958.1|	115	gi|4506649|ref|NP_000958.1|	60S ribosomal protein L3 isoform a [Homo sapiens]	3	19	0	0	19	0	6.95	0	6	31	3	1	28	3.11949	9.18	4.595e-05	5	26	1	1	25	1.03467	9.93	2.019e-05	9	22	12	7	10	14.3529	21.84	0.00055111	3	11	0	0	11	0	6.95	0	3	10	0	0	10	0
gi|4506631|ref|NP_000980.1|	739	gi|4506631|ref|NP_000980.1|	60S ribosomal protein L30 [Homo sapiens]	1	1	1	1	0	1	13.91	8.466e-05	1	3	3	1	0	3	13.91	0.00015484	0	0	0	0	0	0	0	0	1	1	1	1	0	1	13.91	0.00013456	0	0	0	0	0	0	0	0	0	0	0	0	0	0
gi|55743130|ref|NP_001007075.1|	2154	gi|55743130|ref|NP_001007075.1|	60S ribosomal protein L32 [Homo sapiens]	1	3	3	1	0	3	9.63	0.00021635	0	0	0	0	0	0	0	0	0	0	0	0	0	0	0	0	0	0	0	0	0	0	0	0	0	0	0	0	0	0	0	0	0	0	0	0	0	0
gi|6005860|ref|NP_009140.1|	1635	gi|6005860|ref|NP_009140.1|	60S ribosomal protein L35 [Homo sapiens]	0	0	0	0	0	0	0	0	0	0	0	0	0	0	0	0	1	1	1	1	0	1	13.01	6.394e-05	1	2	2	1	0	2	8.13	0.00025161	0	0	0	0	0	0	0	0	0	0	0	0	0	0
gi|4506643|ref|NP_000989.1|	1517	gi|4506643|ref|NP_000989.1|	60S ribosomal protein L37a [Homo sapiens]	0	0	0	0	0	0	0	0	3	5	5	3	0	5	22.83	0.00032259	0	0	0	0	0	0	0	0	2	3	3	2	0	3	22.83	0.00050459	0	0	0	0	0	0	0	0	0	0	0	0	0	0
gi|78214522|ref|NP_001030335.1|	2305	gi|78214522|ref|NP_001030335.1|	60S ribosomal protein L38 [Homo sapiens]	0	0	0	0	0	0	0	0	0	0	0	0	0	0	0	0	0	0	0	0	0	0	0	0	1	3	3	1	0	3	18.57	0.00066317	0	0	0	0	0	0	0	0	0	0	0	0	0	0
gi|16579885|ref|NP_000959.2|	273	gi|16579885|ref|NP_000959.2|	60S ribosomal protein L4 [Homo sapiens]	3	5	5	3	0	5	9.84	0.000114	8	38	38	8	0	38	18.27	0.00052823	1	2	2	1	0	2	2.58	3.684e-05	4	7	7	4	0	7	12.41	0.00025367	3	7	7	3	0	7	10.54	0.00027492	3	9	9	3	0	9
gi|14591909|ref|NP_000960.2|	1013	gi|14591909|ref|NP_000960.2|	60S ribosomal protein L5 [Homo sapiens]	0	0	0	0	0	0	0	0	4	7	7	4	0	7	19.87	0.0001399	0	0	0	0	0	0	0	0	5	9	9	5	0	9	13.8	0.00046891	0	0	0	0	0	0	0	0	0	0	0	0	0	0
gi|67189747|ref|NP_001019833.1|	773	gi|67189747|ref|NP_001019833.1|	60S ribosomal protein L6 [Homo sapiens]	0	0	0	0	0	0	0	0	6	18	18	6	0	18	26.74	0.00037098	1	2	2	1	0	2	4.51	5.461e-05	4	9	9	4	0	9	18.06	0.00048356	0	0	0	0	0	0	0	0	1	2	2	1	0	2
gi|15431301|ref|NP_000962.2|	832	gi|15431301|ref|NP_000962.2|	60S ribosomal protein L7 [Homo sapiens]	0	0	0	0	0	0	0	0	6	12	12	6	0	12	29.84	0.00028721	0	0	0	0	0	0	0	0	7	20	20	7	0	20	29.84	0.0012479	1	2	2	1	0	2	7.66	0.00013524	0	0	0	0	0	0
gi|4506661|ref|NP_000963.1|	432	gi|4506661|ref|NP_000963.1|	60S ribosomal protein L7a [Homo sapiens]	1	1	1	1	0	1	5.26	3.66e-05	6	21	21	6	0	21	18.42	0.0004686	0	0	0	0	0	0	0	0	5	10	10	5	0	10	26.32	0.00058173	1	1	1	1	0	1	4.14	6.305e-05	2	3	3	2	0	3
gi|15431306|ref|NP_150644.1|	604	gi|15431306|ref|NP_150644.1|	60S ribosomal protein L8 [Homo sapiens]	0	0	0	0	0	0	0	0	4	10	10	4	0	10	25.68	0.00023096	2	3	1	1	2	1.01258	7.39	3.099e-05	6	14	14	6	0	14	26.07	0.00084294	0	0	0	0	0	0	0	0	1	1	1	1	0	1
gi|67944630|ref|NP_001020092.1|	1003	gi|67944630|ref|NP_001020092.1|	60S ribosomal protein L9 [Homo sapiens]	0	0	0	0	0	0	0	0	2	7	7	2	0	7	17.19	0.0002164	0	0	0	0	0	0	0	0	3	6	6	3	0	6	22.92	0.00048356	1	1	1	1	0	1	9.9	8.735e-05	0	0	0	0	0	0
gi|48762920|ref|NP_002617.3|	402	gi|48762920|ref|NP_002617.3|	6-phosphofructokinase, liver type [Homo sapiens]	1	1	1	1	0	1	1.92	1.248e-05	4	5	4	3	1	4.66667	7.31	3.551e-05	4	6	4	3	2	5	6.67	5.041e-05	2	3	2	1	1	2.5	5.38	4.96e-05	1	1	1	1	0	1	1.92	2.15e-05	0	0	0	0	0	0
gi|40068518|ref|NP_002622.2|	838	gi|40068518|ref|NP_002622.2|	6-phosphogluconate dehydrogenase, decarboxylating [Homo sapiens]	0	0	0	0	0	0	0	0	1	3	3	1	0	3	4.14	3.687e-05	0	0	0	0	0	0	0	0	1	1	1	1	0	1	2.48	3.204e-05	0	0	0	0	0	0	0	0	1	1	1	1	0	1
gi|6912586|ref|NP_036220.1|	1824	gi|6912586|ref|NP_036220.1|	6-phosphogluconolactonase [Homo sapiens]	0	0	0	0	0	0	0	0	0	0	0	0	0	0	0	0	0	0	0	0	0	0	0	0	0	0	0	0	0	0	0	0	0	0	0	0	0	0	0	0	0	0	0	0	0	0
gi|16507237|ref|NP_005338.1|	70	gi|16507237|ref|NP_005338.1|	78 kDa glucose-regulated protein precursor [Homo sapiens]	19	69	61	17	8	68.8714	34.71	0.00102526	25	91	81	22	10	88.5312	42.2	0.0008035	19	61	54	17	7	58.7143	28.13	0.00070605	31	147	136	28	11	146.873	50.92	0.0034751	17	39	38	16	1	39	30.12	0.00100007	17	41	39	16	2	41
gi|226443152|ref|NP_001139786.1|	1530	gi|226443152|ref|NP_001139786.1|	abhydrolase domain-containing protein 14B isoform 1 [Homo sapiens]	0	0	0	0	0	0	0	0	1	1	1	1	0	1	10.48	2.827e-05	0	0	0	0	0	0	0	0	1	1	1	1	0	1	6.19	7.369e-05	0	0	0	0	0	0	0	0	0	0	0	0	0	0
gi|15100151|ref|NP_066983.1|	2498	gi|15100151|ref|NP_066983.1|	abhydrolase domain-containing protein 16A isoform a [Homo sapiens]	0	0	0	0	0	0	0	0	0	0	0	0	0	0	0	0	0	0	0	0	0	0	0	0	0	0	0	0	0	0	0	0	0	0	0	0	0	0	0	0	0	0	0	0	0	0
gi|148539872|ref|NP_005882.2|	1031	gi|148539872|ref|NP_005882.2|	acetyl-CoA acetyltransferase, cytosolic [Homo sapiens]	0	0	0	0	0	0	0	0	1	1	1	1	0	1	7.05	1.495e-05	0	0	0	0	0	0	0	0	0	0	0	0	0	0	0	0	1	1	1	1	0	1	6.05	4.224e-05	0	0	0	0	0	0
gi|4557237|ref|NP_000010.1|	2558	gi|4557237|ref|NP_000010.1|	acetyl-CoA acetyltransferase, mitochondrial precursor [Homo sapiens]	0	0	0	0	0	0	0	0	0	0	0	0	0	0	0	0	0	0	0	0	0	0	0	0	0	0	0	0	0	0	0	0	0	0	0	0	0	0	0	0	0	0	0	0	0	0
gi|5454088|ref|NP_006392.1|	1883	gi|5454088|ref|NP_006392.1|	acidic leucine-rich nuclear phosphoprotein 32 family member B [Homo sapiens]	0	0	0	0	0	0	0	0	0	0	0	0	0	0	0	0	0	0	0	0	0	0	0	0	0	0	0	0	0	0	0	0	0	0	0	0	0	0	0	0	0	0	0	0	0	0
gi|4501867|ref|NP_001089.1|	2546	gi|4501867|ref|NP_001089.1|	aconitate hydratase, mitochondrial precursor [Homo sapiens]	0	0	0	0	0	0	0	0	0	0	0	0	0	0	0	0	0	0	0	0	0	0	0	0	0	0	0	0	0	0	0	0	0	0	0	0	0	0	0	0	0	0	0	0	0	0
gi|4826852|ref|NP_004994.1|	2581	gi|4826852|ref|NP_004994.1|	acyl carrier protein, mitochondrial precursor [Homo sapiens]	0	0	0	0	0	0	0	0	0	0	0	0	0	0	0	0	0	0	0	0	0	0	0	0	0	0	0	0	0	0	0	0	0	0	0	0	0	0	0	0	0	0	0	0	0	0
gi|23510451|ref|NP_001631.3|	428	gi|23510451|ref|NP_001631.3|	acylamino-acid-releasing enzyme [Homo sapiens]	2	2	2	2	0	2	3.42	2.66e-05	5	14	14	5	0	14	7.92	0.00011352	3	7	7	3	0	7	2.87	7.521e-05	0	0	0	0	0	0	0	0	0	0	0	0	0	0	0	0	0	0	0	0	0	0
gi|8922701|ref|NP_060708.1|	2574	gi|8922701|ref|NP_060708.1|	acylglycerol kinase, mitochondrial precursor [Homo sapiens]	0	0	0	0	0	0	0	0	0	0	0	0	0	0	0	0	0	0	0	0	0	0	0	0	0	0	0	0	0	0	0	0	0	0	0	0	0	0	0	0	0	0	0	0	0	0
gi|9966764|ref|NP_009191.1|	1641	gi|9966764|ref|NP_009191.1|	acyl-protein thioesterase 2 [Homo sapiens]	0	0	0	0	0	0	0	0	0	0	0	0	0	0	0	0	1	2	2	1	0	2	3.46	6.809e-05	1	1	1	1	0	1	11.26	6.699e-05	0	0	0	0	0	0	0	0	0	0	0	0	0	0
gi|9951915|ref|NP_000678.1|	1023	gi|9951915|ref|NP_000678.1|	adenosylhomocysteinase isoform 1 [Homo sapiens]	0	0	0	0	0	0	0	0	1	1	1	1	0	1	3.01	1.374e-05	0	0	0	0	0	0	0	0	1	1	1	1	0	1	3.47	3.582e-05	0	0	0	0	0	0	0	0	0	0	0	0	0	0
gi|237858799|ref|NP_001138600.2|	934	gi|237858799|ref|NP_001138600.2|	adenylate kinase domain-containing protein 1 isoform 1 [Homo sapiens]	1	1	1	1	0	1	0.42	5.09e-06	0	0	0	0	0	0	0	0	0	0	0	0	0	0	0	0	0	0	0	0	0	0	0	0	1	1	1	1	0	1	1.52	8.78e-06	0	0	0	0	0	0
gi|4502011|ref|NP_000467.1|	149	gi|4502011|ref|NP_000467.1|	adenylate kinase isoenzyme 1 [Homo sapiens]	6	21	21	6	0	21	42.27	0.00105387	9	53	53	9	0	53	47.94	0.0016216	9	60	60	9	0	60	47.42	0.0024323	11	54	54	11	0	54	51.55	0.00430719	5	39	39	5	0	39	41.75	0.00337136	2	5	5	2	0	5
gi|157649073|ref|NP_001099000.1|	893	gi|157649073|ref|NP_001099000.1|	adenylyl cyclase-associated protein 1 [Homo sapiens]	0	0	0	0	0	0	0	0	0	0	0	0	0	0	0	0	0	0	0	0	0	0	0	0	1	1	1	1	0	1	2.53	3.258e-05	0	0	0	0	0	0	0	0	1	1	1	1	0	1
gi|24308201|ref|NP_065392.1|	216	gi|24308201|ref|NP_065392.1|	adipocyte plasma membrane-associated protein [Homo sapiens]	1	1	1	1	0	1	3.61	2.34e-05	4	7	7	4	0	7	11.54	9.988e-05	1	1	1	1	0	1	2.88	1.89e-05	6	8	8	6	0	8	25.48	0.00029758	1	1	1	1	0	1	6.49	4.031e-05	0	0	0	0	0	0
gi|156071459|ref|NP_001143.2|	1044	gi|156071459|ref|NP_001143.2|	ADP/ATP translocase 2 [Homo sapiens]	0	0	0	0	0	0	0	0	1	3	3	1	0	3	4.03	5.975e-05	0	0	0	0	0	0	0	0	0	0	0	0	0	0	0	0	0	0	0	0	0	0	0	0	0	0	0	0	0	0
gi|4502211|ref|NP_001654.1|	2561	gi|4502211|ref|NP_001654.1|	ADP-ribosylation factor 6 [Homo sapiens]	0	0	0	0	0	0	0	0	0	0	0	0	0	0	0	0	0	0	0	0	0	0	0	0	0	0	0	0	0	0	0	0	0	0	0	0	0	0	0	0	0	0	0	0	0	0
gi|13376574|ref|NP_079323.1|	525	gi|13376574|ref|NP_079323.1|	ADP-ribosylation factor-like protein 14 [Homo sapiens]	2	2	2	2	0	2	5.21	0.00010141	2	4	4	2	0	4	5.21	0.00012366	1	2	2	1	0	2	5.21	8.192e-05	0	0	0	0	0	0	0	0	1	1	1	1	0	1	5.21	8.735e-05	0	0	0	0	0	0
gi|91199552|ref|NP_001035114.1|	2153	gi|91199552|ref|NP_001035114.1|	ADP-ribosylation factor-like protein 16 [Homo sapiens]	1	2	2	1	0	2	10.15	9.884e-05	0	0	0	0	0	0	0	0	0	0	0	0	0	0	0	0	0	0	0	0	0	0	0	0	0	0	0	0	0	0	0	0	0	0	0	0	0	0
gi|41327764|ref|NP_003680.2|	993	gi|41327764|ref|NP_003680.2|	aflatoxin B1 aldehyde reductase member 2 [Homo sapiens]	0	0	0	0	0	0	0	0	1	3	3	1	0	3	4.18	4.96e-05	1	3	3	1	0	3	4.18	6.572e-05	0	0	0	0	0	0	0	0	0	0	0	0	0	0	0	0	0	0	0	0	0	0
gi|21493045|ref|NP_004265.3|	1619	gi|21493045|ref|NP_004265.3|	A-kinase anchor protein 6 [Homo sapiens]	0	0	0	0	0	0	0	0	1	1	1	1	0	1	0.47	2.56e-06	0	0	0	0	0	0	0	0	0	0	0	0	0	0	0	0	0	0	0	0	0	0	0	0	0	0	0	0	0	0
gi|320202988|ref|NP_001189342.1|	1643	gi|320202988|ref|NP_001189342.1|	alcohol dehydrogenase [NADP(+)] [Homo sapiens]	0	0	0	0	0	0	0	0	0	0	0	0	0	0	0	0	1	3	3	1	0	3	4.31	7.259e-05	1	1	1	1	0	1	8	4.761e-05	0	0	0	0	0	0	0	0	0	0	0	0	0	0
gi|223972651|ref|NP_699160.2|	368	gi|223972651|ref|NP_699160.2|	aldehyde dehydrogenase family 16 member A1 isoform 1 [Homo sapiens]	14	121	121	14	0	121	24.44	0.00146887	21	373	373	21	0	373	33.92	0.0027606	10	72	72	10	0	72	15.09	0.00070604	7	16	16	7	0	16	14.96	0.00030871	4	11	11	4	0	11	8.98	0.00023002	1	1	1	1	0	1
gi|50659080|ref|NP_001076.2|	1827	gi|50659080|ref|NP_001076.2|	alpha-1-antichymotrypsin precursor [Homo sapiens]	0	0	0	0	0	0	0	0	0	0	0	0	0	0	0	0	0	0	0	0	0	0	0	0	0	0	0	0	0	0	0	0	0	0	0	0	0	0	0	0	0	0	0	0	0	0
gi|189163542|ref|NP_001121179.1|	60	gi|189163542|ref|NP_001121179.1|	alpha-1-antitrypsin precursor [Homo sapiens]	2	11	11	2	0	11	6.94	0.00025621	2	11	11	2	0	11	7.66	0.0001562	4	16	16	4	0	16	12.44	0.00030103	3	9	9	3	0	9	11.96	0.00033317	1	6	6	1	0	6	3.35	0.00024072	1	1	1	1	0	1
gi|21071030|ref|NP_570602.2|	1837	gi|21071030|ref|NP_570602.2|	alpha-1B-glycoprotein precursor [Homo sapiens]	0	0	0	0	0	0	0	0	0	0	0	0	0	0	0	0	0	0	0	0	0	0	0	0	0	0	0	0	0	0	0	0	0	0	0	0	0	0	0	0	0	0	0	0	0	0
gi|66932947|ref|NP_000005.2|	2589	gi|66932947|ref|NP_000005.2|	alpha-2-macroglobulin precursor [Homo sapiens]	0	0	0	0	0	0	0	0	0	0	0	0	0	0	0	0	0	0	0	0	0	0	0	0	0	0	0	0	0	0	0	0	0	0	0	0	0	0	0	0	0	0	0	0	0	0
gi|5031569|ref|NP_005727.1|	335	gi|5031569|ref|NP_005727.1|	alpha-centractin [Homo sapiens]	0	0	0	0	0	0	0	0	2	6	6	2	0	6	10.11	9.472e-05	1	2	2	1	0	2	4.26	4.183e-05	1	2	2	1	0	2	5.85	8.231e-05	1	1	1	1	0	1	5.85	4.46e-05	1	1	1	1	0	1
gi|4503571|ref|NP_001419.1|	221	gi|4503571|ref|NP_001419.1|	alpha-enolase isoform 1 [Homo sapiens]	1	1	1	1	0	1	3.92	2.243e-05	3	5	2	2	3	2.66667	10.83	3.647e-05	2	5	5	2	0	5	6.68	9.06e-05	2	3	3	2	0	3	9.91	0.00010696	1	3	3	1	0	3	3.92	0.00011592	0	0	0	0	0	0
gi|47933379|ref|NP_003818.2|	1039	gi|47933379|ref|NP_003818.2|	alpha-soluble NSF attachment protein [Homo sapiens]	0	0	0	0	0	0	0	0	2	4	4	2	0	4	8.81	8.048e-05	0	0	0	0	0	0	0	0	0	0	0	0	0	0	0	0	0	0	0	0	0	0	0	0	0	0	0	0	0	0
gi|156627565|ref|NP_000315.2|	439	gi|156627565|ref|NP_000315.2|	ammonium transporter Rh type A [Homo sapiens]	2	11	11	2	0	11	7.09	0.00026184	0	0	0	0	0	0	0	0	1	1	1	1	0	1	2.2	1.923e-05	0	0	0	0	0	0	0	0	2	3	3	2	0	3	7.09	0.00012301	2	5	5	2	0	5
gi|4557287|ref|NP_000020.1|	2665	gi|4557287|ref|NP_000020.1|	angiotensinogen preproprotein [Homo sapiens]	0	0	0	0	0	0	0	0	0	0	0	0	0	0	0	0	0	0	0	0	0	0	0	0	0	0	0	0	0	0	0	0	0	0	0	0	0	0	0	0	0	0	0	0	0	0
gi|38683799|ref|NP_149112.1|	2175	gi|38683799|ref|NP_149112.1|	ankyrin repeat domain-containing protein 13A [Homo sapiens]	1	3	3	1	0	3	2.03	4.95e-05	0	0	0	0	0	0	0	0	0	0	0	0	0	0	0	0	0	0	0	0	0	0	0	0	0	0	0	0	0	0	0	0	0	0	0	0	0	0
gi|70780359|ref|NP_065209.2|	16	gi|70780359|ref|NP_065209.2|	ankyrin-1 isoform 1 [Homo sapiens]	149	9433	0	0	9433	0	77.51	0	97	1438	0	0	1438	482	55.4	0.00152099	93	1486	0	0	1486	498.767	51.78	0.00208534	115	1012	0	0	1012	360.833	65.34	0.00296839	111	2438	0	0	2438	17	62.25	0.00015157	123	3369	0	0	3369	1161.3
gi|70780355|ref|NP_065210.2|	11	gi|70780355|ref|NP_065210.2|	ankyrin-1 isoform 2 [Homo sapiens]	140	9339	17	2	9322	8812.12	78.48	0.0499087	94	1421	0	0	1421	473.5	57.94	0.00163498	91	1465	0	0	1465	488.267	54.68	0.00223383	109	984	0	0	984	346.833	65.33	0.0031221	107	2406	2	1	2404	2399.33	63.23	0.0234076	112	3301	0	0	3301	1127.3
gi|70780357|ref|NP_000028.3|	18	gi|70780357|ref|NP_000028.3|	ankyrin-1 isoform 3 [Homo sapiens]	148	9400	1	1	9399	627.36	76.17	0.00324886	96	1435	0	0	1435	480.5	53.46	0.00151706	92	1484	0	0	1484	497.767	51.22	0.00208227	113	889	0	0	889	299.333	62.98	0.00246377	108	2390	0	0	2390	17	59.73	0.00015165	121	3204	0	0	3204	1078.8
gi|4502101|ref|NP_000691.1|	2622	gi|4502101|ref|NP_000691.1|	annexin A1 [Homo sapiens]	0	0	0	0	0	0	0	0	0	0	0	0	0	0	0	0	0	0	0	0	0	0	0	0	0	0	0	0	0	0	0	0	0	0	0	0	0	0	0	0	0	0	0	0	0	0
gi|22165433|ref|NP_665876.1|	2480	gi|22165433|ref|NP_665876.1|	annexin A11 [Homo sapiens]	0	0	0	0	0	0	0	0	0	0	0	0	0	0	0	0	0	0	0	0	0	0	0	0	0	0	0	0	0	0	0	0	0	0	0	0	0	0	0	0	0	0	0	0	0	0
gi|9665248|ref|NP_000584.2|	2656	gi|9665248|ref|NP_000584.2|	antigen peptide transporter 1 [Homo sapiens]	0	0	0	0	0	0	0	0	0	0	0	0	0	0	0	0	0	0	0	0	0	0	0	0	0	0	0	0	0	0	0	0	0	0	0	0	0	0	0	0	0	0	0	0	0	0
gi|4502261|ref|NP_000479.1|	2423	gi|4502261|ref|NP_000479.1|	antithrombin-III precursor [Homo sapiens]	0	0	0	0	0	0	0	0	0	0	0	0	0	0	0	0	0	0	0	0	0	0	0	0	0	0	0	0	0	0	0	0	0	0	0	0	0	0	0	0	0	0	0	0	0	0
gi|260436862|ref|NP_001118.3|	161	gi|260436862|ref|NP_001118.3|	AP-1 complex subunit beta-1 isoform a [Homo sapiens]	32	117	42	16	75	58.4062	42.04	0.00059919	26	139	38	10	101	55.2108	28.03	0.00034532	11	38	7	1	31	13.7812	12.01	0.00011421	16	62	25	7	37	34.0686	23.5	0.00055551	8	29	6	1	23	9.53846	10.54	0.00016856	6	15	2	1	13	4.6
gi|27477041|ref|NP_036437.1|	361	gi|27477041|ref|NP_036437.1|	AP-2 complex subunit alpha-2 isoform 2 [Homo sapiens]	19	117	34	13	83	47.8333	30.03	0.00049595	21	122	37	13	85	55.1792	27.05	0.0003488	9	15	6	5	9	7.10204	13.21	5.948e-05	11	34	12	7	22	15.3	16.61	0.00025213	6	25	6	4	19	10.0714	10.01	0.00017987	1	1	1	1	0	1
gi|148277037|ref|NP_055726.3|	903	gi|148277037|ref|NP_055726.3|	AP2-associated protein kinase 1 [Homo sapiens]	1	5	0	0	5	0	1.25	0	1	1	0	0	1	0	0.73	0	1	1	1	1	0	1	1.77	8.18e-06	0	0	0	0	0	0	0	0	0	0	0	0	0	0	0	0	0	0	0	0	0	0
gi|4557321|ref|NP_000030.1|	528	gi|4557321|ref|NP_000030.1|	apolipoprotein A-I preproprotein [Homo sapiens]	1	4	4	1	0	4	4.49	0.00014585	3	10	10	3	0	10	14.61	0.00022231	1	2	2	1	0	2	5.99	5.891e-05	0	0	0	0	0	0	0	0	0	0	0	0	0	0	0	0	0	0	0	0	0	0
gi|4502149|ref|NP_001634.1|	1756	gi|4502149|ref|NP_001634.1|	apolipoprotein A-II preproprotein [Homo sapiens]	0	0	0	0	0	0	0	0	0	0	0	0	0	0	0	0	0	0	0	0	0	0	0	0	0	0	0	0	0	0	0	0	0	0	0	0	0	0	0	0	0	0	0	0	0	0
gi|71773110|ref|NP_000473.2|	2385	gi|71773110|ref|NP_000473.2|	apolipoprotein A-IV precursor [Homo sapiens]	0	0	0	0	0	0	0	0	0	0	0	0	0	0	0	0	0	0	0	0	0	0	0	0	0	0	0	0	0	0	0	0	0	0	0	0	0	0	0	0	0	0	0	0	0	0
gi|105990532|ref|NP_000375.2|	1819	gi|105990532|ref|NP_000375.2|	apolipoprotein B-100 precursor [Homo sapiens]	0	0	0	0	0	0	0	0	0	0	0	0	0	0	0	0	0	0	0	0	0	0	0	0	0	0	0	0	0	0	0	0	0	0	0	0	0	0	0	0	0	0	0	0	0	0
gi|4502157|ref|NP_001636.1|	1845	gi|4502157|ref|NP_001636.1|	apolipoprotein C-I precursor [Homo sapiens]	0	0	0	0	0	0	0	0	0	0	0	0	0	0	0	0	0	0	0	0	0	0	0	0	0	0	0	0	0	0	0	0	0	0	0	0	0	0	0	0	0	0	0	0	0	0
gi|4557323|ref|NP_000031.1|	2345	gi|4557323|ref|NP_000031.1|	apolipoprotein C-III precursor [Homo sapiens]	0	0	0	0	0	0	0	0	0	0	0	0	0	0	0	0	0	0	0	0	0	0	0	0	0	0	0	0	0	0	0	0	0	0	0	0	0	0	0	0	0	0	0	0	0	0
gi|4502161|ref|NP_001637.1|	1778	gi|4502161|ref|NP_001637.1|	apolipoprotein C-IV precursor [Homo sapiens]	0	0	0	0	0	0	0	0	0	0	0	0	0	0	0	0	0	0	0	0	0	0	0	0	0	0	0	0	0	0	0	0	0	0	0	0	0	0	0	0	0	0	0	0	0	0
gi|4557325|ref|NP_000032.1|	1754	gi|4557325|ref|NP_000032.1|	apolipoprotein E precursor [Homo sapiens]	0	0	0	0	0	0	0	0	0	0	0	0	0	0	0	0	0	0	0	0	0	0	0	0	0	0	0	0	0	0	0	0	0	0	0	0	0	0	0	0	0	0	0	0	0	0
gi|4502165|ref|NP_001629.1|	1832	gi|4502165|ref|NP_001629.1|	apolipoprotein F precursor [Homo sapiens]	0	0	0	0	0	0	0	0	0	0	0	0	0	0	0	0	0	0	0	0	0	0	0	0	0	0	0	0	0	0	0	0	0	0	0	0	0	0	0	0	0	0	0	0	0	0
gi|116292750|ref|NP_005568.2|	1920	gi|116292750|ref|NP_005568.2|	apolipoprotein(a) precursor [Homo sapiens]	0	0	0	0	0	0	0	0	0	0	0	0	0	0	0	0	0	0	0	0	0	0	0	0	0	0	0	0	0	0	0	0	0	0	0	0	0	0	0	0	0	0	0	0	0	0
gi|16506287|ref|NP_443724.1|	2165	gi|16506287|ref|NP_443724.1|	arginine decarboxylase [Homo sapiens]	1	2	2	1	0	2	3.7	4.233e-05	0	0	0	0	0	0	0	0	0	0	0	0	0	0	0	0	0	0	0	0	0	0	0	0	0	0	0	0	0	0	0	0	0	0	0	0	0	0
gi|4504067|ref|NP_002070.1|	1021	gi|4504067|ref|NP_002070.1|	aspartate aminotransferase, cytoplasmic [Homo sapiens]	0	0	0	0	0	0	0	0	1	1	1	1	0	1	5.57	1.437e-05	0	0	0	0	0	0	0	0	1	1	1	1	0	1	4.84	3.747e-05	0	0	0	0	0	0	0	0	0	0	0	0	0	0
gi|73486658|ref|NP_002071.2|	2685	gi|73486658|ref|NP_002071.2|	aspartate aminotransferase, mitochondrial precursor [Homo sapiens]	0	0	0	0	0	0	0	0	0	0	0	0	0	0	0	0	0	0	0	0	0	0	0	0	0	0	0	0	0	0	0	0	0	0	0	0	0	0	0	0	0	0	0	0	0	0
gi|45439306|ref|NP_001340.2|	2251	gi|45439306|ref|NP_001340.2|	aspartate--tRNA ligase, cytoplasmic [Homo sapiens]	0	0	0	0	0	0	0	0	0	0	0	0	0	0	0	0	4	9	9	4	0	9	9.58	0.00014128	0	0	0	0	0	0	0	0	0	0	0	0	0	0	0	0	0	0	0	0	0	0
gi|156416028|ref|NP_036232.2|	1537	gi|156416028|ref|NP_036232.2|	aspartyl aminopeptidase [Homo sapiens]	0	0	0	0	0	0	0	0	4	6	6	4	0	6	14.23	7.343e-05	0	0	0	0	0	0	0	0	1	1	1	1	0	1	2.89	3.191e-05	0	0	0	0	0	0	0	0	0	0	0	0	0	0
gi|45827806|ref|NP_056274.3|	642	gi|45827806|ref|NP_056274.3|	atlastin-3 [Homo sapiens]	0	0	0	0	0	0	0	0	2	2	2	2	0	2	4.07	2.194e-05	1	1	1	1	0	1	2.22	1.454e-05	0	0	0	0	0	0	0	0	0	0	0	0	0	0	0	0	0	0	0	0	0	0
gi|50345984|ref|NP_001001937.1|	1762	gi|50345984|ref|NP_001001937.1|	ATP synthase subunit alpha, mitochondrial isoform a precursor [Homo sapiens]	0	0	0	0	0	0	0	0	0	0	0	0	0	0	0	0	0	0	0	0	0	0	0	0	0	0	0	0	0	0	0	0	0	0	0	0	0	0	0	0	0	0	0	0	0	0
gi|21361565|ref|NP_001679.2|	1768	gi|21361565|ref|NP_001679.2|	ATP synthase subunit b, mitochondrial precursor [Homo sapiens]	0	0	0	0	0	0	0	0	0	0	0	0	0	0	0	0	0	0	0	0	0	0	0	0	0	0	0	0	0	0	0	0	0	0	0	0	0	0	0	0	0	0	0	0	0	0
gi|32189394|ref|NP_001677.2|	845	gi|32189394|ref|NP_001677.2|	ATP synthase subunit beta, mitochondrial precursor [Homo sapiens]	0	0	0	0	0	0	0	0	1	1	0	0	1	0.5	2.65	5.61e-06	0	0	0	0	0	0	0	0	0	0	0	0	0	0	0	0	0	0	0	0	0	0	0	0	0	0	0	0	0	0
gi|50345991|ref|NP_001001975.1|	2501	gi|50345991|ref|NP_001001975.1|	ATP synthase subunit delta, mitochondrial precursor [Homo sapiens]	0	0	0	0	0	0	0	0	0	0	0	0	0	0	0	0	0	0	0	0	0	0	0	0	0	0	0	0	0	0	0	0	0	0	0	0	0	0	0	0	0	0	0	0	0	0
gi|6005717|ref|NP_009031.1|	2365	gi|6005717|ref|NP_009031.1|	ATP synthase subunit e, mitochondrial [Homo sapiens]	0	0	0	0	0	0	0	0	0	0	0	0	0	0	0	0	0	0	0	0	0	0	0	0	0	0	0	0	0	0	0	0	0	0	0	0	0	0	0	0	0	0	0	0	0	0
gi|51479156|ref|NP_006467.4|	2360	gi|51479156|ref|NP_006467.4|	ATP synthase subunit g, mitochondrial [Homo sapiens]	0	0	0	0	0	0	0	0	0	0	0	0	0	0	0	0	0	0	0	0	0	0	0	0	0	0	0	0	0	0	0	0	0	0	0	0	0	0	0	0	0	0	0	0	0	0
gi|4502303|ref|NP_001688.1|	1758	gi|4502303|ref|NP_001688.1|	ATP synthase subunit O, mitochondrial precursor [Homo sapiens]	0	0	0	0	0	0	0	0	0	0	0	0	0	0	0	0	0	0	0	0	0	0	0	0	0	0	0	0	0	0	0	0	0	0	0	0	0	0	0	0	0	0	0	0	0	0
gi|50428938|ref|NP_004308.2|	395	gi|50428938|ref|NP_004308.2|	ATPase ASNA1 [Homo sapiens]	6	17	17	6	0	17	25	0.0004756	5	12	12	5	0	12	24.71	0.00020468	5	10	10	5	0	10	25.29	0.00022599	7	15	15	7	0	15	35.63	0.00066698	3	5	5	3	0	5	26.44	0.00024095	0	0	0	0	0	0
gi|171184400|ref|NP_036221.2|	2741	gi|171184400|ref|NP_036221.2|	ATP-binding cassette sub-family B member 10, mitochondrial [Homo sapiens]	0	0	0	0	0	0	0	0	0	0	0	0	0	0	0	0	0	0	0	0	0	0	0	0	0	0	0	0	0	0	0	0	0	0	0	0	0	0	0	0	0	0	0	0	0	0
gi|9955963|ref|NP_005680.1|	1779	gi|9955963|ref|NP_005680.1|	ATP-binding cassette sub-family B member 6, mitochondrial [Homo sapiens]	0	0	0	0	0	0	0	0	0	0	0	0	0	0	0	0	0	0	0	0	0	0	0	0	0	0	0	0	0	0	0	0	0	0	0	0	0	0	0	0	0	0	0	0	0	0
gi|38569421|ref|NP_001087.2|	297	gi|38569421|ref|NP_001087.2|	ATP-citrate synthase isoform 1 [Homo sapiens]	2	2	2	2	0	2	2.72	1.769e-05	6	13	13	6	0	13	7.18	7.008e-05	2	4	4	2	0	4	2.72	2.857e-05	2	3	3	2	0	3	2.54	4.216e-05	1	1	1	1	0	1	1.36	1.523e-05	0	0	0	0	0	0
gi|100913206|ref|NP_001348.2|	598	gi|100913206|ref|NP_001348.2|	ATP-dependent RNA helicase A [Homo sapiens]	0	0	0	0	0	0	0	0	2	5	5	2	0	5	2.28	2.337e-05	1	1	1	1	0	1	0.94	6.19e-06	1	1	1	1	0	1	1.02	1.218e-05	1	2	2	1	0	2	1.26	2.641e-05	0	0	0	0	0	0
gi|55743108|ref|NP_203746.1|	2170	gi|55743108|ref|NP_203746.1|	autophagy-related protein 16-2 [Homo sapiens]	1	11	11	1	0	11	3.07	0.00017301	0	0	0	0	0	0	0	0	0	0	0	0	0	0	0	0	0	0	0	0	0	0	0	0	0	0	0	0	0	0	0	0	0	0	0	0	0	0
gi|4757834|ref|NP_004273.1|	904	gi|4757834|ref|NP_004273.1|	BAG family molecular chaperone regulator 2 [Homo sapiens]	3	16	16	3	0	16	18.01	0.00073826	3	10	10	3	0	10	15.64	0.00028131	0	0	0	0	0	0	0	0	6	17	17	6	0	17	35.55	0.00124672	0	0	0	0	0	0	0	0	0	0	0	0	0	0
gi|4507021|ref|NP_000333.1|	82	gi|4507021|ref|NP_000333.1|	band 3 anion transport protein [Homo sapiens]	33	4497	4497	33	0	4497	44.57	0.0480591	23	1636	1636	23	0	1636	33.04	0.0106594	24	912	912	24	0	912	33.81	0.00787308	25	333	333	25	0	333	35.35	0.00565625	26	1364	1364	26	0	1364	37.65	0.0251095	25	860	860	25	0	860
gi|32490572|ref|NP_036439.2|	134	gi|32490572|ref|NP_036439.2|	band 4.1-like protein 3 [Homo sapiens]	4	99	1	1	98	3.64865	4.05	3.268e-05	4	17	4	1	13	8.72727	4.05	4.766e-05	3	14	2	1	12	6	3.13	4.341e-05	3	29	0	0	29	0	2.58	0	5	119	4	1	115	9.41176	4.32	0.00014521	5	68	3	1	65	6.09524
gi|221316573|ref|NP_001137457.1|	736	gi|221316573|ref|NP_001137457.1|	barrier-to-autointegration factor [Homo sapiens]	1	2	2	1	0	2	29.21	0.00021878	2	5	5	2	0	5	26.97	0.00033346	0	0	0	0	0	0	0	0	2	9	9	2	0	9	26.97	0.00156479	0	0	0	0	0	0	0	0	1	2	2	1	0	2
gi|31543106|ref|NP_005572.2|	457	gi|31543106|ref|NP_005572.2|	basal cell adhesion molecule isoform 1 precursor [Homo sapiens]	0	0	0	0	0	0	0	0	1	4	4	1	0	4	2.71	3.781e-05	1	1	1	1	0	1	2.23	1.252e-05	0	0	0	0	0	0	0	0	0	0	0	0	0	0	0	0	1	1	1	1	0	1
gi|148539890|ref|NP_001091740.1|	1698	gi|148539890|ref|NP_001091740.1|	beta-1,4-mannosyl-glycoprotein 4-beta-N-acetylglucosaminyltransferase [Homo sapiens]	0	0	0	0	0	0	0	0	0	0	0	0	0	0	0	0	0	0	0	0	0	0	0	0	3	5	5	3	0	5	9.94	0.00014516	1	1	1	1	0	1	3.56	3.146e-05	0	0	0	0	0	0
gi|153266841|ref|NP_000033.2|	2370	gi|153266841|ref|NP_000033.2|	beta-2-glycoprotein 1 precursor [Homo sapiens]	0	0	0	0	0	0	0	0	0	0	0	0	0	0	0	0	0	0	0	0	0	0	0	0	0	0	0	0	0	0	0	0	0	0	0	0	0	0	0	0	0	0	0	0	0	0
gi|4757826|ref|NP_004039.1|	406	gi|4757826|ref|NP_004039.1|	beta-2-microglobulin precursor [Homo sapiens]	1	1	1	1	0	1	8.4	8.181e-05	2	4	4	2	0	4	16.81	0.00019952	1	2	2	1	0	2	8.4	0.00013218	2	4	4	2	0	4	26.89	0.00052013	0	0	0	0	0	0	0	0	1	1	1	1	0	1
gi|63055057|ref|NP_001017992.1|	112	gi|63055057|ref|NP_001017992.1|	beta-actin-like protein 2 [Homo sapiens]	14	431	35	4	396	48.125	31.12	0.0012461	8	39	8	2	31	9.16432	24.47	0.00014467	10	61	16	2	45	18.3226	25	0.00038324	8	73	4	2	69	5.1405	22.87	0.00021155	8	103	8	2	95	9.47573	24.73	0.00042264	10	64	17	4	47	18.1382
gi|297307158|ref|NP_001171983.1|	20	gi|297307158|ref|NP_001171983.1|	beta-adducin isoform a [Homo sapiens]	56	1066	52	11	1014	1058.52	73.14	0.0141949	38	265	37	9	228	263.462	51.1	0.00215402	41	316	41	12	275	313.542	51.93	0.00339647	53	276	44	16	232	269.229	67.91	0.00573835	44	541	57	18	484	540.258	59.23	0.0124798	51	464	66	19	398	461.534
gi|27765091|ref|NP_775323.1|	1689	gi|27765091|ref|NP_775323.1|	beta-galactoside alpha-2,6-sialyltransferase 1 isoform a [Homo sapiens]	0	0	0	0	0	0	0	0	0	0	0	0	0	0	0	0	1	1	1	1	0	1	4.43	1.937e-05	0	0	0	0	0	0	0	0	0	0	0	0	0	0	0	0	0	0	0	0	0	0
gi|20127454|ref|NP_004035.2|	799	gi|20127454|ref|NP_004035.2|	bifunctional purine biosynthesis protein PURH [Homo sapiens]	0	0	0	0	0	0	0	0	4	8	8	4	0	8	10.81	8.021e-05	2	2	2	2	0	2	4.05	2.657e-05	2	2	2	2	0	2	5.91	5.228e-05	0	0	0	0	0	0	0	0	0	0	0	0	0	0
gi|359465572|ref|NP_001240752.1|	293	gi|359465572|ref|NP_001240752.1|	biliverdin reductase A precursor [Homo sapiens]	2	7	7	2	0	7	8.11	0.00023024	3	9	9	3	0	9	11.15	0.00018048	3	10	10	3	0	10	11.49	0.00026569	2	2	2	2	0	2	10.81	0.00010455	1	1	1	1	0	1	4.39	5.666e-05	0	0	0	0	0	0
gi|4557373|ref|NP_000051.1|	935	gi|4557373|ref|NP_000051.1|	biotinidase precursor [Homo sapiens]	1	1	1	1	0	1	3.13	1.793e-05	0	0	0	0	0	0	0	0	0	0	0	0	0	0	0	0	0	0	0	0	0	0	0	0	0	0	0	0	0	0	0	0	1	1	1	1	0	1
gi|40353764|ref|NP_954655.1|	187	gi|40353764|ref|NP_954655.1|	bisphosphoglycerate mutase [Homo sapiens]	1	2	2	1	0	2	7.34	7.518e-05	1	1	1	1	0	1	7.34	2.292e-05	1	1	1	1	0	1	7.34	3.036e-05	5	14	14	5	0	14	16.6	0.00083643	1	1	1	1	0	1	7.34	6.475e-05	1	1	1	1	0	1
gi|4557367|ref|NP_000377.1|	1066	gi|4557367|ref|NP_000377.1|	bleomycin hydrolase [Homo sapiens]	0	0	0	0	0	0	0	0	1	1	1	1	0	1	2.42	1.305e-05	0	0	0	0	0	0	0	0	0	0	0	0	0	0	0	0	0	0	0	0	0	0	0	0	0	0	0	0	0	0
gi|38787935|ref|NP_942595.1|	357	gi|38787935|ref|NP_942595.1|	BMP-2-inducible protein kinase isoform a [Homo sapiens]	19	67	62	18	5	67	30.06	0.00056184	19	63	62	18	1	63	25.41	0.00032209	11	24	24	11	0	24	14.3	0.00016257	21	57	57	21	0	57	32.04	0.00075971	12	30	30	12	0	30	17.31	0.00043334	7	12	12	7	0	12
gi|124244088|ref|NP_653296.2|	897	gi|124244088|ref|NP_653296.2|	BRO1 domain-containing protein BROX [Homo sapiens]	0	0	0	0	0	0	0	0	0	0	0	0	0	0	0	0	0	0	0	0	0	0	0	0	1	2	2	1	0	2	6.08	7.53e-05	0	0	0	0	0	0	0	0	0	0	0	0	0	0
gi|222136639|ref|NP_005947.3|	720	gi|222136639|ref|NP_005947.3|	C-1-tetrahydrofolate synthase, cytoplasmic [Homo sapiens]	1	1	1	1	0	1	1.28	1.041e-05	1	2	2	1	0	2	1.6	1.27e-05	6	11	11	6	0	11	8.13	9.252e-05	0	0	0	0	0	0	0	0	0	0	0	0	0	0	0	0	0	0	0	0	0	0
gi|42716277|ref|NP_055622.3|	438	gi|42716277|ref|NP_055622.3|	C2 domain-containing protein 2-like [Homo sapiens]	6	13	13	6	0	13	8.35	0.00017902	0	0	0	0	0	0	0	0	2	6	6	2	0	6	6.22	6.674e-05	0	0	0	0	0	0	0	0	1	1	1	1	0	1	2.55	2.372e-05	1	2	2	1	0	2
gi|4502503|ref|NP_000706.1|	1775	gi|4502503|ref|NP_000706.1|	C4b-binding protein alpha chain precursor [Homo sapiens]	0	0	0	0	0	0	0	0	0	0	0	0	0	0	0	0	0	0	0	0	0	0	0	0	0	0	0	0	0	0	0	0	0	0	0	0	0	0	0	0	0	0	0	0	0	0
gi|18105007|ref|NP_004332.2|	1556	gi|18105007|ref|NP_004332.2|	CAD protein [Homo sapiens]	0	0	0	0	0	0	0	0	2	4	4	2	0	4	1.03	1.067e-05	0	0	0	0	0	0	0	0	1	1	1	1	0	1	0.67	6.95e-06	0	0	0	0	0	0	0	0	0	0	0	0	0	0
gi|153251270|ref|NP_060810.2|	2095	gi|153251270|ref|NP_060810.2|	calcineurin-like phosphoesterase domain-containing protein 1 isoform a [Homo sapiens]	0	0	0	0	0	0	0	0	0	0	0	0	0	0	0	0	0	0	0	0	0	0	0	0	0	0	0	0	0	0	0	0	0	0	0	0	0	0	0	0	0	0	0	0	0	0
gi|14149742|ref|NP_065949.1|	1432	gi|14149742|ref|NP_065949.1|	calcium-binding and coiled-coil domain-containing protein 1 isoform 1 [Homo sapiens]	1	1	1	1	0	1	2.17	1.409e-05	3	6	6	3	0	6	5.79	5.154e-05	0	0	0	0	0	0	0	0	0	0	0	0	0	0	0	0	0	0	0	0	0	0	0	0	0	0	0	0	0	0
gi|21361103|ref|NP_003696.2|	2664	gi|21361103|ref|NP_003696.2|	calcium-binding mitochondrial carrier protein Aralar1 [Homo sapiens]	0	0	0	0	0	0	0	0	0	0	0	0	0	0	0	0	0	0	0	0	0	0	0	0	0	0	0	0	0	0	0	0	0	0	0	0	0	0	0	0	0	0	0	0	0	0
gi|148491091|ref|NP_037518.3|	2458	gi|148491091|ref|NP_037518.3|	calcium-binding mitochondrial carrier protein SCaMC-1 isoform 1 [Homo sapiens]	0	0	0	0	0	0	0	0	0	0	0	0	0	0	0	0	0	0	0	0	0	0	0	0	0	0	0	0	0	0	0	0	0	0	0	0	0	0	0	0	0	0	0	0	0	0
gi|109715858|ref|NP_055131.2|	495	gi|109715858|ref|NP_055131.2|	calcium-regulated heat stable protein 1 [Homo sapiens]	1	1	1	1	0	1	10.88	6.623e-05	2	3	3	2	0	3	18.37	0.00012114	3	11	11	3	0	11	25.85	0.0005885	2	7	7	2	0	7	35.37	0.00073686	0	0	0	0	0	0	0	0	0	0	0	0	0	0
gi|58218968|ref|NP_005175.2|	1104	gi|58218968|ref|NP_005175.2|	calmodulin [Homo sapiens]	0	0	0	0	0	0	0	0	0	0	0	0	0	0	0	0	0	0	0	0	0	0	0	0	2	5	1	1	4	5	36.24	0.00051926	0	0	0	0	0	0	0	0	0	0	0	0	0	0
gi|66933005|ref|NP_001019820.1|	155	gi|66933005|ref|NP_001019820.1|	calnexin precursor [Homo sapiens]	10	44	44	10	0	44	19.09	0.00072361	17	116	116	17	0	116	27.2	0.00116307	9	82	82	9	0	82	16.72	0.00108933	21	75	75	21	0	75	41.39	0.00196039	8	19	19	8	0	19	18.07	0.00053824	9	33	33	9	0	33
gi|51599151|ref|NP_001003962.1|	223	gi|51599151|ref|NP_001003962.1|	calpain small subunit 1 [Homo sapiens]	4	12	12	4	0	12	35.82	0.00043593	3	6	6	3	0	6	16.04	0.00013289	1	3	3	1	0	3	8.96	8.803e-05	3	8	8	3	0	8	17.54	0.00046191	0	0	0	0	0	0	0	0	2	3	3	2	0	3
gi|311893365|ref|NP_001185798.1|	215	gi|311893365|ref|NP_001185798.1|	calpain-1 catalytic subunit [Homo sapiens]	6	17	17	6	0	17	12.61	0.0002318	1	2	2	1	0	2	1.4	1.663e-05	2	5	5	2	0	5	3.64	5.507e-05	5	11	11	5	0	11	10.92	0.00023839	1	2	2	1	0	2	2.52	4.698e-05	0	0	0	0	0	0
gi|37577157|ref|NP_004046.2|	2004	gi|37577157|ref|NP_004046.2|	calpain-5 [Homo sapiens]	0	0	0	0	0	0	0	0	0	0	0	0	0	0	0	0	0	0	0	0	0	0	0	0	0	0	0	0	0	0	0	0	0	0	0	0	0	0	0	0	0	0	0	0	0	0
gi|4757900|ref|NP_004334.1|	26	gi|4757900|ref|NP_004334.1|	calreticulin precursor [Homo sapiens]	15	231	231	15	0	231	58.75	0.00539321	19	334	334	19	0	334	54.44	0.00475421	14	264	264	14	0	264	44.6	0.00497893	25	372	372	25	0	372	74.1	0.0138041	19	235	235	19	0	235	61.15	0.00945092	22	162	162	22	0	162
gi|47132583|ref|NP_997637.1|	933	gi|47132583|ref|NP_997637.1|	cAMP-dependent protein kinase type I-alpha regulatory subunit [Homo sapiens]	1	2	2	1	0	2	3.15	5.111e-05	0	0	0	0	0	0	0	0	0	0	0	0	0	0	0	0	0	0	0	0	0	0	0	0	1	1	1	1	0	1	4.72	4.402e-05	0	0	0	0	0	0
gi|258679498|ref|NP_001158302.1|	50	gi|258679498|ref|NP_001158302.1|	carbonic anhydrase 1 [Homo sapiens]	13	302	302	13	0	302	57.85	0.0112652	14	1250	1250	14	0	1250	57.85	0.0284274	15	1187	1187	15	0	1187	60.54	0.0357667	15	611	611	15	0	611	60.54	0.0362246	13	413	413	13	0	413	57.85	0.026537	12	226	226	12	0	226
gi|4557395|ref|NP_000058.1|	64	gi|4557395|ref|NP_000058.1|	carbonic anhydrase 2 [Homo sapiens]	11	46	46	11	0	46	46.15	0.00172249	13	142	142	13	0	142	54.23	0.00324178	11	214	214	11	0	214	46.15	0.00647305	12	58	58	12	0	58	47.31	0.00345189	8	41	41	8	0	41	38.46	0.00264456	9	28	28	9	0	28
gi|4885099|ref|NP_005172.1|	798	gi|4885099|ref|NP_005172.1|	carbonic anhydrase 3 [Homo sapiens]	0	0	0	0	0	0	0	0	3	4	4	3	0	4	14.62	9.132e-05	1	1	1	1	0	1	4.23	3.025e-05	1	2	2	1	0	2	5	0.00011903	0	0	0	0	0	0	0	0	0	0	0	0	0	0
gi|4502599|ref|NP_001748.1|	587	gi|4502599|ref|NP_001748.1|	carbonyl reductase [NADPH] 1 [Homo sapiens]	0	0	0	0	0	0	0	0	3	3	3	3	0	3	22.02	6.429e-05	3	5	5	3	0	5	15.88	0.00014196	4	8	8	4	0	8	27.08	0.0004469	1	1	1	1	0	1	5.42	6.054e-05	1	2	2	1	0	2
gi|20270371|ref|NP_620164.1|	2333	gi|20270371|ref|NP_620164.1|	carboxymethylenebutenolidase homolog [Homo sapiens]	0	0	0	0	0	0	0	0	0	0	0	0	0	0	0	0	0	0	0	0	0	0	0	0	0	0	0	0	0	0	0	0	1	2	2	1	0	2	4.9	0.0001369	0	0	0	0	0	0
gi|256217721|ref|NP_001073982.2|	2513	gi|256217721|ref|NP_001073982.2|	carboxypeptidase N subunit 2 precursor [Homo sapiens]	0	0	0	0	0	0	0	0	0	0	0	0	0	0	0	0	0	0	0	0	0	0	0	0	0	0	0	0	0	0	0	0	0	0	0	0	0	0	0	0	0	0	0	0	0	0
gi|21314600|ref|NP_001807.2|	2471	gi|21314600|ref|NP_001807.2|	carcinoembryonic antigen-related cell adhesion molecule 8 precursor [Homo sapiens]	0	0	0	0	0	0	0	0	0	0	0	0	0	0	0	0	0	0	0	0	0	0	0	0	0	0	0	0	0	0	0	0	0	0	0	0	0	0	0	0	0	0	0	0	0	0
gi|269846834|ref|NP_660204.2|	1875	gi|269846834|ref|NP_660204.2|	casein kinase I isoform alpha-like [Homo sapiens]	0	0	0	0	0	0	0	0	0	0	0	0	0	0	0	0	0	0	0	0	0	0	0	0	0	0	0	0	0	0	0	0	0	0	0	0	0	0	0	0	0	0	0	0	0	0
gi|23503295|ref|NP_001311.3|	1937	gi|23503295|ref|NP_001311.3|	casein kinase II subunit beta [Homo sapiens]	0	0	0	0	0	0	0	0	0	0	0	0	0	0	0	0	0	0	0	0	0	0	0	0	0	0	0	0	0	0	0	0	0	0	0	0	0	0	0	0	0	0	0	0	0	0
gi|6912286|ref|NP_036246.1|	2262	gi|6912286|ref|NP_036246.1|	caspase-14 precursor [Homo sapiens]	0	0	0	0	0	0	0	0	0	0	0	0	0	0	0	0	1	3	3	1	0	3	5.37	9.749e-05	0	0	0	0	0	0	0	0	0	0	0	0	0	0	0	0	0	0	0	0	0	0
gi|4557014|ref|NP_001743.1|	23	gi|4557014|ref|NP_001743.1|	catalase [Homo sapiens]	14	47	47	14	0	47	39.47	0.00086828	28	163	163	28	0	163	59.96	0.00183588	14	55	55	14	0	55	34.35	0.00082077	30	117	117	30	0	117	59.96	0.0034354	13	52	52	13	0	52	44.97	0.00165476	14	33	33	14	0	33
gi|348041314|ref|NP_004336.3|	2397	gi|348041314|ref|NP_004336.3|	cathelicidin antimicrobial peptide preproprotein [Homo sapiens]	0	0	0	0	0	0	0	0	0	0	0	0	0	0	0	0	0	0	0	0	0	0	0	0	0	0	0	0	0	0	0	0	0	0	0	0	0	0	0	0	0	0	0	0	0	0
gi|22538437|ref|NP_680093.1|	1549	gi|22538437|ref|NP_680093.1|	cathepsin B preproprotein [Homo sapiens]	0	0	0	0	0	0	0	0	1	2	2	1	0	2	4.13	3.502e-05	0	0	0	0	0	0	0	0	1	1	1	1	0	1	4.72	4.565e-05	0	0	0	0	0	0	0	0	0	0	0	0	0	0
gi|4503149|ref|NP_001902.1|	2384	gi|4503149|ref|NP_001902.1|	cathepsin G preproprotein [Homo sapiens]	0	0	0	0	0	0	0	0	0	0	0	0	0	0	0	0	0	0	0	0	0	0	0	0	0	0	0	0	0	0	0	0	0	0	0	0	0	0	0	0	0	0	0	0	0	0
gi|4505061|ref|NP_002346.1|	2609	gi|4505061|ref|NP_002346.1|	cation-dependent mannose-6-phosphate receptor isoform 1 precursor [Homo sapiens]	0	0	0	0	0	0	0	0	0	0	0	0	0	0	0	0	0	0	0	0	0	0	0	0	0	0	0	0	0	0	0	0	0	0	0	0	0	0	0	0	0	0	0	0	0	0
gi|5174411|ref|NP_005885.1|	2371	gi|5174411|ref|NP_005885.1|	CD5 antigen-like precursor [Homo sapiens]	0	0	0	0	0	0	0	0	0	0	0	0	0	0	0	0	0	0	0	0	0	0	0	0	0	0	0	0	0	0	0	0	0	0	0	0	0	0	0	0	0	0	0	0	0	0
gi|187829185|ref|NP_001120699.1|	227	gi|187829185|ref|NP_001120699.1|	CD59 glycoprotein preproprotein [Homo sapiens]	3	7	7	3	0	7	25	0.00053243	2	3	3	2	0	3	18.75	0.00013912	1	1	1	1	0	1	9.38	6.144e-05	1	1	1	1	0	1	9.38	0.00012089	0	0	0	0	0	0	0	0	1	1	1	1	0	1
gi|8923930|ref|NP_060934.1|	2359	gi|8923930|ref|NP_060934.1|	CDGSH iron-sulfur domain-containing protein 1 [Homo sapiens]	0	0	0	0	0	0	0	0	0	0	0	0	0	0	0	0	0	0	0	0	0	0	0	0	0	0	0	0	0	0	0	0	0	0	0	0	0	0	0	0	0	0	0	0	0	0
gi|56605994|ref|NP_001008389.1|	1755	gi|56605994|ref|NP_001008389.1|	CDGSH iron-sulfur domain-containing protein 2 [Homo sapiens]	0	0	0	0	0	0	0	0	0	0	0	0	0	0	0	0	0	0	0	0	0	0	0	0	0	0	0	0	0	0	0	0	0	0	0	0	0	0	0	0	0	0	0	0	0	0
gi|8922720|ref|NP_060717.1|	2451	gi|8922720|ref|NP_060717.1|	cell cycle control protein 50A isoform 1 [Homo sapiens]	0	0	0	0	0	0	0	0	0	0	0	0	0	0	0	0	0	0	0	0	0	0	0	0	0	0	0	0	0	0	0	0	0	0	0	0	0	0	0	0	0	0	0	0	0	0
gi|89903012|ref|NP_001034891.1|	1967	gi|89903012|ref|NP_001034891.1|	cell division control protein 42 homolog isoform 1 [Homo sapiens]	0	0	0	0	0	0	0	0	0	0	0	0	0	0	0	0	0	0	0	0	0	0	0	0	0	0	0	0	0	0	0	0	0	0	0	0	0	0	0	0	0	0	0	0	0	0
gi|4557485|ref|NP_000087.1|	1115	gi|4557485|ref|NP_000087.1|	ceruloplasmin precursor [Homo sapiens]	0	0	0	0	0	0	0	0	0	0	0	0	0	0	0	0	0	0	0	0	0	0	0	0	0	0	0	0	0	0	0	0	0	0	0	0	0	0	0	0	2	3	3	2	0	3
gi|66346733|ref|NP_001280.3|	944	gi|66346733|ref|NP_001280.3|	chloride intracellular channel protein 2 [Homo sapiens]	0	0	0	0	0	0	0	0	1	1	1	1	0	1	10.53	2.403e-05	3	3	3	3	0	3	21.05	9.552e-05	1	1	1	1	0	1	6.07	6.265e-05	0	0	0	0	0	0	0	0	0	0	0	0	0	0
gi|4758012|ref|NP_004850.1|	22	gi|4758012|ref|NP_004850.1|	clathrin heavy chain 1 [Homo sapiens]	133	4274	4194	130	80	4274	69.55	0.0248423	124	5608	5491	122	117	5607.26	62.09	0.0198703	103	2292	2249	101	43	2291.73	57.37	0.0107601	141	2115	2094	139	21	2115	69.25	0.0195388	82	1611	1536	81	75	1611	55.34	0.0161296	83	812	804	81	8	812
gi|307078123|ref|NP_001182484.1|	360	gi|307078123|ref|NP_001182484.1|	clathrin interactor 1 isoform 1 [Homo sapiens]	12	43	43	12	0	43	25.66	0.00065107	17	48	48	17	0	48	28.62	0.0004431	7	9	9	7	0	9	16.33	0.00011008	18	45	45	18	0	45	34.99	0.00108294	8	29	29	8	0	29	16.49	0.00075636	7	18	18	7	0	18
gi|4502899|ref|NP_001824.1|	375	gi|4502899|ref|NP_001824.1|	clathrin light chain A isoform a [Homo sapiens]	6	52	52	6	0	52	22.94	0.0023223	5	55	55	5	0	55	23.39	0.00149753	6	110	110	6	0	110	27.06	0.0039683	5	30	30	5	0	30	22.48	0.00212945	5	11	11	5	0	11	22.48	0.00084621	3	79	79	3	0	79
gi|4502901|ref|NP_001825.1|	381	gi|4502901|ref|NP_001825.1|	clathrin light chain B isoform a [Homo sapiens]	2	7	7	2	0	7	10.9	0.00032299	5	14	14	5	0	14	20.38	0.00039383	3	7	7	3	0	7	9.48	0.00026091	3	6	6	3	0	6	19.43	0.00044002	3	6	6	3	0	6	14.69	0.00047688	3	7	7	3	0	7
gi|355594753|ref|NP_001822.3|	551	gi|355594753|ref|NP_001822.3|	clusterin preproprotein [Homo sapiens]	1	1	1	1	0	1	2.67	2.168e-05	2	5	5	2	0	5	6.46	6.61e-05	0	0	0	0	0	0	0	0	3	3	3	3	0	3	10.69	0.00010339	0	0	0	0	0	0	0	0	0	0	0	0	0	0
gi|27765096|ref|NP_775479.1|	2211	gi|27765096|ref|NP_775479.1|	CMP-N-acetylneuraminate-beta-galactosamide-alpha-2,3-sialyltransferase 1 [Homo sapiens]	0	0	0	0	0	0	0	0	1	2	2	1	0	2	3.53	3.492e-05	0	0	0	0	0	0	0	0	0	0	0	0	0	0	0	0	0	0	0	0	0	0	0	0	0	0	0	0	0	0
gi|13376216|ref|NP_079097.1|	1005	gi|13376216|ref|NP_079097.1|	coiled-coil domain-containing protein 134 precursor [Homo sapiens]	0	0	0	0	0	0	0	0	1	1	1	1	0	1	8.3	2.592e-05	0	0	0	0	0	0	0	0	1	2	2	1	0	2	8.3	0.00013514	0	0	0	0	0	0	0	0	1	1	1	1	0	1
gi|20149663|ref|NP_068597.2|	2452	gi|20149663|ref|NP_068597.2|	coiled-coil domain-containing protein 90B, mitochondrial precursor [Homo sapiens]	0	0	0	0	0	0	0	0	0	0	0	0	0	0	0	0	0	0	0	0	0	0	0	0	0	0	0	0	0	0	0	0	0	0	0	0	0	0	0	0	0	0	0	0	0	0
gi|119829187|ref|NP_000485.3|	2173	gi|119829187|ref|NP_000485.3|	collagen alpha-1(XVII) chain [Homo sapiens]	2	3	3	2	0	3	2.2	1.951e-05	0	0	0	0	0	0	0	0	0	0	0	0	0	0	0	0	0	0	0	0	0	0	0	0	0	0	0	0	0	0	0	0	0	0	0	0	0	0
gi|87298828|ref|NP_000482.3|	1815	gi|87298828|ref|NP_000482.3|	complement C1q subcomponent subunit B precursor [Homo sapiens]	0	0	0	0	0	0	0	0	0	0	0	0	0	0	0	0	0	0	0	0	0	0	0	0	0	0	0	0	0	0	0	0	0	0	0	0	0	0	0	0	0	0	0	0	0	0
gi|166235903|ref|NP_001107573.1|	2661	gi|166235903|ref|NP_001107573.1|	complement C1q subcomponent subunit C precursor [Homo sapiens]	0	0	0	0	0	0	0	0	0	0	0	0	0	0	0	0	0	0	0	0	0	0	0	0	0	0	0	0	0	0	0	0	0	0	0	0	0	0	0	0	0	0	0	0	0	0
gi|66347875|ref|NP_001724.3|	2638	gi|66347875|ref|NP_001724.3|	complement C1r subcomponent precursor [Homo sapiens]	0	0	0	0	0	0	0	0	0	0	0	0	0	0	0	0	0	0	0	0	0	0	0	0	0	0	0	0	0	0	0	0	0	0	0	0	0	0	0	0	0	0	0	0	0	0
gi|115298678|ref|NP_000055.2|	332	gi|115298678|ref|NP_000055.2|	complement C3 precursor [Homo sapiens]	2	3	3	2	0	3	2.53	1.756e-05	0	0	0	0	0	0	0	0	3	4	4	3	0	4	2.41	1.892e-05	1	2	2	1	0	2	1.32	1.861e-05	0	0	0	0	0	0	0	0	1	2	2	1	0	2
gi|338858017|ref|NP_001229752.1|	425	gi|338858017|ref|NP_001229752.1|	complement C4-B-like preproprotein [Homo sapiens]	1	2	0	0	2	1	1.49	5.58e-06	1	1	0	0	1	0.5	1.49	1.7e-06	1	1	0	0	1	0.5	1.49	2.25e-06	0	0	0	0	0	0	0	0	0	0	0	0	0	0	0	0	1	1	0	0	1	0.5
gi|38016947|ref|NP_001726.2|	2739	gi|38016947|ref|NP_001726.2|	complement C5 preproprotein [Homo sapiens]	0	0	0	0	0	0	0	0	0	0	0	0	0	0	0	0	0	0	0	0	0	0	0	0	0	0	0	0	0	0	0	0	0	0	0	0	0	0	0	0	0	0	0	0	0	0
gi|4502491|ref|NP_001203.1|	1785	gi|4502491|ref|NP_001203.1|	complement component 1 Q subcomponent-binding protein, mitochondrial precursor [Homo sapiens]	0	0	0	0	0	0	0	0	0	0	0	0	0	0	0	0	0	0	0	0	0	0	0	0	0	0	0	0	0	0	0	0	0	0	0	0	0	0	0	0	0	0	0	0	0	0
gi|4502511|ref|NP_001728.1|	2626	gi|4502511|ref|NP_001728.1|	complement component C9 precursor [Homo sapiens]	0	0	0	0	0	0	0	0	0	0	0	0	0	0	0	0	0	0	0	0	0	0	0	0	0	0	0	0	0	0	0	0	0	0	0	0	0	0	0	0	0	0	0	0	0	0
gi|67782358|ref|NP_001701.2|	1084	gi|67782358|ref|NP_001701.2|	complement factor B preproprotein [Homo sapiens]	0	0	0	0	0	0	0	0	0	0	0	0	0	0	0	0	2	2	2	2	0	2	2.88	2.059e-05	0	0	0	0	0	0	0	0	0	0	0	0	0	0	0	0	0	0	0	0	0	0
gi|62739186|ref|NP_000177.2|	1871	gi|62739186|ref|NP_000177.2|	complement factor H isoform a precursor [Homo sapiens]	0	0	0	0	0	0	0	0	0	0	0	0	0	0	0	0	0	0	0	0	0	0	0	0	0	0	0	0	0	0	0	0	0	0	0	0	0	0	0	0	0	0	0	0	0	0
gi|38027923|ref|NP_006828.2|	1935	gi|38027923|ref|NP_006828.2|	COP9 signalosome complex subunit 5 [Homo sapiens]	0	0	0	0	0	0	0	0	0	0	0	0	0	0	0	0	0	0	0	0	0	0	0	0	0	0	0	0	0	0	0	0	0	0	0	0	0	0	0	0	0	0	0	0	0	0
gi|34147637|ref|NP_006824.2|	1073	gi|34147637|ref|NP_006824.2|	COP9 signalosome complex subunit 6 [Homo sapiens]	0	0	0	0	0	0	0	0	0	0	0	0	0	0	0	0	1	2	2	1	0	2	2.45	4.81e-05	2	3	3	2	0	3	7.34	0.00014196	0	0	0	0	0	0	0	0	0	0	0	0	0	0
gi|4503015|ref|NP_003900.1|	2688	gi|4503015|ref|NP_003900.1|	copine-3 [Homo sapiens]	0	0	0	0	0	0	0	0	0	0	0	0	0	0	0	0	0	0	0	0	0	0	0	0	0	0	0	0	0	0	0	0	0	0	0	0	0	0	0	0	0	0	0	0	0	0
gi|4826665|ref|NP_005116.1|	2615	gi|4826665|ref|NP_005116.1|	copper chaperone for superoxide dismutase [Homo sapiens]	0	0	0	0	0	0	0	0	0	0	0	0	0	0	0	0	0	0	0	0	0	0	0	0	0	0	0	0	0	0	0	0	0	0	0	0	0	0	0	0	0	0	0	0	0	0
gi|115529486|ref|NP_000043.3|	2740	gi|115529486|ref|NP_000043.3|	copper-transporting ATPase 1 [Homo sapiens]	0	0	0	0	0	0	0	0	0	0	0	0	0	0	0	0	0	0	0	0	0	0	0	0	0	0	0	0	0	0	0	0	0	0	0	0	0	0	0	0	0	0	0	0	0	0
gi|41393599|ref|NP_000088.3|	2203	gi|41393599|ref|NP_000088.3|	coproporphyrinogen-III oxidase, mitochondrial precursor [Homo sapiens]	0	0	0	0	0	0	0	0	3	4	4	3	0	4	5.29	5.23e-05	0	0	0	0	0	0	0	0	0	0	0	0	0	0	0	0	0	0	0	0	0	0	0	0	0	0	0	0	0	0
gi|300934762|ref|NP_001180262.1|	1820	gi|300934762|ref|NP_001180262.1|	coronin-1A [Homo sapiens]	0	0	0	0	0	0	0	0	0	0	0	0	0	0	0	0	0	0	0	0	0	0	0	0	0	0	0	0	0	0	0	0	0	0	0	0	0	0	0	0	0	0	0	0	0	0
gi|4885153|ref|NP_005198.1|	1479	gi|4885153|ref|NP_005198.1|	crk-like protein [Homo sapiens]	0	0	0	0	0	0	0	0	1	1	1	1	0	1	5.28	1.959e-05	1	1	1	1	0	1	4.95	2.596e-05	0	0	0	0	0	0	0	0	0	0	0	0	0	0	0	0	0	0	0	0	0	0
gi|148491070|ref|NP_001896.2|	1483	gi|148491070|ref|NP_001896.2|	CTP synthase 1 [Homo sapiens]	0	0	0	0	0	0	0	0	1	1	1	1	0	1	2.71	1.004e-05	3	8	8	3	0	8	7.78	0.00010646	0	0	0	0	0	0	0	0	0	0	0	0	0	0	0	0	0	0	0	0	0	0
gi|32307161|ref|NP_003583.2|	2732	gi|32307161|ref|NP_003583.2|	cullin-1 [Homo sapiens]	0	0	0	0	0	0	0	0	0	0	0	0	0	0	0	0	0	0	0	0	0	0	0	0	0	0	0	0	0	0	0	0	0	0	0	0	0	0	0	0	0	0	0	0	0	0
gi|21361794|ref|NP_060918.2|	414	gi|21361794|ref|NP_060918.2|	cullin-associated NEDD8-dissociated protein 1 [Homo sapiens]	1	3	3	1	0	3	1.14	2.375e-05	10	28	28	10	0	28	11.3	0.00013512	1	1	1	1	0	1	0.73	6.39e-06	1	1	1	1	0	1	3.17	1.258e-05	0	0	0	0	0	0	0	0	0	0	0	0	0	0
gi|157384971|ref|NP_005246.2|	494	gi|157384971|ref|NP_005246.2|	cyclin-G-associated kinase [Homo sapiens]	8	24	24	8	0	24	8.77	0.00017823	14	35	35	14	0	35	15.41	0.00015847	8	15	15	8	0	15	8.24	8.998e-05	2	5	5	2	0	5	2.82	5.902e-05	0	0	0	0	0	0	0	0	3	4	4	3	0	4
gi|4503117|ref|NP_000091.1|	890	gi|4503117|ref|NP_000091.1|	cystatin-B [Homo sapiens]	0	0	0	0	0	0	0	0	0	0	0	0	0	0	0	0	0	0	0	0	0	0	0	0	2	5	5	2	0	5	33.67	0.00078949	2	2	2	2	0	2	33.67	0.00034225	0	0	0	0	0	0
gi|6996021|ref|NP_000388.2|	2512	gi|6996021|ref|NP_000388.2|	cytochrome b-245 heavy chain [Homo sapiens]	0	0	0	0	0	0	0	0	0	0	0	0	0	0	0	0	0	0	0	0	0	0	0	0	0	0	0	0	0	0	0	0	0	0	0	0	0	0	0	0	0	0	0	0	0	0
gi|46593007|ref|NP_003356.2|	2358	gi|46593007|ref|NP_003356.2|	cytochrome b-c1 complex subunit 1, mitochondrial precursor [Homo sapiens]	0	0	0	0	0	0	0	0	0	0	0	0	0	0	0	0	0	0	0	0	0	0	0	0	0	0	0	0	0	0	0	0	0	0	0	0	0	0	0	0	0	0	0	0	0	0
gi|50592988|ref|NP_003357.2|	1810	gi|50592988|ref|NP_003357.2|	cytochrome b-c1 complex subunit 2, mitochondrial precursor [Homo sapiens]	0	0	0	0	0	0	0	0	0	0	0	0	0	0	0	0	0	0	0	0	0	0	0	0	0	0	0	0	0	0	0	0	0	0	0	0	0	0	0	0	0	0	0	0	0	0
gi|4502981|ref|NP_001852.1|	936	gi|4502981|ref|NP_001852.1|	cytochrome c oxidase subunit 4 isoform 1, mitochondrial precursor [Homo sapiens]	1	1	1	1	0	1	7.1	5.761e-05	0	0	0	0	0	0	0	0	0	0	0	0	0	0	0	0	0	0	0	0	0	0	0	0	0	0	0	0	0	0	0	0	0	0	0	0	0	0
gi|190885499|ref|NP_004246.2|	1759	gi|190885499|ref|NP_004246.2|	cytochrome c oxidase subunit 5A, mitochondrial precursor [Homo sapiens]	0	0	0	0	0	0	0	0	0	0	0	0	0	0	0	0	0	0	0	0	0	0	0	0	0	0	0	0	0	0	0	0	0	0	0	0	0	0	0	0	0	0	0	0	0	0
gi|4502985|ref|NP_001854.1|	2346	gi|4502985|ref|NP_001854.1|	cytochrome c oxidase subunit 6B1 [Homo sapiens]	0	0	0	0	0	0	0	0	0	0	0	0	0	0	0	0	0	0	0	0	0	0	0	0	0	0	0	0	0	0	0	0	0	0	0	0	0	0	0	0	0	0	0	0	0	0
gi|4758040|ref|NP_004365.1|	2379	gi|4758040|ref|NP_004365.1|	cytochrome c oxidase subunit 6C proprotein [Homo sapiens]	0	0	0	0	0	0	0	0	0	0	0	0	0	0	0	0	0	0	0	0	0	0	0	0	0	0	0	0	0	0	0	0	0	0	0	0	0	0	0	0	0	0	0	0	0	0
gi|251831110|ref|YP_003024029.1|	1889	gi|251831110|ref|YP_003024029.1|	cytochrome c oxidase subunit II [Homo sapiens]	0	0	0	0	0	0	0	0	0	0	0	0	0	0	0	0	0	0	0	0	0	0	0	0	0	0	0	0	0	0	0	0	0	0	0	0	0	0	0	0	0	0	0	0	0	0
gi|21359867|ref|NP_001907.2|	2497	gi|21359867|ref|NP_001907.2|	cytochrome c1, heme protein, mitochondrial [Homo sapiens]	0	0	0	0	0	0	0	0	0	0	0	0	0	0	0	0	0	0	0	0	0	0	0	0	0	0	0	0	0	0	0	0	0	0	0	0	0	0	0	0	0	0	0	0	0	0
gi|29171730|ref|NP_803882.1|	2596	gi|29171730|ref|NP_803882.1|	cytochrome P450 20A1 [Homo sapiens]	0	0	0	0	0	0	0	0	0	0	0	0	0	0	0	0	0	0	0	0	0	0	0	0	0	0	0	0	0	0	0	0	0	0	0	0	0	0	0	0	0	0	0	0	0	0
gi|156142186|ref|NP_057070.3|	423	gi|156142186|ref|NP_057070.3|	cytokine receptor-like factor 3 [Homo sapiens]	1	1	1	1	0	1	3.17	2.203e-05	2	5	5	2	0	5	5.66	6.715e-05	3	7	7	3	0	7	8.6	0.00012455	0	0	0	0	0	0	0	0	1	2	2	1	0	2	3.17	7.588e-05	2	3	3	2	0	3
gi|8659555|ref|NP_002188.1|	706	gi|8659555|ref|NP_002188.1|	cytoplasmic aconitate hydratase [Homo sapiens]	1	2	2	1	0	2	2.14	2.19e-05	1	2	2	1	0	2	1.57	1.335e-05	4	6	6	4	0	6	7.09	5.308e-05	0	0	0	0	0	0	0	0	1	1	1	1	0	1	2.25	1.886e-05	0	0	0	0	0	0
gi|6912540|ref|NP_036357.1|	1437	gi|6912540|ref|NP_036357.1|	cytosolic Fe-S cluster assembly factor NUBP2 [Homo sapiens]	1	2	2	1	0	2	9.96	7.185e-05	0	0	0	0	0	0	0	0	1	2	2	1	0	2	9.96	5.804e-05	0	0	0	0	0	0	0	0	0	0	0	0	0	0	0	0	0	0	0	0	0	0
gi|145386531|ref|NP_001077861.1|	550	gi|145386531|ref|NP_001077861.1|	D-dopachrome decarboxylase [Homo sapiens]	1	1	1	1	0	1	9.32	8.251e-05	1	4	4	1	0	4	9.32	0.00020121	0	0	0	0	0	0	0	0	2	3	3	2	0	3	22.03	0.00039341	0	0	0	0	0	0	0	0	0	0	0	0	0	0
gi|7706318|ref|NP_057113.1|	2575	gi|7706318|ref|NP_057113.1|	dehydrogenase/reductase SDR family member 7 precursor [Homo sapiens]	0	0	0	0	0	0	0	0	0	0	0	0	0	0	0	0	0	0	0	0	0	0	0	0	0	0	0	0	0	0	0	0	0	0	0	0	0	0	0	0	0	0	0	0	0	0
gi|70995211|ref|NP_001389.2|	2635	gi|70995211|ref|NP_001389.2|	delta(3,5)-Delta(2,4)-dienoyl-CoA isomerase, mitochondrial precursor [Homo sapiens]	0	0	0	0	0	0	0	0	0	0	0	0	0	0	0	0	0	0	0	0	0	0	0	0	0	0	0	0	0	0	0	0	0	0	0	0	0	0	0	0	0	0	0	0	0	0
gi|189083849|ref|NP_000022.3|	230	gi|189083849|ref|NP_000022.3|	delta-aminolevulinic acid dehydratase [Homo sapiens]	3	5	5	3	0	5	13.33	0.00014751	1	6	6	1	0	6	5.76	0.00010792	0	0	0	0	0	0	0	0	4	10	10	4	0	10	16.67	0.00046891	1	2	2	1	0	2	5.76	0.00010164	1	2	2	1	0	2
gi|166706879|ref|NP_001107608.1|	42	gi|166706879|ref|NP_001107608.1|	dematin isoform 1 [Homo sapiens]	26	441	8	2	433	146.56	64.69	0.00352316	14	87	2	1	85	44.5	33.58	0.00065219	11	38	0	0	38	19	32.84	0.00036895	20	91	0	0	91	0	49.14	0	16	119	0	0	119	0	34.07	0	20	74	3	2	71	26.6667
gi|166706883|ref|NP_001107610.1|	34	gi|166706883|ref|NP_001107610.1|	dematin isoform 2 [Homo sapiens]	27	450	17	3	433	311.44	67.36	0.00791675	14	87	2	1	85	44.5	40.47	0.00068965	11	38	0	0	38	19	34.73	0.00039014	22	95	4	2	91	95	60.57	0.0038382	19	131	12	3	119	131	44.65	0.00573608	21	77	6	3	71	53.3333
gi|55749779|ref|NP_065997.1|	737	gi|55749779|ref|NP_065997.1|	DENN domain-containing protein 1A isoform 1 [Homo sapiens]	3	11	11	3	0	11	5.35	0.00010614	3	4	4	3	0	4	4.06	2.353e-05	0	0	0	0	0	0	0	0	6	8	8	6	0	8	8.92	0.00012269	0	0	0	0	0	0	0	0	1	2	2	1	0	2
gi|16751921|ref|NP_444513.1|	2247	gi|16751921|ref|NP_444513.1|	dermcidin preproprotein [Homo sapiens]	0	0	0	0	0	0	0	0	0	0	0	0	0	0	0	0	1	2	2	1	0	2	10	0.00014299	0	0	0	0	0	0	0	0	0	0	0	0	0	0	0	0	0	0	0	0	0	0
gi|36029914|ref|NP_079330.2|	2282	gi|36029914|ref|NP_079330.2|	deubiquitinating protein VCIP135 [Homo sapiens]	0	0	0	0	0	0	0	0	0	0	0	0	0	0	0	0	2	3	3	2	0	3	2.45	1.931e-05	0	0	0	0	0	0	0	0	0	0	0	0	0	0	0	0	0	0	0	0	0	0
gi|91199540|ref|NP_000099.2|	2402	gi|91199540|ref|NP_000099.2|	dihydrolipoyl dehydrogenase, mitochondrial precursor [Homo sapiens]	0	0	0	0	0	0	0	0	0	0	0	0	0	0	0	0	0	0	0	0	0	0	0	0	0	0	0	0	0	0	0	0	0	0	0	0	0	0	0	0	0	0	0	0	0	0
gi|31711992|ref|NP_001922.2|	1607	gi|31711992|ref|NP_001922.2|	dihydrolipoyllysine-residue acetyltransferase component of pyruvate dehydrogenase complex, mitochondrial precursor [Homo sapiens]	0	0	0	0	0	0	0	0	1	1	1	1	0	1	2.32	9.17e-06	0	0	0	0	0	0	0	0	0	0	0	0	0	0	0	0	0	0	0	0	0	0	0	0	0	0	0	0	0	0
gi|19923748|ref|NP_001924.2|	2441	gi|19923748|ref|NP_001924.2|	dihydrolipoyllysine-residue succinyltransferase component of 2-oxoglutarate dehydrogenase complex, mitochondrial isoform 1 precursor [Homo sapiens]	0	0	0	0	0	0	0	0	0	0	0	0	0	0	0	0	0	0	0	0	0	0	0	0	0	0	0	0	0	0	0	0	0	0	0	0	0	0	0	0	0	0	0	0	0	0
gi|224586882|ref|NP_003642.3|	350	gi|224586882|ref|NP_003642.3|	DNA-binding protein A isoform a [Homo sapiens]	8	25	4	2	21	10.25	27.69	0.00026826	13	49	1	1	48	8.0625	49.19	0.00012865	8	93	0	0	93	0	28.23	0	13	64	9	3	55	26.5	47.04	0.00110231	8	76	0	0	76	0	22.58	0	11	73	4	2	69	23.5966
gi|224586884|ref|NP_001138898.1|	347	gi|224586884|ref|NP_001138898.1|	DNA-binding protein A isoform b [Homo sapiens]	8	25	4	2	21	10.25	33.66	0.00032935	14	50	2	2	48	16.125	60.07	0.00031588	10	97	4	2	93	42.2727	42.57	0.0010972	12	64	9	2	55	26.5	53.47	0.00135334	10	83	7	2	76	33.3636	30.69	0.0018466	10	72	3	1	69	17.6975
gi|4505939|ref|NP_000928.1|	918	gi|4505939|ref|NP_000928.1|	DNA-directed RNA polymerase II subunit RPB1 [Homo sapiens]	1	2	0	1	2	0	1.42	0	1	1	1	1	0	1	1.42	3.01e-06	0	0	0	0	0	0	0	0	0	0	0	0	0	0	0	0	0	0	0	0	0	0	0	0	0	0	0	0	0	0
gi|5031741|ref|NP_005871.1|	2320	gi|5031741|ref|NP_005871.1|	dnaJ homolog subfamily A member 2 [Homo sapiens]	0	0	0	0	0	0	0	0	0	0	0	0	0	0	0	0	0	0	0	0	0	0	0	0	1	2	2	1	0	2	7.28	7.512e-05	0	0	0	0	0	0	0	0	0	0	0	0	0	0
gi|5453690|ref|NP_006136.1|	489	gi|5453690|ref|NP_006136.1|	dnaJ homolog subfamily B member 1 [Homo sapiens]	1	1	1	1	0	1	2.94	2.863e-05	2	5	5	2	0	5	8.82	8.729e-05	2	2	2	2	0	2	6.47	4.626e-05	1	2	2	1	0	2	5.29	9.102e-05	1	2	2	1	0	2	5.29	9.865e-05	0	0	0	0	0	0
gi|7706495|ref|NP_057390.1|	377	gi|7706495|ref|NP_057390.1|	dnaJ homolog subfamily B member 11 precursor [Homo sapiens]	3	6	6	3	0	6	12.85	0.00016317	2	3	3	2	0	3	8.38	4.974e-05	2	3	3	2	0	3	9.78	6.59e-05	9	16	16	9	0	16	23.74	0.00069158	2	5	5	2	0	5	5.59	0.00023422	2	4	4	2	0	4
gi|6631085|ref|NP_008965.2|	957	gi|6631085|ref|NP_008965.2|	dnaJ homolog subfamily B member 4 [Homo sapiens]	0	0	0	0	0	0	0	0	1	1	1	1	0	1	3.56	1.761e-05	1	1	1	1	0	1	3.56	2.334e-05	1	2	2	1	0	2	5.34	9.183e-05	0	0	0	0	0	0	0	0	0	0	0	0	0	0
gi|112421122|ref|NP_056083.3|	1946	gi|112421122|ref|NP_056083.3|	dnaJ homolog subfamily C member 13 [Homo sapiens]	0	0	0	0	0	0	0	0	0	0	0	0	0	0	0	0	0	0	0	0	0	0	0	0	0	0	0	0	0	0	0	0	0	0	0	0	0	0	0	0	0	0	0	0	0	0
gi|5453980|ref|NP_006251.1|	1449	gi|5453980|ref|NP_006251.1|	dnaJ homolog subfamily C member 3 precursor [Homo sapiens]	1	1	1	1	0	1	1.98	1.932e-05	0	0	0	0	0	0	0	0	0	0	0	0	0	0	0	0	3	8	8	3	0	8	10.91	0.00024562	0	0	0	0	0	0	0	0	0	0	0	0	0	0
gi|45504382|ref|NP_079495.1|	1982	gi|45504382|ref|NP_079495.1|	dnaJ homolog subfamily C member 5 [Homo sapiens]	0	0	0	0	0	0	0	0	0	0	0	0	0	0	0	0	0	0	0	0	0	0	0	0	0	0	0	0	0	0	0	0	0	0	0	0	0	0	0	0	0	0	0	0	0	0
gi|20070197|ref|NP_005207.2|	729	gi|20070197|ref|NP_005207.2|	dolichyl-diphosphooligosaccharide--protein glycosyltransferase 48 kDa subunit precursor [Homo sapiens]	1	1	1	1	0	1	2.41	2.135e-05	1	4	4	1	0	4	2.41	5.207e-05	0	0	0	0	0	0	0	0	3	4	4	3	0	4	12.06	0.00013574	1	1	1	1	0	1	2.41	3.678e-05	0	0	0	0	0	0
gi|4506675|ref|NP_002941.1|	580	gi|4506675|ref|NP_002941.1|	dolichyl-diphosphooligosaccharide--protein glycosyltransferase subunit 1 precursor [Homo sapiens]	1	1	1	1	0	1	3.95	1.604e-05	0	0	0	0	0	0	0	0	0	0	0	0	0	0	0	0	3	5	5	3	0	5	8.07	0.00012746	1	1	1	1	0	1	2.47	2.763e-05	0	0	0	0	0	0
gi|30578410|ref|NP_849193.1|	2332	gi|30578410|ref|NP_849193.1|	dolichyl-diphosphooligosaccharide--protein glycosyltransferase subunit STT3B [Homo sapiens]	0	0	0	0	0	0	0	0	0	0	0	0	0	0	0	0	0	0	0	0	0	0	0	0	1	5	5	1	0	5	1.69	9.367e-05	0	0	0	0	0	0	0	0	0	0	0	0	0	0
gi|13489054|ref|NP_109587.1|	700	gi|13489054|ref|NP_109587.1|	dual specificity mitogen-activated protein kinase kinase 2 [Homo sapiens]	1	2	2	1	0	2	6	4.868e-05	1	1	1	1	0	1	2.75	1.484e-05	3	5	5	3	0	5	7.25	9.831e-05	2	4	4	2	0	4	8.75	0.00015474	0	0	0	0	0	0	0	0	0	0	0	0	0	0
gi|194440727|ref|NP_848599.3|	437	gi|194440727|ref|NP_848599.3|	dynein heavy chain 12, axonemal isoform 1 [Homo sapiens]	1	11	11	1	0	11	0.42	3.464e-05	1	1	1	1	0	1	0.42	1.92e-06	0	0	0	0	0	0	0	0	0	0	0	0	0	0	0	0	1	2	2	1	0	2	0.42	1.085e-05	1	1	1	1	0	1
gi|18087855|ref|NP_542408.1|	1760	gi|18087855|ref|NP_542408.1|	dynein light chain 2, cytoplasmic [Homo sapiens]	0	0	0	0	0	0	0	0	0	0	0	0	0	0	0	0	0	0	0	0	0	0	0	0	0	0	0	0	0	0	0	0	0	0	0	0	0	0	0	0	0	0	0	0	0	0
gi|68160937|ref|NP_005073.2|	1502	gi|68160937|ref|NP_005073.2|	E3 ubiquitin/ISG15 ligase TRIM25 [Homo sapiens]	0	0	0	0	0	0	0	0	1	1	1	1	0	1	2.22	9.42e-06	1	1	1	1	0	1	2.22	1.248e-05	0	0	0	0	0	0	0	0	0	0	0	0	0	0	0	0	0	0	0	0	0	0
gi|157738609|ref|NP_078878.3|	1490	gi|157738609|ref|NP_078878.3|	E3 ubiquitin-protein ligase HECTD3 [Homo sapiens]	0	0	0	0	0	0	0	0	2	3	3	2	0	3	3.72	2.068e-05	1	2	2	1	0	2	1.63	1.827e-05	0	0	0	0	0	0	0	0	0	0	0	0	0	0	0	0	0	0	0	0	0	0
gi|61676188|ref|NP_113584.3|	299	gi|61676188|ref|NP_113584.3|	E3 ubiquitin-protein ligase HUWE1 [Homo sapiens]	2	4	4	2	0	4	1.12	8.9e-06	3	8	8	3	0	8	1.26	1.086e-05	3	9	9	3	0	9	1.14	1.618e-05	2	4	4	2	0	4	1.44	1.415e-05	1	1	1	1	0	1	0.5	3.83e-06	0	0	0	0	0	0
gi|46852178|ref|NP_064507.3|	485	gi|46852178|ref|NP_064507.3|	E3 ubiquitin-protein ligase KCMF1 [Homo sapiens]	2	11	11	2	0	11	4.46	0.00028109	6	39	39	6	0	39	18.11	0.00060759	6	11	11	6	0	11	17.59	0.00022706	1	1	1	1	0	1	3.41	4.061e-05	1	5	5	1	0	5	4.46	0.00022008	0	0	0	0	0	0
gi|30348954|ref|NP_065825.1|	275	gi|30348954|ref|NP_065825.1|	E3 ubiquitin-protein ligase MIB1 [Homo sapiens]	3	7	7	3	0	7	5.96	6.774e-05	11	22	22	11	0	22	16	0.00012981	3	6	6	3	0	6	4.37	4.691e-05	1	2	2	1	0	2	1.89	3.076e-05	2	3	3	2	0	3	3.18	5.001e-05	1	1	1	1	0	1
gi|37588869|ref|NP_071347.2|	471	gi|37588869|ref|NP_071347.2|	E3 ubiquitin-protein ligase RNF123 [Homo sapiens]	0	0	0	0	0	0	0	0	0	0	0	0	0	0	0	0	2	3	3	2	0	3	2.74	1.796e-05	5	9	9	5	0	9	7.53	0.00010599	1	5	5	1	0	5	1.14	6.381e-05	0	0	0	0	0	0
gi|82659109|ref|NP_065816.2|	298	gi|82659109|ref|NP_065816.2|	E3 ubiquitin-protein ligase UBR4 [Homo sapiens]	5	9	9	5	0	9	1.56	1.691e-05	29	65	65	29	0	65	7.52	7.444e-05	15	21	21	15	0	21	3.59	3.186e-05	6	9	9	6	0	9	2.3	2.687e-05	1	3	3	1	0	3	0.35	9.71e-06	0	0	0	0	0	0
gi|223005862|ref|NP_001034842.2|	581	gi|223005862|ref|NP_001034842.2|	echinoderm microtubule-associated protein-like 6 [Homo sapiens]	1	32	32	1	0	32	0.77	0.00015911	0	0	0	0	0	0	0	0	0	0	0	0	0	0	0	0	0	0	0	0	0	0	0	0	1	1	1	1	0	1	0.77	8.57e-06	1	1	1	1	0	1
gi|61835134|ref|NP_066549.2|	2429	gi|61835134|ref|NP_066549.2|	ecto-ADP-ribosyltransferase 4 precursor [Homo sapiens]	0	0	0	0	0	0	0	0	0	0	0	0	0	0	0	0	0	0	0	0	0	0	0	0	0	0	0	0	0	0	0	0	0	0	0	0	0	0	0	0	0	0	0	0	0	0
gi|30240932|ref|NP_006786.2|	595	gi|30240932|ref|NP_006786.2|	EH domain-containing protein 1 [Homo sapiens]	0	0	0	0	0	0	0	0	3	3	3	3	0	3	8.43	3.335e-05	6	15	15	6	0	15	12.73	0.00022091	1	1	1	1	0	1	2.06	2.898e-05	1	1	1	1	0	1	5.99	3.141e-05	0	0	0	0	0	0
gi|4503607|ref|NP_000117.1|	2654	gi|4503607|ref|NP_000117.1|	electron transfer flavoprotein subunit alpha, mitochondrial isoform a [Homo sapiens]	0	0	0	0	0	0	0	0	0	0	0	0	0	0	0	0	0	0	0	0	0	0	0	0	0	0	0	0	0	0	0	0	0	0	0	0	0	0	0	0	0	0	0	0	0	0
gi|119703746|ref|NP_004444.2|	2674	gi|119703746|ref|NP_004444.2|	electron transfer flavoprotein-ubiquinone oxidoreductase, mitochondrial precursor [Homo sapiens]	0	0	0	0	0	0	0	0	0	0	0	0	0	0	0	0	0	0	0	0	0	0	0	0	0	0	0	0	0	0	0	0	0	0	0	0	0	0	0	0	0	0	0	0	0	0
gi|4503471|ref|NP_001393.1|	466	gi|4503471|ref|NP_001393.1|	elongation factor 1-alpha 1 [Homo sapiens]	0	0	0	0	0	0	0	0	1	4	0	0	4	0	2.38	0	0	0	0	0	0	0	0	0	10	20	19	9	1	19.8636	35.06	0.0006653	4	12	7	3	5	10.1818	13.64	0.00036959	1	2	0	0	2	0
gi|4503483|ref|NP_001952.1|	467	gi|4503483|ref|NP_001952.1|	elongation factor 2 [Homo sapiens]	0	0	0	0	0	0	0	0	12	35	33	11	2	35	18.65	0.00024213	0	0	0	0	0	0	0	0	4	6	4	3	2	6	8.74	0.00010821	1	1	1	1	0	1	2.1	1.955e-05	0	0	0	0	0	0
gi|34147630|ref|NP_003312.3|	2545	gi|34147630|ref|NP_003312.3|	elongation factor Tu, mitochondrial precursor [Homo sapiens]	0	0	0	0	0	0	0	0	0	0	0	0	0	0	0	0	0	0	0	0	0	0	0	0	0	0	0	0	0	0	0	0	0	0	0	0	0	0	0	0	0	0	0	0	0	0
gi|148225659|ref|NP_055851.1|	184	gi|148225659|ref|NP_055851.1|	endonuclease domain-containing 1 protein precursor [Homo sapiens]	8	24	24	8	0	24	23.6	0.00046732	11	20	20	11	0	20	25.4	0.00023743	5	8	8	5	0	8	9	0.00012583	4	14	14	4	0	14	11.8	0.00043327	4	5	5	4	0	5	15.6	0.0001677	3	4	4	3	0	4
gi|9910352|ref|NP_064530.1|	2329	gi|9910352|ref|NP_064530.1|	endophilin-B2 [Homo sapiens]	0	0	0	0	0	0	0	0	0	0	0	0	0	0	0	0	0	0	0	0	0	0	0	0	1	2	2	1	0	2	3.8	7.835e-05	0	0	0	0	0	0	0	0	0	0	0	0	0	0
gi|194306629|ref|NP_001123612.1|	1611	gi|194306629|ref|NP_001123612.1|	endoplasmic reticulum aminopeptidase 2 [Homo sapiens]	0	0	0	0	0	0	0	0	1	1	1	1	0	1	1.35	6.18e-06	0	0	0	0	0	0	0	0	0	0	0	0	0	0	0	0	0	0	0	0	0	0	0	0	0	0	0	0	0	0
gi|55749804|ref|NP_079172.2|	2236	gi|55749804|ref|NP_079172.2|	endoplasmic reticulum metallopeptidase 1 [Homo sapiens]	0	0	0	0	0	0	0	0	1	3	3	1	0	3	1.33	1.97e-05	0	0	0	0	0	0	0	0	0	0	0	0	0	0	0	0	0	0	0	0	0	0	0	0	0	0	0	0	0	0
gi|5803013|ref|NP_006808.1|	1014	gi|5803013|ref|NP_006808.1|	endoplasmic reticulum resident protein 29 isoform 1 precursor [Homo sapiens]	0	0	0	0	0	0	0	0	1	1	1	1	0	1	3.83	2.274e-05	0	0	0	0	0	0	0	0	1	1	1	1	0	1	6.13	5.929e-05	0	0	0	0	0	0	0	0	0	0	0	0	0	0
gi|52487191|ref|NP_055866.1|	85	gi|52487191|ref|NP_055866.1|	endoplasmic reticulum resident protein 44 precursor [Homo sapiens]	11	38	38	11	0	38	37.44	0.00091123	14	87	87	14	0	87	38.18	0.00127193	7	51	51	7	0	51	24.38	0.0009879	17	104	104	17	0	104	48.52	0.00396378	5	8	8	5	0	8	15.76	0.00033045	8	25	25	8	0	25
gi|72534712|ref|NP_001026881.1|	1592	gi|72534712|ref|NP_001026881.1|	endoplasmic reticulum-Golgi intermediate compartment protein 1 [Homo sapiens]	0	0	0	0	0	0	0	0	1	2	2	1	0	2	4.83	4.094e-05	0	0	0	0	0	0	0	0	0	0	0	0	0	0	0	0	0	0	0	0	0	0	0	0	0	0	0	0	0	0
gi|50959176|ref|NP_057654.2|	537	gi|50959176|ref|NP_057654.2|	endoplasmic reticulum-Golgi intermediate compartment protein 2 [Homo sapiens]	2	2	2	2	0	2	9.28	5.165e-05	4	9	9	4	0	9	14.85	0.0001417	0	0	0	0	0	0	0	0	4	9	9	4	0	9	17.24	0.00036941	1	3	3	1	0	3	5.84	0.00013345	1	2	2	1	0	2
gi|4507677|ref|NP_003290.1|	74	gi|4507677|ref|NP_003290.1|	endoplasmin precursor [Homo sapiens]	11	27	26	10	1	27	18.31	0.00032736	15	55	51	14	4	55	20.3	0.00040655	14	38	32	12	6	37.0094	19.55	0.00036246	21	49	49	21	0	49	34.25	0.00094424	13	25	25	13	0	25	18.43	0.00052212	13	27	19	10	8	26.7143
gi|4503595|ref|NP_000493.1|	330	gi|4503595|ref|NP_000493.1|	eosinophil peroxidase preproprotein [Homo sapiens]	3	7	7	3	0	7	5.45	9.532e-05	0	0	0	0	0	0	0	0	2	3	3	2	0	3	3.64	3.3e-05	1	1	1	1	0	1	1.96	2.164e-05	1	2	2	1	0	2	1.96	4.691e-05	4	7	7	4	0	7
gi|4503593|ref|NP_001972.1|	353	gi|4503593|ref|NP_001972.1|	epidermal growth factor receptor substrate 15 isoform A [Homo sapiens]	17	56	56	17	0	56	27.9	0.00060849	20	64	64	20	0	64	32.03	0.00042398	12	32	32	12	0	32	21.09	0.00028087	14	38	38	14	0	38	34.04	0.00065626	3	11	11	3	0	11	5.25	0.00020589	5	7	7	5	0	7
gi|385428859|ref|NP_001245303.1|	349	gi|385428859|ref|NP_001245303.1|	epidermal growth factor receptor substrate 15-like 1 isoform 1 [Homo sapiens]	16	44	44	16	0	44	29.56	0.00047074	27	67	67	27	0	67	41.98	0.00043702	7	13	13	7	0	13	10.44	0.00011235	14	41	41	14	0	41	26.48	0.00069718	8	23	23	8	0	23	17.25	0.00042387	5	6	6	5	0	6
gi|209862837|ref|NP_001129490.1|	1829	gi|209862837|ref|NP_001129490.1|	epoxide hydrolase 1 precursor [Homo sapiens]	0	0	0	0	0	0	0	0	0	0	0	0	0	0	0	0	0	0	0	0	0	0	0	0	0	0	0	0	0	0	0	0	0	0	0	0	0	0	0	0	0	0	0	0	0	0
gi|118582267|ref|NP_001071645.1|	1888	gi|118582267|ref|NP_001071645.1|	equilibrative nucleoside transporter 1 [Homo sapiens]	0	0	0	0	0	0	0	0	0	0	0	0	0	0	0	0	0	0	0	0	0	0	0	0	0	0	0	0	0	0	0	0	0	0	0	0	0	0	0	0	0	0	0	0	0	0
gi|154800489|ref|NP_001094096.1|	483	gi|154800489|ref|NP_001094096.1|	erlin-1 [Homo sapiens]	1	2	0	0	2	1	3.45	2.798e-05	6	14	10	5	4	11.4815	21.55	0.00019583	1	1	0	0	1	0.5	3.45	1.13e-05	3	5	1	1	4	2	11.78	8.893e-05	1	2	2	1	0	2	4.89	9.638e-05	0	0	0	0	0	0
gi|6005721|ref|NP_009106.1|	486	gi|6005721|ref|NP_009106.1|	erlin-2 isoform 1 [Homo sapiens]	1	2	0	0	2	1	3.54	2.872e-05	6	21	17	5	4	19.5185	17.7	0.00034176	1	1	0	0	1	0.5	3.54	1.16e-05	5	7	3	3	4	6	17.7	0.00027388	1	4	4	1	0	4	5.9	0.00019788	0	0	0	0	0	0
gi|7657069|ref|NP_055399.1|	1712	gi|7657069|ref|NP_055399.1|	ERO1-like protein alpha precursor [Homo sapiens]	0	0	0	0	0	0	0	0	0	0	0	0	0	0	0	0	0	0	0	0	0	0	0	0	2	3	3	2	0	3	10.04	9.919e-05	0	0	0	0	0	0	0	0	0	0	0	0	0	0
gi|38016911|ref|NP_004090.4|	28	gi|38016911|ref|NP_004090.4|	erythrocyte band 7 integral membrane protein isoform a [Homo sapiens]	24	831	831	24	0	831	67.36	0.0280918	18	175	175	18	0	175	57.64	0.00360673	16	52	52	16	0	52	56.6	0.00141997	15	81	81	15	0	81	50.69	0.00435206	12	62	62	12	0	62	47.57	0.00361029	19	91	91	19	0	91
gi|166362735|ref|NP_000110.2|	32	gi|166362735|ref|NP_000110.2|	erythrocyte membrane protein band 4.2 isoform 1 [Homo sapiens]	31	540	540	31	0	540	55.62	0.00729172	23	74	74	23	0	74	36.75	0.00060921	16	52	52	16	0	52	29.96	0.0005672	20	78	78	20	0	78	32.59	0.00167402	23	136	136	23	0	136	41.47	0.00316334	29	184	184	29	0	184
gi|63054855|ref|NP_001017922.1|	205	gi|63054855|ref|NP_001017922.1|	erythroid membrane-associated protein precursor [Homo sapiens]	8	53	53	8	0	53	23.58	0.00108631	3	9	9	3	0	9	9.89	0.00011246	3	7	7	3	0	7	6.74	0.0001159	2	5	5	2	0	5	7.58	0.00016288	3	7	7	3	0	7	9.68	0.00024714	1	4	4	1	0	4
gi|21361495|ref|NP_054758.2|	1628	gi|21361495|ref|NP_054758.2|	ester hydrolase C11orf54 [Homo sapiens]	0	0	0	0	0	0	0	0	1	1	1	1	0	1	6.42	2.24e-05	0	0	0	0	0	0	0	0	0	0	0	0	0	0	0	0	0	0	0	0	0	0	0	0	0	0	0	0	0	0
gi|142976729|ref|NP_057329.2|	1736	gi|142976729|ref|NP_057329.2|	estradiol 17-beta-dehydrogenase 11 precursor [Homo sapiens]	0	0	0	0	0	0	0	0	0	0	0	0	0	0	0	0	0	0	0	0	0	0	0	0	1	1	1	1	0	1	5.33	5.158e-05	0	0	0	0	0	0	0	0	0	0	0	0	0	0
gi|7705855|ref|NP_057226.1|	1848	gi|7705855|ref|NP_057226.1|	estradiol 17-beta-dehydrogenase 12 [Homo sapiens]	0	0	0	0	0	0	0	0	0	0	0	0	0	0	0	0	0	0	0	0	0	0	0	0	0	0	0	0	0	0	0	0	0	0	0	0	0	0	0	0	0	0	0	0	0	0
gi|4503529|ref|NP_001407.1|	141	gi|4503529|ref|NP_001407.1|	eukaryotic initiation factor 4A-I isoform 1 [Homo sapiens]	6	18	3	2	15	18	19.7	0.00043164	11	20	7	4	13	20	22.17	0.0002924	14	39	22	6	17	38.5385	34.98	0.00074651	15	36	22	12	14	36	53.45	0.00137208	10	23	16	7	7	23	35.22	0.00095005	3	5	4	2	1	5
gi|83700235|ref|NP_001958.2|	189	gi|83700235|ref|NP_001958.2|	eukaryotic initiation factor 4A-II [Homo sapiens]	4	15	0	0	15	0	13.02	0	7	13	0	0	13	0	13.02	0	8	17	0	0	17	0	17.69	0	3	14	0	0	14	0	9.58	0	3	7	0	0	7	0	9.58	0	1	1	0	0	1	0
gi|7661920|ref|NP_055555.1|	192	gi|7661920|ref|NP_055555.1|	eukaryotic initiation factor 4A-III [Homo sapiens]	1	8	0	0	8	0	3.89	0	1	2	0	0	2	0	3.89	0	3	7	4	2	3	4.46154	10.95	8.537e-05	1	11	0	0	11	0	3.89	0	1	3	0	0	3	0	3.89	0	1	1	0	0	1	0
gi|4759034|ref|NP_004721.1|	1480	gi|4759034|ref|NP_004721.1|	eukaryotic peptide chain release factor subunit 1 [Homo sapiens]	0	0	0	0	0	0	0	0	3	9	9	3	0	9	9.15	0.00012224	1	2	2	1	0	2	2.97	3.599e-05	0	0	0	0	0	0	0	0	0	0	0	0	0	0	0	0	0	0	0	0	0	0
gi|4758256|ref|NP_004085.1|	862	gi|4758256|ref|NP_004085.1|	eukaryotic translation initiation factor 2 subunit 1 [Homo sapiens]	0	0	0	0	0	0	0	0	0	0	0	0	0	0	0	0	3	6	6	3	0	6	9.21	0.0001498	1	2	2	1	0	2	6.35	9.825e-05	0	0	0	0	0	0	0	0	1	1	1	1	0	1
gi|29826335|ref|NP_003899.2|	1101	gi|29826335|ref|NP_003899.2|	eukaryotic translation initiation factor 2 subunit 2 [Homo sapiens]	0	0	0	0	0	0	0	0	0	0	0	0	0	0	0	0	0	0	0	0	0	0	0	0	1	2	2	1	0	2	5.11	9.294e-05	0	0	0	0	0	0	0	0	1	2	2	1	0	2
gi|4503507|ref|NP_001406.1|	772	gi|4503507|ref|NP_001406.1|	eukaryotic translation initiation factor 2 subunit 3 [Homo sapiens]	0	0	0	0	0	0	0	0	1	1	1	1	0	1	2.97	1.258e-05	1	2	2	1	0	2	2.33	3.332e-05	2	2	2	2	0	2	10.59	6.557e-05	1	1	1	1	0	1	5.3	3.553e-05	0	0	0	0	0	0
gi|4503519|ref|NP_003745.1|	2324	gi|4503519|ref|NP_003745.1|	eukaryotic translation initiation factor 3 subunit F [Homo sapiens]	0	0	0	0	0	0	0	0	0	0	0	0	0	0	0	0	0	0	0	0	0	0	0	0	1	2	2	1	0	2	5.32	8.669e-05	0	0	0	0	0	0	0	0	0	0	0	0	0	0
gi|4503513|ref|NP_003748.1|	2314	gi|4503513|ref|NP_003748.1|	eukaryotic translation initiation factor 3 subunit I [Homo sapiens]	0	0	0	0	0	0	0	0	0	0	0	0	0	0	0	0	0	0	0	0	0	0	0	0	2	3	3	2	0	3	10.46	0.00014284	0	0	0	0	0	0	0	0	0	0	0	0	0	0
gi|37537716|ref|NP_892116.2|	2667	gi|37537716|ref|NP_892116.2|	eukaryotic translation initiation factor 5 [Homo sapiens]	0	0	0	0	0	0	0	0	0	0	0	0	0	0	0	0	0	0	0	0	0	0	0	0	0	0	0	0	0	0	0	0	0	0	0	0	0	0	0	0	0	0	0	0	0	0
gi|392494084|ref|NP_001254739.1|	771	gi|392494084|ref|NP_001254739.1|	eukaryotic translation initiation factor 6 isoform a [Homo sapiens]	0	0	0	0	0	0	0	0	3	5	5	3	0	5	23.67	0.00012114	4	7	7	4	0	7	18.78	0.0002247	2	5	5	2	0	5	23.67	0.0003158	1	6	6	1	0	6	9.8	0.0004107	0	0	0	0	0	0
gi|44921615|ref|NP_787072.2|	1617	gi|44921615|ref|NP_787072.2|	exocyst complex component 8 [Homo sapiens]	0	0	0	0	0	0	0	0	1	1	1	1	0	1	1.93	8.19e-06	0	0	0	0	0	0	0	0	0	0	0	0	0	0	0	0	0	0	0	0	0	0	0	0	0	0	0	0	0	0
gi|4507943|ref|NP_003391.1|	445	gi|4507943|ref|NP_003391.1|	exportin-1 [Homo sapiens]	0	0	0	0	0	0	0	0	4	17	17	4	0	17	5.14	9.422e-05	2	3	3	2	0	3	2.05	2.203e-05	1	1	1	1	0	1	2.33	1.445e-05	1	2	2	1	0	2	1.12	3.132e-05	0	0	0	0	0	0
gi|29029559|ref|NP_001307.2|	2544	gi|29029559|ref|NP_001307.2|	exportin-2 isoform 1 [Homo sapiens]	0	0	0	0	0	0	0	0	0	0	0	0	0	0	0	0	0	0	0	0	0	0	0	0	0	0	0	0	0	0	0	0	0	0	0	0	0	0	0	0	0	0	0	0	0	0
gi|154448892|ref|NP_055839.3|	452	gi|154448892|ref|NP_055839.3|	exportin-7 [Homo sapiens]	0	0	0	0	0	0	0	0	11	19	19	11	0	19	15.27	0.00010375	4	7	7	4	0	7	4.14	5.065e-05	0	0	0	0	0	0	0	0	1	3	3	1	0	3	2.3	4.628e-05	1	1	1	1	0	1
gi|45387945|ref|NP_065779.1|	865	gi|45387945|ref|NP_065779.1|	extended synaptotagmin-2 [Homo sapiens]	0	0	0	0	0	0	0	0	0	0	0	0	0	0	0	0	1	1	1	1	0	1	2.13	8.81e-06	1	1	1	1	0	1	1.46	1.733e-05	0	0	0	0	0	0	0	0	0	0	0	0	0	0
gi|5453597|ref|NP_006126.1|	329	gi|5453597|ref|NP_006126.1|	F-actin-capping protein subunit alpha-1 [Homo sapiens]	2	7	6	1	1	7	9.79	0.00023829	0	0	0	0	0	0	0	0	3	4	3	2	1	4	13.99	0.00010999	1	4	4	1	0	4	6.29	0.00021642	1	2	2	1	0	2	6.29	0.00011728	1	2	2	1	0	2
gi|5453599|ref|NP_006127.1|	757	gi|5453599|ref|NP_006127.1|	F-actin-capping protein subunit alpha-2 [Homo sapiens]	1	1	0	0	1	0	3.5	0	0	0	0	0	0	0	0	0	1	1	0	0	1	0	3.5	0	0	0	0	0	0	0	0	0	0	0	0	0	0	0	0	0	1	1	1	1	0	1
gi|4826659|ref|NP_004921.1|	758	gi|4826659|ref|NP_004921.1|	F-actin-capping protein subunit beta isoform 1 [Homo sapiens]	1	5	5	1	0	5	9.19	0.00017897	0	0	0	0	0	0	0	0	0	0	0	0	0	0	0	0	4	14	14	4	0	14	23.9	0.00079646	3	7	7	3	0	7	14.71	0.00043159	5	11	11	5	0	11
gi|4507115|ref|NP_003079.1|	1071	gi|4507115|ref|NP_003079.1|	fascin [Homo sapiens]	0	0	0	0	0	0	0	0	0	0	0	0	0	0	0	0	1	2	2	1	0	2	3.25	3.19e-05	1	2	2	1	0	2	3.25	6.277e-05	1	1	1	1	0	1	3.25	3.402e-05	0	0	0	0	0	0
gi|41872631|ref|NP_004095.4|	617	gi|41872631|ref|NP_004095.4|	fatty acid synthase [Homo sapiens]	0	0	0	0	0	0	0	0	1	1	1	1	0	1	0.68	2.36e-06	1	2	2	1	0	2	0.68	6.26e-06	1	1	1	1	0	1	1.04	6.16e-06	0	0	0	0	0	0	0	0	0	0	0	0	0	0
gi|50878302|ref|NP_001002901.1|	653	gi|50878302|ref|NP_001002901.1|	Fc receptor-like B precursor [Homo sapiens]	0	0	0	0	0	0	0	0	1	1	1	1	0	1	2.35	1.393e-05	1	1	1	1	0	1	2.35	1.846e-05	0	0	0	0	0	0	0	0	0	0	0	0	0	0	0	0	0	0	0	0	0	0
gi|226371723|ref|NP_620137.2|	391	gi|226371723|ref|NP_620137.2|	FCH domain only protein 2 isoform a [Homo sapiens]	1	1	1	1	0	1	1.6	1.202e-05	5	13	13	5	0	13	7.78	9.526e-05	4	7	7	4	0	7	5.56	6.796e-05	2	2	2	2	0	2	5.06	3.821e-05	1	2	2	1	0	2	2.35	4.141e-05	1	1	1	1	0	1
gi|56682959|ref|NP_002023.2|	679	gi|56682959|ref|NP_002023.2|	ferritin heavy chain [Homo sapiens]	5	11	11	5	0	11	39.34	0.00058521	11	43	43	11	0	43	52.46	0.00139472	1	3	3	1	0	3	6.01	0.00012893	1	1	1	1	0	1	13.11	8.456e-05	0	0	0	0	0	0	0	0	0	0	0	0	0	0
gi|20149498|ref|NP_000137.2|	1510	gi|20149498|ref|NP_000137.2|	ferritin light chain [Homo sapiens]	0	0	0	0	0	0	0	0	3	7	7	3	0	7	23.43	0.00023743	0	0	0	0	0	0	0	0	3	4	4	3	0	4	28.57	0.00035369	0	0	0	0	0	0	0	0	0	0	0	0	0	0
gi|70906435|ref|NP_005132.2|	929	gi|70906435|ref|NP_005132.2|	fibrinogen beta chain isoform 1 preproprotein [Homo sapiens]	1	1	1	1	0	1	2.85	1.983e-05	0	0	0	0	0	0	0	0	1	2	2	1	0	2	3.05	3.203e-05	0	0	0	0	0	0	0	0	0	0	0	0	0	0	0	0	0	0	0	0	0	0
gi|150010552|ref|NP_056073.1|	928	gi|150010552|ref|NP_056073.1|	FK506-binding protein 15 [Homo sapiens]	1	2	2	1	0	2	1.97	1.597e-05	0	0	0	0	0	0	0	0	2	4	4	2	0	4	2.38	2.581e-05	0	0	0	0	0	0	0	0	0	0	0	0	0	0	0	0	1	2	2	1	0	2
gi|4502419|ref|NP_000704.1|	4	gi|4502419|ref|NP_000704.1|	flavin reductase (NADPH) [Homo sapiens]	11	118	118	11	0	118	58.25	0.00557682	12	421	421	12	0	421	58.25	0.0121306	14	476	476	14	0	476	61.65	0.0181722	13	130	130	13	0	130	82.04	0.00976514	11	145	145	11	0	145	61.65	0.0118044	9	39	39	9	0	39
gi|5031699|ref|NP_005794.1|	17	gi|5031699|ref|NP_005794.1|	flotillin-1 [Homo sapiens]	44	919	919	44	0	919	76.11	0.0209536	38	473	473	38	0	473	69.09	0.00657509	9	21	21	9	0	21	29.04	0.00038678	20	61	61	20	0	61	41.69	0.00221057	20	98	98	20	0	98	59.02	0.00384894	26	79	79	26	0	79
gi|94538362|ref|NP_004466.2|	66	gi|94538362|ref|NP_004466.2|	flotillin-2 [Homo sapiens]	23	244	244	23	0	244	50.47	0.00555031	19	155	155	19	0	155	45.56	0.00214959	6	27	27	6	0	27	16.12	0.00049612	3	9	9	3	0	9	8.64	0.00032539	6	22	22	6	0	22	14.72	0.00086203	5	14	14	5	0	14
gi|11545906|ref|NP_071441.1|	408	gi|11545906|ref|NP_071441.1|	fructosamine-3-kinase [Homo sapiens]	2	13	13	2	0	13	5.5	0.0004096	5	16	16	5	0	16	17.15	0.00030735	10	25	25	10	0	25	27.51	0.00063628	4	5	5	4	0	5	13.92	0.00025039	0	0	0	0	0	0	0	0	1	1	1	1	0	1
gi|4885063|ref|NP_005156.1|	835	gi|4885063|ref|NP_005156.1|	fructose-bisphosphate aldolase C [Homo sapiens]	0	0	0	0	0	0	0	0	1	3	0	0	3	0	7.42	0	0	0	0	0	0	0	0	0	1	5	0	0	5	0	7.69	0	0	0	0	0	0	0	0	0	2	2	1	1	1	2
gi|19743875|ref|NP_000134.2|	1725	gi|19743875|ref|NP_000134.2|	fumarate hydratase, mitochondrial [Homo sapiens]	0	0	0	0	0	0	0	0	0	0	0	0	0	0	0	0	0	0	0	0	0	0	0	0	1	2	2	1	0	2	2.16	6.068e-05	0	0	0	0	0	0	0	0	0	0	0	0	0	0
gi|4557587|ref|NP_000128.1|	979	gi|4557587|ref|NP_000128.1|	fumarylacetoacetase [Homo sapiens]	0	0	0	0	0	0	0	0	1	1	1	1	0	1	3.1	1.417e-05	2	3	3	2	0	3	5.97	5.631e-05	0	0	0	0	0	0	0	0	0	0	0	0	0	0	0	0	1	1	1	1	0	1
gi|12408654|ref|NP_036332.2|	1529	gi|12408654|ref|NP_036332.2|	galactosylgalactosylxylosylprotein 3-beta-glucuronosyltransferase 3 [Homo sapiens]	0	0	0	0	0	0	0	0	1	1	1	1	0	1	4.18	1.772e-05	0	0	0	0	0	0	0	0	2	2	2	2	0	2	12.54	9.238e-05	0	0	0	0	0	0	0	0	0	0	0	0	0	0
gi|115430223|ref|NP_002297.2|	906	gi|115430223|ref|NP_002297.2|	galectin-3 isoform 1 [Homo sapiens]	2	2	2	2	0	2	10.4	7.789e-05	1	2	2	1	0	2	6	4.749e-05	0	0	0	0	0	0	0	0	2	2	2	2	0	2	10.4	0.00012379	0	0	0	0	0	0	0	0	0	0	0	0	0	0
gi|27436889|ref|NP_056167.1|	684	gi|27436889|ref|NP_056167.1|	GDP-fucose protein O-fucosyltransferase 1 isoform 1 precursor [Homo sapiens]	2	3	3	2	0	3	6.7	7.528e-05	4	7	7	4	0	7	10.82	0.00010709	1	1	1	1	0	1	4.12	2.027e-05	3	5	5	3	0	5	13.92	0.00019941	0	0	0	0	0	0	0	0	0	0	0	0	0	0
gi|4507709|ref|NP_003304.1|	493	gi|4507709|ref|NP_003304.1|	GDP-L-fucose synthase [Homo sapiens]	1	3	3	1	0	3	3.74	9.099e-05	3	12	12	3	0	12	14.33	0.00022189	8	25	25	8	0	25	38.01	0.0006125	1	1	1	1	0	1	5.92	4.821e-05	0	0	0	0	0	0	0	0	1	2	2	1	0	2
gi|4504165|ref|NP_000168.1|	2455	gi|4504165|ref|NP_000168.1|	gelsolin isoform a precursor [Homo sapiens]	0	0	0	0	0	0	0	0	0	0	0	0	0	0	0	0	0	0	0	0	0	0	0	0	0	0	0	0	0	0	0	0	0	0	0	0	0	0	0	0	0	0	0	0	0	0
gi|102469694|ref|NP_002299.2|;gi|111494237|ref|NP_001036150.1|;gi|111494239|ref|NP_001035167.2|;gi|6806890|ref|NP_033665.1|	780	gi|102469694|ref|NP_002299.2|	gi|102469694|ref|NP_002299.2|:galectin-9 isoform short [Homo sapiens] ;gi|111494237|ref|NP_001036150.1|:galectin-9B [Homo sapiens] ;gi|111494239|ref|NP_001035167.2|:galectin-9C [Homo sapiens] ;gi|6806890|ref|NP_033665.1|:galectin-9 isoform long [Homo sapiens] ;	0	0	0	0	0	0	0	0	2	3	3	2	0	3	6.19	5.513e-05	2	5	5	2	0	5	6.19	0.00012174	1	2	2	1	0	2	2.48	9.581e-05	0	0	0	0	0	0	0	0	2	2	2	2	0	2
gi|10800140|ref|NP_066406.1|;gi|16306566|ref|NP_003518.2|;gi|18105048|ref|NP_542160.1|;gi|20336752|ref|NP_619790.1|;gi|20336754|ref|NP_066402.2|;gi|21396484|ref|NP_003514.2|;gi|238624110|ref|NP_001154806.1|;gi|28173554|ref|NP_778225.1|;gi|4504259|ref|NP_003510.1|;gi|4504261|ref|NP_003511.1|;gi|4504263|ref|NP_003512.1|;gi|4504269|ref|NP_003515.1|;gi|4504277|ref|NP_003519.1|;gi|66912162|ref|NP_0010…	559	gi|10800140|ref|NP_066406.1|	gi|10800140|ref|NP_066406.1|:histone H2B type 1-B [Homo sapiens] ;gi|16306566|ref|NP_003518.2|:histone H2B type 1-O [Homo sapiens] ;gi|18105048|ref|NP_542160.1|:histone H2B type 1-K [Homo sapiens] ;gi|20336752|ref|NP_619790.1|:histone H2B type 1-D [Homo sapiens] ;gi|20336754|ref|NP_066402.2|:histone H2B type 1-J [Homo sapiens] ;gi|21396484|ref|NP_003514.2|:histone H2B type 1-C/E/F/G/I [Homo sapie…	3	6	6	3	0	6	11.9	0.00046361	2	7	7	2	0	7	11.9	0.00032976	0	0	0	0	0	0	0	0	0	0	0	0	0	0	0	0	0	0	0	0	0	0	0	0	0	0	0	0	0	0
gi|10835063|ref|NP_002511.1|;gi|40353734|ref|NP_954654.1|	1237	gi|10835063|ref|NP_002511.1|	gi|10835063|ref|NP_002511.1|:nucleophosmin isoform 1 [Homo sapiens] ;gi|40353734|ref|NP_954654.1|:nucleophosmin isoform 2 [Homo sapiens] ;	0	0	0	0	0	0	0	0	0	0	0	0	0	0	0	0	0	0	0	0	0	0	0	0	0	0	0	0	0	0	0	0	0	0	0	0	0	0	0	0	0	0	0	0	0	0
gi|10835143|ref|NP_000565.1|;gi|168693643|ref|NP_001108224.1|	1259	gi|10835143|ref|NP_000565.1|	gi|10835143|ref|NP_000565.1|:complement decay-accelerating factor isoform 1 preproprotein [Homo sapiens] ;gi|168693643|ref|NP_001108224.1|:complement decay-accelerating factor isoform 2 precursor [Homo sapiens] ;	0	0	0	0	0	0	0	0	0	0	0	0	0	0	0	0	0	0	0	0	0	0	0	0	0	0	0	0	0	0	0	0	0	0	0	0	0	0	0	0	0	0	0	0	0	0
gi|10863955|ref|NP_066977.1|;gi|17402893|ref|NP_478059.1|	1484	gi|10863955|ref|NP_066977.1|	gi|10863955|ref|NP_066977.1|:phosphoserine aminotransferase isoform 2 [Homo sapiens] ;gi|17402893|ref|NP_478059.1|:phosphoserine aminotransferase isoform 1 [Homo sapiens] ;	0	0	0	0	0	0	0	0	1	1	1	1	0	1	3.09	1.832e-05	2	3	3	2	0	3	6.79	7.282e-05	0	0	0	0	0	0	0	0	0	0	0	0	0	0	0	0	0	0	0	0	0	0
gi|108773793|ref|NP_001035810.1|;gi|109389365|ref|NP_000393.4|	403	gi|108773793|ref|NP_001035810.1|	gi|108773793|ref|NP_001035810.1|:glucose-6-phosphate 1-dehydrogenase isoform b [Homo sapiens] ;gi|109389365|ref|NP_000393.4|:glucose-6-phosphate 1-dehydrogenase isoform a [Homo sapiens] ;	1	1	1	1	0	1	3.11	1.89e-05	1	2	2	1	0	2	2.91	2.305e-05	1	1	1	1	0	1	1.75	1.527e-05	2	2	2	2	0	2	5.05	6.009e-05	2	2	2	2	0	2	6.02	6.513e-05	0	0	0	0	0	0
gi|10880989|ref|NP_067075.1|;gi|374081854|ref|NP_001243339.1|;gi|374081861|ref|NP_001243344.1|	2413	gi|10880989|ref|NP_067075.1|	gi|10880989|ref|NP_067075.1|:ras-related protein Rab-18 isoform 1 [Homo sapiens] ;gi|374081854|ref|NP_001243339.1|:ras-related protein Rab-18 isoform 2 [Homo sapiens] ;gi|374081861|ref|NP_001243344.1|:ras-related protein Rab-18 isoform 4 [Homo sapiens] ;	0	0	0	0	0	0	0	0	0	0	0	0	0	0	0	0	0	0	0	0	0	0	0	0	0	0	0	0	0	0	0	0	0	0	0	0	0	0	0	0	0	0	0	0	0	0
gi|109148552|ref|NP_476429.2|;gi|153791670|ref|NP_056932.2|	619	gi|109148552|ref|NP_476429.2|	gi|109148552|ref|NP_476429.2|:keratin, type II cytoskeletal 3 [Homo sapiens] ;gi|153791670|ref|NP_056932.2|:keratin, type II cytoskeletal 2 oral [Homo sapiens] ;	0	0	0	0	0	0	0	0	1	3	0	0	3	0	1.43	0	2	2	0	0	2	0	2.87	0	1	1	0	0	1	0.125	1.43	3.08e-06	0	0	0	0	0	0	0	0	0	0	0	0	0	0
gi|109148552|ref|NP_476429.2|;gi|153791670|ref|NP_056932.2|	620	gi|153791670|ref|NP_056932.2|	gi|109148552|ref|NP_476429.2|:keratin, type II cytoskeletal 3 [Homo sapiens] ;gi|153791670|ref|NP_056932.2|:keratin, type II cytoskeletal 2 oral [Homo sapiens] ;	0	0	0	0	0	0	0	0	2	4	0	0	4	0	2.82	0	3	3	0	0	3	0	4.23	0	1	1	0	0	1	0.125	1.41	3.03e-06	0	0	0	0	0	0	0	0	0	0	0	0	0	0
gi|10947135|ref|NP_001081.1|;gi|69354671|ref|NP_001020262.1|	1653	gi|10947135|ref|NP_001081.1|	gi|10947135|ref|NP_001081.1|:ATP-binding cassette sub-family F member 1 isoform b [Homo sapiens] ;gi|69354671|ref|NP_001020262.1|:ATP-binding cassette sub-family F member 1 isoform a [Homo sapiens] ;	0	0	0	0	0	0	0	0	0	0	0	0	0	0	0	0	1	1	1	1	0	1	1.61	9.75e-06	1	1	1	1	0	1	1.73	1.917e-05	0	0	0	0	0	0	0	0	0	0	0	0	0	0
gi|109637759|ref|NP_001035905.1|;gi|27765085|ref|NP_775083.1|;gi|298919189|ref|NP_001177371.1|	296	gi|109637759|ref|NP_001035905.1|	gi|109637759|ref|NP_001035905.1|:calpastatin isoform f [Homo sapiens] ;gi|27765085|ref|NP_775083.1|:calpastatin isoform b [Homo sapiens] ;gi|298919189|ref|NP_001177371.1|:calpastatin isoform m [Homo sapiens] ;	2	3	3	2	0	3	4.4	3.894e-05	3	7	7	3	0	7	7.47	5.54e-05	2	8	8	2	0	8	4.4	8.389e-05	2	4	4	2	0	4	4.13	8.253e-05	1	1	1	1	0	1	2	2.236e-05	0	0	0	0	0	0
gi|110224476|ref|NP_001035930.1|;gi|110224479|ref|NP_001035931.1|;gi|11386147|ref|NP_002769.1|	698	gi|110224476|ref|NP_001035930.1|	gi|110224476|ref|NP_001035930.1|:proactivator polypeptide isoform b preproprotein [Homo sapiens] ;gi|110224479|ref|NP_001035931.1|:proactivator polypeptide isoform c preproprotein [Homo sapiens] ;gi|11386147|ref|NP_002769.1|:proactivator polypeptide isoform a preproprotein [Homo sapiens] ;	2	8	8	2	0	8	5.88	0.00014779	4	12	12	4	0	12	7.97	0.00013516	2	3	3	2	0	3	4.93	4.477e-05	2	2	2	2	0	2	4.55	5.872e-05	0	0	0	0	0	0	0	0	0	0	0	0	0	0
gi|110227603|ref|NP_079509.5|;gi|205277394|ref|NP_001035997.2|	513	gi|110227603|ref|NP_079509.5|	gi|110227603|ref|NP_079509.5|:bifunctional coenzyme A synthase isoform a precursor [Homo sapiens] ;gi|205277394|ref|NP_001035997.2|:bifunctional coenzyme A synthase isoform c [Homo sapiens] ;	1	3	3	1	0	3	2.84	5.179e-05	1	2	2	1	0	2	2.84	2.105e-05	5	12	12	5	0	12	10.99	0.00016733	1	1	1	1	0	1	2.84	2.744e-05	0	0	0	0	0	0	0	0	0	0	0	0	0	0
gi|11034825|ref|NP_037415.1|;gi|33519455|ref|NP_877725.1|	2273	gi|11034825|ref|NP_037415.1|	gi|11034825|ref|NP_037415.1|:methionine adenosyltransferase 2 subunit beta isoform 1 [Homo sapiens] ;gi|33519455|ref|NP_877725.1|:methionine adenosyltransferase 2 subunit beta isoform 2 [Homo sapiens] ;	0	0	0	0	0	0	0	0	0	0	0	0	0	0	0	0	1	2	2	1	0	2	3.59	4.709e-05	0	0	0	0	0	0	0	0	0	0	0	0	0	0	0	0	0	0	0	0	0	0
gi|11038659|ref|NP_067610.1|;gi|110825974|ref|NP_055059.2|	1464	gi|11038659|ref|NP_067610.1|	gi|11038659|ref|NP_067610.1|:A disintegrin and metalloproteinase with thrombospondin motifs 2 isoform 2 preproprotein [Homo sapiens] ;gi|110825974|ref|NP_055059.2|:A disintegrin and metalloproteinase with thrombospondin motifs 2 isoform 1 preproprotein [Homo sapiens] ;	1	1	1	1	0	1	2.47	1.72e-05	0	0	0	0	0	0	0	0	0	0	0	0	0	0	0	0	0	0	0	0	0	0	0	0	0	0	0	0	0	0	0	0	0	0	0	0	0	0
gi|110815813|ref|NP_057460.3|;gi|384367970|ref|NP_001244928.1|	963	gi|110815813|ref|NP_057460.3|	gi|110815813|ref|NP_057460.3|:ankyrin repeat and FYVE domain-containing protein 1 isoform 1 [Homo sapiens] ;gi|384367970|ref|NP_001244928.1|:ankyrin repeat and FYVE domain-containing protein 1 isoform 3 [Homo sapiens] ;	0	0	0	0	0	0	0	0	1	1	1	1	0	1	2.48	5.07e-06	2	3	3	2	0	3	3.59	2.017e-05	1	1	1	1	0	1	2.48	1.323e-05	0	0	0	0	0	0	0	0	0	0	0	0	0	0
gi|113420249|ref|XP_001126758.1|;gi|13124773|ref|NP_057542.2|	1640	gi|113420249|ref|XP_001126758.1|	gi|113420249|ref|XP_001126758.1|:PREDICTED: protein FAM203B [Homo sapiens] ;gi|13124773|ref|NP_057542.2|:protein FAM203A [Homo sapiens] ;	0	0	0	0	0	0	0	0	0	0	0	0	0	0	0	0	1	2	2	1	0	2	3.08	4.033e-05	2	2	2	2	0	2	12.56	7.935e-05	0	0	0	0	0	0	0	0	0	0	0	0	0	0
gi|116063573|ref|NP_001447.2|;gi|160420317|ref|NP_001104026.1|	1869	gi|116063573|ref|NP_001447.2|	gi|116063573|ref|NP_001447.2|:filamin-A isoform 1 [Homo sapiens] ;gi|160420317|ref|NP_001104026.1|:filamin-A isoform 2 [Homo sapiens] ;	0	0	0	0	0	0	0	0	0	0	0	0	0	0	0	0	0	0	0	0	0	0	0	0	0	0	0	0	0	0	0	0	0	0	0	0	0	0	0	0	0	0	0	0	0	0
gi|116268103|ref|NP_001070736.1|;gi|385862220|ref|NP_001245349.1|;gi|385862222|ref|NP_116239.3|;gi|385862224|ref|NP_001245350.1|	2167	gi|116268103|ref|NP_001070736.1|	gi|116268103|ref|NP_001070736.1|:zinc finger FYVE domain-containing protein 19 isoform 1 [Homo sapiens] ;gi|385862220|ref|NP_001245349.1|:zinc finger FYVE domain-containing protein 19 isoform 2 [Homo sapiens] ;gi|385862222|ref|NP_116239.3|:zinc finger FYVE domain-containing protein 19 isoform 3 [Homo sapiens] ;gi|385862224|ref|NP_001245350.1|:zinc finger FYVE domain-containing protein 19 isoform …	1	2	2	1	0	2	3.61	4.134e-05	0	0	0	0	0	0	0	0	0	0	0	0	0	0	0	0	0	0	0	0	0	0	0	0	0	0	0	0	0	0	0	0	0	0	0	0	0	0
gi|11761629|ref|NP_068657.1|;gi|4503689|ref|NP_000499.1|	1708	gi|11761629|ref|NP_068657.1|	gi|11761629|ref|NP_068657.1|:fibrinogen alpha chain isoform alpha preproprotein [Homo sapiens] ;gi|4503689|ref|NP_000499.1|:fibrinogen alpha chain isoform alpha-E preproprotein [Homo sapiens] ;	0	0	0	0	0	0	0	0	0	0	0	0	0	0	0	0	0	0	0	0	0	0	0	0	1	1	1	1	0	1	2.64	2.403e-05	0	0	0	0	0	0	0	0	0	0	0	0	0	0
gi|117938759|ref|NP_536350.2|;gi|117938762|ref|NP_001070956.1|;gi|117938765|ref|NP_001070957.1|;gi|18426900|ref|NP_536351.1|;gi|4504047|ref|NP_000507.1|	2591	gi|117938759|ref|NP_536350.2|	gi|117938759|ref|NP_536350.2|:protein ALEX XLas [Homo sapiens] ;gi|117938762|ref|NP_001070956.1|:protein ALEX isoform f [Homo sapiens] ;gi|117938765|ref|NP_001070957.1|:protein ALEX isoform g [Homo sapiens] ;gi|18426900|ref|NP_536351.1|:protein ALEX GNASS [Homo sapiens] ;gi|4504047|ref|NP_000507.1|:protein ALEX GNASL [Homo sapiens] ;	0	0	0	0	0	0	0	0	0	0	0	0	0	0	0	0	0	0	0	0	0	0	0	0	0	0	0	0	0	0	0	0	0	0	0	0	0	0	0	0	0	0	0	0	0	0
gi|119395758|ref|NP_005210.3|;gi|119395760|ref|NP_001073280.1|	892	gi|119395758|ref|NP_005210.3|	gi|119395758|ref|NP_005210.3|:protein diaphanous homolog 1 isoform 1 [Homo sapiens] ;gi|119395760|ref|NP_001073280.1|:protein diaphanous homolog 1 isoform 2 [Homo sapiens] ;	0	0	0	0	0	0	0	0	0	0	0	0	0	0	0	0	0	0	0	0	0	0	0	0	1	1	1	1	0	1	1.42	1.217e-05	1	1	1	1	0	1	1.42	1.318e-05	0	0	0	0	0	0
gi|119874205|ref|NP_001073308.1|;gi|119874209|ref|NP_001073310.1|;gi|269914128|ref|NP_001161726.1|;gi|269954666|ref|NP_001073311.2|	2439	gi|119874205|ref|NP_001073308.1|	gi|119874205|ref|NP_001073308.1|:OCIA domain-containing protein 1 isoform 1 [Homo sapiens] ;gi|119874209|ref|NP_001073310.1|:OCIA domain-containing protein 1 isoform 3 [Homo sapiens] ;gi|269914128|ref|NP_001161726.1|:OCIA domain-containing protein 1 isoform 4 [Homo sapiens] ;gi|269954666|ref|NP_001073311.2|:OCIA domain-containing protein 1 isoform 2 [Homo sapiens] ;	0	0	0	0	0	0	0	0	0	0	0	0	0	0	0	0	0	0	0	0	0	0	0	0	0	0	0	0	0	0	0	0	0	0	0	0	0	0	0	0	0	0	0	0	0	0
gi|119943100|ref|NP_000523.2|;gi|295821216|ref|NP_001171485.1|	2334	gi|119943100|ref|NP_000523.2|	gi|119943100|ref|NP_000523.2|:propionyl-CoA carboxylase beta chain, mitochondrial isoform 1 [Homo sapiens] ;gi|295821216|ref|NP_001171485.1|:propionyl-CoA carboxylase beta chain, mitochondrial isoform 2 [Homo sapiens] ;	0	0	0	0	0	0	0	0	0	0	0	0	0	0	0	0	0	0	0	0	0	0	0	0	0	0	0	0	0	0	0	0	1	2	2	1	0	2	2.41	6.223e-05	0	0	0	0	0	0
gi|124248516|ref|NP_001035965.1|;gi|4885179|ref|NP_005208.1|	1792	gi|124248516|ref|NP_001035965.1|	gi|124248516|ref|NP_001035965.1|:neutrophil defensin 1 precursor [Homo sapiens] ;gi|4885179|ref|NP_005208.1|:neutrophil defensin 3 preproprotein [Homo sapiens] ;	0	0	0	0	0	0	0	0	0	0	0	0	0	0	0	0	0	0	0	0	0	0	0	0	0	0	0	0	0	0	0	0	0	0	0	0	0	0	0	0	0	0	0	0	0	0
gi|12545402|ref|NP_071772.1|;gi|4504561|ref|NP_001535.1|	2363	gi|12545402|ref|NP_071772.1|	gi|12545402|ref|NP_071772.1|:intercellular adhesion molecule 4 isoform 2 precursor [Homo sapiens] ;gi|4504561|ref|NP_001535.1|:intercellular adhesion molecule 4 isoform 1 precursor [Homo sapiens] ;	0	0	0	0	0	0	0	0	0	0	0	0	0	0	0	0	0	0	0	0	0	0	0	0	0	0	0	0	0	0	0	0	0	0	0	0	0	0	0	0	0	0	0	0	0	0
gi|12669909|ref|NP_075266.1|;gi|4758332|ref|NP_004449.1|	1669	gi|12669909|ref|NP_075266.1|	gi|12669909|ref|NP_075266.1|:long-chain-fatty-acid--CoA ligase 4 isoform 2 [Homo sapiens] ;gi|4758332|ref|NP_004449.1|:long-chain-fatty-acid--CoA ligase 4 isoform 1 [Homo sapiens] ;	0	0	0	0	0	0	0	0	0	0	0	0	0	0	0	0	1	1	1	1	0	1	2.25	1.106e-05	0	0	0	0	0	0	0	0	0	0	0	0	0	0	0	0	0	0	0	0	0	0
gi|13129018|ref|NP_076956.1|;gi|315360618|ref|NP_001186744.1|;gi|315360620|ref|NP_001186745.1|;gi|315360622|ref|NP_001186746.1|	2259	gi|13129018|ref|NP_076956.1|	gi|13129018|ref|NP_076956.1|:gamma-glutamylcyclotransferase isoform 1 [Homo sapiens] ;gi|315360618|ref|NP_001186744.1|:gamma-glutamylcyclotransferase isoform 2 [Homo sapiens] ;gi|315360620|ref|NP_001186745.1|:gamma-glutamylcyclotransferase isoform 3 [Homo sapiens] ;gi|315360622|ref|NP_001186746.1|:gamma-glutamylcyclotransferase isoform 4 [Homo sapiens] ;	0	0	0	0	0	0	0	0	0	0	0	0	0	0	0	0	1	2	2	1	0	2	5.85	8.366e-05	0	0	0	0	0	0	0	0	0	0	0	0	0	0	0	0	0	0	0	0	0	0
gi|13259508|ref|NP_075408.1|;gi|13259510|ref|NP_004073.2|;gi|205277392|ref|NP_001128512.1|;gi|205277396|ref|NP_001128513.1|;gi|299890871|ref|NP_001177765.1|;gi|299890875|ref|NP_001177766.1|	1076	gi|13259508|ref|NP_075408.1|	gi|13259508|ref|NP_075408.1|:dynactin subunit 1 isoform 2 [Homo sapiens] ;gi|13259510|ref|NP_004073.2|:dynactin subunit 1 isoform 1 [Homo sapiens] ;gi|205277392|ref|NP_001128512.1|:dynactin subunit 1 isoform 3 [Homo sapiens] ;gi|205277396|ref|NP_001128513.1|:dynactin subunit 1 isoform 4 [Homo sapiens] ;gi|299890871|ref|NP_001177765.1|:dynactin subunit 1 isoform 5 [Homo sapiens] ;gi|299890875|ref|…	0	0	0	0	0	0	0	0	0	0	0	0	0	0	0	0	1	1	1	1	0	1	2.19	6.87e-06	1	1	1	1	0	1	1.22	1.353e-05	0	0	0	0	0	0	0	0	0	0	0	0	0	0
gi|13273311|ref|NP_056042.1|;gi|34147487|ref|NP_598368.2|	1554	gi|13273311|ref|NP_056042.1|	gi|13273311|ref|NP_056042.1|:GDP-fucose protein O-fucosyltransferase 2 isoform A precursor [Homo sapiens] ;gi|34147487|ref|NP_598368.2|:GDP-fucose protein O-fucosyltransferase 2 isoform C precursor [Homo sapiens] ;	0	0	0	0	0	0	0	0	1	1	1	1	0	1	3.3	1.4e-05	0	0	0	0	0	0	0	0	1	2	2	1	0	2	3.3	7.299e-05	0	0	0	0	0	0	0	0	0	0	0	0	0	0
gi|13376212|ref|NP_079094.1|;gi|38327032|ref|NP_938143.1|	1082	gi|13376212|ref|NP_079094.1|	gi|13376212|ref|NP_079094.1|:ubiquitin-like modifier-activating enzyme 5 isoform 1 [Homo sapiens] ;gi|38327032|ref|NP_938143.1|:ubiquitin-like modifier-activating enzyme 5 isoform 2 [Homo sapiens] ;	0	0	0	0	0	0	0	0	0	0	0	0	0	0	0	0	2	5	5	2	0	5	5.2	9.733e-05	1	1	1	1	0	1	6.68	3.83e-05	0	0	0	0	0	0	0	0	0	0	0	0	0	0
gi|13376854|ref|NP_079517.1|;gi|283806625|ref|NP_001164562.1|	927	gi|13376854|ref|NP_079517.1|	gi|13376854|ref|NP_079517.1|:UBX domain-containing protein 6 isoform 1 [Homo sapiens] ;gi|283806625|ref|NP_001164562.1|:UBX domain-containing protein 6 isoform 2 [Homo sapiens] ;	1	2	2	1	0	2	4.31	4.415e-05	0	0	0	0	0	0	0	0	1	1	1	1	0	1	5.44	1.783e-05	0	0	0	0	0	0	0	0	1	2	2	1	0	2	4.31	7.606e-05	0	0	0	0	0	0
gi|13376886|ref|NP_079543.1|;gi|217416402|ref|NP_001129514.2|;gi|387528025|ref|NP_001248363.1|	2279	gi|13376886|ref|NP_079543.1|	gi|13376886|ref|NP_079543.1|:PTGES3L-AARSD1 protein isoform 2 [Homo sapiens] ;gi|217416402|ref|NP_001129514.2|:PTGES3L-AARSD1 protein isoform 1 [Homo sapiens] ;gi|387528025|ref|NP_001248363.1|:alanyl-tRNA editing protein Aarsd1 [Homo sapiens] ;	0	0	0	0	0	0	0	0	0	0	0	0	0	0	0	0	1	2	2	1	0	2	2.86	2.996e-05	0	0	0	0	0	0	0	0	0	0	0	0	0	0	0	0	0	0	0	0	0	0
gi|133925811|ref|NP_002261.3|;gi|23510381|ref|NP_694858.1|	2640	gi|133925811|ref|NP_002261.3|	gi|133925811|ref|NP_002261.3|:transportin-1 isoform 1 [Homo sapiens] ;gi|23510381|ref|NP_694858.1|:transportin-1 isoform 2 [Homo sapiens] ;	0	0	0	0	0	0	0	0	0	0	0	0	0	0	0	0	0	0	0	0	0	0	0	0	0	0	0	0	0	0	0	0	0	0	0	0	0	0	0	0	0	0	0	0	0	0
gi|134152674|ref|NP_001077054.1|;gi|31377798|ref|NP_004694.2|	2172	gi|134152674|ref|NP_001077054.1|	gi|134152674|ref|NP_001077054.1|:rab GTPase-binding effector protein 1 isoform 2 [Homo sapiens] ;gi|31377798|ref|NP_004694.2|:rab GTPase-binding effector protein 1 isoform 1 [Homo sapiens] ;	1	2	2	1	0	2	2.29	2.349e-05	0	0	0	0	0	0	0	0	0	0	0	0	0	0	0	0	0	0	0	0	0	0	0	0	0	0	0	0	0	0	0	0	0	0	0	0	0	0
gi|13435361|ref|NP_077739.1|;gi|4826702|ref|NP_004939.1|	2894	gi|13435361|ref|NP_077739.1|	gi|13435361|ref|NP_077739.1|:desmocollin-1 isoform Dsc1a preproprotein [Homo sapiens] ;gi|4826702|ref|NP_004939.1|:desmocollin-1 isoform Dsc1b preproprotein [Homo sapiens] ;	0	0	0	0	0	0	0	0	0	0	0	0	0	0	0	0	0	0	0	0	0	0	0	0	0	0	0	0	0	0	0	0	0	0	0	0	0	0	0	0	0	0	0	0	0	0
gi|13540594|ref|NP_110432.1|;gi|214010240|ref|NP_001135764.1|	2313	gi|13540594|ref|NP_110432.1|	gi|13540594|ref|NP_110432.1|:VIP36-like protein isoform 2 precursor [Homo sapiens] ;gi|214010240|ref|NP_001135764.1|:VIP36-like protein isoform 1 precursor [Homo sapiens] ;	0	0	0	0	0	0	0	0	0	0	0	0	0	0	0	0	0	0	0	0	0	0	0	0	3	3	3	3	0	3	10.63	0.0001334	0	0	0	0	0	0	0	0	0	0	0	0	0	0
gi|13904866|ref|NP_000982.2|;gi|209915581|ref|NP_001129606.1|;gi|209915584|ref|NP_001129607.1|;gi|209915586|ref|NP_001129608.1|;gi|209915588|ref|NP_001129609.1|	2325	gi|13904866|ref|NP_000982.2|	gi|13904866|ref|NP_000982.2|:60S ribosomal protein L28 isoform 2 [Homo sapiens] ;gi|209915581|ref|NP_001129606.1|:60S ribosomal protein L28 isoform 1 [Homo sapiens] ;gi|209915584|ref|NP_001129607.1|:60S ribosomal protein L28 isoform 3 [Homo sapiens] ;gi|209915586|ref|NP_001129608.1|:60S ribosomal protein L28 isoform 4 [Homo sapiens] ;gi|209915588|ref|NP_001129609.1|:60S ribosomal protein L28 isof…	0	0	0	0	0	0	0	0	0	0	0	0	0	0	0	0	0	0	0	0	0	0	0	0	1	2	2	1	0	2	5.11	0.0002259	0	0	0	0	0	0	0	0	0	0	0	0	0	0
gi|14043070|ref|NP_112420.1|;gi|4504445|ref|NP_002127.1|;gi|58761498|ref|NP_001011725.1|	1715	gi|14043070|ref|NP_112420.1|	gi|14043070|ref|NP_112420.1|:heterogeneous nuclear ribonucleoprotein A1 isoform b [Homo sapiens] ;gi|4504445|ref|NP_002127.1|:heterogeneous nuclear ribonucleoprotein A1 isoform a [Homo sapiens] ;gi|58761498|ref|NP_001011725.1|:heterogeneous nuclear ribonucleoprotein A1-like 2 [Homo sapiens] ;	0	0	0	0	0	0	0	0	0	0	0	0	0	0	0	0	0	0	0	0	0	0	0	0	1	1	1	1	0	1	5.65	4.16e-05	0	0	0	0	0	0	0	0	0	0	0	0	0	0
gi|14043072|ref|NP_112533.1|;gi|4504447|ref|NP_002128.1|	2454	gi|14043072|ref|NP_112533.1|	gi|14043072|ref|NP_112533.1|:heterogeneous nuclear ribonucleoproteins A2/B1 isoform B1 [Homo sapiens] ;gi|4504447|ref|NP_002128.1|:heterogeneous nuclear ribonucleoproteins A2/B1 isoform A2 [Homo sapiens] ;	0	0	0	0	0	0	0	0	0	0	0	0	0	0	0	0	0	0	0	0	0	0	0	0	0	0	0	0	0	0	0	0	0	0	0	0	0	0	0	0	0	0	0	0	0	0
gi|14141152|ref|NP_005959.2|;gi|157412270|ref|NP_112480.2|	2586	gi|14141152|ref|NP_005959.2|	gi|14141152|ref|NP_005959.2|:heterogeneous nuclear ribonucleoprotein M isoform a [Homo sapiens] ;gi|157412270|ref|NP_112480.2|:heterogeneous nuclear ribonucleoprotein M isoform b [Homo sapiens] ;	0	0	0	0	0	0	0	0	0	0	0	0	0	0	0	0	0	0	0	0	0	0	0	0	0	0	0	0	0	0	0	0	0	0	0	0	0	0	0	0	0	0	0	0	0	0
gi|14141157|ref|NP_036339.1|;gi|14141159|ref|NP_067676.2|	1741	gi|14141157|ref|NP_036339.1|	gi|14141157|ref|NP_036339.1|:heterogeneous nuclear ribonucleoprotein H3 isoform a [Homo sapiens] ;gi|14141159|ref|NP_067676.2|:heterogeneous nuclear ribonucleoprotein H3 isoform b [Homo sapiens] ;	0	0	0	0	0	0	0	0	0	0	0	0	0	0	0	0	0	0	0	0	0	0	0	0	0	0	0	0	0	0	0	0	1	1	1	1	0	1	4.91	4.847e-05	0	0	0	0	0	0
gi|14141161|ref|NP_004492.2|;gi|74136883|ref|NP_114032.2|	2703	gi|14141161|ref|NP_004492.2|	gi|14141161|ref|NP_004492.2|:heterogeneous nuclear ribonucleoprotein U isoform b [Homo sapiens] ;gi|74136883|ref|NP_114032.2|:heterogeneous nuclear ribonucleoprotein U isoform a [Homo sapiens] ;	0	0	0	0	0	0	0	0	0	0	0	0	0	0	0	0	0	0	0	0	0	0	0	0	0	0	0	0	0	0	0	0	0	0	0	0	0	0	0	0	0	0	0	0	0	0
gi|14141166|ref|NP_114366.1|;gi|14141168|ref|NP_005007.2|;gi|148833484|ref|NP_001092090.1|;gi|193083108|ref|NP_001122383.1|;gi|193083110|ref|NP_001122384.1|;gi|193083112|ref|NP_001122385.1|;gi|193083114|ref|NP_001122386.1|	952	gi|14141166|ref|NP_114366.1|	gi|14141166|ref|NP_114366.1|:poly(rC)-binding protein 2 isoform b [Homo sapiens] ;gi|14141168|ref|NP_005007.2|:poly(rC)-binding protein 2 isoform a [Homo sapiens] ;gi|148833484|ref|NP_001092090.1|:poly(rC)-binding protein 2 isoform c [Homo sapiens] ;gi|193083108|ref|NP_001122383.1|:poly(rC)-binding protein 2 isoform d [Homo sapiens] ;gi|193083110|ref|NP_001122384.1|:poly(rC)-binding protein 2 iso…	0	0	0	0	0	0	0	0	2	4	4	2	0	4	7.46	6.559e-05	1	4	4	1	0	4	3.87	8.69e-05	1	1	0	0	1	0	5.52	0	0	0	0	0	0	0	0	0	0	0	0	0	0	0
gi|14149627|ref|NP_006304.1|;gi|355330276|ref|NP_001239007.1|	1111	gi|14149627|ref|NP_006304.1|	gi|14149627|ref|NP_006304.1|:ubiquitin carboxyl-terminal hydrolase 15 isoform 2 [Homo sapiens] ;gi|355330276|ref|NP_001239007.1|:ubiquitin carboxyl-terminal hydrolase 15 isoform 1 [Homo sapiens] ;	0	0	0	0	0	0	0	0	0	0	0	0	0	0	0	0	0	0	0	0	0	0	0	0	1	2	2	1	0	2	3.15	3.251e-05	0	0	0	0	0	0	0	0	0	0	0	0	0	0
gi|14149680|ref|NP_056107.1|;gi|296317244|ref|NP_001171725.1|	914	gi|14149680|ref|NP_056107.1|	gi|14149680|ref|NP_056107.1|:extended synaptotagmin-1 isoform 2 [Homo sapiens] ;gi|296317244|ref|NP_001171725.1|:extended synaptotagmin-1 isoform 1 [Homo sapiens] ;	2	2	2	2	0	2	2.36	1.764e-05	1	1	1	1	0	1	1.09	5.38e-06	0	0	0	0	0	0	0	0	0	0	0	0	0	0	0	0	0	0	0	0	0	0	0	0	0	0	0	0	0	0
gi|14165435|ref|NP_112552.1|;gi|14165439|ref|NP_002131.2|	523	gi|14165435|ref|NP_112552.1|	gi|14165435|ref|NP_112552.1|:heterogeneous nuclear ribonucleoprotein K isoform b [Homo sapiens] ;gi|14165439|ref|NP_002131.2|:heterogeneous nuclear ribonucleoprotein K isoform a [Homo sapiens] ;	1	2	2	1	0	2	4.97	4.206e-05	2	5	5	2	0	5	5.18	6.41e-05	2	3	3	2	0	3	4.97	5.096e-05	0	0	0	0	0	0	0	0	1	1	1	1	0	1	4.97	3.622e-05	0	0	0	0	0	0
gi|14165464|ref|NP_114367.1|;gi|14165466|ref|NP_114368.1|;gi|4506243|ref|NP_002810.1|	280	gi|14165464|ref|NP_114367.1|	gi|14165464|ref|NP_114367.1|:polypyrimidine tract-binding protein 1 isoform b [Homo sapiens] ;gi|14165466|ref|NP_114368.1|:polypyrimidine tract-binding protein 1 isoform c [Homo sapiens] ;gi|4506243|ref|NP_002810.1|:polypyrimidine tract-binding protein 1 isoform a [Homo sapiens] ;	3	9	9	3	0	9	11.64	0.00015931	3	5	5	3	0	5	9.27	5.396e-05	3	14	14	3	0	14	9.27	0.00020019	3	5	5	3	0	5	9.45	0.00014067	2	6	6	2	0	6	5.64	0.00018295	1	1	1	1	0	1
gi|14210504|ref|NP_115882.1|;gi|194473724|ref|NP_001123996.1|	691	gi|14210504|ref|NP_115882.1|	gi|14210504|ref|NP_115882.1|:AP-1 complex subunit mu-1 isoform 2 [Homo sapiens] ;gi|194473724|ref|NP_001123996.1|:AP-1 complex subunit mu-1 isoform 1 [Homo sapiens] ;	2	5	5	2	0	5	5.67	0.00011508	1	1	1	1	0	1	2.36	1.403e-05	1	2	2	1	0	2	2.36	3.718e-05	2	2	2	2	0	2	9.22	7.316e-05	0	0	0	0	0	0	0	0	0	0	0	0	0	0
gi|14389309|ref|NP_116093.1|;gi|57013276|ref|NP_006073.2|	594	gi|14389309|ref|NP_116093.1|	gi|14389309|ref|NP_116093.1|:tubulin alpha-1C chain [Homo sapiens] ;gi|57013276|ref|NP_006073.2|:tubulin alpha-1B chain [Homo sapiens] ;	0	0	0	0	0	0	0	0	4	8	0	0	8	4	13.81	5.288e-05	3	3	0	0	3	1.25	9.58	2.189e-05	7	13	0	0	13	6.25	27.84	0.0002154	1	2	0	0	2	1	3.34	3.735e-05	0	0	0	0	0	0
gi|145309309|ref|NP_001034679.2|;gi|145309311|ref|NP_001034680.2|	795	gi|145309309|ref|NP_001034679.2|	gi|145309309|ref|NP_001034679.2|:probable ubiquitin carboxyl-terminal hydrolase FAF-X isoform 3 [Homo sapiens] ;gi|145309311|ref|NP_001034680.2|:probable ubiquitin carboxyl-terminal hydrolase FAF-X isoform 4 [Homo sapiens] ;	0	0	0	0	0	0	0	0	6	13	13	6	0	13	2.88	3.002e-05	5	6	6	5	0	6	2.18	1.836e-05	1	1	1	1	0	1	0.82	6.02e-06	0	0	0	0	0	0	0	0	0	0	0	0	0	0
gi|148277065|ref|NP_003321.3|;gi|148277071|ref|NP_001087240.1|;gi|33519430|ref|NP_877420.1|;gi|387598068|ref|NP_001248374.1|	578	gi|148277065|ref|NP_003321.3|	gi|148277065|ref|NP_003321.3|:thioredoxin reductase 1, cytoplasmic isoform 1 [Homo sapiens] ;gi|148277071|ref|NP_001087240.1|:thioredoxin reductase 1, cytoplasmic isoform 3 [Homo sapiens] ;gi|33519430|ref|NP_877420.1|:thioredoxin reductase 1, cytoplasmic isoform 2 [Homo sapiens] ;gi|387598068|ref|NP_001248374.1|:thioredoxin reductase 1, cytoplasmic isoform 4 [Homo sapiens] ;	1	1	1	1	0	1	2	1.767e-05	0	0	0	0	0	0	0	0	2	2	2	2	0	2	2.72	2.855e-05	0	0	0	0	0	0	0	0	0	0	0	0	0	0	0	0	0	0	0	0	0	0
gi|148727247|ref|NP_003472.2|;gi|148727331|ref|NP_001092006.1|	840	gi|148727247|ref|NP_003472.2|	gi|148727247|ref|NP_003472.2|:ubiquitin carboxyl-terminal hydrolase 5 isoform 2 [Homo sapiens] ;gi|148727331|ref|NP_001092006.1|:ubiquitin carboxyl-terminal hydrolase 5 isoform 1 [Homo sapiens] ;	0	0	0	0	0	0	0	0	1	1	1	1	0	1	2.99	7.11e-06	0	0	0	0	0	0	0	0	2	2	2	2	0	2	6.35	3.706e-05	0	0	0	0	0	0	0	0	0	0	0	0	0	0
gi|148746199|ref|NP_001092047.1|;gi|153252132|ref|NP_001093163.1|;gi|4506633|ref|NP_000984.1|	1524	gi|148746199|ref|NP_001092047.1|	gi|148746199|ref|NP_001092047.1|:60S ribosomal protein L31 isoform 2 [Homo sapiens] ;gi|153252132|ref|NP_001093163.1|:60S ribosomal protein L31 isoform 3 [Homo sapiens] ;gi|4506633|ref|NP_000984.1|:60S ribosomal protein L31 isoform 1 [Homo sapiens] ;	0	0	0	0	0	0	0	0	1	6	6	1	0	6	10.94	0.00027823	0	0	0	0	0	0	0	0	1	2	2	1	0	2	19.53	0.00024178	0	0	0	0	0	0	0	0	0	0	0	0	0	0
gi|148747437|ref|NP_060691.2|;gi|27735029|ref|NP_775739.1|;gi|348041379|ref|NP_001231695.1|	1586	gi|148747437|ref|NP_060691.2|	gi|148747437|ref|NP_060691.2|:MOB kinase activator 1A [Homo sapiens] ;gi|27735029|ref|NP_775739.1|:MOB kinase activator 1B isoform 2 [Homo sapiens] ;gi|348041379|ref|NP_001231695.1|:MOB kinase activator 1B isoform 1 [Homo sapiens] ;	0	0	0	0	0	0	0	0	1	1	1	1	0	1	5.56	2.748e-05	0	0	0	0	0	0	0	0	0	0	0	0	0	0	0	0	0	0	0	0	0	0	0	0	0	0	0	0	0	0
gi|149158692|ref|NP_004630.3|;gi|149158696|ref|NP_001092004.1|	1650	gi|149158692|ref|NP_004630.3|	gi|149158692|ref|NP_004630.3|:large proline-rich protein BAG6 isoform a [Homo sapiens] ;gi|149158696|ref|NP_001092004.1|:large proline-rich protein BAG6 isoform b [Homo sapiens] ;	0	0	0	0	0	0	0	0	0	0	0	0	0	0	0	0	4	6	6	4	0	6	4.59	4.168e-05	1	2	2	1	0	2	2.47	2.734e-05	0	0	0	0	0	0	0	0	0	0	0	0	0	0
gi|14916501|ref|NP_148982.1|;gi|214010222|ref|NP_001135755.1|;gi|214010226|ref|NP_001135757.1|;gi|214829241|ref|NP_001135756.1|;gi|4506703|ref|NP_001017.1|	1512	gi|14916501|ref|NP_148982.1|	gi|14916501|ref|NP_148982.1|:40S ribosomal protein S24 isoform a [Homo sapiens] ;gi|214010222|ref|NP_001135755.1|:40S ribosomal protein S24 isoform e [Homo sapiens] ;gi|214010226|ref|NP_001135757.1|:40S ribosomal protein S24 isoform d [Homo sapiens] ;gi|214829241|ref|NP_001135756.1|:40S ribosomal protein S24 isoform b [Homo sapiens] ;gi|4506703|ref|NP_001017.1|:40S ribosomal protein S24 isoform c…	0	0	0	0	0	0	0	0	4	11	11	4	0	11	20.77	0.00050225	0	0	0	0	0	0	0	0	4	9	9	4	0	9	30	0.00107128	0	0	0	0	0	0	0	0	0	0	0	0	0	0
gi|14917109|ref|NP_004059.2|;gi|68799814|ref|NP_001020376.1|	248	gi|14917109|ref|NP_004059.2|	gi|14917109|ref|NP_004059.2|:AP-2 complex subunit mu isoform a [Homo sapiens] ;gi|68799814|ref|NP_001020376.1|:AP-2 complex subunit mu isoform b [Homo sapiens] ;	11	57	57	11	0	57	24.14	0.00127572	14	43	43	14	0	43	24.83	0.00058674	10	23	23	10	0	23	20.69	0.00041582	14	57	57	14	0	57	35.63	0.00202763	6	15	15	6	0	15	13.33	0.00057829	4	6	6	4	0	6
gi|149589008|ref|NP_000276.2|;gi|260593663|ref|NP_001159528.1|	1743	gi|149589008|ref|NP_000276.2|	gi|149589008|ref|NP_000276.2|:xaa-Pro dipeptidase isoform 1 [Homo sapiens] ;gi|260593663|ref|NP_001159528.1|:xaa-Pro dipeptidase isoform 2 [Homo sapiens] ;	0	0	0	0	0	0	0	0	0	0	0	0	0	0	0	0	0	0	0	0	0	0	0	0	0	0	0	0	0	0	0	0	1	1	1	1	0	1	2.03	3.402e-05	0	0	0	0	0	0
gi|149999606|ref|NP_006293.2|;gi|225903430|ref|NP_001139630.1|	283	gi|149999606|ref|NP_006293.2|	gi|149999606|ref|NP_006293.2|:mannosyl-oligosaccharide glucosidase isoform 1 [Homo sapiens] ;gi|225903430|ref|NP_001139630.1|:mannosyl-oligosaccharide glucosidase isoform 2 [Homo sapiens] ;	2	5	5	2	0	5	3.58	5.816e-05	6	13	13	6	0	13	10.51	9.219e-05	1	1	1	1	0	1	2.15	9.4e-06	3	7	7	3	0	7	4.18	0.00012941	1	2	2	1	0	2	2.63	4.007e-05	1	2	2	1	0	2
gi|153792590|ref|NP_001017963.2|;gi|154146191|ref|NP_005339.3|	470	gi|153792590|ref|NP_001017963.2|	gi|153792590|ref|NP_001017963.2|:heat shock protein HSP 90-alpha isoform 1 [Homo sapiens] ;gi|154146191|ref|NP_005339.3|:heat shock protein HSP 90-alpha isoform 2 [Homo sapiens] ;	0	0	0	0	0	0	0	0	0	0	0	0	0	0	0	0	4	9	4	2	5	9	5.5	8.288e-05	4	8	8	4	0	8	5.15	0.00014496	2	3	3	2	0	3	2.93	5.891e-05	0	0	0	0	0	0
gi|15431290|ref|NP_000966.2|;gi|315221152|ref|NP_001186731.1|	1544	gi|15431290|ref|NP_000966.2|	gi|15431290|ref|NP_000966.2|:60S ribosomal protein L11 isoform 1 [Homo sapiens] ;gi|315221152|ref|NP_001186731.1|:60S ribosomal protein L11 isoform 2 [Homo sapiens] ;	0	0	0	0	0	0	0	0	2	3	3	2	0	3	12.92	0.00010004	0	0	0	0	0	0	0	0	1	2	2	1	0	2	7.87	0.00017387	0	0	0	0	0	0	0	0	0	0	0	0	0	0
gi|15431297|ref|NP_000968.2|;gi|341604768|ref|NP_001230059.1|;gi|341604770|ref|NP_001230060.1|	1531	gi|15431297|ref|NP_000968.2|	gi|15431297|ref|NP_000968.2|:60S ribosomal protein L13 isoform 1 [Homo sapiens] ;gi|341604768|ref|NP_001230059.1|:60S ribosomal protein L13 isoform 2 [Homo sapiens] ;gi|341604770|ref|NP_001230060.1|:60S ribosomal protein L13 isoform 3 [Homo sapiens] ;	0	0	0	0	0	0	0	0	2	2	2	2	0	2	5.21	5.626e-05	0	0	0	0	0	0	0	0	3	5	5	3	0	5	16.11	0.00036668	0	0	0	0	0	0	0	0	0	0	0	0	0	0
gi|154354962|ref|NP_001093639.1|;gi|154354964|ref|NP_006830.2|;gi|154354966|ref|NP_001093640.1|	2486	gi|154354962|ref|NP_001093639.1|	gi|154354962|ref|NP_001093639.1|:mitochondrial inner membrane protein isoform 2 [Homo sapiens] ;gi|154354964|ref|NP_006830.2|:mitochondrial inner membrane protein isoform 1 [Homo sapiens] ;gi|154354966|ref|NP_001093640.1|:mitochondrial inner membrane protein isoform 3 [Homo sapiens] ;	0	0	0	0	0	0	0	0	0	0	0	0	0	0	0	0	0	0	0	0	0	0	0	0	0	0	0	0	0	0	0	0	0	0	0	0	0	0	0	0	0	0	0	0	0	0
gi|156151392|ref|NP_001095867.1|;gi|156151394|ref|NP_001095868.1|;gi|156151396|ref|NP_001095869.1|;gi|5031755|ref|NP_005817.1|	1602	gi|156151392|ref|NP_001095867.1|	gi|156151392|ref|NP_001095867.1|:heterogeneous nuclear ribonucleoprotein R isoform 4 [Homo sapiens] ;gi|156151394|ref|NP_001095868.1|:heterogeneous nuclear ribonucleoprotein R isoform 1 [Homo sapiens] ;gi|156151396|ref|NP_001095869.1|:heterogeneous nuclear ribonucleoprotein R isoform 3 [Homo sapiens] ;gi|5031755|ref|NP_005817.1|:heterogeneous nuclear ribonucleoprotein R isoform 2 [Homo sapiens] ;	0	0	0	0	0	0	0	0	1	1	1	1	0	1	2.44	1.116e-05	0	0	0	0	0	0	0	0	0	0	0	0	0	0	0	0	0	0	0	0	0	0	0	0	0	0	0	0	0	0
gi|15617199|ref|NP_254280.1|;gi|19557656|ref|NP_003504.2|;gi|4504245|ref|NP_003503.1|	317	gi|15617199|ref|NP_254280.1|	gi|15617199|ref|NP_254280.1|:histone H2A type 3 [Homo sapiens] ;gi|19557656|ref|NP_003504.2|:histone H2A type 1-B/E [Homo sapiens] ;gi|4504245|ref|NP_003503.1|:histone H2A type 1-C [Homo sapiens] ;	2	5	3	1	2	3.46154	21.54	0.00025924	2	3	2	1	1	2.66667	21.54	0.00012176	2	6	2	1	4	6	21.54	0.00036297	1	1	1	1	0	1	14.62	0.00011903	0	0	0	0	0	0	0	0	0	0	0	0	0	0
gi|15619008|ref|NP_056001.1|;gi|66346672|ref|NP_001018047.1|;gi|66346674|ref|NP_150648.2|;gi|66346676|ref|NP_001018048.1|	2747	gi|15619008|ref|NP_056001.1|	gi|15619008|ref|NP_056001.1|:vacuolar protein sorting-associated protein 13A isoform B [Homo sapiens] ;gi|66346672|ref|NP_001018047.1|:vacuolar protein sorting-associated protein 13A isoform C [Homo sapiens] ;gi|66346674|ref|NP_150648.2|:vacuolar protein sorting-associated protein 13A isoform A [Homo sapiens] ;gi|66346676|ref|NP_001018048.1|:vacuolar protein sorting-associated protein 13A isoform…	0	0	0	0	0	0	0	0	0	0	0	0	0	0	0	0	0	0	0	0	0	0	0	0	0	0	0	0	0	0	0	0	0	0	0	0	0	0	0	0	0	0	0	0	0	0
gi|156231037|ref|NP_001095886.1|;gi|262050546|ref|NP_001159923.1|;gi|4504893|ref|NP_000884.1|	2712	gi|156231037|ref|NP_001095886.1|	gi|156231037|ref|NP_001095886.1|:kininogen-1 isoform 1 precursor [Homo sapiens] ;gi|262050546|ref|NP_001159923.1|:kininogen-1 isoform 3 precursor [Homo sapiens] ;gi|4504893|ref|NP_000884.1|:kininogen-1 isoform 2 precursor [Homo sapiens] ;	0	0	0	0	0	0	0	0	0	0	0	0	0	0	0	0	0	0	0	0	0	0	0	0	0	0	0	0	0	0	0	0	0	0	0	0	0	0	0	0	0	0	0	0	0	0
gi|156564403|ref|NP_000916.2|;gi|291084858|ref|NP_001166939.1|	2490	gi|156564403|ref|NP_000916.2|	gi|156564403|ref|NP_000916.2|:pyruvate dehydrogenase E1 component subunit beta, mitochondrial isoform 1 precursor [Homo sapiens] ;gi|291084858|ref|NP_001166939.1|:pyruvate dehydrogenase E1 component subunit beta, mitochondrial isoform 2 precursor [Homo sapiens] ;	0	0	0	0	0	0	0	0	0	0	0	0	0	0	0	0	0	0	0	0	0	0	0	0	0	0	0	0	0	0	0	0	0	0	0	0	0	0	0	0	0	0	0	0	0	0
gi|15718761|ref|NP_004976.2|;gi|15718763|ref|NP_203524.1|	2349	gi|15718761|ref|NP_004976.2|	gi|15718761|ref|NP_004976.2|:GTPase KRas isoform b precursor [Homo sapiens] ;gi|15718763|ref|NP_203524.1|:GTPase KRas isoform a precursor [Homo sapiens] ;	0	0	0	0	0	0	0	0	0	0	0	0	0	0	0	0	0	0	0	0	0	0	0	0	0	0	0	0	0	0	0	0	0	0	0	0	0	0	0	0	0	0	0	0	0	0
gi|157502193|ref|NP_002808.3|;gi|157502195|ref|NP_787128.2|	958	gi|157502193|ref|NP_002808.3|	gi|157502193|ref|NP_002808.3|:26S proteasome non-ATPase regulatory subunit 13 isoform 1 [Homo sapiens] ;gi|157502195|ref|NP_787128.2|:26S proteasome non-ATPase regulatory subunit 13 isoform 2 [Homo sapiens] ;	0	0	0	0	0	0	0	0	2	2	2	2	0	2	8.24	3.157e-05	2	3	3	2	0	3	2.39	6.275e-05	1	1	1	1	0	1	2.39	4.115e-05	0	0	0	0	0	0	0	0	0	0	0	0	0	0
gi|15991827|ref|NP_277031.1|;gi|15991831|ref|NP_277033.1|;gi|188497750|ref|NP_277035.2|;gi|188497754|ref|NP_000179.2|	2564	gi|15991827|ref|NP_277031.1|	gi|15991827|ref|NP_277031.1|:hexokinase-1 isoform HKI-R [Homo sapiens] ;gi|15991831|ref|NP_277033.1|:hexokinase-1 isoform HKI-ta/tb [Homo sapiens] ;gi|188497750|ref|NP_277035.2|:hexokinase-1 isoform HKI-td [Homo sapiens] ;gi|188497754|ref|NP_000179.2|:hexokinase-1 isoform HKI [Homo sapiens] ;	0	0	0	0	0	0	0	0	0	0	0	0	0	0	0	0	0	0	0	0	0	0	0	0	0	0	0	0	0	0	0	0	0	0	0	0	0	0	0	0	0	0	0	0	0	0
gi|161702986|ref|NP_001104547.1|;gi|386781571|ref|NP_001247422.1|;gi|386781587|ref|NP_001247423.1|;gi|4505257|ref|NP_002435.1|;gi|4506467|ref|NP_002897.1|	2294	gi|161702986|ref|NP_001104547.1|	gi|161702986|ref|NP_001104547.1|:ezrin [Homo sapiens] ;gi|386781571|ref|NP_001247422.1|:radixin isoform 1 [Homo sapiens] ;gi|386781587|ref|NP_001247423.1|:radixin isoform 3 [Homo sapiens] ;gi|4505257|ref|NP_002435.1|:moesin [Homo sapiens] ;gi|4506467|ref|NP_002897.1|:radixin isoform 2 [Homo sapiens] ;	0	0	0	0	0	0	0	0	0	0	0	0	0	0	0	0	1	2	2	1	0	2	1.54	2.684e-05	0	0	0	0	0	0	0	0	0	0	0	0	0	0	0	0	0	0	0	0	0	0
gi|16306550|ref|NP_003935.2|;gi|385137130|ref|NP_001245218.1|	48	gi|16306550|ref|NP_003935.2|	gi|16306550|ref|NP_003935.2|:selenium-binding protein 1 isoform 1 [Homo sapiens] ;gi|385137130|ref|NP_001245218.1|:selenium-binding protein 1 isoform 3 [Homo sapiens] ;	3	8	8	3	0	8	11.23	0.00016501	12	34	34	12	0	34	31.57	0.00042757	10	45	45	10	0	45	26.27	0.00074979	7	24	24	7	0	24	27.75	0.00078681	5	17	17	5	0	17	18.64	0.00060402	4	7	7	4	0	7
gi|163965364|ref|NP_001106673.1|;gi|333033787|ref|NP_001106674.2|	919	gi|163965364|ref|NP_001106673.1|	gi|163965364|ref|NP_001106673.1|:nascent polypeptide-associated complex subunit alpha isoform b [Homo sapiens] ;gi|333033787|ref|NP_001106674.2|:nascent polypeptide-associated complex subunit alpha isoform a [Homo sapiens] ;	2	2	2	2	0	2	13.49	9.057e-05	0	0	0	0	0	0	0	0	2	5	5	2	0	5	13.02	0.00018289	1	3	3	1	0	3	6.05	0.00021592	0	0	0	0	0	0	0	0	0	0	0	0	0	0
gi|16445419|ref|NP_005689.2|;gi|16445421|ref|NP_443069.1|	2657	gi|16445419|ref|NP_005689.2|	gi|16445419|ref|NP_005689.2|:secretory carrier-associated membrane protein 3 isoform 1 [Homo sapiens] ;gi|16445421|ref|NP_443069.1|:secretory carrier-associated membrane protein 3 isoform 2 [Homo sapiens] ;	0	0	0	0	0	0	0	0	0	0	0	0	0	0	0	0	0	0	0	0	0	0	0	0	0	0	0	0	0	0	0	0	0	0	0	0	0	0	0	0	0	0	0	0	0	0
gi|166362719|ref|NP_439892.2|;gi|16936528|ref|NP_001789.2|;gi|4557439|ref|NP_001249.1|	1491	gi|166362719|ref|NP_439892.2|	gi|166362719|ref|NP_439892.2|:cyclin-dependent kinase 2 isoform 2 [Homo sapiens] ;gi|16936528|ref|NP_001789.2|:cyclin-dependent kinase 2 isoform 1 [Homo sapiens] ;gi|4557439|ref|NP_001249.1|:cyclin-dependent kinase 3 [Homo sapiens] ;	0	0	0	0	0	0	0	0	1	1	1	1	0	1	5.3	2.248e-05	1	2	2	1	0	2	5.3	5.958e-05	0	0	0	0	0	0	0	0	0	0	0	0	0	0	0	0	0	0	0	0	0	0
gi|168229161|ref|NP_078811.3|;gi|319918855|ref|NP_001188401.1|;gi|319918857|ref|NP_001188402.1|;gi|319918873|ref|NP_001188408.1|	512	gi|168229161|ref|NP_078811.3|	gi|168229161|ref|NP_078811.3|:coronin-7 isoform 1 [Homo sapiens] ;gi|319918855|ref|NP_001188401.1|:coronin-7 isoform 2 [Homo sapiens] ;gi|319918857|ref|NP_001188402.1|:coronin-7 isoform 3 [Homo sapiens] ;gi|319918873|ref|NP_001188408.1|:CORO7-PAM16 protein [Homo sapiens] ;	2	3	3	2	0	3	3.46	3.158e-05	2	2	2	2	0	2	2.27	1.283e-05	5	11	11	5	0	11	9.19	9.352e-05	1	1	1	1	0	1	1.95	1.673e-05	0	0	0	0	0	0	0	0	0	0	0	0	0	0
gi|16933542|ref|NP_002017.1|;gi|47132553|ref|NP_997641.1|;gi|47132557|ref|NP_997647.1|	1804	gi|16933542|ref|NP_002017.1|	gi|16933542|ref|NP_002017.1|:fibronectin isoform 3 preproprotein [Homo sapiens] ;gi|47132553|ref|NP_997641.1|:fibronectin isoform 5 preproprotein [Homo sapiens] ;gi|47132557|ref|NP_997647.1|:fibronectin isoform 1 preproprotein [Homo sapiens] ;	0	0	0	0	0	0	0	0	0	0	0	0	0	0	0	0	0	0	0	0	0	0	0	0	0	0	0	0	0	0	0	0	0	0	0	0	0	0	0	0	0	0	0	0	0	0
gi|171906575|ref|NP_001116428.1|;gi|21361670|ref|NP_054782.2|;gi|62198235|ref|NP_001014436.1|	1487	gi|171906575|ref|NP_001116428.1|	gi|171906575|ref|NP_001116428.1|:drebrin-like protein isoform c [Homo sapiens] ;gi|21361670|ref|NP_054782.2|:drebrin-like protein isoform a [Homo sapiens] ;gi|62198235|ref|NP_001014436.1|:drebrin-like protein isoform b [Homo sapiens] ;	0	0	0	0	0	0	0	0	1	2	2	1	0	2	3.64	2.704e-05	1	1	1	1	0	1	2.96	1.791e-05	0	0	0	0	0	0	0	0	0	0	0	0	0	0	0	0	0	0	0	0	0	0
gi|17388799|ref|NP_490647.1|;gi|4885495|ref|NP_005485.1|	2319	gi|17388799|ref|NP_490647.1|	gi|17388799|ref|NP_490647.1|:dnaJ homolog subfamily B member 6 isoform a [Homo sapiens] ;gi|4885495|ref|NP_005485.1|:dnaJ homolog subfamily B member 6 isoform b [Homo sapiens] ;	0	0	0	0	0	0	0	0	0	0	0	0	0	0	0	0	0	0	0	0	0	0	0	0	2	4	4	2	0	4	7.67	0.00018986	0	0	0	0	0	0	0	0	0	0	0	0	0	0
gi|17978489|ref|NP_001775.2|;gi|17978491|ref|NP_510966.1|;gi|68508955|ref|NP_001020331.1|	2816	gi|17978489|ref|NP_001775.2|	gi|17978489|ref|NP_001775.2|:CD97 antigen isoform 2 preproprotein [Homo sapiens] ;gi|17978491|ref|NP_510966.1|:CD97 antigen isoform 1 preproprotein [Homo sapiens] ;gi|68508955|ref|NP_001020331.1|:CD97 antigen isoform 3 preproprotein [Homo sapiens] ;	0	0	0	0	0	0	0	0	0	0	0	0	0	0	0	0	0	0	0	0	0	0	0	0	0	0	0	0	0	0	0	0	0	0	0	0	0	0	0	0	0	0	0	0	0	0
gi|17986258|ref|NP_066299.2|;gi|88999583|ref|NP_524147.2|	1798	gi|17986258|ref|NP_066299.2|	gi|17986258|ref|NP_066299.2|:myosin light polypeptide 6 isoform 1 [Homo sapiens] ;gi|88999583|ref|NP_524147.2|:myosin light polypeptide 6 isoform 2 [Homo sapiens] ;	0	0	0	0	0	0	0	0	0	0	0	0	0	0	0	0	0	0	0	0	0	0	0	0	0	0	0	0	0	0	0	0	0	0	0	0	0	0	0	0	0	0	0	0	0	0
gi|18079218|ref|NP_065892.1|;gi|51243032|ref|NP_001003712.1|	2239	gi|18079218|ref|NP_065892.1|	gi|18079218|ref|NP_065892.1|:oxysterol-binding protein-related protein 8 isoform a [Homo sapiens] ;gi|51243032|ref|NP_001003712.1|:oxysterol-binding protein-related protein 8 isoform b [Homo sapiens] ;	0	0	0	0	0	0	0	0	1	3	3	1	0	3	1.24	2.003e-05	0	0	0	0	0	0	0	0	0	0	0	0	0	0	0	0	0	0	0	0	0	0	0	0	0	0	0	0	0	0
gi|18104967|ref|NP_000953.2|;gi|18104969|ref|NP_542158.1|	2577	gi|18104967|ref|NP_000953.2|	gi|18104967|ref|NP_000953.2|:prostaglandin G/H synthase 1 isoform 1 precursor [Homo sapiens] ;gi|18104969|ref|NP_542158.1|:prostaglandin G/H synthase 1 isoform 2 precursor [Homo sapiens] ;	0	0	0	0	0	0	0	0	0	0	0	0	0	0	0	0	0	0	0	0	0	0	0	0	0	0	0	0	0	0	0	0	0	0	0	0	0	0	0	0	0	0	0	0	0	0
gi|18105042|ref|NP_536739.1|;gi|6912460|ref|NP_036428.1|	1451	gi|18105042|ref|NP_536739.1|	gi|18105042|ref|NP_536739.1|:GRB2-associated-binding protein 2 isoform a [Homo sapiens] ;gi|6912460|ref|NP_036428.1|:GRB2-associated-binding protein 2 isoform b [Homo sapiens] ;	1	1	1	1	0	1	4.73	1.44e-05	0	0	0	0	0	0	0	0	0	0	0	0	0	0	0	0	0	0	0	0	0	0	0	0	1	1	0	1	1	0	4.73	0	0	0	0	0	0	0
gi|183603929|ref|NP_001116827.1|;gi|183603931|ref|NP_001116841.1|;gi|4506029|ref|NP_002712.1|	1651	gi|183603929|ref|NP_001116827.1|	gi|183603929|ref|NP_001116827.1|:serine/threonine-protein phosphatase 6 catalytic subunit isoform a [Homo sapiens] ;gi|183603931|ref|NP_001116841.1|:serine/threonine-protein phosphatase 6 catalytic subunit isoform c [Homo sapiens] ;gi|4506029|ref|NP_002712.1|:serine/threonine-protein phosphatase 6 catalytic subunit isoform b [Homo sapiens] ;	0	0	0	0	0	0	0	0	0	0	0	0	0	0	0	0	1	1	1	1	0	1	3.51	2.3e-05	1	1	1	1	0	1	2.92	4.525e-05	0	0	0	0	0	0	0	0	0	0	0	0	0	0
gi|186910296|ref|NP_001119574.1|;gi|4826762|ref|NP_005134.1|	2362	gi|186910296|ref|NP_001119574.1|	gi|186910296|ref|NP_001119574.1|:haptoglobin isoform 2 preproprotein [Homo sapiens] ;gi|4826762|ref|NP_005134.1|:haptoglobin isoform 1 preproprotein [Homo sapiens] ;	0	0	0	0	0	0	0	0	0	0	0	0	0	0	0	0	0	0	0	0	0	0	0	0	0	0	0	0	0	0	0	0	0	0	0	0	0	0	0	0	0	0	0	0	0	0
gi|186928835|ref|NP_071751.3|;gi|226371643|ref|NP_001139761.1|;gi|342837704|ref|NP_001230175.1|	1705	gi|186928835|ref|NP_071751.3|	gi|186928835|ref|NP_071751.3|:prolyl 3-hydroxylase 1 isoform 1 precursor [Homo sapiens] ;gi|226371643|ref|NP_001139761.1|:prolyl 3-hydroxylase 1 isoform 2 precursor [Homo sapiens] ;gi|342837704|ref|NP_001230175.1|:prolyl 3-hydroxylase 1 isoform 3 precursor [Homo sapiens] ;	0	0	0	0	0	0	0	0	0	0	0	0	0	0	0	0	0	0	0	0	0	0	0	0	1	3	3	1	0	3	3.26	6.307e-05	0	0	0	0	0	0	0	0	1	1	1	1	0	1
gi|188536036|ref|NP_079119.3|;gi|379642611|ref|NP_001243838.1|	917	gi|188536036|ref|NP_079119.3|	gi|188536036|ref|NP_079119.3|:cytochrome b reductase 1 isoform 1 [Homo sapiens] ;gi|379642611|ref|NP_001243838.1|:cytochrome b reductase 1 isoform 3 [Homo sapiens] ;	1	2	2	1	0	2	3.5	6.808e-05	1	2	2	1	0	2	3.5	4.151e-05	0	0	0	0	0	0	0	0	0	0	0	0	0	0	0	0	0	0	0	0	0	0	0	0	0	0	0	0	0	0
gi|188595682|ref|NP_001120965.1|;gi|52426735|ref|NP_001139.3|;gi|52426737|ref|NP_066187.2|	136	gi|188595682|ref|NP_001120965.1|	gi|188595682|ref|NP_001120965.1|:ankyrin-2 isoform 3 [Homo sapiens] ;gi|52426735|ref|NP_001139.3|:ankyrin-2 isoform 1 [Homo sapiens] ;gi|52426737|ref|NP_066187.2|:ankyrin-2 isoform 2 [Homo sapiens] ;	7	63	5	1	58	21.5217	3.33	0.00011247	4	6	0	0	6	1.5	2.36	4.78e-06	2	9	0	0	9	3.6	1.07	1.52e-05	3	7	0	0	7	0	1.77	0	5	22	0	0	22	0	2.36	0	3	6	0	0	6	1.8
gi|190194381|ref|NP_001121778.1|;gi|190341019|ref|NP_001121777.1|;gi|293336137|ref|NP_001170775.1|	2418	gi|190194381|ref|NP_001121778.1|	gi|190194381|ref|NP_001121778.1|:phospholipid scramblase 4 isoform b [Homo sapiens] ;gi|190341019|ref|NP_001121777.1|:phospholipid scramblase 4 isoform a [Homo sapiens] ;gi|293336137|ref|NP_001170775.1|:phospholipid scramblase 4 isoform c [Homo sapiens] ;	0	0	0	0	0	0	0	0	0	0	0	0	0	0	0	0	0	0	0	0	0	0	0	0	0	0	0	0	0	0	0	0	0	0	0	0	0	0	0	0	0	0	0	0	0	0
gi|190886435|ref|NP_114128.3|;gi|190886437|ref|NP_001122089.1|	389	gi|190886435|ref|NP_114128.3|	gi|190886435|ref|NP_114128.3|:ralBP1-associated Eps domain-containing protein 1 isoform a [Homo sapiens] ;gi|190886437|ref|NP_001122089.1|:ralBP1-associated Eps domain-containing protein 1 isoform b [Homo sapiens] ;	3	5	5	3	0	5	5.66	6.123e-05	7	16	16	7	0	16	13.33	0.00011946	3	7	7	3	0	7	5.03	6.925e-05	2	3	3	2	0	3	3.52	5.839e-05	1	1	1	1	0	1	2.52	2.109e-05	1	1	1	1	0	1
gi|193083125|ref|NP_001122390.1|;gi|193083127|ref|NP_001122391.1|;gi|193083131|ref|NP_001122393.1|;gi|46852166|ref|NP_002367.4|	1443	gi|193083125|ref|NP_001122390.1|	gi|193083125|ref|NP_001122390.1|:MAP/microtubule affinity-regulating kinase 3 isoform a [Homo sapiens] ;gi|193083127|ref|NP_001122391.1|:MAP/microtubule affinity-regulating kinase 3 isoform b [Homo sapiens] ;gi|193083131|ref|NP_001122393.1|:MAP/microtubule affinity-regulating kinase 3 isoform e [Homo sapiens] ;gi|46852166|ref|NP_002367.4|:MAP/microtubule affinity-regulating kinase 3 isoform c [Ho…	1	2	2	1	0	2	2.39	2.586e-05	0	0	0	0	0	0	0	0	1	4	4	1	0	4	2.26	4.178e-05	0	0	0	0	0	0	0	0	0	0	0	0	0	0	0	0	0	0	0	0	0	0
gi|193794814|ref|NP_001121089.1|;gi|342187211|ref|NP_001230106.1|	303	gi|193794814|ref|NP_001121089.1|	gi|193794814|ref|NP_001121089.1|:fructose-bisphosphate aldolase A isoform 1 [Homo sapiens] ;gi|342187211|ref|NP_001230106.1|:fructose-bisphosphate aldolase A isoform 2 [Homo sapiens] ;	1	1	1	1	0	1	4.12	2.675e-05	3	7	4	2	3	7	14.29	0.00011415	1	1	1	1	0	1	3.3	2.161e-05	4	9	4	3	5	9	20.33	0.0003826	0	0	0	0	0	0	0	0	1	1	0	0	1	0
gi|194097350|ref|NP_001123476.1|;gi|194097352|ref|NP_001123477.1|;gi|4501891|ref|NP_001093.1|	2713	gi|194097350|ref|NP_001123476.1|	gi|194097350|ref|NP_001123476.1|:alpha-actinin-1 isoform a [Homo sapiens] ;gi|194097352|ref|NP_001123477.1|:alpha-actinin-1 isoform c [Homo sapiens] ;gi|4501891|ref|NP_001093.1|:alpha-actinin-1 isoform b [Homo sapiens] ;	0	0	0	0	0	0	0	0	0	0	0	0	0	0	0	0	0	0	0	0	0	0	0	0	0	0	0	0	0	0	0	0	0	0	0	0	0	0	0	0	0	0	0	0	0	0
gi|194248087|ref|NP_001035934.2|;gi|194248088|ref|NP_056226.2|;gi|194248090|ref|NP_001123541.1|	538	gi|194248087|ref|NP_001035934.2|	gi|194248087|ref|NP_001035934.2|:sulfatase-modifying factor 2 isoform c precursor [Homo sapiens] ;gi|194248088|ref|NP_056226.2|:sulfatase-modifying factor 2 isoform b precursor [Homo sapiens] ;gi|194248090|ref|NP_001123541.1|:sulfatase-modifying factor 2 isoform e precursor [Homo sapiens] ;	1	1	1	1	0	1	4.59	3.192e-05	1	5	5	1	0	5	5.57	9.731e-05	0	0	0	0	0	0	0	0	3	8	8	3	0	8	11.15	0.00040588	1	2	2	1	0	2	5.57	0.00010997	1	2	2	1	0	2
gi|194248095|ref|NP_001123544.1|;gi|194272148|ref|NP_001123543.1|;gi|41350201|ref|NP_037465.2|	910	gi|194248095|ref|NP_001123544.1|	gi|194248095|ref|NP_001123544.1|:epsin-1 isoform b [Homo sapiens] ;gi|194272148|ref|NP_001123543.1|:epsin-1 isoform a [Homo sapiens] ;gi|41350201|ref|NP_037465.2|:epsin-1 isoform c [Homo sapiens] ;	1	1	1	1	0	1	3.99	1.69e-05	1	4	4	1	0	4	3.99	4.122e-05	0	0	0	0	0	0	0	0	1	3	3	1	0	3	2.95	8.059e-05	0	0	0	0	0	0	0	0	0	0	0	0	0	0
gi|194294521|ref|NP_006268.2|;gi|194294523|ref|NP_062541.3|;gi|194294525|ref|NP_671494.2|	2226	gi|194294521|ref|NP_006268.2|	gi|194294521|ref|NP_006268.2|:intersectin-2 isoform 1 [Homo sapiens] ;gi|194294523|ref|NP_062541.3|:intersectin-2 isoform 3 [Homo sapiens] ;gi|194294525|ref|NP_671494.2|:intersectin-2 isoform 2 [Homo sapiens] ;	0	0	0	0	0	0	0	0	3	3	3	3	0	3	2.47	1.049e-05	0	0	0	0	0	0	0	0	0	0	0	0	0	0	0	0	0	0	0	0	0	0	0	0	0	0	0	0	0	0
gi|194328758|ref|NP_061072.3|;gi|194328760|ref|NP_001123654.1|	339	gi|194328758|ref|NP_061072.3|	gi|194328758|ref|NP_061072.3|:dnaJ homolog subfamily A member 4 isoform 1 [Homo sapiens] ;gi|194328760|ref|NP_001123654.1|:dnaJ homolog subfamily A member 4 isoform 2 [Homo sapiens] ;	0	0	0	0	0	0	0	0	1	1	1	1	0	1	3.05	1.393e-05	2	3	3	2	0	3	5.87	5.538e-05	1	3	3	1	0	3	4.93	0.00010897	1	2	2	1	0	2	5.87	7.873e-05	1	1	1	1	0	1
gi|194363762|ref|NP_001123914.1|;gi|34222246|ref|NP_789765.1|	2350	gi|194363762|ref|NP_001123914.1|	gi|194363762|ref|NP_001123914.1|:GTPase HRas isoform 1 [Homo sapiens] ;gi|34222246|ref|NP_789765.1|:GTPase HRas isoform 2 [Homo sapiens] ;	0	0	0	0	0	0	0	0	0	0	0	0	0	0	0	0	0	0	0	0	0	0	0	0	0	0	0	0	0	0	0	0	0	0	0	0	0	0	0	0	0	0	0	0	0	0
gi|194473668|ref|NP_066949.2|;gi|194473681|ref|NP_001123989.1|	367	gi|194473668|ref|NP_066949.2|	gi|194473668|ref|NP_066949.2|:3-mercaptopyruvate sulfurtransferase isoform 1 [Homo sapiens] ;gi|194473681|ref|NP_001123989.1|:3-mercaptopyruvate sulfurtransferase isoform 2 [Homo sapiens] ;	2	4	4	2	0	4	14.83	0.00012285	4	4	4	4	0	4	21.14	7.49e-05	5	11	11	5	0	11	29.02	0.0002729	3	8	8	3	0	8	14.51	0.00039051	2	7	7	2	0	7	13.56	0.00037032	1	2	2	1	0	2
gi|195927044|ref|NP_001124313.1|;gi|4506589|ref|NP_003720.1|	2249	gi|195927044|ref|NP_001124313.1|	gi|195927044|ref|NP_001124313.1|:RNA 3'-terminal phosphate cyclase isoform a [Homo sapiens] ;gi|4506589|ref|NP_003720.1|:RNA 3'-terminal phosphate cyclase isoform b [Homo sapiens] ;	0	0	0	0	0	0	0	0	0	0	0	0	0	0	0	0	3	8	8	3	0	8	9.76	0.000166	0	0	0	0	0	0	0	0	0	0	0	0	0	0	0	0	0	0	0	0	0	0
gi|195972898|ref|NP_001052.2|;gi|195972900|ref|NP_112246.2|;gi|261278370|ref|NP_001159725.1|;gi|261278372|ref|NP_001159726.1|	2690	gi|195972898|ref|NP_001052.2|	gi|195972898|ref|NP_001052.2|:thromboxane-A synthase isoform 1 [Homo sapiens] ;gi|195972900|ref|NP_112246.2|:thromboxane-A synthase isoform 2 [Homo sapiens] ;gi|261278370|ref|NP_001159725.1|:thromboxane-A synthase isoform 3 [Homo sapiens] ;gi|261278372|ref|NP_001159726.1|:thromboxane-A synthase isoform 4 [Homo sapiens] ;	0	0	0	0	0	0	0	0	0	0	0	0	0	0	0	0	0	0	0	0	0	0	0	0	0	0	0	0	0	0	0	0	0	0	0	0	0	0	0	0	0	0	0	0	0	0
gi|19743819|ref|NP_391988.1|;gi|19743823|ref|NP_596867.1|	1727	gi|19743819|ref|NP_391988.1|	gi|19743819|ref|NP_391988.1|:integrin beta-1 isoform 1D precursor [Homo sapiens] ;gi|19743823|ref|NP_596867.1|:integrin beta-1 isoform 1A precursor [Homo sapiens] ;	0	0	0	0	0	0	0	0	0	0	0	0	0	0	0	0	0	0	0	0	0	0	0	0	1	1	1	1	0	1	2.12	1.932e-05	0	0	0	0	0	0	0	0	0	0	0	0	0	0
gi|19913414|ref|NP_055018.2|;gi|19913416|ref|NP_570603.2|	152	gi|19913414|ref|NP_055018.2|	gi|19913414|ref|NP_055018.2|:AP-2 complex subunit alpha-1 isoform 1 [Homo sapiens] ;gi|19913416|ref|NP_570603.2|:AP-2 complex subunit alpha-1 isoform 2 [Homo sapiens] ;	33	253	170	27	83	239.167	44.01	0.00238329	32	228	136	24	92	202.821	40.84	0.00123221	19	57	43	15	14	50.898	23.03	0.00040971	23	90	68	19	22	86.7	34.7	0.00137318	13	41	22	11	19	36.9286	18.94	0.00063388	3	7	7	3	0	7
gi|19923231|ref|NP_002860.2|;gi|344030204|ref|NP_001230648.1|;gi|38679888|ref|NP_942599.1|	2001	gi|19923231|ref|NP_002860.2|	gi|19923231|ref|NP_002860.2|:ras-related protein Rab-6A isoform a [Homo sapiens] ;gi|344030204|ref|NP_001230648.1|:ras-related protein Rab-6A isoform c [Homo sapiens] ;gi|38679888|ref|NP_942599.1|:ras-related protein Rab-6A isoform b [Homo sapiens] ;	0	0	0	0	0	0	0	0	0	0	0	0	0	0	0	0	0	0	0	0	0	0	0	0	0	0	0	0	0	0	0	0	0	0	0	0	0	0	0	0	0	0	0	0	0	0
gi|20149500|ref|NP_000181.2|;gi|66933009|ref|NP_001019553.1|	191	gi|20149500|ref|NP_000181.2|	gi|20149500|ref|NP_000181.2|:porphobilinogen deaminase isoform 1 [Homo sapiens] ;gi|66933009|ref|NP_001019553.1|:porphobilinogen deaminase isoform 2 [Homo sapiens] ;	3	13	13	3	0	13	14.68	0.0003506	2	14	14	2	0	14	11.36	0.00023019	4	14	14	4	0	14	19.39	0.00030499	2	14	14	2	0	14	11.36	0.0006001	1	2	2	1	0	2	5.54	9.291e-05	2	5	5	2	0	5
gi|20149547|ref|NP_002944.2|;gi|55743134|ref|NP_001006666.1|	1679	gi|20149547|ref|NP_002944.2|	gi|20149547|ref|NP_002944.2|:ribosomal protein S6 kinase alpha-1 isoform a [Homo sapiens] ;gi|55743134|ref|NP_001006666.1|:ribosomal protein S6 kinase alpha-1 isoform b [Homo sapiens] ;	0	0	0	0	0	0	0	0	0	0	0	0	0	0	0	0	5	8	4	3	4	6.66667	5.17	7.133e-05	0	0	0	0	0	0	0	0	0	0	0	0	0	0	0	0	0	0	0	0	0	0
gi|20149635|ref|NP_057227.2|;gi|332078466|ref|NP_001193665.1|	1099	gi|20149635|ref|NP_057227.2|	gi|20149635|ref|NP_057227.2|:NSFL1 cofactor p47 isoform a [Homo sapiens] ;gi|332078466|ref|NP_001193665.1|:NSFL1 cofactor p47 isoform d [Homo sapiens] ;	0	0	0	0	0	0	0	0	0	0	0	0	0	0	0	0	0	0	0	0	0	0	0	0	5	8	8	5	0	8	25.95	0.00033457	1	1	1	1	0	1	2.7	4.533e-05	0	0	0	0	0	0
gi|20336225|ref|NP_057208.2|;gi|301129225|ref|NP_619522.3|;gi|301129227|ref|NP_065231.3|	325	gi|20336225|ref|NP_057208.2|	gi|20336225|ref|NP_057208.2|:blood group Rh(D) polypeptide isoform 1 [Homo sapiens] ;gi|301129225|ref|NP_619522.3|:blood group Rh(CE) polypeptide isoform 3 [Homo sapiens] ;gi|301129227|ref|NP_065231.3|:blood group Rh(CE) polypeptide isoform 1 [Homo sapiens] ;	1	4	4	1	0	4	2.16	9.339e-05	1	3	3	1	0	3	2.16	4.27e-05	1	1	1	1	0	1	2.16	1.886e-05	0	0	0	0	0	0	0	0	1	2	2	1	0	2	1.92	8.043e-05	0	0	0	0	0	0
gi|205830453|ref|NP_001128634.1|;gi|6466450|ref|NP_009294.1|	1459	gi|205830453|ref|NP_001128634.1|	gi|205830453|ref|NP_001128634.1|:catechol O-methyltransferase isoform MB-COMT [Homo sapiens] ;gi|6466450|ref|NP_009294.1|:catechol O-methyltransferase isoform S-COMT [Homo sapiens] ;	1	2	2	1	0	2	8.49	7.185e-05	0	0	0	0	0	0	0	0	0	0	0	0	0	0	0	0	0	0	0	0	0	0	0	0	0	0	0	0	0	0	0	0	0	0	0	0	0	0
gi|20631958|ref|NP_620116.1|;gi|242117893|ref|NP_620119.2|;gi|4757838|ref|NP_004315.1|	2361	gi|20631958|ref|NP_620116.1|	gi|20631958|ref|NP_620116.1|:apoptosis regulator BAX isoform alpha [Homo sapiens] ;gi|242117893|ref|NP_620119.2|:apoptosis regulator BAX isoform sigma [Homo sapiens] ;gi|4757838|ref|NP_004315.1|:apoptosis regulator BAX isoform beta [Homo sapiens] ;	0	0	0	0	0	0	0	0	0	0	0	0	0	0	0	0	0	0	0	0	0	0	0	0	0	0	0	0	0	0	0	0	0	0	0	0	0	0	0	0	0	0	0	0	0	0
gi|206597505|ref|NP_001128659.1|;gi|206597507|ref|NP_001128660.1|;gi|206597509|ref|NP_001128661.1|;gi|38570132|ref|NP_004495.2|	1659	gi|206597505|ref|NP_001128659.1|	gi|206597505|ref|NP_001128659.1|:arf-GAP domain and FG repeat-containing protein 1 isoform 1 [Homo sapiens] ;gi|206597507|ref|NP_001128660.1|:arf-GAP domain and FG repeat-containing protein 1 isoform 3 [Homo sapiens] ;gi|206597509|ref|NP_001128661.1|:arf-GAP domain and FG repeat-containing protein 1 isoform 4 [Homo sapiens] ;gi|38570132|ref|NP_004495.2|:arf-GAP domain and FG repeat-containing pro…	0	0	0	0	0	0	0	0	0	0	0	0	0	0	0	0	1	1	1	1	0	1	2.4	1.347e-05	1	4	4	1	0	4	2.4	0.00010599	0	0	0	0	0	0	0	0	0	0	0	0	0	0
gi|208431833|ref|NP_001129125.1|;gi|208431836|ref|NP_001129126.1|;gi|4504715|ref|NP_003810.1|	728	gi|208431833|ref|NP_001129125.1|	gi|208431833|ref|NP_001129125.1|:polyadenylate-binding protein 4 isoform 1 [Homo sapiens] ;gi|208431836|ref|NP_001129126.1|:polyadenylate-binding protein 4 isoform 3 [Homo sapiens] ;gi|4504715|ref|NP_003810.1|:polyadenylate-binding protein 4 isoform 2 [Homo sapiens] ;	1	2	0	0	2	0	2.42	0	7	23	2	1	21	4.47059	14.7	4.021e-05	0	0	0	0	0	0	0	0	6	11	1	1	10	3	10	7.034e-05	2	5	0	0	5	0	6.06	0	0	0	0	0	0	0
gi|208879465|ref|NP_001129166.1|;gi|25188179|ref|NP_005653.3|	1581	gi|208879465|ref|NP_001129166.1|	gi|208879465|ref|NP_001129166.1|:voltage-dependent anion-selective channel protein 3 isoform 2 [Homo sapiens] ;gi|25188179|ref|NP_005653.3|:voltage-dependent anion-selective channel protein 3 isoform 1 [Homo sapiens] ;	0	0	0	0	0	0	0	0	1	1	1	1	0	1	4.93	2.09e-05	0	0	0	0	0	0	0	0	0	0	0	0	0	0	0	0	0	0	0	0	0	0	0	0	0	0	0	0	0	0
gi|209413738|ref|NP_001129243.1|;gi|35493916|ref|NP_002942.2|	547	gi|209413738|ref|NP_001129243.1|	gi|209413738|ref|NP_001129243.1|:dolichyl-diphosphooligosaccharide--protein glycosyltransferase subunit 2 isoform 2 precursor [Homo sapiens] ;gi|35493916|ref|NP_002942.2|:dolichyl-diphosphooligosaccharide--protein glycosyltransferase subunit 2 isoform 1 precursor [Homo sapiens] ;	2	3	3	2	0	3	5.69	4.749e-05	2	8	8	2	0	8	4.72	7.721e-05	0	0	0	0	0	0	0	0	4	6	6	4	0	6	11.54	0.00015097	0	0	0	0	0	0	0	0	2	3	3	2	0	3
gi|209862831|ref|NP_001129487.1|;gi|50845388|ref|NP_001002858.1|	1780	gi|209862831|ref|NP_001129487.1|	gi|209862831|ref|NP_001129487.1|:annexin A2 isoform 2 [Homo sapiens] ;gi|50845388|ref|NP_001002858.1|:annexin A2 isoform 1 [Homo sapiens] ;	0	0	0	0	0	0	0	0	0	0	0	0	0	0	0	0	0	0	0	0	0	0	0	0	0	0	0	0	0	0	0	0	0	0	0	0	0	0	0	0	0	0	0	0	0	0
gi|209862879|ref|NP_001129511.1|;gi|215272360|ref|NP_001135827.1|	2871	gi|209862879|ref|NP_001129511.1|	gi|209862879|ref|NP_001129511.1|:NIF3-like protein 1 isoform 1 [Homo sapiens] ;gi|215272360|ref|NP_001135827.1|:NIF3-like protein 1 isoform 2 [Homo sapiens] ;	0	0	0	0	0	0	0	0	0	0	0	0	0	0	0	0	0	0	0	0	0	0	0	0	0	0	0	0	0	0	0	0	0	0	0	0	0	0	0	0	0	0	0	0	0	0
gi|209869995|ref|NP_001129478.1|;gi|28416899|ref|NP_780294.1|	1444	gi|209869995|ref|NP_001129478.1|	gi|209869995|ref|NP_001129478.1|:trifunctional purine biosynthetic protein adenosine-3 isoform 1 [Homo sapiens] ;gi|28416899|ref|NP_780294.1|:trifunctional purine biosynthetic protein adenosine-3 isoform 2 [Homo sapiens] ;	3	4	4	3	0	4	2.67	3.856e-05	0	0	0	0	0	0	0	0	1	2	2	1	0	2	0.79	1.557e-05	0	0	0	0	0	0	0	0	0	0	0	0	0	0	0	0	0	0	0	0	0	0
gi|210031196|ref|NP_001034859.2|;gi|210031210|ref|NP_001129710.1|	861	gi|210031196|ref|NP_001034859.2|	gi|210031196|ref|NP_001034859.2|:transmembrane protein with metallophosphoesterase domain isoform 1 [Homo sapiens] ;gi|210031210|ref|NP_001129710.1|:transmembrane protein with metallophosphoesterase domain isoform 2 [Homo sapiens] ;	0	0	0	0	0	0	0	0	0	0	0	0	0	0	0	0	2	3	3	2	0	3	8.17	5.208e-05	4	8	8	4	0	8	12.58	0.00027327	0	0	0	0	0	0	0	0	1	1	1	1	0	1
gi|21071077|ref|NP_055807.1|;gi|395394053|ref|NP_001257449.1|	1414	gi|21071077|ref|NP_055807.1|	gi|21071077|ref|NP_055807.1|:disheveled-associated activator of morphogenesis 1 isoform 1 [Homo sapiens] ;gi|395394053|ref|NP_001257449.1|:disheveled-associated activator of morphogenesis 1 isoform 2 [Homo sapiens] ;	0	0	0	0	0	0	0	0	0	0	0	0	0	0	0	0	0	0	0	0	0	0	0	0	0	0	0	0	0	0	0	0	0	0	0	0	0	0	0	0	0	0	0	0	0	0
gi|211938440|ref|NP_001130012.1|;gi|211938442|ref|NP_001130013.1|;gi|21735616|ref|NP_663318.1|	2416	gi|211938440|ref|NP_001130012.1|	gi|211938440|ref|NP_001130012.1|:apolipoprotein L1 isoform a precursor [Homo sapiens] ;gi|211938442|ref|NP_001130013.1|:apolipoprotein L1 isoform c [Homo sapiens] ;gi|21735616|ref|NP_663318.1|:apolipoprotein L1 isoform b precursor [Homo sapiens] ;	0	0	0	0	0	0	0	0	0	0	0	0	0	0	0	0	0	0	0	0	0	0	0	0	0	0	0	0	0	0	0	0	0	0	0	0	0	0	0	0	0	0	0	0	0	0
gi|212276121|ref|NP_001131026.1|;gi|7662502|ref|NP_054779.1|	1664	gi|212276121|ref|NP_001131026.1|	gi|212276121|ref|NP_001131026.1|:malignant T-cell-amplified sequence 1 isoform 2 [Homo sapiens] ;gi|7662502|ref|NP_054779.1|:malignant T-cell-amplified sequence 1 isoform 1 [Homo sapiens] ;	0	0	0	0	0	0	0	0	0	0	0	0	0	0	0	0	1	1	1	1	0	1	10.99	4.321e-05	0	0	0	0	0	0	0	0	0	0	0	0	0	0	0	0	0	0	0	0	0	0
gi|212549553|ref|NP_060090.2|;gi|212549555|ref|NP_001131145.1|;gi|24234750|ref|NP_036350.2|;gi|24234753|ref|NP_004507.2|;gi|24234756|ref|NP_703194.1|	1050	gi|212549553|ref|NP_060090.2|	gi|212549553|ref|NP_060090.2|:interleukin enhancer-binding factor 3 isoform d [Homo sapiens] ;gi|212549555|ref|NP_001131145.1|:interleukin enhancer-binding factor 3 isoform e [Homo sapiens] ;gi|24234750|ref|NP_036350.2|:interleukin enhancer-binding factor 3 isoform a [Homo sapiens] ;gi|24234753|ref|NP_004507.2|:interleukin enhancer-binding factor 3 isoform b [Homo sapiens] ;gi|24234756|ref|NP_703…	0	0	0	0	0	0	0	0	2	3	3	2	0	3	2.45	1.983e-05	0	0	0	0	0	0	0	0	0	0	0	0	0	0	0	0	0	0	0	0	0	0	0	0	0	0	0	0	0	0
gi|21361114|ref|NP_003553.2|;gi|259155315|ref|NP_001158889.1|	2461	gi|21361114|ref|NP_003553.2|	gi|21361114|ref|NP_003553.2|:mitochondrial 2-oxoglutarate/malate carrier protein isoform 1 [Homo sapiens] ;gi|259155315|ref|NP_001158889.1|:mitochondrial 2-oxoglutarate/malate carrier protein isoform 2 [Homo sapiens] ;	0	0	0	0	0	0	0	0	0	0	0	0	0	0	0	0	0	0	0	0	0	0	0	0	0	0	0	0	0	0	0	0	0	0	0	0	0	0	0	0	0	0	0	0	0	0
gi|21361181|ref|NP_000692.2|;gi|237681109|ref|NP_001153705.1|	1867	gi|21361181|ref|NP_000692.2|	gi|21361181|ref|NP_000692.2|:sodium/potassium-transporting ATPase subunit alpha-1 isoform a [Homo sapiens] ;gi|237681109|ref|NP_001153705.1|:sodium/potassium-transporting ATPase subunit alpha-1 isoform c [Homo sapiens] ;	0	0	0	0	0	0	0	0	0	0	0	0	0	0	0	0	0	0	0	0	0	0	0	0	0	0	0	0	0	0	0	0	0	0	0	0	0	0	0	0	0	0	0	0	0	0
gi|21361348|ref|NP_006640.2|;gi|261278315|ref|NP_001159693.1|	733	gi|21361348|ref|NP_006640.2|	gi|21361348|ref|NP_006640.2|:U3 small nucleolar RNA-associated protein 14 homolog A isoform 1 [Homo sapiens] ;gi|261278315|ref|NP_001159693.1|:U3 small nucleolar RNA-associated protein 14 homolog A isoform 2 [Homo sapiens] ;	1	1	1	1	0	1	1.82	1.263e-05	1	2	2	1	0	2	1.82	1.54e-05	0	0	0	0	0	0	0	0	1	1	1	1	0	1	1.82	2.007e-05	1	1	1	1	0	1	1.82	2.175e-05	0	0	0	0	0	0
gi|21361571|ref|NP_001769.2|;gi|365733590|ref|NP_001242959.1|	2582	gi|21361571|ref|NP_001769.2|	gi|21361571|ref|NP_001769.2|:CD48 antigen isoform 1 precursor [Homo sapiens] ;gi|365733590|ref|NP_001242959.1|:CD48 antigen isoform 2 precursor [Homo sapiens] ;	0	0	0	0	0	0	0	0	0	0	0	0	0	0	0	0	0	0	0	0	0	0	0	0	0	0	0	0	0	0	0	0	0	0	0	0	0	0	0	0	0	0	0	0	0	0
gi|21389315|ref|NP_005975.1|;gi|374717343|ref|NP_001243463.1|	2518	gi|21389315|ref|NP_005975.1|	gi|21389315|ref|NP_005975.1|:tricarboxylate transport protein, mitochondrial isoform a precursor [Homo sapiens] ;gi|374717343|ref|NP_001243463.1|:tricarboxylate transport protein, mitochondrial isoform b [Homo sapiens] ;	0	0	0	0	0	0	0	0	0	0	0	0	0	0	0	0	0	0	0	0	0	0	0	0	0	0	0	0	0	0	0	0	0	0	0	0	0	0	0	0	0	0	0	0	0	0
gi|21618338|ref|NP_003141.2|;gi|21618340|ref|NP_644805.1|;gi|47458820|ref|NP_998827.1|	2671	gi|21618338|ref|NP_003141.2|	gi|21618338|ref|NP_003141.2|:signal transducer and activator of transcription 3 isoform 2 [Homo sapiens] ;gi|21618340|ref|NP_644805.1|:signal transducer and activator of transcription 3 isoform 1 [Homo sapiens] ;gi|47458820|ref|NP_998827.1|:signal transducer and activator of transcription 3 isoform 3 [Homo sapiens] ;	0	0	0	0	0	0	0	0	0	0	0	0	0	0	0	0	0	0	0	0	0	0	0	0	0	0	0	0	0	0	0	0	0	0	0	0	0	0	0	0	0	0	0	0	0	0
gi|21618347|ref|NP_002747.2|;gi|21618349|ref|NP_659731.1|	708	gi|21618347|ref|NP_002747.2|	gi|21618347|ref|NP_002747.2|:dual specificity mitogen-activated protein kinase kinase 3 isoform A [Homo sapiens] ;gi|21618349|ref|NP_659731.1|:dual specificity mitogen-activated protein kinase kinase 3 isoform B [Homo sapiens] ;	1	2	2	1	0	2	5.03	6.123e-05	2	3	3	2	0	3	8.81	5.6e-05	1	3	3	1	0	3	4.4	7.419e-05	0	0	0	0	0	0	0	0	0	0	0	0	0	0	0	0	1	2	2	1	0	2
gi|218083215|ref|NP_001136147.1|;gi|218083269|ref|NP_001136149.1|	256	gi|218083215|ref|NP_001136147.1|	gi|218083215|ref|NP_001136147.1|:chitinase domain-containing protein 1 isoform a precursor [Homo sapiens] ;gi|218083269|ref|NP_001136149.1|:chitinase domain-containing protein 1 isoform c precursor [Homo sapiens] ;	3	6	6	3	0	6	12.21	0.00014864	7	17	17	7	0	17	22.39	0.00025676	3	7	7	3	0	7	8.91	0.00014008	11	24	24	11	0	24	40.71	0.00094498	3	4	4	3	0	4	8.91	0.00017069	2	4	4	2	0	4
gi|219555707|ref|NP_001137232.1|;gi|219555712|ref|NP_001137234.1|	111	gi|219555707|ref|NP_001137232.1|	gi|219555707|ref|NP_001137232.1|:eukaryotic translation initiation factor 5A-1 isoform A [Homo sapiens] ;gi|219555712|ref|NP_001137234.1|:eukaryotic translation initiation factor 5A-1 isoform B [Homo sapiens] ;	2	3	3	2	0	3	16.3	0.00015874	3	14	14	3	0	14	25.54	0.00045163	5	21	21	5	0	21	25.54	0.00089757	10	44	44	10	0	44	38.59	0.0037003	4	10	10	4	0	10	31.52	0.00091143	2	3	3	2	0	3
gi|219842220|ref|NP_001137254.1|;gi|7706131|ref|NP_057678.1|	2364	gi|219842220|ref|NP_001137254.1|	gi|219842220|ref|NP_001137254.1|:peptidyl-prolyl cis-trans isomerase FKBP11 isoform 3 precursor [Homo sapiens] ;gi|7706131|ref|NP_057678.1|:peptidyl-prolyl cis-trans isomerase FKBP11 isoform 1 precursor [Homo sapiens] ;	0	0	0	0	0	0	0	0	0	0	0	0	0	0	0	0	0	0	0	0	0	0	0	0	0	0	0	0	0	0	0	0	0	0	0	0	0	0	0	0	0	0	0	0	0	0
gi|219842335|ref|NP_001137153.1|;gi|7705704|ref|NP_057001.1|	2383	gi|219842335|ref|NP_001137153.1|	gi|219842335|ref|NP_001137153.1|:glutathione S-transferase kappa 1 isoform d [Homo sapiens] ;gi|7705704|ref|NP_057001.1|:glutathione S-transferase kappa 1 isoform a [Homo sapiens] ;	0	0	0	0	0	0	0	0	0	0	0	0	0	0	0	0	0	0	0	0	0	0	0	0	0	0	0	0	0	0	0	0	0	0	0	0	0	0	0	0	0	0	0	0	0	0
gi|221316566|ref|NP_036256.2|;gi|221316570|ref|NP_001137545.1|	603	gi|221316566|ref|NP_036256.2|	gi|221316566|ref|NP_036256.2|:cysteine and histidine-rich domain-containing protein 1 isoform a [Homo sapiens] ;gi|221316570|ref|NP_001137545.1|:cysteine and histidine-rich domain-containing protein 1 isoform b [Homo sapiens] ;	0	0	0	0	0	0	0	0	1	2	2	1	0	2	4.52	3.576e-05	1	4	4	1	0	4	4.52	9.475e-05	1	2	2	1	0	2	4.52	9.322e-05	1	1	1	1	0	1	4.52	5.051e-05	0	0	0	0	0	0
gi|221316575|ref|NP_001138294.1|;gi|4502677|ref|NP_001770.1|	2549	gi|221316575|ref|NP_001138294.1|	gi|221316575|ref|NP_001138294.1|:lymphocyte function-associated antigen 3 isoform 2 [Homo sapiens] ;gi|4502677|ref|NP_001770.1|:lymphocyte function-associated antigen 3 isoform 1 [Homo sapiens] ;	0	0	0	0	0	0	0	0	0	0	0	0	0	0	0	0	0	0	0	0	0	0	0	0	0	0	0	0	0	0	0	0	0	0	0	0	0	0	0	0	0	0	0	0	0	0
gi|22202629|ref|NP_665811.1|;gi|4757732|ref|NP_004199.1|	2603	gi|22202629|ref|NP_665811.1|	gi|22202629|ref|NP_665811.1|:apoptosis-inducing factor 1, mitochondrial isoform 2 precursor [Homo sapiens] ;gi|4757732|ref|NP_004199.1|:apoptosis-inducing factor 1, mitochondrial isoform 1 precursor [Homo sapiens] ;	0	0	0	0	0	0	0	0	0	0	0	0	0	0	0	0	0	0	0	0	0	0	0	0	0	0	0	0	0	0	0	0	0	0	0	0	0	0	0	0	0	0	0	0	0	0
gi|222144326|ref|NP_001138417.1|;gi|5453740|ref|NP_006462.1|	2554	gi|222144326|ref|NP_001138417.1|	gi|222144326|ref|NP_001138417.1|:myosin regulatory light chain 12B [Homo sapiens] ;gi|5453740|ref|NP_006462.1|:myosin regulatory light chain 12A [Homo sapiens] ;	0	0	0	0	0	0	0	0	0	0	0	0	0	0	0	0	0	0	0	0	0	0	0	0	0	0	0	0	0	0	0	0	0	0	0	0	0	0	0	0	0	0	0	0	0	0
gi|223555963|ref|NP_001138630.1|;gi|5729864|ref|NP_006611.1|	2168	gi|223555963|ref|NP_001138630.1|	gi|223555963|ref|NP_001138630.1|:HBS1-like protein isoform 2 [Homo sapiens] ;gi|5729864|ref|NP_006611.1|:HBS1-like protein isoform 1 [Homo sapiens] ;	1	3	3	1	0	3	3.58	4.549e-05	0	0	0	0	0	0	0	0	0	0	0	0	0	0	0	0	0	0	0	0	0	0	0	0	0	0	0	0	0	0	0	0	0	0	0	0	0	0
gi|223942032|ref|NP_001138749.1|;gi|223942035|ref|NP_001138750.1|;gi|8922416|ref|NP_060560.1|	2192	gi|223942032|ref|NP_001138749.1|	gi|223942032|ref|NP_001138749.1|:adaptin ear-binding coat-associated protein 2 isoform 2 [Homo sapiens] ;gi|223942035|ref|NP_001138750.1|:adaptin ear-binding coat-associated protein 2 isoform 3 [Homo sapiens] ;gi|8922416|ref|NP_060560.1|:adaptin ear-binding coat-associated protein 2 isoform 1 [Homo sapiens] ;	0	0	0	0	0	0	0	0	1	3	3	1	0	3	9.89	6.523e-05	0	0	0	0	0	0	0	0	0	0	0	0	0	0	0	0	0	0	0	0	0	0	0	0	0	0	0	0	0	0
gi|224493972|ref|NP_001139021.1|;gi|42794771|ref|NP_110437.2|	378	gi|224493972|ref|NP_001139021.1|	gi|224493972|ref|NP_001139021.1|:thioredoxin domain-containing protein 5 isoform 3 [Homo sapiens] ;gi|42794771|ref|NP_110437.2|:thioredoxin domain-containing protein 5 isoform 1 precursor [Homo sapiens] ;	2	4	4	2	0	4	5.56	0.0001202	5	13	13	5	0	13	20.37	0.00023816	2	4	4	2	0	4	5.56	9.709e-05	3	5	5	3	0	5	13.89	0.0002388	1	1	1	1	0	1	4.94	5.176e-05	3	3	3	3	0	3
gi|224586815|ref|NP_001139138.1|;gi|224586817|ref|NP_001139139.1|;gi|54633312|ref|NP_036333.2|	746	gi|224586815|ref|NP_001139138.1|	gi|224586815|ref|NP_001139138.1|:Golgi apparatus protein 1 isoform 2 precursor [Homo sapiens] ;gi|224586817|ref|NP_001139139.1|:Golgi apparatus protein 1 isoform 3 precursor [Homo sapiens] ;gi|54633312|ref|NP_036333.2|:Golgi apparatus protein 1 isoform 1 precursor [Homo sapiens] ;	2	3	3	2	0	3	2.1	2.45e-05	2	2	2	2	0	2	2.1	9.96e-06	0	0	0	0	0	0	0	0	1	1	1	1	0	1	1.01	1.298e-05	0	0	0	0	0	0	0	0	0	0	0	0	0	0
gi|224831239|ref|NP_001139280.1|;gi|88501734|ref|NP_000623.2|	1887	gi|224831239|ref|NP_001139280.1|	gi|224831239|ref|NP_001139280.1|:integrin alpha-M isoform 1 precursor [Homo sapiens] ;gi|88501734|ref|NP_000623.2|:integrin alpha-M isoform 2 precursor [Homo sapiens] ;	0	0	0	0	0	0	0	0	0	0	0	0	0	0	0	0	0	0	0	0	0	0	0	0	0	0	0	0	0	0	0	0	0	0	0	0	0	0	0	0	0	0	0	0	0	0
gi|225579152|ref|NP_001139478.1|;gi|4826772|ref|NP_004961.1|	1877	gi|225579152|ref|NP_001139478.1|	gi|225579152|ref|NP_001139478.1|:insulin-like growth factor-binding protein complex acid labile subunit isoform 1 precursor [Homo sapiens] ;gi|4826772|ref|NP_004961.1|:insulin-like growth factor-binding protein complex acid labile subunit isoform 2 precursor [Homo sapiens] ;	0	0	0	0	0	0	0	0	0	0	0	0	0	0	0	0	0	0	0	0	0	0	0	0	0	0	0	0	0	0	0	0	0	0	0	0	0	0	0	0	0	0	0	0	0	0
gi|225690604|ref|NP_001139527.1|;gi|6806898|ref|NP_009292.1|	174	gi|225690604|ref|NP_001139527.1|	gi|225690604|ref|NP_001139527.1|:alpha-synuclein isoform NACP140 [Homo sapiens] ;gi|6806898|ref|NP_009292.1|:alpha-synuclein isoform NACP112 [Homo sapiens] ;	1	1	1	1	0	1	14.29	6.954e-05	5	18	18	5	0	18	37.14	0.00076316	3	4	4	3	0	4	37.14	0.0002247	4	7	7	4	0	7	37.14	0.0007737	2	7	7	2	0	7	25	0.00083852	4	9	9	4	0	9
gi|226246671|ref|NP_001139699.1|;gi|4506697|ref|NP_001014.1|	725	gi|226246671|ref|NP_001139699.1|	gi|226246671|ref|NP_001139699.1|:40S ribosomal protein S20 isoform 1 [Homo sapiens] ;gi|4506697|ref|NP_001014.1|:40S ribosomal protein S20 isoform 2 [Homo sapiens] ;	1	1	1	1	0	1	8.45	6.856e-05	3	5	5	3	0	5	19.01	0.000209	0	0	0	0	0	0	0	0	3	13	13	3	0	13	19.01	0.00141663	1	2	2	1	0	2	7.75	0.0002362	0	0	0	0	0	0
gi|226423947|ref|NP_001139748.1|;gi|68051721|ref|NP_065843.3|	181	gi|226423947|ref|NP_001139748.1|	gi|226423947|ref|NP_001139748.1|:neutral cholesterol ester hydrolase 1 isoform a [Homo sapiens] ;gi|68051721|ref|NP_065843.3|:neutral cholesterol ester hydrolase 1 isoform b [Homo sapiens] ;	5	14	14	5	0	14	17.63	0.00030424	4	12	12	4	0	12	11.16	0.00015899	2	6	6	2	0	6	5.8	0.00010533	2	2	2	2	0	2	6.7	6.908e-05	2	4	4	2	0	4	9.6	0.00014974	1	3	3	1	0	3
gi|226529917|ref|NP_001152759.1|;gi|4507645|ref|NP_000356.1|	224	gi|226529917|ref|NP_001152759.1|	gi|226529917|ref|NP_001152759.1|:triosephosphate isomerase isoform 2 [Homo sapiens] ;gi|4507645|ref|NP_000356.1|:triosephosphate isomerase isoform 1 [Homo sapiens] ;	3	5	5	3	0	5	19.93	0.00017021	3	10	10	3	0	10	15.73	0.00020754	3	5	5	3	0	5	12.24	0.00013749	6	11	11	6	0	11	38.11	0.00059515	0	0	0	0	0	0	0	0	1	1	1	1	0	1
gi|226874831|ref|NP_001152862.1|;gi|338827696|ref|NP_001229768.1|	681	gi|226874831|ref|NP_001152862.1|	gi|226874831|ref|NP_001152862.1|:guanylate kinase isoform a [Homo sapiens] ;gi|338827696|ref|NP_001229768.1|:guanylate kinase isoform b [Homo sapiens] ;	3	4	4	3	0	4	26.15	0.00017864	1	2	2	1	0	2	5.5	5.446e-05	5	6	6	5	0	6	27.98	0.00021645	2	4	4	2	0	4	18.35	0.00028393	0	0	0	0	0	0	0	0	0	0	0	0	0	0
gi|228008291|ref|NP_006363.4|;gi|228008293|ref|NP_001153148.1|;gi|228008295|ref|NP_001153147.1|;gi|228008396|ref|NP_001153145.1|;gi|228008398|ref|NP_001153146.1|;gi|228008400|ref|NP_001153149.1|;gi|359338991|ref|NP_001240700.1|	2643	gi|228008291|ref|NP_006363.4|	gi|228008291|ref|NP_006363.4|:heterogeneous nuclear ribonucleoprotein Q isoform 1 [Homo sapiens] ;gi|228008293|ref|NP_001153148.1|:heterogeneous nuclear ribonucleoprotein Q isoform 5 [Homo sapiens] ;gi|228008295|ref|NP_001153147.1|:heterogeneous nuclear ribonucleoprotein Q isoform 4 [Homo sapiens] ;gi|228008396|ref|NP_001153145.1|:heterogeneous nuclear ribonucleoprotein Q isoform 2 [Homo sapiens]…	0	0	0	0	0	0	0	0	0	0	0	0	0	0	0	0	0	0	0	0	0	0	0	0	0	0	0	0	0	0	0	0	0	0	0	0	0	0	0	0	0	0	0	0	0	0
gi|23110935|ref|NP_683877.1|;gi|4506179|ref|NP_002777.1|	797	gi|23110935|ref|NP_683877.1|	gi|23110935|ref|NP_683877.1|:proteasome subunit alpha type-1 isoform 1 [Homo sapiens] ;gi|4506179|ref|NP_002777.1|:proteasome subunit alpha type-1 isoform 2 [Homo sapiens] ;	0	0	0	0	0	0	0	0	6	14	14	6	0	14	15.61	0.00030892	1	2	2	1	0	2	4.46	5.847e-05	3	5	5	3	0	5	19.33	0.00028762	0	0	0	0	0	0	0	0	0	0	0	0	0	0
[truncated: 664 more rows]
[truncated: 37 more columns]
